# Supplementary material for: Combined transcriptomics and proteomics unveil the impact of vitamin C in modulating specific protein abundance in the mouse liver
Source: Biol Res. 2024 May 12;57:26. doi: 10.1186/s40659-024-00509-x (PMC11088995; doi:10.1186/s40659-024-00509-x)
Supplement: Supplementary file 1 — Additional file 1: Table S1 [file 40659_2024_509_MOESM1_ESM.xlsx]

## Sheet: Ascorbate levels in each mouse
Additional file 1: Table S1. Ascorbate levels in whole liver
	FEMALES	Animal	Ascorbate levels in liver (ng/mg)		MALES	Animal	Ascorbate levels in liver (ng/mg)
	Females - Gulo-/- No VitC	FGL00_2788	0		Males - Gulo-/- No VitC	MGL00_2783	0.45
		FGL00_2790	0.22			MGL00_2784	0.52
		FGL00_2791	0			MGL00_2787	0.51
	Females - Gulo-/- +0.01% VitC	FGL01_2722	0.78173		Males - Gulo-/- +0.01% VitC	MGL01_2711	2.0026
		FGL01_2723	2.15439			MGL01_2712	2.22185
		FGL01_2724	2.68908			MGL01_2713	1.18439
	Females - Gulo-/- +0.05% VitC	FGL05_2894	75.1127		Males - Gulo-/- +0.05% VitC	MGL05_2890	38.1395
		FGL05_2895	52.407			MGL05_2897	63.5649
		FGL05_2896	84.1901			MGL05_2898	55.7663
	Females - Gulo-/- +0.4% VitC	FGL40_2694	180.98		Males - Gulo-/- +0.4% VitC	MGL40_2690	117.001
		FGL40_2695	186.368			MGL40_2691	84.9692
		FGL40_2696	195.168			MGL40_2719	141.154
	Females - Gulo-/- Rescue +0.4% VitC	FGLR40_2716	203.69		Males - Gulo-/- Rescue +0.4% VitC	MGLR40_2828	144.202
		FGLR40_2717	256.628			MGLR40_2829	128.335
		FGLR40_2718	155.801			MGLR40_2831	154.221
	Females - WT No VitC	FWT00_2641	162.004		Males - WT No VitC	MWT00_2677	142.824
		FWT00_2642	151.017			MWT00_2682	142.593
		FWT00_2643	183.915			MWT00_2683	162.49
