# Supplementary material for: Combined transcriptomics and proteomics unveil the impact of vitamin C in modulating specific protein abundance in the mouse liver
Source: Biol Res. 2024 May 12;57:26. doi: 10.1186/s40659-024-00509-x (PMC11088995; doi:10.1186/s40659-024-00509-x)
Supplement: Supplementary file 3 — Additional file 3: Table S2 [file 40659_2024_509_MOESM3_ESM.xlsx]

## Sheet: Column header 
Column header	Description
Accession	UniProt accession number of the leading razor protein
Protein.names	Protein name
Gene.names	official gene name
Razor...unique.peptides	Number of unique and razor peptides
Sequence coverage [%]	% of total protein sequence covered by the identified peptides
MGL00_2783	LFQ intensities, normalized and imputed.
MGL00_2784
MGL00_2787
MGL01_2711
MGL01_2712
MGL01_2713
MGL05_2890
MGL05_2897
MGL05_2898
MGL40_2690
MGL40_2691
MGL40_2719
MGLR40_2828
MGLR40_2829
MGLR40_2831
MWT00_2677
MWT00_2682
MWT00_2683
FGL00_2788
FGL00_2790
FGL00_2791
FGL01_2722
FGL01_2723
FGL01_2724
FGL05_2894
FGL05_2895
FGL05_2896
FGL40_2694
FGL40_2695
FGL40_2696
FGLR40_2716
FGLR40_2717
FGLR40_2718
FWT00_2641
FWT00_2642
FWT00_2643
mean_Male	Mean of intensities for Males
mean_Female	Mean of intensities for Females
Ratio_Males/Females	Ratio is computed as mean of Males / Females
log2Ratio	Log2 of the ratio between Males and Females
Foldchange	The fold change is computed as ratio when ratio >0 or 1/ratio when ratio <0
Log2Foldchange	Log2 of the fold change between Males and Females
zscore	zscore = x - µ / σ, where x = log2(ratio), µ = average of all log2(ratio) et σ = standard deviation of all log2(ratio)
pval_Limma	p-value from Limma
qval_Limma	Benjamini-Hochberg adjusted p-value from Limma
Sign_zscore_qval_Limma	A protein is considered as significantly regulated if :|zscore| > 1.96 & Limma q-value < 0.05 If 'Up', the protein is more abundant in Males than in Females If 'Down' the protein is less abundant in Males than in Females

## Sheet: Table S2
Additional file 3: Table S2. List of quantified proteins in all males and females with at least two peptides
Accession	Protein.names	Gene.names	Razor...unique.peptides	Sequence coverage [%]	MGL00_2783	MGL00_2784	MGL00_2787	MGL01_2711	MGL01_2712	MGL01_2713	MGL05_2890	MGL05_2897	MGL05_2898	MGL40_2690	MGL40_2691	MGL40_2719	MGLR40_2828	MGLR40_2829	MGLR40_2831	MWT00_2677	MWT00_2682	MWT00_2683	FGL00_2788	FGL00_2790	FGL00_2791	FGL01_2722	FGL01_2723	FGL01_2724	FGL05_2894	FGL05_2895	FGL05_2896	FGL40_2694	FGL40_2695	FGL40_2696	FGLR40_2716	FGLR40_2717	FGLR40_2718	FWT00_2641	FWT00_2642	FWT00_2643
A0A0G2JG95	Serine/threonine-protein phosphatase PGAM5, mitochondrial	Pgam5	3	21.8	6412400	5997100	5146100	6116000	3905700	7344600	4956400	3863500	5626200	6946300	5624800	8677600	2317700	6008500	4291900	4108000	5693600	5467700	2458400	7133000	4033600	4352200	8647800	3549200	583616	766210	2581500	669679	589044	728768	886460	1950300	697764	771170	710137	711312
A0A0R4J018	Thiopurine S-methyltransferase	Tpmt	15	74.6	45854000	30026000	28818000	49493000	33049000	38825000	37476000	30831000	40083000	31308000	33664000	51052000	52071000	33928000	43079000	41354000	24574000	35498000	21108000	22881000	23095000	17276000	14418000	23513000	18319000	17404000	27465000	17565000	16672000	23646000	22070000	19728000	20324000	22248000	20220000	23853000
A0A0R4J092	Beta-mannosidase	Manba	22	31.1	30067000	41200000	15736000	13032000	13573000	10185000	34837000	16216000	22398000	13997000	19309000	30353000	19198000	24291000	20646000	13831000	12496000	31455000	3559000	23284000	3397800	13995000	21302000	1864500	14539000	5404000	5524200	1300700	15078000	3154200	7202200	7658400	8432100	6224200	5434200	6743500
A0A0R4J0N7	7-alpha-hydroxycholest-4-en-3-one 12-alpha-hydroxylase	Cyp8b1	16	32.4	19107000	18785000	27695000	44259000	21861000	31187000	47774000	25121000	42185000	25507000	25825000	39713000	56183000	26336000	35646000	30717000	20217000	18471000	15396000	2110900	15517000	5238400	3672700	19383000	7228800	28305000	6716800	13712000	2416200	15747000	14141000	28562000	19688000	2862300	12910000	12937000
A0A0R4J138	Arylsulfatase B	Arsb	8	17.4	25658000	39041000	17592000	24358000	16379000	13090000	32653000	18054000	31934000	18028000	27278000	31592000	27818000	25233000	29916000	14102000	16722000	33619000	4130300	18635000	7455300	13144000	21913000	4826700	20997000	14247000	10635000	6112900	21343000	11823000	11896000	11678000	12982000	15333000	15703000	7715400
A2A998	Complement component C8 alpha chain	C8a	4	9.9	6634300	4994300	5713400	3304800	3647600	3947200	3558800	5676600	3598700	4737300	3773900	6053400	5268000	2835600	2934000	7642000	3084800	6195400	3146900	3213000	4519600	543870	637042	766120	583616	766210	928141	669679	589044	728768	886460	656538	697764	771170	710137	711312
A2AKN8	Major urinary protein 5 (Major urinary protein 8)	Mup8	20	78.9	406350000	1002400000	112020000	560800000	275230000	100560000	1423900000	1210300000	3268400000	2305400000	1852400000	3827500000	1340100000	1329100000	1182100000	890280000	1003400000	973270000	4393100	7743900	7531200	106910	723030	2156000	399220000	450480000	387480000	294690000	1366800000	528490000	224020000	203580000	200280000	560880000	514050000	223380000
A2CEK7	Major urinary protein 12 (Major urinary protein 14)	Mup14	2	78.9	80757000	151670000	33666000	113330000	52538000	17958000	239740000	136340000	320640000	215870000	195040000	376390000	173270000	183210000	201180000	89745000	131370000	167320000	580861	566284	622700	543870	637042	766120	78689000	69997000	66457000	50974000	210850000	92009000	48654000	50150000	38785000	108680000	98404000	40898000
G3X8P9	Aldehyde oxidase 1	Aox1	36	39.8	40144000	56177000	20536000	42173000	33133000	22021000	43322000	22855000	35356000	25662000	28969000	61226000	28018000	34271000	43434000	25784000	24553000	59762000	10178000	28288000	12409000	18688000	28532000	12218000	18297000	14828000	19182000	11712000	23871000	13371000	13891000	12917000	14149000	19333000	20664000	17893000
G3X8X1	Tetratricopeptide repeat protein 39C	Ttc39c	11	28.9	10673000	7671800	4564600	21813000	17071000	11163000	29271000	22293000	42434000	30251000	27386000	41672000	68874000	15659000	25289000	29070000	23679000	25348000	2051200	566284	678700	543870	637042	6083700	1539800	2177000	9071700	4631600	4164500	6335400	3329800	4786200	2333700	3854500	4292500	2697800
G3X982	Aldehyde oxidase 3	Aox3	60	67.7	478830000	614820000	236180000	316100000	211000000	225210000	368980000	257170000	416750000	329380000	350350000	532250000	293010000	304510000	317680000	254270000	284400000	650190000	73750000	231150000	89841000	148020000	206500000	76258000	159500000	90618000	105550000	67037000	171930000	103150000	92205000	89555000	88795000	139190000	158320000	95351000
H3BL34	Carboxylic ester hydrolase;Carboxylesterase 1E	Ces1e	17	50.4	44397000	29131000	32701000	66845000	47001000	38919000	54296000	30608000	38240000	35634000	35751000	60815000	66480000	43872000	58916000	44865000	25984000	30960000	17481000	18212000	13533000	23471000	21059000	36034000	18392000	20992000	32377000	25015000	16982000	23791000	31703000	27586000	28287000	27929000	25739000	28884000
P10648	Glutathione S-transferase A2	Gsta2	2	45	12659000	9893400	6840800	26038000	18228000	21185000	14565000	12887000	9069100	5976400	9863700	12376000	15596000	16201000	22703000	21212000	18785000	45468000	2084700	4612700	2719600	5007000	10287000	8903900	7632800	9013400	5294700	9305200	7379000	12382000	8386500	5075100	7324200	13415000	9444100	15924000
P11714	Cytochrome P450 2D9	Cyp2d9	16	56	218580000	68894000	73855000	204260000	125960000	160590000	197460000	140870000	214580000	143710000	160170000	174680000	289140000	128800000	169280000	218730000	113670000	98567000	2050200	1773500	10083000	2039600	1631300	8757300	5822200	2698100	4262500	4234100	1154200	7039500	5304900	5965700	6945100	5431900	5140200	17876000
P13707	Glycerol-3-phosphate dehydrogenase [NAD(+)], cytoplasmic;Glycerol-3-phosphate dehydrogenase [NAD(+)]	Gpd1	25	82.2	316230000	212840000	226160000	468570000	308450000	201300000	366560000	236540000	259720000	214540000	182470000	349270000	400230000	235970000	353210000	363590000	189420000	191540000	141950000	132670000	130540000	128000000	91279000	182960000	126270000	178330000	235330000	121360000	109650000	160860000	193960000	178380000	180380000	212140000	177590000	178670000
P13745	Glutathione S-transferase A1;Glutathione S-transferase A1, N-terminally processed;Glutathione S-transferase	Gsta1;Gsta2	6	44.8	95536000	83127000	58395000	282430000	199380000	143610000	160820000	101740000	65235000	47308000	104450000	115340000	132140000	148360000	198510000	182720000	148510000	463350000	15975000	41364000	20203000	39627000	91318000	76737000	63888000	72625000	78827000	67072000	53837000	94045000	59994000	35591000	52082000	112390000	86807000	121960000
P16015	Carbonic anhydrase 3	Ca3	21	87.3	4318700000	3269000000	2337000000	4839600000	3385000000	2557600000	4842200000	2460300000	3671600000	2898800000	3798300000	4298800000	4940000000	3901400000	4656800000	4282200000	2484600000	2000800000	643500000	598390000	525850000	699410000	1383600000	2236700000	1845500000	2557000000	2525700000	1886800000	1405500000	2201000000	2342400000	2061800000	1897700000	2533500000	2704400000	2401300000
P16045	Galectin-1	Lgals1	7	70.4	237700000	221390000	119600000	223090000	155760000	121210000	164450000	70985000	129590000	59790000	66877000	204220000	119500000	166420000	212270000	82651000	75597000	159680000	60931000	141190000	65818000	94302000	174040000	67453000	54524000	69390000	37340000	37836000	57718000	79660000	54674000	48993000	49904000	75922000	71767000	73478000
P19157	Glutathione S-transferase P 1;Glutathione S-transferase P 2	Gstp1;Gstp2	17	69	4938900000	3649000000	2100600000	3473200000	2437500000	4531200000	6669300000	5211300000	8833500000	6256800000	9178900000	10638000000	7072900000	4486500000	4389900000	5419000000	4851300000	10368000000	646460000	1345600000	814210000	930450000	1533500000	1049900000	985090000	839720000	1133400000	603000000	815980000	979430000	1205600000	910470000	1143400000	1030100000	1129100000	855540000
P32020	Non-specific lipid-transfer protein	Scp2	29	58.3	1576500000	1332000000	1060900000	2558700000	1494800000	1425400000	2455200000	1558900000	1808300000	1533500000	1624100000	2966800000	2213500000	1412100000	1861700000	1779900000	1183400000	2214100000	589060000	947950000	626290000	806370000	947390000	749150000	616140000	694040000	1085300000	565610000	685100000	721910000	796560000	838980000	811670000	890540000	827780000	725040000
P33267	Cytochrome P450 2F2	Cyp2f2	32	65.8	83578000	49297000	43539000	210610000	133570000	98633000	191060000	148270000	198070000	193260000	166590000	271570000	282660000	121460000	188540000	287240000	169480000	190630000	5420600	3181700	11329000	759390	637042	26658000	65625000	114690000	177860000	128820000	89198000	158670000	132340000	128180000	120960000	179080000	139620000	162360000
Q3KQQ2	Major urinary protein 3	Mup3	11	66.8	128770000	176750000	12526000	208200000	113690000	55243000	370090000	188000000	485950000	301230000	415800000	664030000	270080000	296000000	313280000	240000000	319650000	518380000	580861	566284	622700	543870	1457400	766120	112480000	73681000	48576000	65765000	167540000	58178000	62269000	52759000	57330000	165140000	157070000	59732000
Q61694	3 beta-hydroxysteroid dehydrogenase type 5	Hsd3b5	15	55.5	66927000	10293000	15917000	17804000	7428600	35680000	27592000	31169000	139470000	125450000	130930000	104470000	132830000	16405000	17456000	162040000	61231000	50653000	5990100	3258500	3233500	6049500	2233500	4512200	4183100	7550100	11129000	5168100	5204000	6825200	6231700	6229300	13380000	15692000	6647100	11891000
Q63880	Carboxylesterase 3A	Ces3a	18	55	883580000	752420000	544930000	849250000	542290000	551980000	939250000	750210000	1238600000	997870000	1088600000	1391600000	1299600000	820270000	920400000	1026200000	657020000	857490000	140940000	168310000	170930000	71535000	78419000	150160000	492750000	429470000	707710000	358740000	441230000	554190000	552230000	573920000	563420000	826980000	615540000	533300000
Q8BGL3	Sulfotransferase 2a8	Sult2a8	20	70.2	198740000	115960000	109720000	161150000	92822000	83587000	223880000	160230000	293170000	243170000	225900000	269000000	383640000	162180000	206650000	315680000	161920000	125960000	12617000	8816700	11990000	2327400	8630500	26389000	39618000	60597000	77847000	57070000	50316000	75875000	62462000	62132000	56790000	99449000	82793000	71759000
Q8VCH0	3-ketoacyl-CoA thiolase B, peroxisomal	Acaa1b	24	79	628810000	443520000	430760000	2113100000	1290100000	478870000	1422000000	647500000	677560000	506850000	578140000	1475300000	1199600000	777890000	1273400000	848790000	457730000	973830000	260290000	279490000	192420000	322330000	507760000	735490000	374150000	549540000	552270000	416550000	315810000	464300000	714710000	560830000	558940000	583230000	492850000	547900000
Q91VF2	Histamine N-methyltransferase	Hnmt	4	23.4	15548000	9308800	7868500	19818000	14703000	15136000	12584000	14103000	13754000	11316000	9802100	13308000	21822000	16996000	30933000	24893000	6114100	13444000	5161300	7064400	2630900	6127700	3623700	7306100	583616	7966500	7682000	8692400	589044	8448500	12687000	11331000	11066000	12433000	8383600	16354000
Q91WG0	Acylcarnitine hydrolase	Ces2c	14	51.5	70826000	70860000	24967000	98658000	51587000	48603000	96946000	49572000	105600000	70305000	113130000	161200000	77847000	76106000	82967000	62237000	76790000	99602000	22732000	30585000	21715000	15706000	23429000	22407000	40687000	74676000	45334000	41474000	68012000	68051000	36255000	34013000	34033000	62540000	76607000	52291000
Q91WL5	Cytochrome P450 4A12A	Cyp4a12a	21	51	5761900	5678200	6315800	93797000	32302000	6651800	18820000	28217000	24437000	24742000	37217000	81982000	155880000	62379000	51952000	46640000	49237000	35664000	1176200	275510	844000	666500	720970	7559700	986570	6258300	2891600	2396900	1017800	2548300	5434600	9722500	3746300	1543600	2534600	6052100
Q99P30-3	Peroxisomal coenzyme A diphosphatase NUDT7	Nudt7	9	44	118940000	82504000	54128000	323060000	204460000	135190000	304310000	235030000	286840000	252350000	283020000	380050000	391070000	182060000	244250000	258620000	184720000	261000000	41103000	31025000	33961000	16021000	25605000	73324000	97175000	112910000	169410000	105620000	72078000	138010000	148030000	126910000	121200000	182720000	139220000	121500000
Q9D8W7	OCIA domain-containing protein 2	Ociad2	6	48.7	36144000	40215000	20565000	53187000	32707000	23545000	50783000	39332000	50599000	29640000	31609000	73198000	51225000	30465000	55502000	41395000	26368000	73917000	580861	6586000	2318600	543870	11926000	1732200	9007400	5914300	928141	5830900	7931300	728768	10819000	8749000	7815100	8875500	10137000	10772000
Q9DBE0	Cysteine sulfinic acid decarboxylase	Csad	27	57.8	723000000	689110000	396500000	796930000	562490000	441510000	944970000	437050000	515380000	460360000	519710000	810430000	656010000	525690000	688910000	256030000	271520000	638740000	218240000	383290000	238650000	222100000	553270000	509710000	419670000	227950000	204030000	53866000	118560000	78326000	294940000	239840000	324580000	101170000	162150000	51944000
Q9DCY0	Glycine N-acyltransferase-like protein Keg1	Keg1	15	54.2	199740000	116930000	137440000	213410000	132230000	171390000	167150000	119710000	142460000	118000000	146730000	195880000	188600000	89982000	118600000	186840000	116980000	130800000	46926000	43062000	52676000	34677000	29904000	62982000	63365000	71033000	107850000	55393000	47099000	69645000	76392000	73158000	77279000	95821000	91447000	68609000
Q9QXZ6	Solute carrier organic anion transporter family member 1A1	Slco1a1	14	25.2	34850000	21752000	12284000	24484000	14375000	13629000	50942000	30704000	59959000	62228000	42817000	58770000	84867000	27339000	39113000	73203000	42866000	28108000	2933400	2929000	2063600	1851700	5273000	3102500	10093000	3552100	5849800	4517200	6417000	6455000	8874200	11853000	19121000	11310000	12880000	7824100
Q9Z211	Peroxisomal membrane protein 11A	Pex11a	6	33.3	16652000	7142400	16026000	65362000	46655000	18487000	53034000	44410000	15240000	29024000	11951000	50857000	52871000	34301000	76648000	46796000	25170000	8210200	8790600	2331900	8546300	6954000	6857000	20899000	8617000	18933000	20137000	19018000	6551700	11743000	22418000	16680000	16778000	6460200	13603000	15856000
A0A075B5P3	Ig gamma-2B chain C region	Ighg2b;Igh-3	11	47.6	8088700	2434800	17617000	9631800	5011000	20623000	22949000	14459000	78980000	570494	4844400	9164400	12482000	2314600	6450400	6347900	5327200	15793000	50229000	62657000	49292000	88621000	74074000	76888000	54206000	36707000	147940000	22646000	5650800	49984000	32870000	26065000	20992000	66426000	27374000	46643000
A0A0R4J0U5	ATP-binding cassette sub-family D member 2	Abcd2	9	20	2695400	559659	585623	3490800	2159300	1919000	815272	567044	596189	570494	872250	1594900	2277900	625995	2748700	1444800	482929	1266700	5427100	2546400	4310700	5272900	3851800	14695000	6433200	11248000	31641000	14722000	8364100	13641000	26387000	29572000	14909000	14532000	10579000	7348400
A0A0R4J293	Protein-glutamine gamma-glutamyltransferase K	Tgm1	15	28.8	14471000	7697400	12258000	6638700	5053600	18296000	8682500	10500000	13141000	7333800	10148000	5229700	14513000	7161200	7789500	10143000	4794600	4843600	39195000	36646000	46890000	19724000	18299000	35199000	27245000	42406000	52019000	34449000	23150000	45052000	34021000	41348000	39697000	52195000	46601000	42729000
A7E1Z5	Anion exchange protein;Electrogenic sodium bicarbonate cotransporter 1	Slc4a4	3	3.7	933948	5090200	7425700	740217	4967400	674062	3749900	2830500	596189	2484900	2775400	824522	700781	2558400	4522400	4384200	2274000	618866	5941300	3393800	7126000	5323900	3799700	8431900	3079800	8473800	7543100	6233900	4011900	6373700	6478200	8798400	6284100	6710800	4549700	8526300
B2RT14	UDP-glucuronosyltransferase (EC 2.4.1.17)	Ugt1a5	11	48.6	16001000	559659	4273800	48107000	37440000	29878000	35395000	19007000	19974000	15193000	17858000	53511000	52766000	20421000	35450000	41697000	17715000	4190600	28235000	21845000	33169000	7747200	10711000	57242000	30303000	93447000	94573000	83232000	33171000	82195000	81294000	78324000	86260000	76695000	90205000	64858000
E9PXC3	Cytochrome P450, family 2, subfamily c, polypeptide 69	Cyp2c69	26	65.6	48088000	24729000	42105000	41163000	30216000	50325000	38912000	28972000	38704000	31843000	38688000	41072000	57680000	25871000	32862000	46727000	30825000	23542000	128190000	93788000	128830000	80933000	58155000	187360000	143940000	300680000	486340000	246230000	160550000	271540000	225880000	255490000	220980000	308170000	312800000	249760000
E9Q6M5	Solute carrier family 22 (organic cation transporter), member 26	Slc22a26	12	22.5	2430300	6340200	1004700	13472000	1912000	8379900	1789700	1513800	11601000	1910000	1140600	10888000	14096000	965580	6364500	9199900	7013300	7216700	65988000	45053000	61594000	25324000	13624000	73850000	50469000	90947000	90698000	70762000	30301000	85119000	92471000	79694000	75600000	81260000	73942000	63900000
E9Q7C8	Cytochrome P450 2C40	Cyp2c40	7	61.9	10929000	2348000	7383400	11807000	7666100	17349000	9529900	8012900	13378000	9648400	9806800	8735200	13809000	5643500	13436000	13523000	4524400	1579000	17058000	15674000	30177000	15441000	12801000	49780000	30971000	46063000	80588000	31773000	25706000	48230000	43855000	57796000	54031000	44476000	40691000	45597000
E9QNL5	Sulfotransferase	Sult1a1	21	80.2	180760000	73669000	122760000	139680000	106470000	211410000	114670000	80470000	115950000	73630000	93109000	114580000	141940000	80470000	102620000	144360000	75100000	112100000	194040000	160690000	189470000	172410000	123870000	311590000	210530000	331370000	499720000	346450000	198620000	416020000	306410000	314420000	323790000	361700000	357730000	328620000
G5E8H9	Retinol dehydrogenase 19	Rdh19	2	42.1	13496000	9787900	21343000	16547000	4877200	24107000	6617000	4833400	7092400	4000800	8518700	11631000	16286000	4644400	6535700	9278200	6535800	5929000	29557000	25015000	26714000	24467000	11001000	44181000	30549000	41167000	72144000	49688000	22650000	51212000	31343000	41288000	42234000	50288000	44963000	41653000
K7N6C2	Cytochrome P450, family 2, subfamily c, polypeptide 68	Cyp2c68	3	58	34653000	13888000	24211000	740217	15735000	27010000	18142000	11253000	3307400	8844100	16617000	12631000	700781	7921200	13052000	21856000	10356000	11849000	42408000	46082000	45320000	40220000	30592000	65049000	27570000	36872000	64459000	32475000	30677000	42414000	45976000	48752000	46327000	53326000	52714000	40247000
O08692	Neutrophilic granule protein	Ngp	4	32.3	14252000	25831000	7028700	2679400	552780	8702900	6544900	4407200	2021200	2188100	4959100	12631000	700781	1158000	4559300	708310	4345400	13276000	18927000	115260000	24088000	51446000	37769000	7185000	16533000	9557700	8457100	4889500	12083000	9879200	7466100	6940500	9702400	3835600	5246000	6730600
O35403	Amine sulfotransferase;Sulfotransferase	Sult3a1	12	48.8	933948	559659	585623	740217	552780	368830	815272	567044	596189	570494	640650	724110	700781	625995	1146600	708310	482929	618866	24666000	14093000	26840000	5143000	675950	8455200	27257000	45488000	156420000	35915000	33224000	45385000	30198000	39863000	32796000	83399000	96978000	32908000
O35744	Chitinase-like protein 3	Chil3	6	21.9	5740400	6687600	5960300	740217	552780	11579000	1969600	1707200	596189	570494	640650	824522	700781	1273300	606068	2444400	3551100	618866	25799000	37445000	59231000	43092000	6361500	6099200	7048100	3998900	3391300	2447300	4000900	2361400	8426200	3197600	2910400	30713000	4809000	1633200
O88428	Bifunctional 3-phosphoadenosine 5-phosphosulfate synthase 2;Sulfate adenylyltransferase;Adenylyl-sulfate kinase	Papss2	36	76.2	36905000	18236000	26564000	50155000	36673000	49748000	36284000	26914000	38747000	28686000	27976000	40270000	43719000	25311000	34363000	44445000	21387000	18013000	55114000	36413000	46251000	29923000	32459000	94372000	53469000	92813000	138400000	108560000	59142000	130780000	107010000	103150000	106400000	118740000	119900000	108050000
O88958	Glucosamine-6-phosphate isomerase 1	Gnpda1	9	50.2	8108900	5934400	9166400	4015500	552780	2763200	3867200	2357000	2952100	1120500	752060	6194500	4029500	3633800	6652800	708310	10707000	56578000	3911600	11733000	7463300	8459700	91866000	4928500	23923000	12452000	6543100	22318000	57219000	11784000	3395700	2968900	3023000	13057000	34731000	6103300
P03953-2	Complement factor D	Cfd	3	16.7	5100200	7887200	3516000	740217	1941200	3367300	3859700	2569900	3398200	2303200	4635900	3292000	2688800	2917400	2672500	708310	2288000	5031300	2473500	11911000	6342500	6815000	10556000	3233500	15184000	9720800	12139000	3099500	10452000	6924700	7414000	4242600	4356800	5609300	9640400	4803600
P12790	Cytochrome P450 2B9	Cyp2b9	9	31	2479200	2817200	40598000	1628200	10477000	9778000	1268000	553590	596189	570494	640650	824522	819410	469110	2843400	2685400	482929	618866	54247000	42636000	48913000	37419000	23921000	82146000	48673000	101440000	88945000	78805000	36282000	76224000	79758000	81461000	86931000	113790000	81728000	81090000
P27786	Steroid 17-alpha-hydroxylase/17,20 lyase	Cyp17a1	11	31	933948	11938000	585623	1426100	1036900	674062	4289200	846700	1303200	570494	593150	4887100	1430900	625995	606068	708310	482929	4199500	2920300	1045200	14648000	2910500	26407000	7132400	9675700	70922000	52329000	109330000	28990000	110420000	31063000	32550000	21423000	35060000	45822000	37461000
P36371	Antigen peptide transporter 2	Tap2	3	6.6	21033000	18119000	4793900	7052500	11292000	6736800	13722000	4711700	9268300	4288700	640650	6542700	7691700	625995	606068	708310	6228700	618866	4538000	3185300	22097000	20339000	19988000	22100000	6092800	22119000	15776000	19140000	17753000	23322000	19918000	15446000	18811000	20651000	21500000	18285000
P48962	ADP/ATP translocase 1	Slc25a4	2	35.9	9447500	3483900	4788700	5629900	3261600	11409000	3207000	2795700	596189	2307300	3975900	824522	700781	3178100	4145700	4680100	2985000	618866	14502000	4979500	9962700	7765300	18295000	10612000	4851400	6672000	9157500	5490200	4912100	11430000	6753400	7173700	6851500	9352000	10711000	16166000
P52843	Bile salt sulfotransferase 1	Sult2a1	12	50.9	933948	559659	2875900	740217	552780	674062	815272	567044	596189	570494	640650	824522	700781	625995	606068	708310	482929	618866	30290000	9363100	6704600	13419000	36066000	149360000	22176000	254660000	252240000	112370000	64622000	202900000	53184000	109780000	26351000	68608000	33092000	46188000
P56654	Cytochrome P450 2C37	Cyp2c37	8	64.3	129140000	75260000	105630000	60043000	43110000	96617000	67821000	36539000	80037000	37355000	52086000	28954000	69762000	34174000	43901000	75116000	55153000	11924000	101550000	98079000	113270000	104200000	83804000	209750000	97175000	159390000	289310000	137470000	89060000	172870000	144170000	165230000	157100000	233420000	142590000	181610000
P97501	Dimethylaniline monooxygenase [N-oxide-forming] 3	Fmo3	26	54.3	933948	559659	585623	740217	552780	2259100	1147900	567044	596189	570494	640650	824522	700781	625995	606068	708310	1142700	618866	173120000	152100000	201840000	193590000	67898000	130210000	91351000	170440000	375100000	113810000	128260000	181920000	143070000	291220000	205830000	188940000	190310000	180890000
Q00612	Glucose-6-phosphate 1-dehydrogenase X;Glucose-6-phosphate 1-dehydrogenase	G6pdx	5	14.6	1921800	2055500	3683400	5504500	4552400	3521000	815272	567044	596189	570494	640650	824522	4680900	625995	3463300	4161300	3513000	3611900	5027000	3176600	5066200	2428600	2285400	7173400	2578300	7575100	9321600	7627300	3697000	7568800	5687400	7758200	9922400	5502000	10127000	8807900
Q00915	Retinol-binding protein 1	Rbp1	13	73.3	22027000	26757000	22280000	18985000	2365700	33667000	3554500	4592800	14154000	1056100	9702900	18107000	18870000	3939800	12626000	3399900	8052700	59281000	67945000	191390000	54298000	102080000	185180000	44387000	39077000	39543000	24405000	20980000	55496000	49108000	16095000	23702000	13146000	31736000	35116000	7666400
Q05816	Fatty acid-binding protein, epidermal	Fabp5	9	80.7	49580000	30689000	20513000	59936000	41964000	77623000	39159000	62176000	40860000	30749000	52391000	109300000	63526000	33669000	59136000	26270000	20186000	69358000	114630000	253590000	98830000	82374000	121870000	70237000	124130000	162450000	97034000	64475000	96267000	68440000	146010000	142620000	176550000	72545000	139310000	67380000
Q3UZZ6	Sulfotransferase 1 family member D1	Sult1d1	17	58	46570000	19934000	27266000	37847000	31295000	71648000	37292000	28197000	56027000	29743000	40915000	43831000	53590000	27597000	36625000	56926000	32958000	35029000	71519000	52723000	56117000	46553000	43958000	83229000	61917000	103810000	177150000	119960000	95297000	162330000	116320000	108070000	122010000	127110000	135870000	117030000
Q61503	5-nucleotidase	Nt5e	8	21.5	7869400	21734000	8882200	740217	10202000	674062	12232000	8159900	12123000	6291100	10205000	824522	700781	9705400	9543600	708310	9913900	17217000	11559000	44367000	22555000	42290000	43641000	14918000	16606000	16057000	17361000	11447000	26900000	30904000	15086000	13833000	20451000	17803000	32135000	10066000
Q61635	GTP-binding protein (Interferon gamma-inducible protein 47) (Interferon-gamma-inducible GTPase Ifggc1 protein)	Ifi47	7	21	5054400	559659	5108800	2523100	2727400	4120500	2178300	3823800	2389600	2074400	1846000	4252400	700781	1229400	2373300	2315600	3171700	618866	6071400	6222900	4685500	4469100	3147800	6992900	4087800	6002600	11235000	5023100	2795000	7125500	5454300	7090300	6199100	7443200	6693700	10190000
Q6ZWQ5	Sorting nexin-12	Snx12	3	38.3	933948	2576300	6788500	7916800	4423200	674062	7229400	7535300	5821700	4115600	640650	6746800	700781	5033500	606068	708310	4932300	618866	12324000	11330000	9251800	7975600	11210000	11504000	12172000	10162000	17858000	11169000	9752700	9557200	10596000	12312000	10037000	8370700	10176000	9663000
Q71RI9-2	Kynurenine--oxoglutarate transaminase 3	Ccbl2	21	61	96524000	52586000	61470000	61032000	51703000	94778000	59940000	41148000	49477000	53906000	87987000	64535000	88366000	55858000	74938000	81746000	58661000	93586000	116640000	152430000	121490000	151300000	134700000	175660000	100810000	230650000	274790000	173910000	110330000	220770000	186770000	178380000	179860000	227840000	213270000	219930000
Q8K3M1	Cis-retinol/3alpha hydroxysterol short-chain dehydrogenase-like protein (RDH16 family member 2)	Rdh16f2	6	47.2	16487000	3987100	21025000	9843400	6071400	20040000	5702700	7837800	5139800	7502900	7964800	5983600	6687000	6540500	11526000	5267200	6880500	20098000	37297000	29556000	34134000	18950000	17592000	35287000	24445000	37250000	58672000	47301000	21871000	47874000	38511000	56908000	41356000	58556000	41685000	42767000
Q91W64	Cytochrome P450 2C70	Cyp2c70	16	44.8	21881000	7441000	9619400	12978000	9967100	21252000	10380000	11976000	16248000	12506000	17014000	18350000	16556000	7325900	4545300	17535000	12325000	14721000	27171000	26467000	26900000	13030000	9593900	27560000	23749000	23227000	86760000	38573000	26020000	47920000	40307000	41067000	46348000	46107000	43738000	38036000
Q91Z40	Guanylate-binding protein 7 (EC 3.6.5.-) (GTP-binding protein 7) (GBP-7) (Guanine nucleotide-binding protein 7) (Guanylate-binding protein 4-like)	Gbp7	6	14.3	3138200	1715800	585623	740217	2209700	2101200	815272	1799000	2483900	570494	1709300	2877900	700781	625995	1455400	708310	482929	618866	2139000	2541200	2165500	1532300	2112500	2708700	3126600	6617000	5841000	7060600	2684600	6507300	5898700	7517200	4842700	2226000	6348700	4871200
Q9DCE9	Interferon gamma-induced GTPase	Igtp	10	31.7	19478000	3743100	4920700	9949700	4125100	5870900	10702000	10089000	6747700	3888400	4268000	11344000	6135500	625995	5096600	8015400	10532000	14002000	7258500	11007000	4841900	3279000	13079000	18078000	12442000	21923000	36128000	24374000	6656100	22609000	16190000	24562000	23190000	19984000	28643000	64940000
Q9EP96	Solute carrier organic anion transporter family member 1A4	Slco1a4	5	11.5	9854200	2166400	5566200	2607000	6164900	7605300	3404300	2119300	3610400	3099700	1895200	3902400	700781	3219800	4713600	4244600	2965000	2007200	19828000	17936000	15624000	17494000	4367000	19348000	8565500	8398700	25930000	3465900	7739400	4861000	24019000	25829000	22646000	11716000	8245100	14401000
Q9R008	Mevalonate kinase	Mvk	5	21.8	11315000	4019200	4185600	7121000	5593500	12477000	9289800	8325600	8162200	9871200	8947200	7918300	11263000	5582600	5830100	6078700	4649800	3511800	20225000	13683000	24140000	6006500	5922900	22472000	13087000	19139000	31704000	16232000	12844000	22015000	15989000	19018000	18284000	19266000	17667000	16365000
Q9R092	17-beta-hydroxysteroid dehydrogenase type 6	Hsd17b6	9	49.8	50508000	26622000	56164000	26525000	23416000	63584000	20581000	18900000	14003000	11499000	21839000	9307900	26905000	14813000	23137000	39427000	24843000	36400000	51506000	51534000	58029000	46347000	49350000	103330000	56110000	49809000	101330000	44010000	38248000	55906000	92910000	73869000	76403000	103270000	60338000	73240000
Q9WUD0	Cytochrome P450 2B10	Cyp2b10	16	33.6	966790	1662300	2114100	17757000	20973000	8133500	8934200	6620800	4530300	2113900	8557900	8109900	11305000	6067100	10500000	20360000	6770400	618866	15979000	7464300	4496300	6841300	11178000	45039000	35929000	26987000	94887000	63620000	33998000	83584000	75118000	60520000	75398000	74473000	58576000	73668000
A0A075B5P4	Ig gamma-1 chain C region secreted form;Ig gamma-1 chain C region, membrane-bound form	Ighg1	4	20.1	10513000	10030000	9640500	7348600	7865200	15906000	13354000	7606400	8652100	7045900	13965000	13652000	700781	8917300	11034000	7006600	21122000	14972000	18695000	70131000	16869000	15961000	9268800	11223000	27701000	16948000	14293000	11421000	18604000	14279000	25260000	21929000	13192000	22524000	29993000	14017000
A0A075B5P6	Ig mu chain C region	Ighm	12	30.1	34082000	17700000	32178000	12152000	7088800	17501000	30832000	19990000	23195000	9207200	10884000	47884000	14852000	8504400	8938400	19258000	12582000	14037000	26286000	19679000	58816000	42325000	54059000	72830000	32830000	18532000	86470000	14051000	26938000	26377000	16509000	13984000	22267000	40843000	18205000	47652000
A0A087WNP6	Protein CDV3	Cdv3	7	43.8	31366000	28348000	17051000	20849000	17493000	20089000	27928000	13537000	31378000	27199000	29007000	45476000	25160000	21135000	23626000	23106000	24927000	72982000	12898000	28325000	622700	21625000	38807000	16111000	21887000	17071000	928141	20103000	20023000	15716000	20207000	656538	15528000	27025000	24083000	16898000
A0A087WP98	Prothymosin alpha;Prothymosin alpha, N-terminally processed;Thymosin alpha	Ptma	2	29.3	500660000	536960000	178380000	180890000	86595000	234520000	207740000	132290000	273600000	143590000	196770000	300060000	180330000	194690000	169930000	80029000	158720000	530130000	125600000	373440000	161390000	406230000	574510000	92112000	244010000	119310000	111720000	70775000	268700000	144900000	109990000	107720000	96170000	153200000	183530000	104230000
A0A087WPL5	ATP-dependent RNA helicase A	Dhx9	25	24.9	39467000	16924000	28527000	38400000	23355000	36309000	27237000	24072000	27117000	22456000	17632000	27430000	40823000	19088000	25632000	33405000	20134000	23746000	30554000	20471000	30226000	22123000	16816000	41098000	21983000	34096000	49271000	33485000	20045000	38387000	39460000	39657000	37398000	40685000	30050000	34633000
A0A087WQA0	Bcl-2-associated transcription factor 1	Bclaf1	7	12.3	13112000	6657400	6324200	6387900	4344200	8622600	6478900	4696900	8667000	6501700	6154000	12604000	5697200	4960800	5330900	5954600	5149900	9661500	7195900	13542000	8434200	9539300	8023200	5150900	5219000	5526200	6993000	4179400	4860600	7970800	8862200	4953200	6923100	6091200	5961000	6372000
A0A087WQE6	Transcription elongation factor B polypeptide 1	Tceb1	6	69.5	28372000	19436000	21440000	27665000	15851000	28811000	26543000	19944000	23947000	17639000	18373000	27967000	31031000	18237000	23526000	25053000	18250000	32384000	20372000	24861000	23254000	21819000	25933000	27857000	22342000	22725000	29521000	19661000	19456000	27647000	26340000	23462000	21936000	32062000	32079000	26168000
A0A087WQH8	Probable UDP-sugar transporter protein SLC35A4	Slc35a4	2	33	11940000	6202600	585623	4007400	552780	4035800	6076300	5551300	6458000	3820800	640650	14389000	3142000	6231700	5298800	4530600	482929	3463500	2076400	7360900	6034400	6463800	2736700	3715800	5630200	3224200	5522400	1975000	5308100	3407300	3759100	3703100	6113000	4328800	4817600	4562400
A0A087WQS2	Basic leucine zipper and W2 domain-containing protein 1	Bzw1	9	26.8	14964000	3154700	11632000	16758000	8301200	17342000	10671000	7720800	15291000	9415700	7653500	16110000	18294000	7343200	10440000	18273000	5973600	3016200	16720000	13274000	13890000	10822000	6661500	16003000	10755000	16268000	22121000	13949000	12732000	17083000	18585000	17673000	15754000	18930000	16283000	18138000
A0A087WRE7	Hydroxyacid-oxoacid transhydrogenase, mitochondrial	Adhfe1	18	61.3	94710000	103760000	66142000	70581000	55680000	74355000	77668000	44748000	84315000	44965000	76590000	98559000	67096000	68308000	75184000	56475000	44705000	101030000	44988000	99668000	46642000	85755000	77453000	56717000	60269000	73594000	66797000	47066000	68833000	64176000	57615000	49006000	49440000	72336000	78557000	63778000
A0A087WRU0	Tensin 1	Tns1	9	7.9	13606000	3908000	6353700	6277500	9132100	13245000	12556000	4168500	6921200	6251100	2866200	3803200	10519000	3261600	2785500	8472700	7024700	618866	15750000	8608700	10812000	5589600	8521400	12806000	8887300	7936500	10205000	7867500	2901000	19035000	11164000	9057900	14155000	15127000	12398000	15770000
A0A087WRV6	E3 ubiquitin-protein ligase TRIP12	Trip12	2	2.9	1736300	559659	1835100	2127900	1642400	2913300	1796300	1650000	1656400	1447700	1576200	2384200	2281800	1599100	1764300	1653100	1507600	1737600	2983900	3021700	3059700	2022400	1575300	3888800	1896800	1797800	3241200	3502900	1503800	2844800	2596900	3805500	3028200	3646500	3328400	3710600
A0A087WRY3	Nuclear ubiquitous casein and cyclin-dependent kinase substrate 1	Nucks1	4	14.2	23953000	27790000	14761000	10483000	7629700	17981000	15378000	11172000	18433000	12583000	11145000	19162000	7644500	13729000	15780000	9244000	13487000	35660000	9511800	33759000	14293000	30850000	38592000	4781700	15992000	11381000	928141	6557400	19748000	10468000	9380600	8259400	8548200	9961900	11523000	11160000
A0A087WS56	Fibronectin;Anastellin	Fn1	39	29.3	35402000	20585000	22946000	23499000	16113000	26980000	28452000	16471000	26914000	15413000	17806000	28259000	27808000	16015000	18654000	24063000	16275000	19853000	28012000	37187000	33257000	28005000	25981000	34243000	21411000	26915000	39283000	23473000	19718000	34686000	28844000	29077000	33085000	31672000	28333000	31964000
A0A0A0MQ90	Protein S100-A13	S100a13	3	18.8	57166000	56720000	38751000	36850000	27891000	45962000	38956000	23347000	50498000	27390000	41893000	51864000	42506000	42093000	45685000	29977000	36722000	74662000	25282000	54101000	38567000	43703000	68739000	25935000	45230000	33281000	33200000	26815000	47023000	37161000	38356000	31740000	29770000	48580000	53094000	40408000
A0A0A0MQA5	Tubulin alpha-4A chain	Tuba4a	5	55.8	190200000	114600000	155690000	189260000	126810000	203390000	178340000	130510000	167580000	127320000	129970000	172340000	233120000	106230000	139390000	192280000	121010000	143270000	154680000	143580000	157910000	146660000	114810000	225150000	146070000	144510000	274410000	161940000	126120000	196560000	237410000	202530000	216690000	205960000	186640000	184740000
A0A0A0MQF6	Glyceraldehyde-3-phosphate dehydrogenase	Gapdh;Gm3839	23	76	2265400000	1104600000	1114200000	2624100000	1798100000	1896900000	2951700000	2081600000	2618500000	1978700000	2516800000	4561900000	2720700000	2082500000	2745500000	2851900000	1826400000	2358000000	1051400000	1269200000	1255400000	1099000000	1120800000	2036500000	1625200000	2241800000	3060600000	1828700000	1702800000	2762600000	2489800000	2515700000	2481800000	2707900000	2564100000	2488000000
A0A0A0MQN4	Ubiquitin-like modifier-activating enzyme ATG7	Atg7	6	10.7	13460000	10291000	9636600	20538000	13965000	15089000	15176000	9328300	14858000	10962000	8409600	15197000	20624000	9135100	13320000	10605000	7943100	9848900	8267500	7736600	8365700	7746600	5597300	15158000	8367300	13226000	19508000	14134000	9588200	16308000	11227000	15963000	14817000	18619000	16457000	16037000
A0A0A6YVS2	Transmembrane and coiled-coil domain-containing protein 1	Tmco1	3	18.5	26908000	17224000	34035000	37730000	26399000	26674000	34310000	25443000	24985000	16701000	27215000	32419000	40837000	16358000	28804000	43285000	25271000	19391000	2872500	24179000	25323000	26168000	18809000	37689000	23431000	32765000	52432000	31888000	28318000	34822000	38789000	40574000	30088000	39583000	31585000	36562000
A0A0A6YX18	V-type proton ATPase subunit H	Atp6v1h	6	18.5	8039500	2171100	5071600	9350500	5339100	5575900	5006600	4091700	3893000	4180600	3722500	1409900	9153100	2527400	2329600	5540200	3444000	618866	5581200	2180400	8646000	3988600	820150	14128000	6139400	6995800	10424000	8388200	3790000	9981800	7519700	7175600	9670500	8842200	8802100	8266200
A0A0A6YX73	cAMP-dependent protein kinase type II-alpha regulatory subunit	Prkar2a	11	42.1	27653000	17540000	20851000	29212000	20991000	25812000	29682000	16914000	26613000	16678000	17219000	29075000	25232000	17761000	23340000	27675000	12681000	19592000	16803000	20224000	20209000	19338000	19001000	25530000	18743000	25263000	35516000	20325000	22068000	23871000	31244000	28514000	30560000	29015000	29624000	22204000
A0A0A6YXQ4	Muscleblind-like protein 2;Muscleblind-like protein 1	Mbnl1;Mbnl2	3	18.9	6960600	5737000	6923300	5533900	5279200	7566200	8339600	5275900	6175600	4508500	4679800	7217700	6589600	6889500	5335200	7793100	5767300	5435400	7185800	7330400	6578700	5397800	5570300	8509100	5604100	6560400	9257600	6684000	4998000	5885700	8068900	7045900	8622600	8825900	9091100	7058800
A0A0B4J1G1	Low affinity immunoglobulin gamma Fc region receptor II	Fcgr2b;Fcgr2	5	27.3	13810000	11262000	9687000	7282300	5864100	8237100	13911000	8249100	10405000	6518100	7849900	12013000	8172900	7249900	8179700	7026000	7108600	8820300	13259000	17823000	13510000	15651000	19191000	11376000	17792000	10828000	10488000	5900600	12441000	11655000	14105000	13320000	8835600	17605000	18437000	10301000
A0A0F6AIX6	UPF0554 protein C2orf43 homolog	A0A0F6AIX6	5	27.5	5581100	2382500	6174600	11960000	7551200	5619700	7580100	5741900	5446700	4063700	5023300	5036200	9018600	1555200	3822200	6827300	5209000	6388500	3664200	3385100	4318300	543870	637042	8851200	3626900	5203500	8205300	9145200	3688600	4725900	6456100	9149000	9603400	3464400	4486400	5853400
A0A0G2JDH8	UDP-N-acetylglucosamine transporter	Slc35a3	2	17.4	18121000	559659	16194000	12179000	13479000	11706000	15531000	13583000	12261000	7978300	8646300	824522	18805000	9812100	13606000	22430000	7446200	8525100	22806000	12298000	11059000	7305600	9971500	12066000	9197900	9547300	21657000	9627300	9999800	18746000	16922000	20482000	17439000	14016000	23915000	16411000
A0A0G2JDW7	40S ribosomal protein S27	Rps27	4	41.5	101920000	63860000	98865000	84203000	61485000	106290000	95885000	62624000	90593000	61235000	65695000	108140000	65935000	46038000	66733000	97667000	66447000	81698000	114470000	97916000	109670000	73420000	51980000	113220000	59105000	102290000	135260000	99021000	58636000	116750000	98926000	90525000	98682000	110610000	118710000	111790000
A0A0G2JE46	HCLS1-associated protein X-1	Hax1	4	24.5	2835100	3655600	3665100	5096800	2634200	4329000	3950200	2547200	2834300	1815100	3092000	3695600	3784700	2625400	3559200	2796300	2431400	3615100	3820900	3195200	3453500	3794900	5673200	4852900	3702100	3638600	5075700	2953100	4322300	3459200	3932300	3505000	3779900	4342600	4187600	3735700
A0A0G2JEK2	Cysteine-rich protein 1	Crip1	3	35.9	17755000	7271800	7107200	3816000	552780	674062	5742900	4010500	6898600	570494	6308800	7721900	3321900	4303700	606068	708310	4934200	15720000	6953400	13415000	7970600	9544400	18000000	4476700	7301500	5634800	3883500	2862500	9590900	8941300	6574900	5115200	3944300	8098700	6087400	4233800
A0A0G2JER9	DnaJ homolog subfamily B member 6	Dnajb6	2	11.5	7575000	5131400	3915300	5566300	2992100	4844400	5085100	3376300	4569900	3597300	3726200	2982200	5085100	3258900	4285900	3653100	3380600	2925400	3902800	4376700	4689300	2891500	5579000	5770200	5925900	5250900	4688800	3831200	3078800	4071500	6297100	4382500	4544400	4548800	4775500	4594900
A0A0G2JFY0	Spermatogenesis-associated protein 5;Katanin p60 ATPase-containing subunit A-like 2	Spata5;Katnal2	2	3.7	136590000	97702000	115840000	177200000	111350000	148070000	144860000	85112000	129550000	98933000	113780000	136540000	148750000	86835000	125890000	132640000	482929	113880000	122090000	104790000	108530000	98364000	102430000	158140000	110940000	159990000	230480000	139050000	105740000	174310000	137250000	147330000	148700000	190200000	158550000	165720000
A0A0G2JG00	Far upstream element-binding protein 1	Fubp1	7	15.5	11093000	9273100	10713000	9050900	5730300	7813400	7072700	6033200	9175100	6895100	8030500	10191000	700781	8109500	7880300	7478800	6664900	13036000	9260400	15541000	11341000	15536000	10679000	8572500	12540000	8096100	9771100	6861300	11971000	8825900	11258000	11839000	10393000	11473000	7967900	10564000
A0A0J9YTY0	Septin-11	Septin11	6	20.5	22895000	14422000	14503000	13235000	8715400	21010000	14619000	9281500	17336000	10094000	12711000	17241000	12554000	13518000	12112000	11804000	12939000	22338000	17305000	27534000	20091000	19928000	24403000	17111000	19927000	13529000	18000000	8626500	15743000	15950000	15269000	12278000	13157000	19399000	19811000	18339000
A0A0J9YU79	Ketohexokinase	Khk	16	72.8	364650000	229340000	217690000	446240000	310330000	295850000	486180000	321650000	407890000	301160000	325400000	519620000	505700000	373010000	491050000	508090000	305470000	335710000	164610000	222840000	184770000	157710000	173800000	270240000	271610000	353470000	416210000	325890000	269720000	415960000	455540000	387550000	439750000	382890000	389720000	409450000
A0A0J9YUI8	Glucokinase regulatory protein	Gckr	24	52.2	73341000	34151000	53581000	86942000	58234000	82512000	65601000	45618000	54577000	40089000	42358000	64070000	77092000	41352000	57679000	75557000	39125000	43856000	57367000	49136000	61165000	53866000	34499000	95722000	45716000	73864000	92536000	64158000	36108000	72331000	81214000	76832000	86600000	83084000	84283000	80914000
A0A0J9YUS5	Eukaryotic translation initiation factor 4 gamma 1	Eif4g1	29	27.8	24102000	12124000	16467000	23353000	15722000	20799000	19386000	15237000	18723000	16657000	12957000	21456000	21808000	13114000	16720000	22256000	12399000	15727000	16547000	16865000	16330000	13629000	11373000	20932000	13305000	19266000	29443000	18981000	13315000	22909000	23836000	20326000	22728000	22086000	20704000	21334000
A0A0J9YVJ0	Maltase-glucoamylase	Mgam	3	4.4	6266700	4964300	3278400	4604600	3332800	4134100	4716100	3141200	3545500	3421800	3991900	6315500	6299300	4935500	4959900	3772300	3381700	8543300	2155600	5903000	3301000	2942500	5369000	3586500	4568100	6032500	3922200	2944000	5662800	5138000	886460	3682500	3634000	5814900	5188900	3810400
A0A0N4SUN2	Solute carrier organic anion transporter family member 1B2	Slco1b2	10	20.5	91478000	44690000	65083000	114790000	71804000	86322000	109570000	67264000	88707000	69679000	62932000	93211000	124090000	63399000	77730000	120520000	65799000	51627000	75007000	47412000	81541000	38366000	32928000	120660000	69574000	112420000	153990000	93934000	56592000	115140000	103790000	99593000	111850000	139200000	110260000	128100000
A0A0N4SUV6	Selenocysteine-specific elongation factor	Eefsec	8	18.7	9786400	5636800	6489700	13274000	8851000	10309000	11079000	7711200	9320700	7311500	8967700	13132000	14292000	6251300	7546200	13187000	7309900	9972300	9048800	7727700	9923300	6233600	4237200	14798000	10023000	12337000	19335000	14577000	6720100	14845000	12062000	9889100	14517000	12435000	16804000	13835000
A0A0N4SVQ1	Cytochrome c oxidase subunit NDUFA4	Ndufa4	6	79.6	475740000	264960000	355480000	607150000	364420000	510680000	593600000	422990000	552290000	447540000	462140000	647060000	682500000	448240000	538120000	619340000	385740000	487560000	285040000	227630000	351130000	282620000	216690000	495610000	487430000	629600000	737970000	583450000	480270000	825770000	664670000	638970000	622620000	627860000	545170000	538880000
A0A0N4SVT3	Guanine nucleotide-binding protein G(I)/G(S)/G(O) subunit gamma-12	Gng12	3	56.9	28102000	15882000	20474000	20615000	10571000	31536000	27471000	18922000	14751000	12783000	14512000	16641000	27997000	15346000	16793000	12183000	24508000	47501000	22317000	34489000	18390000	15025000	45698000	21724000	25535000	17735000	15847000	14368000	22271000	33748000	26788000	17104000	20671000	33679000	28134000	28842000
A0A0R3P9C8	NADH dehydrogenase [ubiquinone] 1 alpha subcomplex subunit 9, mitochondrial	Ndufa9	18	57.1	70140000	37230000	57224000	89711000	60131000	75513000	74999000	46070000	62547000	43441000	49671000	70274000	92351000	50128000	65545000	87141000	48849000	50418000	51156000	38415000	56379000	40263000	32194000	79830000	49610000	59862000	95736000	68354000	42764000	76088000	84002000	73562000	82314000	79582000	65315000	71819000
A0A0R4IZW8	Calpain small subunit 1	Capns1	6	30.2	19327000	10492000	11402000	19134000	10296000	13850000	16083000	10761000	14359000	10385000	9856900	16082000	19756000	11375000	14895000	13024000	11569000	14307000	12690000	11842000	12818000	10411000	14918000	13472000	11735000	13076000	14303000	12820000	9269300	16795000	13523000	12117000	14058000	17071000	12285000	13249000
A0A0R4IZY2	Cytochrome P450 2D26	Cyp2d26	29	64.6	148250000	82962000	118940000	164920000	92352000	131640000	187590000	125460000	173750000	138210000	150510000	199800000	268340000	138500000	188980000	266330000	142440000	128890000	105160000	78558000	95510000	88397000	68504000	149660000	141620000	256970000	371660000	283590000	179910000	358110000	289420000	288760000	294390000	382140000	333320000	302360000
A0A0R4IZZ5	C-type lectin domain family 4 member F	Clec4f	9	21.4	43310000	27870000	29609000	59762000	22616000	30306000	45542000	29305000	36229000	24462000	24772000	46387000	38533000	27920000	26480000	18531000	25394000	44383000	57226000	46210000	40947000	32003000	67249000	74325000	45240000	70927000	110010000	43378000	36326000	61563000	51421000	55994000	42224000	70910000	82356000	68856000
A0A0R4J005	LIM and senescent cell antigen-like-containing domain protein 1	Lims1	3	11.9	5420600	1902200	3981400	2537800	2132400	4024700	2995800	2693700	3195400	2605100	2440700	3426300	2869200	2337000	2389700	2737600	2283300	2046400	3771900	3956500	5178500	3136200	2458700	4645400	3182000	3830100	3611000	1900000	2499100	4865100	4044900	3779800	3955300	4119100	4112900	4885400
A0A0R4J015	Canalicular multispecific organic anion transporter 2	Abcc3	13	13.7	14453000	8456200	13445000	20955000	12074000	17260000	13666000	10424000	13779000	7984700	8934500	12358000	16656000	8600800	13600000	18099000	9128100	9103200	12016000	8488100	13229000	8670200	8531700	21325000	10014000	13278000	18896000	12813000	9306000	14689000	19442000	16163000	17064000	17267000	14716000	15488000
A0A0R4J023	Methylglutaconyl-CoA hydratase, mitochondrial	Auh	9	33.4	77962000	98237000	47893000	49355000	28330000	58051000	63896000	34705000	66925000	39199000	58018000	64077000	37133000	49740000	54968000	36199000	36404000	80819000	26768000	116600000	43726000	72150000	100530000	31238000	63893000	45142000	46029000	26513000	68882000	39656000	47574000	42227000	35031000	39264000	75811000	41024000
A0A0R4J050	Aminoacylase-1	Acy1	17	56.9	45594000	40525000	28289000	34163000	22443000	43989000	36443000	22613000	34978000	19962000	31921000	42636000	25129000	31922000	33353000	25461000	27878000	47469000	26076000	62468000	35048000	51639000	71595000	34510000	51925000	43050000	43047000	31269000	55540000	41915000	40319000	33016000	35121000	48210000	52578000	35935000
A0A0R4J069	Selenocysteine lyase	Scly	11	37.5	32701000	17135000	24464000	25958000	16733000	31558000	25403000	17924000	23242000	16003000	17876000	20773000	23862000	16758000	21496000	24568000	14120000	14373000	28209000	26975000	29095000	24325000	14871000	35454000	25585000	36486000	55292000	35995000	23193000	40947000	45011000	38938000	39150000	41959000	37789000	38198000
A0A0R4J078	UBX domain-containing protein 4	Ubxn4	4	13.6	15390000	8246800	7346400	7668200	8907500	6530100	10739000	7732900	6777100	7779400	8178700	17266000	10171000	6714000	9033000	10923000	7036800	12005000	6834300	7154600	6481600	6819700	8781200	6417900	6415800	6051800	12546000	7488100	5418900	7656600	6851300	10535000	11290000	7138100	9247000	9724200
A0A0R4J083	Long-chain specific acyl-CoA dehydrogenase, mitochondrial	Acadl	22	47	571620000	659500000	457450000	436070000	312590000	450010000	524030000	302730000	507290000	270470000	441430000	578390000	419770000	428940000	517110000	327110000	320100000	649360000	330800000	667500000	346850000	680100000	753760000	447640000	533810000	504990000	533390000	303230000	510330000	461720000	491070000	441210000	402760000	509960000	567220000	376320000
A0A0R4J090	Antigen-presenting glycoprotein CD1d1;Antigen-presenting glycoprotein CD1d2	Cd1d1;Cd1d2	9	33	27908000	18400000	20690000	21759000	11288000	16297000	10824000	7934400	8477100	8596500	9116100	11248000	10944000	7246200	13443000	7546100	7058400	8219300	7848400	14398000	5548200	8288500	26230000	12280000	16430000	28686000	23107000	22791000	22462000	24390000	18824000	16933000	19189000	36459000	33543000	15474000
A0A0R4J094	Fumarylacetoacetate hydrolase domain-containing protein 2A	Fahd2	10	56.9	52258000	53058000	31495000	43925000	28019000	41543000	56357000	24528000	55293000	28434000	45362000	65867000	39524000	45161000	58598000	32972000	35386000	77480000	23944000	61891000	28332000	50872000	59930000	37372000	45296000	45602000	39821000	27710000	59341000	43768000	39297000	34618000	37987000	50055000	54367000	31975000
A0A0R4J0B2	Phospholipase B-like 1;Phospholipase B-like 1 chain A;Phospholipase B-like 1 chain B;Phospholipase B-like 1 chain C	Plbd1	10	24.7	36894000	52385000	25522000	19274000	15696000	23570000	32540000	20793000	34877000	21298000	28914000	42703000	28629000	29783000	25896000	15817000	21498000	36717000	18403000	58594000	23602000	33646000	53235000	17974000	30938000	25616000	18117000	11924000	42335000	24190000	19336000	17327000	17917000	26040000	29145000	17862000
A0A0R4J0B4	N-acylneuraminate cytidylyltransferase	Cmas	6	17.6	17088000	10526000	16172000	15075000	14091000	16456000	16002000	10104000	13848000	9887700	10744000	14182000	20110000	9122300	12818000	18229000	10174000	6011100	13464000	10010000	13818000	9876000	5642800	17438000	8677200	13566000	20323000	12554000	8892000	14528000	17617000	18415000	13991000	15860000	16741000	15824000
A0A0R4J0D3	Dolichyl-diphosphooligosaccharide--protein glycosyltransferase subunit STT3B	Stt3b	8	10.7	37422000	24388000	34260000	45875000	22774000	39815000	24883000	22446000	24877000	16505000	18596000	30743000	42077000	18587000	30058000	29546000	18885000	29108000	47465000	24650000	34417000	26176000	19928000	51023000	20982000	41773000	51215000	31620000	26410000	41240000	38785000	35002000	39484000	41772000	41919000	32890000
A0A0R4J0H0	Echinoderm microtubule-associated protein-like 4	Eml4	5	7.1	153160000	103540000	154830000	182980000	145860000	227930000	143160000	114300000	118860000	103800000	127920000	150720000	177190000	105570000	123140000	211620000	136220000	143340000	90529000	123410000	195450000	101600000	124070000	256200000	121460000	172850000	268080000	143950000	124130000	194590000	217860000	172850000	201950000	233190000	201570000	203080000
A0A0R4J0I1	Serine protease inhibitor A3K	Serpina3k	18	49.3	136340000	102680000	79434000	126920000	88705000	152580000	151960000	125640000	191460000	144510000	162100000	188790000	206820000	104170000	119350000	164580000	134150000	173280000	107150000	121460000	140970000	101660000	55977000	66072000	92952000	68038000	174440000	56242000	90887000	86005000	92739000	112240000	100430000	97599000	95165000	70149000
A0A0R4J0I6	Acyl-CoA dehydrogenase family member 11	Acad11	31	49.9	103650000	54957000	84234000	162840000	96175000	114540000	111550000	67090000	84465000	68357000	60833000	107180000	124850000	63116000	95294000	104650000	57153000	71968000	78509000	58745000	71630000	59949000	55679000	132780000	67143000	123690000	173340000	97075000	67744000	134540000	127110000	120400000	111380000	131560000	110170000	100570000
A0A0R4J0I9	Prolow-density lipoprotein receptor-related protein 1;Low-density lipoprotein receptor-related protein 1 85 kDa subunit;Low-density lipoprotein receptor-related protein 1 515 kDa subunit;Low-density lipoprotein receptor-related protein 1 intracellular domain	Lrp1	42	12.8	24974000	14752000	22178000	19854000	11981000	23372000	15058000	11521000	18565000	11588000	11616000	16833000	20527000	10680000	14214000	16814000	12135000	10256000	24228000	20562000	24156000	15579000	11305000	22958000	14135000	20305000	28891000	16629000	14250000	25106000	20964000	21965000	21009000	27343000	22816000	20310000
A0A0R4J0M9	Deubiquitinating protein VCIP135	Vcpip1	3	3.5	141620000	61929000	43151000	96756000	61962000	208820000	50976000	62442000	115240000	44480000	77294000	89622000	104930000	48142000	93996000	88373000	54758000	106390000	65844000	62029000	96199000	75529000	49146000	106680000	76826000	77980000	112320000	79375000	59070000	90769000	96615000	93577000	92825000	85282000	88683000	123570000
A0A0R4J0P7	Solute carrier family 22 member 18	Slc22a18	3	10.2	12140000	10269000	17947000	19517000	12267000	13116000	14515000	13090000	19316000	14542000	14418000	14897000	23704000	10421000	14514000	19980000	11156000	13859000	16942000	12560000	12987000	10865000	8141500	18301000	13268000	27841000	41053000	30054000	16636000	30196000	21638000	24444000	20290000	34827000	23572000	24052000
A0A0R4J0T5	CUGBP Elav-like family member 1	Celf1	5	10.3	1277200	1154700	2867000	2447400	1146100	2768100	1065400	762510	1322000	809270	935910	1601800	3795300	1020100	1119200	987280	1757500	1991100	2419500	726000	2765700	839850	1281200	3243800	2443000	4774800	2682100	1898800	1065900	2664400	1539600	1551900	1512700	3337100	3869900	1348900
A0A0R4J0X5	Alpha-1-antitrypsin 1-3;Alpha-1-antitrypsin 1-1	Serpina1c;Serpina1a	7	48.4	169390000	138980000	120360000	142860000	85022000	127960000	134020000	109830000	168410000	115180000	114120000	179410000	200880000	110890000	134350000	155840000	121300000	163490000	91124000	83455000	89209000	63247000	71469000	92149000	75540000	90108000	129470000	74082000	75672000	97725000	87725000	78785000	89866000	99228000	104860000	91810000
A0A0R4J0Z1	Protein disulfide-isomerase A4	Pdia4	32	54.3	121050000	76194000	107080000	94287000	62256000	105610000	89592000	74597000	89363000	74570000	67572000	101050000	108170000	57008000	75811000	92260000	62905000	77372000	110670000	92281000	107510000	75797000	65596000	113040000	83283000	105770000	174410000	90285000	70911000	121440000	99638000	98192000	97565000	137390000	117920000	99885000
A0A0R4J107	Acylamino-acid-releasing enzyme	Apeh	16	35.1	37573000	22163000	22988000	36143000	20557000	37677000	29537000	21254000	29759000	23336000	29067000	33970000	41986000	21822000	28837000	36027000	24277000	23928000	27839000	26387000	22911000	19432000	21250000	31536000	27318000	34756000	46559000	33367000	24858000	42753000	39528000	34661000	36308000	43915000	40997000	34896000
A0A0R4J140	Clustered mitochondria protein homolog	Cluh	32	31.9	25751000	14535000	23326000	32434000	24741000	28665000	27304000	17691000	25899000	19733000	18359000	26815000	31832000	16599000	20857000	24960000	16522000	18789000	24453000	15761000	20919000	17728000	12710000	32844000	18982000	29895000	42234000	26280000	17242000	30522000	30051000	29448000	30221000	33401000	28813000	30290000
A0A0R4J1F6	UDP-N-acetylhexosamine pyrophosphorylase;UDP-N-acetylgalactosamine pyrophosphorylase;UDP-N-acetylglucosamine pyrophosphorylase	Uap1	2	8.3	4623300	2467500	3369800	5975700	3559300	4553700	3236700	2851800	3838100	3558600	3470600	4658500	5880300	2887200	4126700	5198300	3051400	2942600	2767000	2119200	3871400	2450300	2181500	6005600	4407800	4075600	9977300	5425800	3605200	6944200	6332900	6792100	6665700	6299300	7062400	6739800
A0A0R4J1H2	Glycerate kinase	Glyctk	12	40.9	52950000	27708000	42157000	56550000	38454000	49454000	53980000	34136000	44900000	35199000	38306000	56542000	55482000	31482000	41040000	59321000	30407000	36387000	35942000	37859000	43381000	35258000	30353000	61886000	38735000	53901000	81348000	49922000	34783000	61657000	63975000	58247000	66852000	65232000	67430000	59795000
A0A0R4J1N9	Transcription factor A, mitochondrial	Tfam	8	35.7	49504000	49132000	29735000	31653000	21618000	35097000	43816000	21350000	41676000	21422000	33652000	48636000	34760000	29611000	38824000	26373000	25623000	60989000	27448000	51518000	24658000	45451000	63642000	24441000	42385000	40942000	32241000	25603000	49009000	33872000	30845000	27703000	25469000	37268000	41533000	25531000
A0A0R4J1R7	Pterin-4-alpha-carbinolamine dehydratase 2	Pcbd2	8	73.8	69131000	94607000	48495000	43534000	26322000	57071000	54477000	31094000	64016000	26809000	48440000	67963000	35124000	46604000	55928000	27559000	39650000	97875000	25617000	84855000	39392000	65615000	107110000	40016000	59641000	59489000	46984000	25865000	66380000	40253000	37083000	32393000	30378000	56433000	83129000	29132000
A0A0R4J1Y7	Thioredoxin domain-containing protein 5	Txndc5	12	58.5	72294000	43661000	47654000	75602000	48185000	68377000	64537000	50291000	57817000	42197000	51302000	74774000	75840000	39771000	56770000	60995000	42012000	55977000	45232000	52868000	45883000	47223000	50215000	73045000	45395000	55700000	84562000	48212000	47139000	65219000	62053000	55451000	57172000	71755000	62766000	56650000
A0A0R4J256	Proteasome subunit beta type-9	Psmb9	3	19.2	22781000	19125000	13267000	16459000	7575400	15781000	12843000	13674000	17692000	10145000	12406000	29666000	16058000	10880000	15173000	10317000	17431000	33580000	14303000	36807000	16649000	20304000	38167000	13437000	24025000	19781000	20735000	17534000	27273000	24299000	14733000	15235000	15536000	25630000	26851000	28994000
A0A0R4J259	Heterogeneous nuclear ribonucleoprotein Q	Syncrip	17	38.1	36040000	22722000	28453000	41341000	26360000	38446000	31968000	23836000	31019000	24259000	21866000	36360000	38254000	19553000	26795000	32048000	18889000	29005000	37398000	32037000	35279000	29264000	26730000	40776000	27156000	37131000	49353000	31933000	25684000	41668000	40603000	36853000	42495000	40489000	41520000	36096000
A0A0R4J2B2	BTB/POZ domain-containing protein KCTD12	Kctd12	6	21.7	8550900	3705000	5751400	5959500	552780	7573200	815272	3013900	4955800	570494	2280700	5630800	700781	625995	4078100	708310	3143200	5932000	10911000	9028500	10205000	7169600	11275000	12784000	7210000	9262800	4654500	7773300	4122600	8926100	5816200	8043600	4171300	8878000	6867200	4936700
A0A0U1RNT6	S-adenosylmethionine synthase isoform type-2	Mat2a	5	24.6	105800000	89323000	81683000	114720000	59618000	104820000	98564000	62839000	91311000	71705000	76728000	75151000	90591000	71627000	92021000	85585000	19764000	97584000	79986000	103650000	63223000	82199000	93107000	99280000	78022000	102360000	134320000	77708000	80615000	111150000	106220000	90710000	100560000	132110000	139030000	118070000
A0A0U1RP13	CDP-diacylglycerol--inositol 3-phosphatidyltransferase	Cdipt	2	13	15525000	9085600	12803000	17440000	13642000	15866000	13333000	10288000	14095000	9244200	8626600	17969000	15256000	7756900	10442000	14199000	11585000	10389000	13095000	7434600	12221000	7330600	7288400	20709000	11302000	16018000	24585000	14051000	8982900	12904000	14304000	15025000	14335000	15752000	14278000	16986000
A0A140LHA2	Mitotic checkpoint protein BUB3	Bub3	6	23.8	6917300	5007300	7707000	8955200	4528100	10085000	7483800	5172000	7632200	4729900	5995700	6988800	7915300	5326300	5608700	7327400	6111300	4553700	13140000	6814900	10327000	6132600	4866700	9763500	6206000	8330200	11667000	7604700	5384800	8462600	8283400	8295000	8824900	11753000	9148300	9541200
A0A140LHL6	Mitogen-activated protein kinase kinase kinase 19	Map3k19	4	3.9	113340000	99915000	100510000	105010000	74389000	106860000	111750000	81367000	96250000	62276000	81322000	120500000	113000000	68320000	97424000	95957000	80581000	85401000	131270000	104630000	130260000	103230000	85536000	146870000	93241000	115940000	186970000	109710000	107600000	139510000	113790000	115030000	125460000	131260000	147880000	127790000
A0A140LIQ8	Transmembrane protein 147	Tmem147	2	19.4	5810200	2738200	4639300	4092500	6547800	2813300	6483500	4942200	4975000	4498600	3297100	4211000	6091100	4256000	4982100	7900800	3688700	1323600	2178800	2744200	3919500	4498100	1959300	8421200	3080300	4028300	6524700	4844200	1637000	3200200	7302200	6764600	9041800	4288000	4714400	9532600
A0A140LJG6	Signal peptidase complex subunit 2	Spcs2	3	37.4	14914000	9005300	15227000	11384000	6933200	14081000	10107000	8136900	11347000	9860300	8153500	12035000	13223000	6670600	9261700	13238000	11671000	13212000	16638000	11994000	13323000	9754200	7967900	14327000	9019000	11838000	14311000	10039000	7333200	16737000	11606000	12012000	13281000	14761000	12483000	13789000
A0A140T8J4	Heme-binding protein 1	Hebp1	10	81.1	285410000	201940000	189100000	187220000	118990000	266550000	174570000	111290000	165900000	99948000	148470000	177430000	162270000	141460000	168400000	135730000	105340000	185200000	172630000	292990000	175250000	272240000	274130000	177740000	181210000	181780000	211600000	141400000	168480000	197600000	181860000	161390000	158190000	192700000	208870000	162190000
A0A140T8R8	DCN1-like protein;DCN1-like protein 1	Dcun1d1	5	20.6	7386500	5111200	8945900	10148000	5299000	13331000	8136000	8565500	11497000	6483700	7239300	10650000	6982700	4354300	5549700	7714800	5129200	7007200	6860400	7076100	10284000	5650700	5941100	9942800	7883900	11969000	17117000	8136900	6086300	11534000	11589000	9903500	8929600	9945500	14516000	10897000
A0A171EBL2	E3 ubiquitin-protein ligase RNF213	Rnf213	6	2	2885300	3023600	2011400	1362500	999150	1588900	1794700	1650400	2039100	1420200	1641100	2530800	1510700	1061200	1581400	1417600	1388900	2116800	1362000	1802800	1346000	1821800	2903100	1944500	2075100	2672900	2089500	2613200	1658600	1804600	1756600	2023400	1413500	2232100	3117100	2566700
A0A1B0GQZ1	39S ribosomal protein L23, mitochondrial	Mrpl23	2	24.8	9073100	6373400	7905400	11595000	7137300	11703000	8775400	7697100	7248800	5860600	5863300	5204300	13121000	7815300	7371000	8806000	4938300	9037700	7462600	8170300	9413000	7168500	7188600	9820200	8210900	8837200	11898000	6914100	8353600	9589800	10571000	11692000	10811000	9425800	9779300	8513400
A0A1B0GR11	Transaldolase	Taldo1	16	37.2	240370000	167830000	179480000	233830000	162340000	179160000	207610000	145420000	190390000	142820000	138430000	243390000	207330000	151260000	187480000	190460000	123490000	200270000	206030000	225910000	197750000	159050000	159410000	210990000	174890000	204140000	250120000	154690000	156540000	218990000	223510000	204600000	209290000	212610000	232930000	196030000
A0A1B0GR78	Stromal interaction molecule 1	Stim1	5	11.9	8992000	5254500	7521700	9441900	6475300	8525900	7366600	5721200	5506400	5919000	5505900	8573000	9612900	5892800	6279400	8048600	6068400	6096100	10068000	6347700	9635100	7244300	4541300	12663000	7412200	10205000	15837000	9437300	4885900	12036000	10679000	10977000	10992000	12311000	9922200	11114000
A0A1B0GRG3	CD151 antigen	Cd151	2	10.7	1424700	470100	529220	269450	278240	919930	493670	404980	877890	462270	640650	824522	800120	359330	480580	504900	504360	462730	941100	341930	730070	243630	286520	594300	357760	615830	345670	522810	348550	1068500	545450	511860	404320	547890	392990	697930
A0A1B0GRP7	Proline synthase co-transcribed bacterial homolog protein	Prosc	9	40.3	104750000	111660000	72717000	97792000	64480000	88462000	117050000	75409000	112360000	69541000	111440000	149470000	88215000	100210000	111290000	76353000	82678000	160600000	51875000	125460000	65976000	111120000	124010000	61817000	102330000	86458000	91085000	61493000	101760000	87623000	81153000	70976000	83496000	102730000	115380000	79279000
A0A1B0GSU0	Aldehyde dehydrogenase family 16 member A1	Aldh16a1	11	22.4	28697000	13012000	17337000	30963000	17642000	25522000	21557000	15044000	18939000	15675000	18341000	22420000	29714000	16512000	20579000	26557000	14230000	13351000	16775000	15155000	17698000	13441000	9686700	27404000	17005000	24871000	38673000	23615000	16251000	27995000	27972000	27353000	29885000	31208000	27056000	30336000
A0A1C7CYV0	Plastin-3	Pls3	33	69.8	68603000	33282000	49353000	59795000	43126000	59065000	50000000	35977000	45612000	36769000	33984000	49634000	60940000	31984000	46605000	63410000	35453000	48794000	58596000	45252000	48754000	47027000	36077000	68064000	37982000	56115000	82923000	56523000	36340000	63918000	75816000	62422000	72568000	79464000	70312000	69299000
A0A1D5RM85	60S ribosomal protein L18a	Rpl18a	11	30.6	85299000	46836000	82061000	93519000	58138000	87226000	72496000	53626000	69587000	55890000	56738000	90323000	102970000	48116000	63604000	82509000	50745000	58299000	89648000	60925000	88528000	53002000	37391000	98446000	52012000	89047000	139250000	75012000	47129000	110480000	89162000	79967000	85551000	110220000	98240000	100920000
A0A1L1SQA8	40S ribosomal protein S25	Rps25	4	32.3	221430000	144400000	176820000	191470000	110190000	210760000	173280000	116420000	190020000	128050000	125670000	198340000	206980000	101610000	158900000	165540000	118200000	165650000	241540000	237230000	201780000	199820000	126530000	229870000	136420000	203620000	289470000	184560000	160480000	246170000	178250000	180110000	198830000	255830000	222170000	215110000
A0A1L1SRE8	Low-density lipoprotein receptor	Ldlr	4	8.9	8513100	2849600	6785000	12260000	5928100	6633900	10577000	4687900	9582300	5016900	4160200	9280600	10677000	8207000	6007200	7580300	3733200	5774200	4114600	4818700	5282900	4980800	3970700	8493900	5612300	4186500	8257200	7300000	5650200	7752500	6854700	6512800	8599400	6153600	6693500	5119000
A0A1L1SRX4	COMM domain-containing protein 4	Commd4	2	21.3	3030600	1751300	3464900	3115300	2377700	3511800	3775800	2854800	2841300	570494	2809600	824522	4575100	1877100	2643200	3269600	482929	618866	2745600	2573900	3767800	2739500	1553000	4446000	2652000	2683400	4793700	4386500	2436400	4056000	4148400	3080000	3713000	4121500	4076800	3646000
A0A1L1SSA8	Transmembrane protein 205	Tmem205	3	22	209820000	111580000	218760000	207230000	138580000	217600000	164540000	116520000	114580000	122280000	112580000	149180000	172770000	99177000	130070000	168940000	101700000	97650000	221140000	134490000	190430000	129640000	87503000	268610000	124580000	214280000	322150000	195900000	104440000	228380000	184150000	199420000	206310000	255010000	205270000	246360000
A0A1L1STE6	Isocitrate dehydrogenase [NAD] subunit alpha, mitochondrial	Idh3a	12	40.1	61243000	35689000	44650000	61875000	34582000	67987000	59630000	41493000	64440000	37774000	52560000	60994000	68522000	39832000	53494000	56049000	42484000	54994000	48272000	58379000	54254000	45673000	59828000	71676000	62425000	77464000	104410000	72950000	61577000	97990000	77649000	71383000	79841000	90444000	79936000	64267000
A0A1L1SUI3	Solute carrier family 37 (glucose-6-phosphate transporter), member 4	Slc37a4	3	14	55272000	20130000	26431000	48276000	29343000	39784000	30184000	28986000	39070000	31404000	24847000	52376000	40324000	28197000	30628000	49848000	22446000	24990000	29153000	43257000	35661000	25856000	11562000	38645000	24519000	36374000	64333000	25624000	27002000	38505000	46601000	47927000	50334000	51185000	38836000	44014000
A0A1L1SVK0	Platelet-activating factor acetylhydrolase IB subunit beta	Pafah1b2	3	25.4	29180000	23423000	16244000	23116000	15853000	28425000	25746000	16237000	23762000	10044000	640650	32383000	26871000	15868000	23245000	18115000	18692000	35949000	19173000	25076000	20057000	25423000	36514000	22553000	18823000	20459000	25155000	20541000	23793000	23444000	24587000	26094000	21156000	25262000	24869000	24773000
A0A1W2P6F6	Myosin light polypeptide 6	Myl6	8	55.3	231090000	116130000	81335000	74595000	55318000	140050000	99644000	61762000	136990000	61782000	88399000	131890000	92827000	85101000	77643000	76822000	66954000	167110000	146340000	184350000	129320000	163130000	206570000	97103000	97783000	113840000	129010000	78652000	114860000	142240000	122090000	103370000	95177000	142640000	135270000	133250000
A0A1W2P6P1	Small glutamine-rich tetratricopeptide repeat-containing protein alpha	Sgta	4	24.2	13158000	11568000	9709500	11572000	7602800	11466000	9833200	7635900	11405000	7853400	7338600	15133000	14729000	8042700	10325000	10446000	8098700	14666000	7250700	12017000	7680900	11160000	10951000	9551600	7595000	10589000	12385000	7610400	10158000	11953000	10973000	9843700	11655000	13890000	12440000	10692000
A0A1W2P6U8	RIKEN cDNA 4932415D10 gene	A0A1W2P6U8	4	0.9	36417000	78816000	585623	80476000	21458000	59717000	815272	32711000	60536000	32923000	45663000	80911000	700781	48414000	59555000	45041000	37567000	618866	24966000	41869000	27791000	27899000	48777000	50618000	45257000	43863000	111130000	34111000	65841000	70800000	42820000	41834000	33921000	52211000	50776000	38812000
A0A1W2P758	Cysteine and glycine-rich protein 2	Csrp2	2	25	3961400	1675100	1254900	1408600	1230800	2543700	2453200	1264100	2104400	1826300	1332200	2215700	1439800	1488700	1446100	1326600	1235900	3858500	2529400	3469800	2671100	2226700	3570300	2380000	1806400	766210	1475800	669679	2336400	1593000	1767000	656538	1326200	2716500	1662700	2840900
A0A1W2P7L7	Splicing factor 3B subunit 6	Sf3b6	2	23.4	10509000	4475600	10667000	7294500	5777700	13537000	5531200	5621400	6098400	6283000	5769200	9560500	12439000	3677200	5758300	9588100	6436300	9742000	11335000	11305000	9542100	7444300	10898000	10928000	7976500	9820700	11643000	6889000	5271900	10942000	8848300	9093500	8194300	14416000	11792000	7107800
A0A1W2P7S8	Cell division cycle 5-like protein	Cdc5l	3	6.5	6131100	4936700	4011000	3926800	4836500	4994900	5035300	3193100	596189	2524700	3053800	824522	5341400	625995	606068	4120400	482929	618866	4624000	5820200	4194600	7311100	6524200	6417300	4750300	4479100	6791200	5772300	5662000	4636100	4597200	5736600	4211400	6462700	5282600	5252000
A0A1W2P7X0	Costars family protein ABRACL	Abracl	3	66.7	18934000	14587000	16675000	16637000	9380300	19516000	16858000	11314000	14060000	8633500	11562000	4350400	15604000	11191000	18803000	11128000	12107000	28010000	17479000	31291000	17285000	26409000	32671000	17531000	15750000	23190000	23064000	13594000	21876000	24906000	18896000	19024000	14734000	22664000	15425000	13581000
A0A1Y7VJ48	Tubulin-specific chaperone A	Tbca	8	69	18997000	28594000	20778000	28242000	9005400	26485000	17615000	11177000	20858000	11941000	18242000	23669000	21746000	17465000	20239000	9793100	19637000	51402000	15713000	28991000	17351000	20752000	51334000	14052000	27315000	22530000	13775000	13829000	23778000	25361000	13845000	10353000	11800000	24826000	30593000	11469000
A0A1Y7VJD4	Predicted gene 4756	Gm4756	2	16.5	9073400	6406200	9281600	9503900	6782800	10256000	6967900	8884700	8860700	8063800	8874400	13069000	10482000	6936900	9037300	12228000	6997500	6461000	8143200	5765600	9546500	6438900	4721200	10584000	12820000	13820000	15259000	16345000	8676800	18652000	11738000	9885600	14745000	15840000	16376000	14579000
A0A1Y7VJY8	NAD-dependent protein deacylase sirtuin-5, mitochondrial	Sirt5	7	32.9	13790000	9024500	8397400	9951900	8898700	13205000	6098500	7677000	13936000	8309100	9805500	12658000	14637000	9152900	14429000	11933000	7253800	12931000	10306000	10395000	6270900	7497000	10126000	13202000	8755100	11200000	10791000	7836800	7502400	9316200	10381000	8936300	7400300	10401000	14909000	10428000
A0A1Y7VJZ2	maleylacetoacetate isomerase (EC 5.2.1.2)	Gstz1	15	84.7	984710000	852760000	751760000	975610000	724610000	990230000	1123600000	712850000	1016000000	740300000	946370000	1212500000	913990000	962630000	1052800000	844440000	681550000	879390000	606840000	1075700000	781490000	847770000	991830000	917960000	938160000	907260000	1176800000	772590000	854920000	994580000	963550000	825020000	889300000	1087800000	1113400000	997920000
A0A1Y7VK19	Iron-sulfur cluster assembly 2 homolog, mitochondrial	Isca2	2	16.4	29356000	16604000	10311000	740217	12674000	674062	815272	567044	596189	570494	640650	824522	21619000	15821000	13052000	708310	482929	21430000	11318000	19019000	10330000	13024000	25175000	10214000	12567000	9823100	14051000	9517800	14246000	16856000	12290000	11914000	9037500	12143000	13993000	8489700
A0A1Y7VN70	Glutaredoxin-related protein 5, mitochondrial	Glrx5	2	28	86391000	71974000	55759000	70781000	59461000	72835000	86150000	55090000	92939000	45270000	71005000	126430000	80270000	65765000	92131000	71800000	61109000	98176000	36176000	80191000	44322000	61260000	71237000	50921000	62301000	64944000	69230000	43918000	67858000	64479000	63303000	49094000	45137000	62069000	83623000	53905000
A0A1Y7VNF4	ERO1-like protein beta	Ero1lb	2	4.7	4372700	3435600	4107800	5755400	2244800	4350700	4191600	3958600	6153400	5189400	3735600	4021100	5223100	2087400	3791900	8082000	5464000	3225000	2304000	1887700	2612100	1730900	1649200	3271300	3001600	4970300	10898000	5005600	3968500	6072400	5613900	6465700	5945100	6714700	5539700	5003000
A0A286YCX6	Trafficking protein particle complex 8	Trappc8	3	3.8	1923300	753090	1224800	1973700	1260800	1392900	1272900	758330	1730300	774020	897430	1080300	700781	1048700	1294000	1825900	482929	618866	988150	571940	1267600	1146300	599400	2460600	963380	1129700	2009700	1328900	985780	1653300	2589700	2234900	1862600	1864500	1682000	2072500
A0A286YDA2	Nucleolar and coiled-body phosphoprotein 1	Nolc1	7	11.4	26258000	18934000	12533000	20872000	16700000	17468000	21577000	11745000	21458000	15621000	23990000	38793000	6723100	21427000	17044000	14292000	13368000	26780000	9329300	25533000	10113000	24115000	36567000	12026000	15121000	17610000	1954300	8898300	23067000	12143000	15342000	14095000	13758000	7301100	17691000	10291000
A0A286YDI8	Sec24-related gene family, member C (S. cerevisiae)	Sec24c	13	18.1	16932000	9449700	11586000	21558000	15430000	14585000	18853000	11097000	15735000	11780000	13132000	18316000	18014000	12047000	12363000	19986000	8998900	11026000	15790000	12854000	14918000	13577000	8086500	23854000	10091000	18388000	22278000	14639000	9933200	16910000	19252000	20715000	21097000	20428000	20121000	24624000
A0A2I3BPG9	60S ribosomal protein L36a	Rpl36a	3	17	35258000	15478000	27741000	20164000	15244000	24620000	19283000	18226000	21904000	18412000	13173000	24603000	27328000	13334000	18955000	25041000	15210000	16680000	26348000	19584000	25407000	14605000	10203000	19775000	13083000	22874000	12226000	19170000	11339000	24013000	22728000	18972000	21529000	23958000	19322000	25761000
A0A2I3BQF4	60S ribosomal protein L30	Rpl30	4	62.8	175170000	83700000	109170000	112950000	86315000	133470000	117620000	86985000	133610000	82320000	92816000	145160000	159300000	77587000	96245000	112110000	73402000	89808000	96454000	104720000	112220000	81362000	49619000	117520000	69592000	101260000	165560000	80695000	70217000	117440000	133560000	102600000	100620000	126080000	106590000	127780000
A0A2I3BRB9	Acyl-CoA-binding domain-containing protein 5	Acbd5	12	26.3	50473000	39594000	32605000	58958000	36421000	47841000	45566000	31490000	45805000	30702000	32907000	61785000	34774000	32506000	42834000	41536000	29556000	51846000	28017000	40311000	22891000	32543000	41403000	35464000	29917000	38741000	46920000	26141000	30738000	29031000	38123000	36478000	33813000	38793000	35183000	32024000
A0A2I3BRW0	Signal peptidase complex subunit 1 (Microsomal signal peptidase 12 kDa subunit)	Spcs1	2	27.5	36769000	16351000	24754000	31796000	19518000	30920000	26806000	18645000	29818000	22802000	22578000	28621000	37007000	12662000	26819000	33912000	17529000	17165000	32400000	33903000	27728000	18479000	21383000	30649000	20966000	28690000	38810000	21849000	21422000	33635000	28559000	32839000	29388000	40069000	38792000	30367000
A0A2R8VHU2	5-AMP-activated protein kinase subunit gamma-1	Prkag1	4	25.1	16939000	9462100	9724700	15238000	11468000	11362000	11583000	7209100	11420000	6921400	9282500	16677000	24917000	6644200	12196000	15328000	11672000	15472000	13448000	13768000	12661000	11461000	10506000	21702000	11138000	14264000	23546000	14535000	8177400	21359000	17145000	17403000	15790000	20388000	24061000	23781000
A0A2R8VI30	Leukocyte surface antigen CD47	Cd47	2	10.1	34774000	16735000	17577000	19894000	11781000	23971000	26585000	13227000	31788000	10055000	17687000	22122000	28747000	14987000	16929000	17278000	16460000	24486000	22468000	26335000	23642000	23254000	18656000	22425000	20159000	26136000	32437000	21180000	24006000	32339000	26408000	30968000	31441000	29125000	27855000	33620000
A0A338P6G6	High mobility group protein HMG-I/HMG-Y	Hmga1	2	16.1	8705100	5706400	4277200	2163400	1183000	4970600	4851000	2506000	4414100	2904300	3016700	3502200	3281300	2622200	2440200	1465100	2392700	4121200	3496600	11146000	4591000	6424300	6482800	2528200	4269100	2872200	3555200	1614600	5603900	2922900	3103400	1650400	2611100	2907100	4296700	3586500
A0A338P6J9	Calpastatin	Cast	8	26.5	21460000	19582000	9302100	14126000	7289500	10568000	5407500	7762900	14211000	6886100	10420000	16429000	11916000	3813100	8504000	8551200	12328000	17782000	10259000	15110000	9074200	13253000	17741000	8948400	9485100	9534600	10196000	9518500	10328000	12646000	7256000	7391300	6831700	12011000	13583000	13470000
A0A338P786	Ubiquitin-conjugating enzyme E2 L3	Ube2l3	6	68.5	68038000	44882000	39036000	65406000	41090000	59987000	54620000	37803000	50246000	33875000	38942000	62835000	56830000	37501000	48235000	51977000	33244000	56781000	43938000	53124000	46414000	48934000	55024000	54380000	45676000	55572000	68687000	46490000	53210000	56401000	55857000	48775000	54207000	65340000	68159000	51323000
A0A338P7E3	Ribonuclease T2-B	A0A338P7E3	4	21.5	29073000	20846000	22109000	25273000	12137000	19521000	23301000	10674000	17703000	11442000	13134000	18351000	17564000	13269000	16103000	12831000	12474000	16947000	19646000	22941000	15768000	17937000	25836000	16388000	20410000	22304000	21033000	12599000	17262000	18413000	9775200	16616000	18185000	22305000	26520000	16676000
A0A3B2WBH9	Tight junction protein ZO-2	Tjp2	6	5.2	24528000	10612000	11598000	9719000	22443000	15362000	13260000	12949000	17942000	14125000	11351000	18939000	21210000	7682400	8986200	22512000	15157000	15298000	18863000	15533000	19029000	8591100	11491000	17344000	15371000	14604000	13645000	16151000	11618000	22448000	15651000	11221000	12908000	18418000	15708000	19752000
A0A3B2WBL1	Ribosomal protein;60S ribosomal protein L10a	Rpl10a	11	45.8	147100000	72357000	96802000	107960000	76605000	118450000	103100000	72059000	105130000	75677000	78140000	131940000	113440000	69361000	89322000	113610000	63665000	79737000	88788000	103140000	95817000	78944000	61382000	96671000	70875000	100040000	152970000	82404000	66444000	111370000	108640000	102020000	102440000	129690000	111340000	107720000
A0A3Q4EBV4	Protein FAM98A	Fam98a	4	19.2	2220200	2057900	2756400	10184000	3613200	3954900	2851500	2307100	2717600	2626800	2106700	3841200	6559000	2832600	2594100	3156700	3139500	2459100	5486300	1769100	7280100	2145700	3087000	3351800	2753900	4317300	3593600	2913900	2132700	4262000	5288600	2702400	1520900	3888400	4303700	3093600
A0A3Q4EGR2	Rho-associated protein kinase 1	Rock1	3	4.3	406330	215750	345520	433210	307700	421800	313060	338830	295910	372590	330880	336500	411840	254500	277420	429440	262140	618866	273570	255360	343440	245160	302020	538220	354180	399480	393670	479830	269030	621950	470100	592790	437800	541840	441830	340840
A0A3Q4EH04	Serine/arginine-rich splicing factor 7	Srsf7	6	43.8	157000000	114660000	81965000	113080000	52866000	95409000	99717000	64689000	124150000	51545000	73659000	126540000	40167000	63451000	94047000	53986000	61807000	164270000	91843000	191390000	92356000	142800000	140630000	25464000	95636000	98110000	76154000	55062000	128830000	99248000	80472000	76647000	72917000	109880000	124910000	78649000
A0A3Q4L347	Cysteine dioxygenase type 1	Cdo1	7	37.9	40545000	24968000	21163000	15925000	15382000	29805000	20564000	7079300	20004000	5144200	9908700	10372000	14732000	14218000	13724000	5282700	7855200	618866	33463000	71178000	37528000	42061000	57137000	21924000	20754000	15023000	15893000	10511000	16660000	13055000	14778000	13056000	18977000	22143000	24006000	14315000
A0A494B9Y0	ATPase family AAA domain-containing protein 1	Atad1	5	20.2	31399000	20586000	20916000	37530000	21728000	35480000	25091000	16957000	27568000	19208000	15831000	30093000	33320000	12959000	25301000	27465000	19508000	27306000	26733000	22910000	24343000	14938000	14768000	27075000	20741000	36166000	48809000	29396000	16791000	39875000	37788000	28005000	27913000	35231000	34015000	23773000
A0A494B9Z0	40S ribosomal protein S30	Fau	2	17.5	122830000	89249000	116350000	146510000	86707000	116160000	105090000	78568000	111260000	86800000	94103000	135480000	124670000	67718000	100430000	117540000	78012000	93178000	115290000	116370000	147020000	104110000	74210000	165650000	82571000	131350000	189440000	126110000	105160000	162550000	136530000	132070000	156330000	171710000	154020000	128660000
A0A494BA97	Osteoclast-stimulating factor 1	Ostf1	4	32.1	22153000	20228000	14499000	25809000	16437000	21586000	23089000	13946000	20418000	13973000	14733000	24245000	26390000	16011000	18564000	19393000	14947000	28416000	15781000	21692000	17896000	19386000	23955000	21736000	20319000	22646000	28042000	20728000	20438000	25519000	22451000	22761000	23323000	30128000	25814000	22687000
A0A494BAE3	Gamma-soluble NSF attachment protein	Napg	3	16.9	92853000	102800000	66759000	308940000	304360000	101420000	267100000	144690000	112710000	101110000	111770000	224430000	203260000	193670000	226630000	157070000	123530000	153590000	62184000	73136000	62415000	83922000	106010000	138230000	98912000	98316000	123900000	114230000	67227000	139040000	135540000	118930000	119950000	114010000	101560000	129820000
A0A494BAI5	Ferrochelatase;Ferrochelatase, mitochondrial	Fech	14	47.2	61514000	34472000	51211000	54303000	31340000	57917000	51548000	36741000	53075000	33772000	43026000	57435000	57393000	36467000	41178000	52593000	37941000	40420000	40644000	43735000	42826000	40799000	31511000	51857000	43749000	48016000	74357000	45571000	31883000	61045000	58266000	54069000	58066000	59823000	60719000	48060000
A0A494BAJ6	ADP-ribosylation factor-like protein 3	Arl3	2	18.3	12810000	18909000	9487200	14950000	12116000	14584000	14651000	7720700	16569000	8552100	10857000	20264000	700781	9579300	11784000	9110800	8718300	24833000	10344000	21011000	12256000	16442000	23257000	10670000	13408000	15412000	11678000	9202900	16952000	13411000	11035000	10987000	14308000	16968000	21450000	10837000
A0A494BAN1	Ubiquitin-conjugating enzyme E2 D2;Ubiquitin-conjugating enzyme E2 D3;Ubiquitin-conjugating enzyme E2 D2B	Ube2d2;Ube2d3;Ube2d2b	2	38	14719000	7416200	8771600	9381200	10341000	10519000	11826000	7654700	10298000	8265100	6342100	11850000	11217000	8558800	8395300	13216000	6444100	7843500	5763100	11333000	11130000	11535000	6892400	12675000	7459600	9945200	15144000	6219500	6670600	9220700	15740000	11327000	14976000	10402000	11592000	13841000
A0A494BB95	Eukaryotic translation initiation factor 1A	Eif1a;Gm8300;Gm2016;Gm2035;Gm5662;Gm2056;Gm6803	5	24.4	36572000	26621000	21111000	26813000	15523000	22389000	24811000	15796000	29136000	15479000	19312000	35690000	24472000	17077000	20190000	18978000	13821000	20906000	17495000	31295000	18226000	31216000	27005000	17516000	20537000	18064000	22801000	13823000	18187000	17158000	19140000	20874000	17943000	15652000	23651000	21975000
A0A494BBP6	Cytosolic purine 5-nucleotidase	Nt5c2	3	10	7180200	559659	3159900	740217	2659300	674062	3716300	3099000	596189	2946100	3066300	824522	700781	3214300	1545600	3508200	3055100	6132600	3389800	3043100	3817500	3115600	3131700	3650100	4188900	4556400	7781600	5334400	3603700	4016600	5523600	4890500	5039800	4102100	4369300	4379300
A0A498WGD8	Thioredoxin-like protein 1	Txnl1	13	69.2	50769000	33915000	29477000	40310000	26380000	39780000	38236000	27535000	38269000	29342000	33020000	47797000	45636000	30121000	36252000	34176000	27774000	43200000	30664000	40024000	28403000	32030000	31704000	36446000	30948000	29035000	44801000	26870000	26666000	34870000	38086000	33921000	33216000	37688000	32244000	33516000
A0A498WGK2	Asparagine--tRNA ligase, cytoplasmic	Nars	18	37.1	34708000	20688000	22918000	32718000	18053000	33504000	24898000	19307000	24824000	18784000	22827000	34605000	35277000	15275000	24149000	25316000	16126000	20962000	26199000	20595000	23573000	19286000	14696000	27080000	17660000	30738000	37520000	24631000	19757000	30550000	31711000	28997000	26130000	32157000	29965000	25413000
A0A498WGK6	Transmembrane 9 superfamily member 3	Tm9sf3	5	11.5	14069000	7958500	10640000	17504000	10709000	16567000	17567000	9424800	14619000	13786000	9973800	14313000	14588000	9260400	11442000	14322000	10361000	13395000	13070000	11566000	16047000	10961000	8255200	18002000	9843400	15253000	24607000	13779000	12442000	15405000	13248000	13751000	15711000	17544000	20060000	15539000
A0JNU3	60 kDa lysophospholipase;L-asparaginase;Platelet-activating factor acetylhydrolase	Aspg	8	21.5	23702000	16702000	15794000	36029000	26483000	23206000	28057000	20383000	29759000	20826000	19988000	32383000	37079000	20188000	28581000	54712000	14332000	15458000	14118000	15175000	13874000	3317500	7199900	22720000	19057000	24921000	33747000	25168000	16734000	34471000	30051000	28984000	31262000	33470000	30745000	24806000
A0JNY3	Gephyrin;Molybdopterin adenylyltransferase;Molybdopterin molybdenumtransferase	Gphn	18	40.4	25126000	13723000	18966000	24447000	15741000	20916000	23274000	13692000	20675000	16142000	16342000	22263000	23852000	14236000	19254000	24389000	16013000	15960000	21555000	17587000	21930000	16865000	13245000	23829000	19982000	34609000	46223000	30088000	19957000	38925000	23364000	22290000	27709000	36178000	33988000	28496000
A2A4P4	Alanyl-tRNA editing protein Aarsd1	Gm27029;Aarsd1	2	5.5	5566500	2602600	3926500	6747200	4527600	5297700	4995600	4643700	3856000	3205500	4509400	5187200	5635600	3220800	4870800	5852400	2882700	3777200	4692900	3334900	5503100	4212600	2991200	8060100	3708800	4723700	9456800	6560000	4552200	6282200	6850800	5904600	7486100	6911300	6003000	5973500
A2A547	Ribosomal protein L19;60S ribosomal protein L19	Rpl19	8	27.3	82715000	45919000	75992000	77268000	47413000	81050000	71833000	51998000	61789000	52545000	53831000	74395000	86151000	42590000	55055000	71247000	53011000	58202000	86455000	57593000	92241000	52071000	33864000	96353000	59259000	83058000	112810000	74084000	52378000	101640000	80911000	73166000	84248000	98469000	84521000	88007000
A2A5R2	Brefeldin A-inhibited guanine nucleotide-exchange protein 2	Arfgef2	6	5.2	5121400	4700200	6110000	5570900	7143700	6171200	6577200	4188400	4917500	3794200	3717400	5489000	4715200	4127600	3693900	4796300	1382200	2785000	5863500	5018500	5695400	7058500	3802500	10720000	5267400	6604700	10841000	5240100	4299000	5880900	8747300	9878000	10188000	6930900	6608400	6453000
A2A5S3	Double-stranded RNA-binding protein Staufen homolog 1	Stau1	6	17	4426200	2766600	4226300	4944100	4532700	4661700	5486300	4073200	3822600	3690500	3084400	4694900	4766000	3418700	3458400	4496600	3895400	3431600	3121400	3160900	4566200	2864300	3127100	5787900	4411400	4682100	6392900	3560800	2994800	5168500	5290500	4525900	4826600	5343600	5406900	5108100
A2A839	Protein 4.1	Epb4.1;Epb41	14	32.1	23656000	17539000	21595000	16113000	13475000	19494000	16690000	15564000	18238000	14450000	12490000	20515000	21182000	14737000	17015000	20851000	13542000	27589000	17178000	20361000	18789000	17850000	22806000	19688000	16487000	21738000	23967000	17820000	19177000	22836000	24063000	18597000	21766000	20853000	23884000	18006000
A2A8E2	CXXC motif containing zinc binding protein	Czib	4	37.7	22385000	20700000	18039000	17428000	6419000	24558000	24614000	16851000	596189	14240000	26091000	36878000	13234000	14574000	19079000	15301000	13015000	27802000	11156000	28577000	13607000	24294000	35697000	12593000	19883000	16308000	18453000	11413000	27965000	27497000	12502000	14282000	6468500	18443000	26958000	15186000
A2A977	Cytochrome P450 4A10	Cyp4a10;Cyp4a32	15	51.1	28249000	19430000	56300000	60091000	60894000	45565000	45376000	19667000	28249000	14015000	11685000	27134000	34815000	19355000	29119000	38483000	20801000	7997200	20765000	12560000	16329000	39194000	21297000	69377000	17213000	83196000	37502000	25622000	20400000	30874000	40330000	73220000	38265000	25989000	30834000	35640000
A2AA71	Protein transport protein Sec24A	Sec24a	15	20.2	17179000	8400500	14880000	23382000	14434000	18562000	16052000	11877000	17896000	13490000	11806000	21222000	22983000	12907000	15403000	20390000	12089000	12273000	16643000	11601000	16077000	10539000	7497800	22123000	11697000	20006000	29534000	20599000	11976000	22542000	21894000	21187000	23874000	22751000	21292000	22812000
A2AAN2	Signal recognition particle subunit SRP68	Srp68	11	22.5	14927000	9229500	11097000	17240000	10959000	13966000	12022000	8711700	12429000	9377800	8283800	16172000	17171000	7628500	10744000	14562000	8156100	10093000	12665000	9520700	11557000	9511800	6087100	14498000	7481200	12916000	19191000	13479000	8939500	16581000	16551000	12117000	15950000	16270000	17409000	14760000
A2ABY3	Ethanolamine-phosphate cytidylyltransferase	Pcyt2	15	52.6	50813000	28934000	26274000	74456000	51036000	60224000	62597000	42221000	47641000	37051000	43470000	64716000	69210000	48160000	61544000	54981000	31714000	57408000	37427000	32846000	39969000	28160000	28155000	51794000	44826000	52969000	75816000	52038000	43550000	58722000	66110000	58550000	61157000	66939000	61405000	60090000
A2ACG7	Dolichyl-diphosphooligosaccharide--protein glycosyltransferase subunit 2	Rpn2	21	46.7	124060000	66575000	103100000	113250000	73404000	100070000	96454000	70620000	92601000	68840000	68163000	103530000	119990000	56324000	78178000	110330000	62401000	73161000	116680000	92662000	112280000	75262000	49227000	127950000	71809000	119130000	177550000	100350000	74004000	123130000	124430000	129920000	123290000	137800000	121850000	119460000
A2ADY9	Protein DDI1 homolog 2	Ddi2	13	46.9	48153000	37424000	40688000	37242000	27650000	48066000	39373000	31910000	51631000	26611000	27737000	36433000	43958000	27458000	39686000	40417000	26097000	44098000	47210000	50220000	40294000	37586000	37843000	43354000	31989000	51620000	72663000	43906000	39288000	52671000	51348000	51252000	51513000	64325000	64887000	47928000
A2AEM2	Chloride channel CLIC-like protein 1	Clcc1	5	15.1	10534000	3712200	7660000	6412300	7610500	9352400	4572000	3819800	5345500	5083300	3670500	5747100	8811800	3619200	5637200	10012000	4301400	6500000	5012100	5495200	6019200	4001700	3093400	10977000	4922100	7687300	13598000	9589100	4675300	8884100	10933000	6445100	9255100	8367400	9476800	14797000
A2AFI3	RNA-binding motif protein, X chromosome;RNA-binding motif protein, X chromosome, N-terminally processed	Rbmx	7	25.6	63467000	52939000	45698000	38466000	26036000	48353000	41793000	29831000	44205000	31800000	33571000	50617000	40616000	33487000	35469000	29776000	31004000	57075000	39720000	68189000	49482000	67342000	68321000	46135000	46288000	42435000	50126000	28287000	44431000	42357000	39810000	40876000	39787000	45708000	50843000	35765000
A2AFQ0	E3 ubiquitin-protein ligase HUWE1	Huwe1	6	2.2	6602300	1403900	5378500	6644100	4526700	5825400	6611100	3282000	4199700	3248500	3312400	3744700	6422600	4313500	4889200	5585600	3419900	3644400	6567500	4310300	6245200	6219500	3421400	9521800	3732900	5571500	9560200	5369500	2571400	6453100	6728200	7166900	7019100	5841100	4949100	6270500
A2AIH8	Pirin	Pir	8	46.6	35985000	39974000	23695000	24205000	17751000	29217000	28828000	18866000	24000000	18324000	27059000	35677000	20349000	21814000	25975000	11985000	18551000	46425000	11935000	34131000	17515000	29409000	44636000	19176000	21261000	15841000	15132000	8122300	23038000	15900000	13968000	11404000	11901000	18846000	24585000	14063000
A2AIL4	NADH dehydrogenase (ubiquinone) complex I, assembly factor 6	Ndufaf6	2	7.8	1191700	556900	1038400	1599100	970570	1463800	1672300	1311900	1363000	1287700	1220400	1624700	2061600	1007300	994810	2157600	1332100	882760	791350	674430	1180900	485900	702670	1973600	1241400	1680100	1813500	1308400	752780	2131400	2164800	1336200	1544700	1815800	1908500	1720100
A2AJL3	FGGY carbohydrate kinase domain-containing protein	Fggy	16	44.6	41454000	22299000	30309000	53801000	38480000	41385000	47450000	30641000	38617000	31923000	30927000	44217000	47799000	30492000	36091000	51826000	26955000	25144000	30116000	25406000	36770000	24001000	18414000	62812000	40987000	59166000	87934000	56634000	34675000	66928000	68089000	63260000	72043000	68774000	65831000	62920000
A2AL12	Heterogeneous nuclear ribonucleoprotein A3	Hnrnpa3	19	57.5	172150000	94052000	130900000	111690000	71202000	158860000	107930000	79506000	116560000	76877000	82861000	112600000	144910000	73640000	91139000	100840000	79974000	125740000	149400000	127370000	134180000	120590000	115870000	156490000	105740000	131710000	156690000	93025000	91993000	135900000	131800000	120870000	114730000	150000000	135810000	114730000
A2AMS2	Galactose-1-phosphate uridylyltransferase	Galt	3	11.5	28507000	21843000	12385000	29732000	18560000	35119000	17399000	11723000	21486000	12978000	15859000	20776000	26146000	13406000	19435000	20467000	10485000	18246000	26062000	23525000	19254000	17904000	19704000	22733000	17350000	22495000	25061000	17651000	19534000	23398000	21326000	23574000	22064000	30386000	34520000	18745000
A2AN08-3	E3 ubiquitin-protein ligase UBR4	Ubr4	21	6.6	8432100	3602600	5308900	8302600	5863800	6284500	5965000	4469600	6019300	4257600	3711500	7317300	8083300	4235300	5243500	6539400	4184900	2630300	5148100	4145500	5759500	4597500	3507900	9231500	4353100	5807900	10811000	6593900	4949000	7160700	7999600	7801600	8464800	7225800	8091500	9034800
A2AQN4	Acetyl-coenzyme A synthetase, cytoplasmic	Acss2	21	43.4	30321000	9978600	13087000	83898000	56710000	54201000	60083000	34286000	34049000	34136000	37054000	67278000	74679000	30894000	51877000	49006000	23080000	27813000	45928000	31485000	37968000	6071000	22520000	84233000	44532000	97885000	87286000	85382000	37987000	98137000	86176000	74749000	89297000	72248000	90620000	89373000
A2AQR0	Glycerol-3-phosphate dehydrogenase;Glycerol-3-phosphate dehydrogenase, mitochondrial	Gpd2	27	52.5	48181000	23294000	35966000	68896000	46208000	32881000	59406000	35819000	53402000	38379000	35313000	64268000	64781000	36987000	56918000	70047000	38727000	35106000	27663000	22478000	24527000	18286000	14855000	52014000	40997000	53643000	73348000	50086000	34529000	65466000	66324000	61485000	65391000	55268000	55673000	49339000
A2ARD6	Kynureninase	Kynu	18	49	84647000	43817000	53474000	114490000	59092000	88793000	87929000	61337000	90636000	56717000	71191000	94005000	101050000	51161000	80549000	102780000	61995000	77395000	65627000	48027000	64016000	37328000	32429000	74945000	55865000	83742000	122130000	81343000	57092000	95783000	93601000	76615000	84217000	114870000	111080000	96390000
A2AS05	Helicase with zinc finger domain 2	Helz2	5	2.9	34689000	22123000	21571000	35568000	23945000	39449000	26526000	19035000	596189	25924000	16854000	30744000	32565000	19808000	16448000	26200000	18896000	28138000	21608000	23705000	36107000	22496000	22881000	29247000	15322000	37803000	35884000	25573000	29406000	44508000	32564000	29290000	29036000	33744000	32952000	35106000
A2AS89	Agmatinase, mitochondrial	Agmat	14	47.8	205830000	177540000	149960000	159360000	122790000	174690000	239350000	137060000	223230000	117180000	170850000	252250000	172800000	159000000	195080000	133430000	128010000	220500000	110110000	215750000	142000000	194380000	191130000	166130000	208610000	191820000	223220000	139720000	196860000	190060000	203780000	159610000	173610000	205990000	245980000	153420000
A2ASZ8-2	Calcium-binding mitochondrial carrier protein SCaMC-2	Slc25a25	5	13.3	19819000	8048700	17798000	16781000	18675000	21770000	27909000	21046000	26376000	15440000	15365000	27875000	17089000	16983000	14919000	33982000	20141000	23014000	15305000	16878000	25461000	17231000	12020000	41026000	16899000	23158000	35915000	14177000	13026000	25916000	35773000	27190000	43709000	32876000	20328000	32498000
A2ATI9	Golgi reassembly-stacking protein 2	Gorasp2	7	26.5	30704000	17657000	18684000	18672000	14884000	21830000	21939000	16211000	21515000	16140000	15564000	21146000	20725000	14727000	15443000	22018000	13455000	22539000	19805000	26586000	22671000	17949000	26561000	20388000	20184000	18297000	20857000	15860000	10189000	19154000	21175000	18966000	20075000	23059000	19525000	19930000
A2ATU0	Probable 2-oxoglutarate dehydrogenase E1 component DHKTD1, mitochondrial	Dhtkd1	22	37.9	21368000	10228000	38017000	46348000	31530000	27686000	21469000	12516000	24796000	18010000	14699000	12280000	37842000	14082000	8611800	46068000	26177000	26121000	23872000	27638000	35943000	20623000	18536000	29156000	15161000	9575500	15170000	11803000	10559000	22955000	30724000	10015000	32105000	37093000	35978000	34061000
A2AU62	RNA-binding protein Raly	Raly	3	15.8	13090000	9072700	12487000	15843000	10355000	14313000	11100000	7982000	12675000	7325000	8921400	824522	17732000	7401400	9580400	13214000	9426600	19959000	16468000	14854000	14029000	14471000	10748000	21875000	9386300	15120000	24698000	12965000	10953000	18793000	18329000	14046000	18355000	19758000	14985000	18953000
A2AUE1	DnaJ homolog subfamily C member 5	Dnajc5	2	12.1	3302400	2661000	2674900	2222700	1231900	2916800	2659300	2090000	3156700	2184500	1481400	2764600	2529400	2512500	2491700	2238500	1675000	3456200	2503700	3582600	2910500	2089700	2245500	2420500	3186600	2163200	2221100	1593000	1715700	2601800	2375700	1862600	2246500	2619200	2046900	2366200
A2AVJ7	Ribosome-binding protein 1	Rrbp1	47	37.2	104450000	70712000	85095000	79460000	53550000	91906000	81477000	63021000	73710000	56059000	58897000	93633000	79073000	53010000	66118000	73265000	55547000	76261000	90784000	109810000	97419000	78309000	72908000	86845000	77674000	82416000	108720000	60220000	64134000	85014000	80331000	76858000	73783000	89286000	88666000	77732000
A2AW05	FACT complex subunit SSRP1	Ssrp1	3	6.4	6575100	3527900	6085600	7153700	4403300	7937400	5396500	4420800	5346200	3646600	4234300	5022500	6696800	3647300	4407800	6675600	3986100	4667600	8327100	4982300	8225500	6168400	4468400	8684100	5767000	7541600	10685000	9017800	5425000	6553300	8826200	8923000	9590600	7931900	7387700	6406500
A2BDX3	Adenylyltransferase and sulfurtransferase MOCS3;Molybdopterin-synthase adenylyltransferase;Molybdopterin-synthase sulfurtransferase	Mocs3	6	9.8	933948	14379000	12423000	12702000	10454000	14520000	12687000	10220000	11062000	7436900	11985000	18417000	700781	10761000	14533000	15323000	10152000	16484000	19897000	18347000	12943000	13604000	17197000	14653000	13098000	15466000	16376000	16427000	10749000	21168000	13831000	13341000	16180000	18059000	16688000	17576000
A2BE93	Protein SET	Set	5	39.1	105580000	122910000	57523000	79935000	40780000	86276000	73818000	44545000	93875000	53798000	63383000	122680000	67424000	60850000	79917000	37718000	57953000	178270000	47154000	141320000	25615000	96450000	159600000	36517000	60699000	73121000	40872000	32901000	111890000	64291000	55553000	49449000	22076000	77894000	84100000	30705000
A2BI12	PC4 and SFRS1-interacting protein	Psip1	3	16.8	18392000	13069000	12319000	9649800	6515300	12852000	9272200	8308900	12929000	10794000	11018000	13458000	12215000	9092400	8331700	7726800	12605000	16441000	6455200	16266000	10009000	14625000	27958000	11151000	11709000	10924000	10998000	8764200	589044	728768	11259000	9142500	14920000	771170	12823000	7518600
A3KGI3	Kinetochore scaffold 1	Casc5	3	1.7	65622000	142230000	125990000	205130000	58084000	158840000	58988000	36276000	96506000	54887000	121950000	157720000	107960000	78075000	97285000	64557000	146340000	261970000	218360000	178910000	120160000	153620000	175540000	300650000	135770000	180610000	145630000	123370000	255610000	330110000	89655000	60863000	99318000	149510000	228060000	118140000
A3KMP2	Tetratricopeptide repeat protein 38	Ttc38	21	69.7	70727000	40125000	49074000	72272000	52565000	75512000	57534000	39463000	54324000	40582000	43290000	60300000	65627000	35886000	50263000	64148000	35694000	46562000	63168000	50247000	54790000	50549000	37962000	77580000	44396000	67876000	99197000	60110000	40644000	71218000	79389000	69568000	74287000	78249000	72451000	75604000
A6ZI44	Fructose-bisphosphate aldolase;Fructose-bisphosphate aldolase A	Aldoa;Aldoart2	15	51.7	74814000	33203000	47790000	54099000	38639000	68287000	48567000	37353000	47489000	38668000	40109000	54855000	58188000	29144000	42400000	51161000	33065000	48188000	58443000	51196000	57673000	46571000	36945000	58151000	35596000	48091000	88021000	39329000	33671000	61717000	66085000	57120000	53016000	63242000	53892000	54134000
A8DUK4	Hemoglobin subunit beta-1	Hbbt1;Hbb-bs;Hbb-b1	20	95.2	19873000000	29772000000	21431000000	13327000000	10622000000	16346000000	14449000000	11926000000	16618000000	9649200000	11992000000	18325000000	18404000000	14110000000	17670000000	13873000000	13535000000	12183000000	8180100000	15116000000	12172000000	18727000000	14746000000	14429000000	17577000000	16195000000	22085000000	13382000000	14858000000	19714000000	18461000000	17387000000	16936000000	13879000000	19849000000	18747000000
B1AQF4	Dual specificity protein phosphatase 3	Dusp3	4	28.6	22900000	11999000	16910000	31485000	14600000	19172000	21233000	12501000	15128000	14980000	15331000	17606000	22074000	11810000	18258000	14892000	12836000	20922000	14124000	16792000	14898000	17803000	15592000	21723000	13026000	16285000	22526000	14857000	14531000	20539000	17339000	21508000	23258000	22313000	18351000	15378000
B1AQR8	Galectin;Galectin-9	Lgals9	12	47.4	115330000	55639000	67490000	95509000	58285000	82101000	78545000	55830000	69967000	48995000	51175000	90310000	103370000	46557000	66750000	74880000	55473000	74127000	60661000	61923000	62114000	46821000	49932000	72528000	59716000	88381000	101840000	72406000	59333000	100540000	81959000	74599000	71024000	101440000	91260000	92642000
B1ARA3	60S ribosomal protein L26	Rpl26	8	56.3	145490000	71471000	132520000	137490000	95454000	129390000	142380000	91189000	128740000	95235000	90195000	132130000	149500000	69531000	95083000	123280000	99974000	80794000	144330000	82269000	145950000	70517000	62891000	168760000	93151000	146320000	197670000	108530000	79445000	151250000	122860000	131800000	125180000	169400000	144350000	145130000
B1ARW4	NADH dehydrogenase [ubiquinone] iron-sulfur protein 5;NADH dehydrogenase [ubiquinone] iron-sulfur protein 5, N-terminally processed	Ndufs5	6	59.3	70024000	65062000	50962000	80976000	39990000	71350000	47979000	34297000	59609000	32706000	44264000	81878000	71169000	48650000	54708000	38393000	51115000	114820000	37774000	72767000	45956000	62725000	88087000	47313000	55526000	51581000	57361000	35348000	60745000	62410000	46688000	42054000	45111000	69240000	64001000	40225000
B1AT82	Phosphoribosyl pyrophosphate synthase-associated protein 1	Prpsap1	11	41.8	38951000	44767000	24259000	43090000	27933000	35045000	47185000	26644000	47526000	27102000	38757000	59090000	38941000	38720000	47741000	33635000	30496000	55965000	16203000	28488000	20207000	29115000	37694000	27353000	29548000	31278000	37108000	23900000	40869000	32115000	29083000	26696000	31527000	40381000	38558000	27041000
B1AT92	Growth factor receptor-bound protein 2	Grb2	5	26.1	8027800	7930100	7680500	6090100	4611000	8795400	8084400	4958400	8276100	5114300	4989300	8255100	7802100	5024000	5082300	5492000	4724500	10423000	8848400	9788100	7226400	7973900	9840800	5984900	8785100	11096000	7201300	7951400	9199100	9560800	5763400	5984100	7006700	11300000	11650000	8703000
B1AU25	Apoptosis-inducing factor 1, mitochondrial	Aifm1	25	47.2	133770000	65727000	105950000	136550000	84425000	119230000	127930000	80328000	106650000	79065000	90083000	121190000	146170000	76516000	104070000	140660000	81254000	79098000	98333000	76152000	102400000	76550000	56828000	145860000	92470000	141000000	186000000	119050000	74010000	139250000	148280000	129610000	142800000	153950000	143380000	132820000
B1AUN3	Eukaryotic translation initiation factor 2B, subunit 3	Eif2b3	3	8.2	4146600	2663300	3292300	4409400	2631800	4304200	3976800	2252000	3043500	2319700	2061300	4375500	3750400	2742500	2346500	3605200	2674500	2952300	3227200	2500500	3910500	1963300	1762600	4657500	2426000	3302700	5289900	2143400	1969900	3277700	2731400	2795100	3300200	3813100	3629600	4431500
B1AV77	Aldehyde dehydrogenase;Fatty aldehyde dehydrogenase	Aldh3a2	22	52	223880000	167440000	198130000	344620000	204590000	154470000	247190000	134490000	183590000	139210000	134340000	244210000	304760000	164660000	247600000	255160000	137230000	146480000	159040000	115700000	110210000	114820000	113370000	253530000	154690000	297310000	333540000	238660000	132540000	277710000	252490000	236740000	225510000	297720000	281220000	235310000
B1AWE0	Clathrin light chain A	Clta	7	28.7	49157000	38016000	27684000	30584000	17959000	40341000	35021000	21650000	39451000	20983000	27641000	44850000	27084000	24057000	25592000	23167000	21272000	56481000	30738000	63753000	34466000	58652000	66862000	25079000	41744000	34584000	26902000	22451000	40176000	41099000	30570000	28198000	26779000	37909000	38378000	26568000
B1AZ15	Cordon-bleu protein-like 1	Cobll1	20	25.8	11586000	10537000	10104000	9396900	8473600	12416000	12756000	7205600	10927000	7274900	7270900	11264000	11316000	6312800	8019500	8968500	6940600	13551000	10093000	11097000	8079100	10072000	11837000	10490000	9880900	9366200	10632000	6980500	6783700	11723000	9372800	8104300	8391600	10988000	11463000	8546900
B1AZ46	Brain-specific angiogenesis inhibitor 1-associated protein 2	Baiap2	5	14.8	933948	4140300	4971700	740217	5342400	4477500	7509900	5447800	596189	3309200	4619500	9597500	700781	5852400	606068	5081500	3976400	618866	5212600	5031900	4412000	7081200	7765400	7431000	7772000	4644100	9186400	5165900	4271700	7742400	5490700	6929200	8893200	8600500	8974700	7282400
B1B0C7	Basement membrane-specific heparan sulfate proteoglycan core protein;Endorepellin;LG3 peptide	Hspg2	43	16.9	36729000	14321000	20972000	20596000	11194000	26207000	19438000	11340000	25505000	9896500	12686000	17918000	23898000	11667000	12668000	19781000	15513000	18709000	23139000	19748000	24290000	17153000	20141000	27369000	17154000	21208000	21640000	16951000	7029000	32414000	21797000	19180000	26403000	27545000	22278000	25752000
B1B1A8	Myosin light chain kinase, smooth muscle;Myosin light chain kinase, smooth muscle, deglutamylated form	Mylk	5	2.9	16036000	3947500	22551000	8212400	17170000	15066000	19118000	12171000	5727800	13179000	17423000	824522	14203000	12768000	13213000	23827000	14422000	19465000	28333000	20078000	57532000	15910000	20111000	23673000	20895000	33386000	41149000	23946000	17548000	34784000	25329000	24047000	30240000	38869000	24232000	32280000
B2KGF0	Ribulose-phosphate 3-epimerase	Rpe	2	17	23762000	15900000	10472000	19001000	9650600	20778000	18993000	10470000	21013000	8923400	12994000	22358000	17635000	11184000	17121000	10674000	9807200	19234000	10652000	17015000	8593100	14891000	16778000	11786000	13080000	15473000	18694000	9665900	13187000	18433000	11577000	13632000	10752000	17519000	17724000	14068000
B2RPU8	Coiled-coil-helix-coiled-coil-helix domain-containing protein 2	Zbed5;Chchd2	4	8.1	74839000	59446000	35704000	52162000	34832000	63309000	47584000	31827000	45574000	25074000	46242000	48858000	51346000	46930000	51376000	25398000	26590000	49870000	17132000	57371000	27142000	47534000	63730000	31428000	62404000	29770000	31209000	25897000	48298000	48185000	26613000	18838000	27601000	37205000	49394000	21607000
B2ZRS5	DEP domain-containing mTOR-interacting protein	Deptor	7	19.5	11213000	5355300	8538700	8917300	6816100	9331500	9948800	7126000	11556000	8125000	5746200	8277100	12013000	8151900	9047500	8322700	6881200	3945800	8195400	3111200	8586300	3297700	2748000	11594000	6638600	7816800	9644100	5686000	4565200	10304000	8489400	8800300	7284100	9321500	7019300	11071000
B7FAU9	Filamin-A	Flna	49	32.3	49976000	4388400	8459800	8584400	4952000	28988000	8967600	5106300	14607000	4500700	5080600	5778700	12666000	9507000	4699300	5953800	6660000	6675600	56131000	10806000	25677000	9861900	9884600	17064000	7293300	10370000	11643000	7717700	5487400	35581000	13122000	9742400	12123000	20277000	11747000	24899000
B7ZBY7	Ubiquitin-conjugating enzyme E2 variant 1;Ubiquitin-conjugating enzyme E2 variant 2	Ube2v1;Gm20431;Ube2v2	6	42.2	60439000	42422000	44658000	37641000	34019000	47123000	42012000	22833000	48563000	43140000	29947000	63471000	56653000	34415000	75290000	41846000	26299000	69153000	46234000	55697000	39264000	54910000	57643000	48797000	39663000	42701000	68052000	42931000	46052000	41322000	45249000	57317000	62547000	56051000	52995000	53756000
B7ZCM1	55 kDa erythrocyte membrane protein	Mpp1	2	17.7	4615200	4662600	4425200	6117400	4019600	5076400	5262300	2269700	596189	3900300	2259300	5054200	7453000	2900800	6555700	1797400	3710900	618866	5316900	6481100	4616700	5391800	6005400	8139800	4258300	5889700	9805500	4902900	4625600	7747600	5547100	6812400	5076700	7479100	7406100	7685400
B7ZCP4	Copine-1	Cpne1	4	9.4	15292000	8920800	15538000	14218000	9276500	16851000	12315000	9586800	13503000	6928200	8411900	15257000	17483000	7229300	12694000	12737000	9370800	12132000	16439000	17563000	17136000	10990000	13070000	21746000	10438000	15071000	22214000	16746000	11499000	21096000	19562000	17587000	14652000	19360000	17060000	15358000
B7ZCU2	Abl interactor 1	Abi1	2	8.4	59749000	42730000	20419000	29607000	29058000	32202000	49730000	31212000	50158000	22059000	29464000	15233000	28539000	40317000	43325000	708310	15722000	38857000	16735000	56430000	28767000	41900000	22611000	33433000	20270000	22465000	48823000	15209000	34300000	21486000	50919000	40197000	44821000	28706000	29597000	57033000
B7ZNH7	Collagen alpha-1(XIV) chain	Col14a1	25	23.3	246200000	9325800	26117000	46523000	6802700	174400000	22197000	567044	129960000	18285000	12527000	6221500	95899000	42036000	19170000	33689000	33160000	40437000	87069000	13812000	77448000	25848000	22197000	51848000	12431000	18294000	15918000	35151000	2390700	141910000	46596000	33446000	49422000	144720000	38681000	160620000
B7ZNL2	Nucleosome assembly protein 1-like 4	Nap1l4	8	32.9	25838000	19358000	17168000	23539000	17523000	23643000	23956000	14520000	22352000	13510000	14345000	27909000	18715000	20005000	21529000	18128000	14068000	30523000	14189000	23345000	18242000	27915000	24856000	20408000	22267000	19174000	24577000	16997000	19045000	19978000	23802000	22832000	21455000	22173000	23655000	20409000
B8JJM5	Complement factor B;Complement factor B Ba fragment;Complement factor B Bb fragment	Cfb;Gm20547	4	6.2	8689500	559659	10428000	10233000	6770100	7245700	5667900	5284400	7943800	5085500	3460000	824522	7970200	5407400	5193800	6778700	6218500	618866	9996500	5897700	8680900	5864100	4958000	9387300	5778400	6208500	9195100	8008600	3551000	11225000	8849300	6303100	8598300	8924400	8597200	7959700
B9EHJ3	Tight junction protein ZO-1	Tjp1	12	10.5	12837000	8579700	8763000	9164500	7054900	13048000	9077100	7265900	10997000	5688900	6873200	12445000	12878000	6509700	7830000	9480100	6317800	11443000	10219000	12162000	10252000	9250400	11733000	13734000	9358800	11164000	14022000	9739100	8631700	13164000	11734000	12009000	10875000	15379000	11393000	13535000
D3YTP8	U6 snRNA-associated Sm-like protein LSm4	Lsm4	3	31.2	25550000	21286000	7446700	11657000	8456100	8462900	21660000	10265000	17738000	11574000	15909000	30149000	6419600	11850000	17556000	10510000	8348500	20739000	7735600	32657000	11655000	27589000	29707000	9490200	9951900	11257000	13772000	6189600	20998000	9764900	17604000	14115000	16601000	16658000	17872000	14326000
D3YTQ9	40S ribosomal protein S15	Rps15	4	50	39131000	31288000	24590000	27453000	21645000	24887000	43780000	24020000	34296000	25935000	28955000	41394000	35696000	24133000	31989000	34673000	25800000	20429000	14980000	59400000	27416000	48896000	51116000	36166000	26691000	21761000	36668000	15580000	23895000	24194000	43163000	29531000	34695000	38471000	27083000	24987000
D3YTT4	Isobutyryl-CoA dehydrogenase, mitochondrial	Acad8	16	54	53744000	26399000	40598000	61120000	34334000	54886000	48745000	30770000	39023000	31160000	35508000	44211000	58059000	25608000	41393000	56514000	32537000	38291000	47377000	30381000	41074000	34855000	22721000	56554000	33341000	42584000	64208000	45496000	28147000	51396000	52043000	46802000	52323000	51024000	53532000	45767000
D3YTY9	Kininogen-1;Kininogen-1 heavy chain;Bradykinin;Kininogen-1 light chain	Kng1	14	38.8	63372000	61404000	43711000	36371000	27170000	54734000	32974000	24753000	40244000	24646000	28210000	47458000	36314000	30204000	34494000	28079000	27531000	45429000	51478000	110230000	52130000	76462000	64412000	34234000	41702000	42663000	47195000	29343000	37764000	44830000	32334000	29167000	34285000	43827000	52818000	39922000
D3YUM1	NADH dehydrogenase [ubiquinone] flavoprotein 1, mitochondrial	Ndufv1	23	64	89893000	73554000	62583000	94687000	62502000	83780000	98815000	58516000	88740000	54338000	85741000	111210000	89639000	75574000	89996000	80298000	58673000	84255000	45046000	82348000	54737000	65788000	60925000	66278000	65061000	63405000	84827000	51107000	61089000	72529000	82811000	65543000	74492000	78339000	76078000	64636000
D3YUT3	40S ribosomal protein S19	Rps19	9	46.6	297660000	359710000	187210000	230740000	140980000	207460000	256440000	151410000	297210000	164170000	217390000	367510000	213150000	200090000	231700000	127040000	167190000	398370000	137930000	443280000	184310000	319040000	442110000	148210000	227560000	215780000	205670000	130160000	325780000	215150000	146400000	156350000	150190000	257010000	298310000	164280000
D3YUW7	Cingulin	Cgn	10	11	18398000	14555000	13527000	18881000	16412000	16943000	18927000	13267000	16490000	12946000	18790000	21745000	28411000	15692000	12096000	8965300	11324000	21421000	9266800	15659000	14904000	10123000	30916000	23590000	22595000	17624000	13069000	10139000	14529000	23991000	10443000	16703000	18513000	24793000	13143000	711312
D3YVC9	Graves disease carrier protein homolog	Slc25a16	2	5.6	2304800	1139100	1906200	2641000	1454800	2242800	1277800	1228100	1456900	1421800	938730	1937500	2420800	1104700	1842200	2441200	1327700	1935700	1553100	945170	1251000	966090	973650	2004100	1027700	1571500	1269800	1548600	809630	2321700	1865300	1537000	1519000	1742200	1690900	1916400
D3YVI6	COP9 signalosome complex subunit 7a	Cops7a	4	35.2	14460000	8687400	13835000	14170000	9964000	13060000	10981000	8919800	11471000	8297300	8473800	13489000	13941000	8778700	11523000	13571000	7909000	11707000	10791000	10271000	9945500	10929000	9170500	13922000	8151400	10379000	19657000	14523000	10215000	11781000	14937000	13665000	14485000	14606000	12631000	15270000
D3YWI4	Protein Mpv17	Mpv17	4	38.9	10332000	2924900	4662900	6105400	6238000	8287000	9951000	5926600	6787800	5044700	4902500	8942500	5414400	5106600	6456300	12656000	1074200	4756400	4440200	5596300	5173600	4818300	3347800	6985200	5273800	5559200	10951000	5222100	4588200	6576500	11982000	10779000	11725000	6023100	5261500	10705000
D3YWT0	Signal peptidase complex catalytic subunit SEC11;Signal peptidase complex catalytic subunit SEC11A	Sec11a	5	32.4	29738000	15723000	18843000	24450000	18460000	26960000	27812000	17728000	22165000	16071000	20178000	32104000	32942000	13022000	17458000	37519000	14985000	19144000	31458000	26573000	24770000	19553000	17884000	30612000	17047000	23289000	40734000	23390000	18203000	28067000	29712000	27947000	31988000	35215000	30228000	33157000
D3YXZ5	RNA-binding protein 47	Rbm47	6	24	7705200	5047600	6050500	10271000	7086900	10656000	8400400	5552800	7633700	6578900	8002700	6407000	5023600	7611300	6055800	8996700	3645200	618866	8090100	5604500	7074600	5090400	4674600	10701000	6516400	7234600	9238000	7437600	6850600	13394000	5909600	6995100	10184000	4407100	7633000	5568400
D3YY36	Inhibitor of carbonic anhydrase	1300017J02Rik;Ica	9	19.1	8950800	4556000	7915600	6934200	4946300	7279300	6380200	4934000	5695500	4907400	4535300	6322600	7668200	4720700	5835500	6871300	5111900	3608600	6049600	5313500	8030300	5034100	2796500	9254000	4820600	7608300	10710000	5137600	3806500	6938500	6721400	6216900	6706400	8130700	7296000	6891500
D3YY50	Copper homeostasis protein cutC homolog	Cutc	6	42.5	19050000	13370000	16766000	6197500	9658900	18194000	15680000	13608000	19037000	8796200	15459000	19580000	8328400	14030000	12326000	12303000	11824000	21860000	13011000	30502000	15148000	34647000	28938000	14136000	13964000	7285900	11533000	7573000	11956000	7103100	15609000	12838000	12454000	13014000	13865000	13025000
D3YYE1	Acidic leucine-rich nuclear phosphoprotein 32 family member A	Anp32a	9	31.8	126570000	89309000	94028000	85419000	58999000	122800000	93638000	59381000	100550000	59714000	61968000	95510000	91483000	66251000	82325000	68560000	66351000	118050000	92420000	118350000	83259000	132160000	127390000	95601000	88913000	110300000	115550000	76297000	83342000	109110000	103220000	103310000	106630000	120930000	108970000	97236000
D3YYK0	Alpha/beta hydrolase domain-containing protein 11	Abhd11	8	48.5	26926000	16378000	18056000	21897000	19323000	23472000	30105000	19008000	25903000	19274000	19208000	23624000	27682000	18114000	21425000	26791000	13517000	16279000	12790000	23763000	17669000	24777000	20878000	25008000	22088000	24914000	43233000	23179000	21268000	27034000	27832000	27829000	30979000	31667000	29165000	25696000
D3YYM6	40S ribosomal protein S5;40S ribosomal protein S5, N-terminally processed	Rps5	10	52.2	303680000	308360000	210390000	187150000	108610000	222600000	255680000	162310000	302250000	161440000	219160000	358750000	191300000	189910000	226710000	149890000	161180000	278630000	159950000	397560000	211890000	286090000	267240000	170110000	217170000	193100000	226840000	140540000	271850000	224330000	197450000	163060000	179200000	229950000	269380000	180870000
D3YYT0	Cadherin-2	Cdh2	11	25.9	30977000	23567000	20917000	25678000	18024000	24087000	27911000	15041000	24035000	17894000	21598000	24600000	20566000	19846000	17651000	22429000	16148000	30787000	21504000	34914000	24711000	27941000	35130000	23277000	25648000	25437000	31321000	18326000	23195000	25346000	26435000	23577000	25823000	24984000	29794000	23643000
D3YYT1	Putative oxidoreductase GLYR1	Glyr1	4	10.9	933948	559659	4997600	3673500	4273800	7131100	4792900	2692400	596189	2694700	3320300	4273600	700781	3212000	3784000	5274400	482929	618866	7540900	3808000	6000600	7694800	3823200	7624800	3180600	4787600	9568900	5791900	4417800	4791400	6681000	6647600	8686100	8259700	5682700	5877600
D3YZ54	2-hydroxyacyl-CoA lyase 1	Hacl1	35	81.9	349560000	382780000	220290000	313940000	211290000	275670000	287610000	162900000	228500000	141550000	211250000	355190000	178170000	199150000	244350000	146520000	141210000	310820000	176660000	478760000	205210000	384970000	391770000	227440000	291690000	332610000	326150000	226670000	362040000	298490000	265250000	252470000	262380000	343830000	380770000	267100000
D3Z041	Long-chain-fatty-acid--CoA ligase 1	Acsl1	42	62.5	575310000	350160000	495020000	823550000	507980000	520130000	666920000	376480000	533820000	440010000	409410000	589610000	791860000	379920000	559970000	711740000	375310000	369780000	295830000	194190000	238350000	214490000	181850000	477420000	285990000	484400000	624610000	346310000	231980000	426490000	473930000	445120000	422300000	582740000	464070000	454560000
D3Z125	Tumor protein D52	Tpd52	4	33.5	11805000	18867000	5794800	6400800	6343100	6920800	10554000	5816700	13269000	4514700	8565000	14866000	700781	6333600	8398500	5373300	9094100	16466000	5708800	20597000	6944400	13767000	18714000	4455000	9721700	7609500	7798400	4191700	11333000	7167700	7621900	5451200	6553200	9379200	10191000	8040700
D3Z315	Coatomer subunit epsilon	Cope	8	65.6	26854000	12011000	21781000	28782000	19000000	24916000	28732000	18560000	21866000	15344000	18334000	25863000	27485000	13199000	20125000	27826000	16555000	20880000	20718000	21746000	22243000	16728000	10129000	25196000	16632000	26654000	34254000	20888000	11603000	22886000	26678000	26439000	26754000	28115000	25331000	22312000
D3Z359	Serine/threonine-protein kinase 26;Serine/threonine-protein kinase 25;Serine/threonine-protein kinase 24;Serine/threonine-protein kinase 24 35 kDa subunit;Serine/threonine-protein kinase 24 12 kDa subunit	Stk25;Stk26;Stk24	3	16.2	6178400	3199900	5437600	7036100	3916800	5731100	6630400	2648700	4783800	3171700	3274300	5289100	5203200	4376600	4338900	6104800	2786200	4383400	4698900	5089500	5790100	5582300	5583000	6131700	5753300	4752600	6869400	5979700	4630900	6017700	5751300	6846800	8058600	6468500	6420400	7906600
D3Z3S1	Prolactin regulatory element-binding protein	Preb	10	36.6	18319000	9700900	12963000	19121000	11476000	15914000	16363000	10613000	16315000	11728000	12111000	21175000	19832000	6799900	12908000	18333000	7732100	12303000	11256000	11954000	15335000	9206100	7921000	17820000	13062000	15593000	30736000	15834000	11530000	16900000	18180000	13374000	19608000	20012000	19526000	16456000
D3Z3X1	3 beta-hydroxysteroid dehydrogenase type 7	Hsd3b7	9	56.8	25325000	13781000	18835000	33219000	20590000	19494000	23662000	13975000	24273000	16038000	16175000	25502000	29443000	16555000	21476000	32708000	11454000	2087900	10617000	13030000	14174000	12537000	5222900	26370000	9961900	13768000	27828000	15394000	14120000	17259000	24688000	22588000	24871000	23716000	17065000	21895000
D3Z4B0	Serine and arginine-rich-splicing factor 11	Srsf11	3	34.9	8188900	8014000	5898500	7745500	4655900	9259700	5832400	4738700	7402400	570494	5168500	8713000	8758200	2660700	5624900	7642200	482929	12249000	8228800	9268000	7658200	6732200	9196600	7347200	6275400	9667900	10484000	6162700	6969100	8335700	8597300	7462000	5563000	11722000	10337000	11269000
D3Z4U8	DDB1- and CUL4-associated factor 11	Dcaf11	4	10.2	8270200	8258700	6207200	7782600	8830700	10592000	8213400	5811600	9349100	6151900	5589700	11209000	10961000	6760400	9602600	9784900	7626700	7749000	7300600	7246600	4993200	4761400	637042	7976300	5966500	10674000	12688000	9895800	6971100	11296000	9833100	5912400	9537200	14162000	11317000	9955900
D3Z5I1	Zinc finger CCCH-type antiviral protein 1	Zc3hav1	6	10.2	7159900	3867500	2948900	6163400	2986000	5043300	5509000	4710100	4803600	3567100	2012900	5116200	4987500	2831000	3353300	4506500	3224000	4234100	4909000	3678700	4089000	2731200	3695500	4855600	3558600	6367700	4967800	4152100	3414200	6554400	5085900	5185600	3754100	7818400	6232400	6385700
D3Z600	Peroxisomal targeting signal 1 receptor	Pex5	11	30.2	10554000	5485400	5739600	10146000	7741800	8745800	10743000	5354000	8775000	6128900	4789800	9142000	8579000	7057600	7457000	10070000	4592000	7046800	5096500	5300900	5003900	5056700	4139700	7231300	4454900	5485500	9154500	6743400	4950900	7163700	7823400	7170500	8818500	7088100	7176400	7772500
D3Z645	Vacuolar protein sorting-associated protein 29	Vps29	8	72.2	34008000	37119000	24317000	23820000	20226000	25380000	32220000	21770000	35256000	20031000	28508000	45451000	28344000	25136000	28642000	22005000	22305000	40814000	21053000	43096000	22941000	29285000	33400000	22453000	22953000	26456000	30712000	16565000	30064000	25403000	28656000	25118000	23039000	32464000	27156000	27267000
D3Z6I4	Quinone oxidoreductase-like protein 1	Cryzl1	3	12.9	3982600	1776200	4492800	2906400	2896000	4327600	815272	2534800	2735200	2314400	2302000	3195800	3653400	2861200	2330400	3496500	2611400	1641600	3495300	2129400	3574200	2110100	1695800	3702800	2835800	3319200	6134800	2727800	1756600	3470900	3851100	2342800	2985200	4566200	3906300	3741000
D3Z6S1	Transmembrane protein 214	Tmem214	10	23.5	25801000	6733800	18554000	25065000	12984000	18690000	15657000	15540000	19357000	17696000	14256000	23466000	24029000	9356300	6911000	22708000	12961000	2123100	16179000	19059000	20376000	7156800	637042	22811000	12107000	26187000	40637000	17793000	10045000	28715000	26687000	22257000	22699000	31448000	30431000	22778000
D3Z780	Translation initiation factor eIF-2B subunit delta	Eif2b4	2	5.5	2399500	1507300	2585700	3933000	2369200	3217500	2641500	2176900	2145900	1924100	2213600	2892700	2100200	1436200	1929700	3364600	1603400	2018000	3427700	3096700	2435700	1888500	2112600	3943700	1750700	2574400	4604100	2835500	1876100	3651200	2888100	2776700	3891400	3462800	3528300	3702600
D3Z7C0	39S ribosomal protein L40, mitochondrial	Mrpl40	5	43.2	10899000	14898000	1111800	11665000	10250000	9454000	18660000	9302500	12439000	7301300	11397000	16688000	9923100	10489000	10403000	7185700	10659000	20969000	9036600	17951000	12678000	17053000	23850000	10352000	14796000	8142100	10137000	6453800	15193000	12494000	9071400	7090600	10787000	9360900	13796000	9567200
D3Z7P0	BRCA1-A complex subunit BRE	Bre	2	7.3	9822000	5742900	8690100	15811000	7240700	8939200	9407600	6065000	7919900	5485000	6053800	9385500	12927000	5317100	7177300	11426000	5377300	7489300	11871000	6973800	10142000	7622000	4421400	12949000	8234900	10203000	21380000	12785000	5254500	11287000	12090000	10700000	12887000	10997000	10895000	12857000
D3Z7Q5	Programmed cell death protein 5	Pdcd5	3	17.6	26227000	28575000	15724000	18820000	14180000	19936000	23775000	12302000	25285000	15921000	23791000	35769000	18463000	20278000	22197000	15156000	18915000	45194000	15334000	34147000	18976000	26229000	38016000	13536000	22648000	20141000	17228000	11873000	28364000	19608000	15864000	14604000	13763000	23996000	22155000	16963000
D5MCW4	Protein CutA	Cuta	4	56.5	49811000	68415000	29026000	32278000	28287000	39790000	53463000	30611000	52807000	27562000	44540000	66928000	30240000	40870000	47720000	28896000	32497000	76019000	21159000	81089000	28483000	65967000	78508000	25185000	45159000	36722000	34745000	19129000	66870000	49630000	42342000	35035000	35198000	44648000	57889000	35185000
D6RE20	Ethanolaminephosphotransferase 1	Ept1	2	59.1	933948	4993900	5404700	7910300	6713900	3719700	815272	5344300	6478800	7783000	6587200	824522	10040000	625995	7486800	7682600	5073100	618866	8010900	4561900	7846500	5511900	4256000	11063000	5124900	7205300	10745000	10045000	5730200	9659400	7037400	7003400	7760300	8398700	7916500	9035400
D6RFN5	Ninjurin-1	Ninj1	3	30	6884000	2668500	3948800	4975800	3572000	5300700	6386500	4109600	5186800	4013500	3558500	6180300	4818200	3176000	4010800	6407200	3354800	2640900	4023300	4371400	5657500	3881000	2862000	7500100	5246800	5774300	10472000	5009500	3685000	7565100	7146500	7839100	8684000	8703600	9089100	9788500
D6RGQ0	Complement factor H	Cfh	9	12.7	37006000	18581000	28297000	19649000	11892000	31918000	20829000	15507000	22203000	14943000	16812000	20159000	24958000	13012000	16184000	24323000	15435000	13412000	25351000	24052000	34070000	16864000	11265000	21411000	12367000	19162000	24126000	12908000	10087000	20833000	18114000	17205000	21125000	24923000	22743000	20142000
D6RI20	Immediate early response 3-interacting protein 1	Hdhd2;Ier3ip1	2	18.4	18266000	9955000	9724400	12484000	8472100	7621500	11474000	7535900	12650000	9185000	13036000	11794000	10752000	6880800	10445000	12412000	5697800	11386000	10962000	8726700	9523900	8697900	8690100	11038000	8717300	13595000	19571000	10708000	9457800	12376000	11653000	11712000	13744000	12321000	16796000	11071000
E0CYX9	Coiled-coil domain-containing protein 127	Ccdc127	2	12.6	847860	396280	384460	789490	634070	854560	821130	566660	748060	613270	428940	818280	801910	574890	471350	776500	611500	820380	726450	673080	480840	719180	685170	898670	725010	696370	1188900	685630	582420	840140	1154700	811660	1251100	837650	761310	619460
E0CZ04	Gamma-glutamylaminecyclotransferase	Ggact	3	41.9	20726000	10848000	3425900	11070000	7070100	14118000	12895000	8420400	19081000	8809600	11486000	18919000	13075000	10478000	8861100	14439000	10783000	10608000	580861	12157000	5663600	10518000	637042	766120	10092000	10605000	13731000	8836300	10899000	15616000	10517000	8925600	10918000	15934000	13374000	11197000
E0CZE0	NEDD8-activating enzyme E1 regulatory subunit	Nae1	2	6.1	9498600	4055900	4298300	5921800	6654700	5804400	5777800	5225400	6030100	5365500	4742000	8791700	6967300	9027900	5101200	7696300	3924800	618866	2883100	4600100	4672300	5342500	2529000	9188800	3439200	6021500	9581800	4550400	3571700	6269900	8344000	10045000	7646000	7531700	7040000	9502600
E0CZE8	Bax inhibitor 1	Tmbim6	3	68.8	27871000	22754000	29313000	23711000	22397000	23198000	19333000	17664000	21302000	12632000	12520000	25204000	27896000	17262000	24388000	24882000	15344000	13541000	26538000	21357000	22457000	13332000	16356000	28599000	14100000	30852000	29960000	24441000	17889000	31214000	26410000	25755000	25791000	33994000	33911000	31512000
E9PUD2	Dynamin-1-like protein	Dnm1l	23	45.5	22332000	10971000	11642000	21761000	15352000	16350000	22503000	13900000	17990000	14128000	14973000	20966000	19023000	13042000	15615000	23141000	10042000	12620000	11181000	13001000	14825000	11993000	8588700	19423000	14595000	19353000	26993000	15933000	13362000	19334000	22616000	22048000	23853000	21171000	21579000	21749000
E9PUL7	Probable N-acetyltransferase CML1	Cml1	4	19	34147000	20975000	29320000	58362000	27042000	61472000	34881000	26064000	30550000	22669000	29326000	26300000	56539000	21836000	32699000	37705000	29566000	26607000	19569000	25266000	26660000	543870	20422000	28599000	27500000	35042000	60169000	46215000	25506000	41119000	46642000	34558000	37932000	76819000	54439000	50074000
E9PUM4	Talin-2	Tln2	10	8.5	9301800	559659	6738200	4665500	2916900	7085900	6248200	4746300	6757100	3610900	4003000	6372400	6623900	4279300	5119900	6961600	3250600	5010200	5790300	6062400	5528900	4702600	3549200	7364300	4059800	7624900	8469600	4120800	4089800	8554500	6335400	7202300	8579900	9232300	7404800	5591800
E9PUW7	Exportin-7	Xpo7	4	6.2	3254800	2267900	4443600	3056000	4406600	3885200	4064900	2773600	3777300	3093300	2961500	3460700	5216200	3463100	3523800	4921700	3135700	3101200	3583700	2384300	3333600	3467800	2785100	5252400	3160700	3794900	4490800	4939700	3533000	3384400	5789700	4096900	5409500	5696200	4396700	6934500
E9PV24-2	Fibrinogen alpha chain;Fibrinopeptide A;Fibrinogen alpha chain	Fga	21	51.5	89477000	66654000	52194000	42859000	26004000	80404000	42867000	32700000	56749000	29847000	35211000	53246000	61286000	35084000	44440000	42869000	33891000	58075000	58193000	63494000	50985000	65261000	52219000	42793000	42100000	54721000	62784000	36984000	33879000	56260000	43764000	37558000	39170000	55428000	55789000	45675000
E9PV38	Carboxylic ester hydrolase	Ces2g	6	27.1	26650000	19502000	22372000	28342000	17187000	30412000	22755000	18736000	25122000	19374000	22469000	34074000	31683000	16764000	26888000	32564000	15608000	21700000	26904000	24596000	22088000	16508000	18134000	29867000	24736000	39119000	43729000	29841000	25745000	45612000	35435000	35463000	35533000	41734000	39181000	37664000
E9PV44	ATPase inhibitor, mitochondrial	Atpif1	3	32.4	10419000	19969000	18539000	13688000	5329400	9492300	13422000	7626300	15751000	7571700	10820000	24494000	11392000	14650000	11576000	5376500	12295000	20699000	5993300	36241000	15787000	22761000	38816000	8475800	30480000	23433000	15120000	13850000	34818000	22356000	12839000	10235000	11123000	24379000	30314000	12333000
E9PVA8	eIF-2-alpha kinase activator GCN1 (GCN1 eIF-2-alpha kinase activator homolog) (GCN1-like protein 1) (General control of amino-acid synthesis 1-like protein 1) (Translational activator GCN1)	Gcn1l1	29	16	32773000	17147000	25764000	41043000	31432000	28627000	33008000	22360000	31229000	25444000	20396000	35367000	37527000	19779000	24032000	36646000	20144000	6797600	28425000	23817000	34060000	20898000	13814000	38023000	23063000	32205000	55525000	37093000	25413000	41351000	45422000	43399000	45648000	46223000	42109000	44570000
E9PVN6	Synaptojanin-2-binding protein	Gm20498;Synj2bp	2	14.3	23995000	17673000	19222000	23601000	14071000	21495000	23323000	12688000	19705000	12968000	15740000	27509000	24844000	14704000	21015000	19217000	15395000	29763000	20434000	23207000	17087000	18821000	20928000	20040000	23181000	24496000	28753000	23087000	22622000	23594000	25295000	22870000	22828000	28606000	26749000	22143000
E9PVU9	Bis(5-adenosyl)-triphosphatase	Fhit	5	63.7	6639400	4018100	2702100	1960100	3448100	3298000	815272	4088100	5423100	3047300	4889300	4300100	6416800	1577700	5004600	2739700	7670200	16621000	2438500	7297800	4612900	7294700	8496700	3776200	4159200	6106200	6263100	3754500	12038000	7948500	4371400	4061600	2883400	4485600	7783700	5935200
E9PX84	Disabled homolog 2	Dab2	3	6.1	3129500	559659	1661800	2225600	552780	2480700	3691500	2492600	2238000	1623000	1596600	2053000	1720400	1499700	2435300	1665300	2057500	2528300	2272300	3723400	2787000	2652100	5415400	3163400	2823800	3154300	5627100	2214800	2807500	4418100	3835900	3195600	3638200	3513800	1934600	3239400
E9PYI8	Ubiquitin carboxyl-terminal hydrolase;Ubiquitin carboxyl-terminal hydrolase 14	Usp14	7	24	27844000	12203000	15806000	26122000	20320000	8795800	21869000	15085000	16746000	15646000	16303000	22480000	12088000	13803000	21108000	27728000	9308100	10939000	10557000	11874000	16378000	9378400	8979000	19155000	11750000	20835000	28636000	15801000	9759100	20300000	22427000	19577000	27592000	19304000	18159000	20028000
E9PYM7	Alpha-mannosidase;Alpha-mannosidase 2C1	Man2c1	5	8.8	9170300	5860700	7048800	6682800	6055900	7050100	4740600	3907800	5653200	4348200	4736700	5685100	7854400	5934100	5460400	4183000	4355300	618866	5300800	9299400	7511200	9131100	7736100	8897000	7376800	7132900	8932600	6498200	6251000	9692000	6894200	7576100	6641700	7340500	8468100	7814700
E9PYT3	Atlastin-3	Atl3	12	37.7	34066000	17922000	23940000	41523000	23923000	32397000	32061000	19406000	27304000	19994000	22348000	31254000	38336000	19083000	25785000	32802000	17050000	24452000	22697000	20558000	20585000	16208000	14802000	31725000	20093000	29942000	48023000	31801000	21402000	35040000	36564000	34701000	34271000	38692000	38226000	34542000
E9PYX7	Afadin	Mllt4	7	7	6798000	2779900	3365600	4549200	6130800	4671600	7311800	4274400	4999900	3693400	4059100	5997700	4698300	4472000	4330200	6317200	3675400	6177300	5039500	4784200	4626300	4719600	2722300	5537100	3097400	6364900	8759800	5516200	589044	6926500	5789300	7475000	7172000	7073500	5016200	711312
E9PZ00	Prosaposin	Psap	10	21.6	114390000	126350000	75787000	58567000	54674000	70379000	107950000	65774000	99355000	64982000	65612000	108670000	71481000	70599000	81376000	40919000	53179000	144990000	36367000	150780000	54784000	103730000	114110000	36598000	48645000	50648000	49146000	16655000	68665000	36740000	54335000	51625000	54424000	52854000	64836000	56497000
E9PZF0	Nucleoside diphosphate kinase;Nucleoside diphosphate kinase B	Gm20390;Nme2	19	81.3	956660000	1177900000	551840000	863720000	521060000	901470000	882920000	537590000	956690000	564960000	853970000	1200400000	770020000	715690000	850520000	532010000	625110000	1401300000	561700000	1298300000	642960000	916830000	1331000000	526970000	796560000	632430000	603250000	411980000	921590000	622090000	549980000	498680000	503000000	731700000	849720000	497640000
E9Q039	Puromycin-sensitive aminopeptidase	Npepps	9	11.9	104590000	80553000	93084000	81625000	92877000	109510000	78608000	67179000	76143000	63199000	66628000	95000000	98943000	60130000	82085000	108590000	52813000	47216000	96430000	73197000	78271000	79331000	61833000	128940000	52511000	112750000	187680000	113720000	80809000	136540000	121130000	131730000	121830000	145630000	140320000	98427000
E9Q0U7	Heat shock protein 105 kDa	Hsph1	8	15.5	355160000	321440000	171140000	339260000	299970000	366510000	434710000	301850000	433470000	321880000	261470000	482730000	391030000	228220000	275040000	320320000	257330000	603890000	208530000	204080000	183090000	273090000	1017200000	237210000	355140000	519350000	606520000	327540000	340220000	461320000	391690000	335280000	353460000	411320000	416450000	400860000
E9Q175	Unconventional myosin-VI	Myo6	12	13.6	12988000	5073400	7964300	9326000	7270400	8195300	11268000	6320700	9348700	7044400	6963000	10827000	9862500	6256400	8890600	12609000	6327900	7448900	7587300	6238300	7879800	4989900	6311600	7810900	6338000	7853900	10775000	8163400	3028900	13323000	10227000	7156100	9881900	11526000	7474000	8800100
E9Q1P8	Interferon regulatory factor 2-binding protein 2	Irf2bp2	3	7.2	1064100	758870	727830	350910	226320	775200	645930	378150	626930	450340	497730	457670	442200	537050	497730	443510	532590	868180	559250	712400	817220	975620	866430	647340	733360	603130	697840	392720	499460	667100	614590	477460	579200	577290	613960	716040
E9Q1S3	Protein transport protein Sec23A	Sec23a	24	45.9	65122000	31880000	45239000	65374000	49067000	56874000	59784000	39185000	51926000	39838000	39487000	55326000	65078000	37893000	50269000	60290000	37452000	42813000	50536000	39244000	52917000	33745000	28141000	68183000	35327000	60260000	78796000	53257000	34333000	62296000	62059000	61934000	65317000	68030000	66052000	59616000
E9Q1Y3	Apolipoprotein B-100;Apolipoprotein B-48	Apob	57	19	83986000	35590000	72278000	97405000	63175000	82392000	83435000	58752000	68990000	59252000	49733000	78168000	89197000	43983000	64879000	92115000	47196000	54552000	62520000	50222000	62094000	48276000	34977000	92834000	57499000	79842000	115850000	70057000	42226000	74563000	84625000	90835000	92662000	80828000	78871000	88548000
E9Q3B9	Monoglyceride lipase	Mgll	13	48.9	19137000	13733000	19489000	42618000	32136000	18195000	39726000	22678000	23329000	22550000	17662000	28509000	41874000	22964000	28888000	29637000	15915000	16602000	9344800	8841100	9194600	10379000	11372000	27659000	19223000	37917000	51837000	24816000	19668000	34624000	35750000	39781000	40487000	32684000	33506000	31843000
E9Q3C1	C2 domain-containing protein 2	C2cd2	3	6.8	5428000	2916100	3781900	8824500	5198600	6009500	6735900	4216000	4215900	2966300	3989100	5954200	6765600	3973300	4093700	7652600	3221600	2590000	3623900	3826400	4883200	3270900	1808600	7705300	4492600	6343500	10187000	6595500	4250300	8416900	8077000	8130200	9318900	7698300	7694500	7577600
E9Q3L2	Phosphatidylinositol 4-kinase alpha (PI4-kinase alpha) (PI4K-alpha) (PtdIns-4-kinase alpha) (EC 2.7.1.67)	Pi4ka	6	4.5	3062000	1456800	2667300	3668800	4144000	3790200	3481300	1801300	2819500	2253700	1900500	3358600	3263600	2301700	2255600	3791300	2028400	1220000	2654300	1550400	3373400	2460500	1636900	4560700	2444800	4320500	6291900	3351400	2512800	4573800	3680500	5064400	4273200	4190300	4779800	4691400
E9Q3V2	UDP-N-acetylglucosamine transporter	Slc35a3	3	15.8	38945000	18809000	26446000	39058000	25167000	34169000	24176000	20456000	30099000	29828000	18570000	31413000	37246000	15651000	21237000	35299000	19113000	17865000	31893000	23199000	30878000	17470000	13805000	37113000	22868000	36267000	20794000	31493000	23447000	44893000	40991000	41921000	39137000	43819000	51621000	31887000
E9Q3X0	Major vault protein	Mvp	22	39.3	30890000	18285000	20757000	35295000	24557000	30748000	23311000	21292000	23118000	15614000	16265000	31517000	29871000	14582000	23173000	27247000	16726000	15886000	20827000	22972000	21770000	15661000	14370000	31099000	15701000	19374000	34393000	23188000	15085000	23332000	23773000	22479000	25004000	31428000	27405000	28533000
E9Q481	Serine/threonine-protein phosphatase 4 regulatory subunit 3A	Smek1	2	4.3	1624500	820540	1363200	1456300	1493800	674062	1809400	1448600	596189	1019100	1027400	824522	700781	954320	1564600	2138400	772050	641170	1755300	1777000	1694900	1591200	1219500	3414800	955510	1534800	3600600	2467600	1298100	1475800	3930600	2909900	2681800	2187200	2343100	2715900
E9Q4G8	CD166 antigen	Alcam	12	36.2	37109000	28855000	17696000	15904000	12705000	25644000	32318000	19687000	36798000	17887000	28253000	37141000	19828000	21374000	23878000	16355000	18478000	53246000	11624000	42585000	18641000	30343000	29174000	12590000	23658000	19412000	20935000	18742000	26444000	25399000	24226000	20666000	20850000	23067000	27388000	21152000
E9Q4K7	Kinesin-like protein	Kif13b	22	17.3	15426000	8546300	10309000	18709000	11287000	13814000	15346000	10358000	15356000	9631200	10080000	15568000	17881000	9919500	12415000	16148000	9912900	13884000	8932800	10509000	10317000	8053300	7883100	14044000	10194000	14750000	20926000	12752000	9679400	16807000	16668000	16574000	16853000	18395000	15316000	16131000
E9Q4Q2	Splicing factor 1	Sf1	5	13.5	17949000	14648000	11248000	10728000	8235700	13459000	13909000	9324100	14271000	8765000	10007000	15605000	10823000	11115000	11687000	9285100	9982400	14490000	8922900	17189000	12413000	16621000	19296000	10914000	14732000	12363000	14227000	7846100	12608000	9706700	15381000	12577000	12388000	12683000	13573000	12215000
E9Q509	Pyruvate kinase;Pyruvate kinase PKLR	Pklr	30	66.1	167010000	87393000	71037000	362250000	217110000	151090000	387680000	232310000	285840000	210090000	228250000	512680000	453170000	264440000	437750000	404020000	246520000	214860000	60217000	64420000	59131000	35110000	51769000	141950000	167110000	283770000	256700000	271360000	152150000	280130000	285410000	245960000	312360000	255620000	312280000	267210000
E9Q580	Unconventional myosin-Ib	Myo1b	18	21.4	19555000	8637800	13426000	16982000	11122000	19341000	16546000	12837000	18407000	13004000	12151000	13305000	22311000	9877000	12680000	20211000	12445000	13171000	15910000	10878000	15571000	11063000	6954200	21746000	13047000	16096000	24522000	17081000	10370000	20161000	20917000	19342000	19522000	21172000	20683000	19367000
E9Q5K4	Cytochrome P450 2C44 (EC 1.14.14.-) (Arachidonic acid epoxygenase)	Cyp2c44	15	43.3	50143000	23355000	31693000	22754000	15547000	38173000	24251000	21431000	34887000	23450000	30898000	29706000	42850000	22208000	26075000	52387000	28041000	27635000	18616000	21122000	18493000	18657000	9481100	22642000	26072000	33854000	44856000	34034000	24374000	33250000	35356000	35508000	40800000	51745000	41995000	43640000
E9Q5L2	Inter alpha-trypsin inhibitor, heavy chain 4	Itih4	14	20.4	166000000	110710000	130970000	69322000	42781000	100060000	48036000	39285000	53330000	22554000	23905000	58794000	51623000	29281000	43312000	51521000	35680000	67487000	99949000	149660000	111220000	108360000	110420000	86109000	46754000	72617000	84541000	51182000	52702000	82103000	48903000	50215000	58659000	81609000	69911000	69132000
E9Q616	AHNAK nucleoprotein (desmoyokin)	Ahnak	29	21.7	121640000	46091000	22087000	27860000	14428000	60699000	37209000	17347000	80230000	18300000	33068000	38339000	29964000	35184000	24768000	17071000	28138000	72326000	51374000	103460000	54538000	70412000	122700000	29054000	31511000	35151000	24030000	6619200	41926000	65012000	34926000	25565000	27547000	57342000	42321000	56599000
E9Q634	Unconventional myosin-Ie	Myo1e	4	4.2	3824700	1706200	2814700	4979100	4304100	4511800	7429400	2718100	3019900	2493600	3479100	4236600	5909100	3178400	3260200	4686700	3531700	4086700	3609700	2970800	4588600	3602200	2258500	6735900	4498100	3459700	7455400	5549000	2529900	4743300	6280400	7304400	6147700	4593400	4772900	4903800
E9Q6R3	Vesicle-trafficking protein SEC22b	Sec22b	7	57.2	29478000	16537000	16361000	27747000	16142000	25211000	33210000	17442000	23260000	16810000	22133000	28381000	26673000	15539000	22762000	32324000	13002000	21369000	19719000	18378000	20845000	16552000	11722000	19024000	11463000	19115000	30812000	22358000	17068000	25204000	24666000	21137000	26086000	26586000	19556000	26694000
E9Q6R7	Utrophin	Utrn	11	4.9	34226000	12809000	23687000	42242000	18420000	46969000	37397000	16798000	28162000	16717000	21414000	28962000	46448000	15175000	21437000	27719000	17994000	20001000	40562000	27204000	34527000	25706000	18294000	40167000	26531000	34048000	46659000	30482000	19252000	46097000	34019000	36630000	38401000	37878000	28776000	34730000
E9Q705	BolA-like protein 3	Bola3	3	25.3	10043000	9176900	12506000	11738000	5862100	12779000	5232500	7824800	10097000	6278200	8381800	13085000	10259000	7251200	11718000	7320200	9248100	14995000	7922000	13189000	9595600	9476500	17454000	766120	10703000	11934000	7275000	6649200	11872000	8876000	10528000	9767400	8793500	9703100	14614000	7483800
E9Q7G0	Nuclear mitotic apparatus protein 1 (Nuclear mitotic apparatus protein) (NuMA protein)	Numa1	5	3.4	3853300	1462100	2535500	1567000	1189300	2306200	2216800	1344600	1936000	1222800	1295800	2176900	2409900	1150300	1789200	1898900	1370400	1057500	2888800	2027300	3191000	1739200	1396300	2589400	2402200	2257500	3338900	1834300	1398800	3290300	2868400	1936500	2142100	3304500	3061200	2772100
E9Q7G1	Transmembrane p24-trafficking protein 7	Tmed7	6	45.7	33710000	21747000	16492000	23543000	12513000	22341000	18257000	15273000	25276000	13873000	16333000	26633000	18032000	15000000	17830000	18340000	12408000	20120000	19374000	31316000	20772000	20711000	16950000	18928000	14151000	23477000	27191000	16606000	17648000	22131000	20501000	21669000	19665000	24861000	25864000	21193000
E9Q9F5	Septin-7	Septin7	10	30.9	38820000	23204000	23353000	32232000	19352000	37780000	27357000	18709000	33834000	16691000	20913000	32280000	38566000	17130000	22158000	28091000	21372000	32452000	35150000	37069000	36702000	28757000	26716000	37133000	30175000	34945000	40367000	26014000	27978000	46113000	34907000	32312000	35969000	47340000	41749000	40488000
E9Q9M5	Ubiquitin carboxyl-terminal hydrolase;Ubiquitin carboxyl-terminal hydrolase 19	Usp19	2	2.8	1625100	1209400	791010	1388300	756640	1069000	896470	1158900	1166900	835280	1383900	1278600	700781	690630	1015800	740980	750270	1446900	1231700	843440	950160	839340	1383000	1171700	1001900	1458000	1336800	1204400	857410	1373300	2066600	1094600	1256200	1342700	1844700	1211500
E9QA46	Peroxisomal biogenesis factor 3	Pex3	8	32	10266000	5959300	5537200	31217000	10782000	7468700	8392200	5887100	6702400	6764000	3215000	8491600	8641300	4065300	9606100	8931100	4206100	3137900	3944400	4819500	4266300	2724600	2919700	7264900	583616	6001100	2595400	7033200	2921200	11207000	7145100	5313700	6337600	5969400	4544700	7698200
E9QAH1	Golgi autoantigen, golgin subfamily b, macrogolgin 1	Golgb1	4	1.4	3618200	1836500	2241100	2552100	1585200	6177200	2449200	1555500	3877900	1795600	3012100	2417200	1955600	1617600	2645600	2157300	2368300	2473400	2337500	2686600	2437200	2316000	2432300	2388900	4060000	1961200	3080400	1955800	1517800	2433700	2258000	2229700	1881200	2325500	2615400	2099600
E9QAT4-2	Protein transport protein Sec16A (SEC16 homolog A) (p250)	Sec16a	6	3.9	21786000	17005000	13928000	17535000	13190000	15332000	23851000	13724000	18886000	14877000	13260000	19640000	19173000	15459000	13203000	14596000	13876000	20009000	12244000	17900000	16021000	14163000	22149000	11550000	15621000	15177000	22320000	13537000	15524000	13463000	16017000	13692000	19383000	17893000	17740000	15946000
E9QJS0	28S ribosomal protein S10, mitochondrial	Mrps10	3	27.5	8045200	5898100	6217600	7189200	6129200	8583700	9120100	6160000	6229800	5289600	6517300	7744200	11217000	6951400	7570400	8155500	4756500	6875200	6160900	7579600	5521300	5060300	6015200	5602900	5970200	6547400	9909500	5352400	6007200	7690700	6745400	5731700	8573600	6923400	5146700	6279200
E9QJW0	Microsomal glutathione S-transferase 1	Mgst1	6	36.7	3189400000	1919900000	2134000000	4290200000	2144100000	2772100000	3064700000	2133000000	3047800000	2084600000	2281800000	3640600000	3947500000	2049400000	2814200000	3594100000	1781900000	1813100000	1339500000	1609700000	1721200000	1339200000	884540000	2063600000	1322900000	2628300000	3439500000	2275300000	1282100000	2603200000	2410500000	2202200000	2323500000	3236900000	3168600000	2678100000
E9QK48	Echinoderm microtubule-associated protein-like 2	Eml2	5	6.2	10069000	4501900	9139400	6817400	7354700	10020000	3638600	7089100	7416100	7475700	640650	7885100	7052200	4550400	5464800	9727600	4210900	4579800	11933000	6520800	8633500	5526900	5481400	14943000	7789600	9470700	18884000	8792100	4349400	13731000	11039000	10528000	12548000	11351000	13082000	14765000
E9QKK8	Phospholipid-transporting ATPase;Phospholipid-transporting ATPase 11C	Atp11c	25	29.9	55166000	28061000	42784000	46714000	28191000	41900000	42504000	26097000	42742000	32315000	29769000	42074000	55672000	24285000	30742000	49326000	27358000	26927000	33734000	27753000	32740000	23034000	14125000	42242000	27263000	37887000	45641000	28811000	18478000	42073000	36566000	36475000	33968000	47617000	39297000	36375000
E9QLB2	Lysophospholipase-like protein 1	Lyplal1	5	30.5	22776000	11628000	16269000	24445000	13051000	15272000	16866000	14182000	14595000	10862000	11962000	15082000	21394000	11367000	14440000	16704000	13386000	13528000	19654000	18125000	16066000	9131700	14356000	26226000	14999000	20598000	25575000	25488000	12588000	23045000	22892000	21019000	22295000	25884000	25417000	28997000
E9QM77	Ataxin-2	Atxn2	7	10.2	98197000	90225000	47234000	60489000	51442000	78714000	114960000	46910000	91478000	67206000	79089000	137040000	73503000	114790000	86986000	66882000	54620000	98504000	34190000	113200000	44330000	89466000	95341000	55151000	70508000	59032000	55775000	47723000	27720000	58666000	53296000	36638000	63850000	61811000	89391000	48840000
E9QMK9	D-glutamate cyclase	Dglucy	15	30.6	23383000	13616000	21322000	28719000	18175000	23625000	19434000	13735000	16852000	11197000	11094000	16374000	20732000	10665000	15556000	23420000	13227000	12033000	22761000	16596000	19373000	14258000	11512000	33973000	16292000	29054000	39917000	24880000	16520000	31806000	25269000	23458000	26404000	29759000	29413000	27490000
E9QN08	Elongation factor 1-delta	Eef1d	9	51	273290000	164540000	147720000	212440000	124420000	214030000	193020000	139810000	208650000	139730000	161240000	250320000	210540000	138480000	175170000	186350000	118990000	197900000	155730000	183660000	145160000	145730000	161510000	166330000	155710000	188330000	236970000	139030000	138640000	202590000	181840000	172040000	164100000	219300000	206220000	185510000
E9QN99	Alpha/beta hydrolase domain-containing protein 14B	Abhd14b	12	61.9	394620000	249260000	269790000	408940000	226410000	449530000	299960000	209040000	285960000	196700000	242740000	315240000	335610000	199030000	279910000	311290000	231440000	341630000	300010000	319840000	291740000	307650000	288200000	372980000	267070000	312700000	429790000	259780000	236930000	352100000	354570000	304090000	343940000	424140000	438500000	325610000
E9QP56	Apolipoprotein C-III	Apoc3	4	36.5	49795000	51193000	20457000	73630000	37837000	39079000	61668000	32958000	65303000	42056000	46978000	112900000	65641000	57444000	57452000	43864000	53375000	75352000	24450000	37835000	30511000	24783000	39406000	16137000	81412000	43145000	34876000	33224000	77946000	54125000	33509000	34991000	35414000	47599000	52083000	51410000
E9QPI5	Sister chromatid cohesion protein PDS5 homolog A	Pds5a	4	5.6	2664000	2714600	1536000	1447000	720640	2064000	2376700	1447500	1732300	1149600	1506200	1508600	1634500	1854300	1153200	865870	1649700	2648600	2156800	1326900	2556200	2797100	4195900	2372400	2208400	1960600	1859600	1591500	1602500	1979300	1981400	1109400	1594500	2273800	2130900	1705100
E9QPX1	Collagen alpha-1(XVIII) chain;Endostatin	Col18a1	12	9.5	48408000	15904000	11903000	7207000	5279900	22388000	9241700	3706500	23872000	11406000	15222000	6202900	37280000	8443300	7135400	6039200	16906000	618866	21628000	26366000	23243000	17512000	22601000	12407000	10458000	4102900	6008400	3982300	5650900	19831000	8545400	11376000	7475800	19524000	11140000	10085000
F6R8S6	Proline-rich AKT1 substrate 1	Akt1s1	4	16.6	5476600	3899900	3776700	3077700	2668900	3014600	5162800	2781800	3306100	3162400	2870000	5705600	5122200	2963000	3617400	3344000	3000000	6417700	2623400	4728300	2614300	3417200	4377700	2263000	4722100	4527500	4035200	2243400	2921200	3482800	4352800	2875500	2863000	5682800	4255200	2877700
F6RJ39	Apoptotic chromatin condensation inducer in the nucleus	Acin1	5	4.8	12172000	7127300	9820600	5533900	7478600	11762000	10160000	9566000	7495000	7892400	5012900	6441400	700781	8236200	7230300	5618400	8542800	11507000	9384900	9622300	12648000	12249000	9985200	11407000	11387000	8294200	9423300	6581900	2601000	6206900	7371400	11765000	9642900	10545000	6187000	7774800
F6RPJ9	Insulin-degrading enzyme	Ide	21	26	21959000	12175000	14545000	24345000	17374000	19962000	20950000	14944000	19711000	15343000	17264000	22056000	24351000	15468000	19450000	22471000	13692000	14513000	15437000	14268000	15257000	12055000	10285000	21536000	12734000	20826000	30920000	18853000	11860000	23207000	23223000	20491000	22195000	24153000	22762000	21162000
F6SLP4	Endoplasmic reticulum-Golgi intermediate compartment protein 1	Ergic1	5	34.6	10815000	7737900	6460600	16297000	10841000	12948000	12108000	5423900	13170000	8482400	8439600	23099000	15457000	10126000	8063800	17184000	8614100	9405600	7901400	1740800	4906500	543870	637042	7034000	7202000	14887000	12625000	10001000	9576000	13717000	8311600	10144000	9625300	16139000	14289000	8880100
F6TVP2	Deoxynucleoside triphosphate triphosphohydrolase SAMHD1	Samhd1	10	22.2	17435000	5368900	11314000	10378000	10834000	12886000	13025000	9983500	12105000	10077000	7881700	16520000	14114000	8837200	10508000	14261000	9156700	8665600	16171000	13201000	17615000	13059000	11877000	29687000	16029000	18238000	32267000	17215000	12440000	21344000	34216000	28679000	26127000	21342000	28730000	28407000
F6U4U1	39S ribosomal protein L28, mitochondrial	Mrpl28	3	21.7	1526100	820500	1356300	1260500	1254600	1487100	1706700	1323300	1328700	1243400	1115500	1331400	1491800	1066600	1128100	1426200	1075800	621640	1061300	939650	1502100	853140	774230	2461200	1059600	1221000	1848600	1097500	723030	1194200	1536900	1134100	1291000	1423800	1331700	1339500
F6UV57	Sarcolemmal membrane-associated protein	Slmap	2	6.5	9266800	6018900	13507000	740217	9689300	7192800	13547000	9177600	7323900	8849000	13090000	4477200	6031200	9094000	4748200	6021800	8675500	7244800	8854700	8831000	10201000	7864400	8867000	19279000	10359000	7183200	9116600	6299100	6551100	9240600	6132200	7146300	5152600	8952700	5771200	15904000
F6W2Q5	Epidermal growth factor receptor substrate 15	Eps15	8	14.5	6596300	4264600	8043400	7818500	5320500	10592000	6809500	4265200	7789600	3627000	4230700	6762500	7853600	4817500	5447700	6824100	7040100	5657000	7540000	6378800	6727800	7939800	5518500	8636400	6479700	6568600	10647000	6553800	6186700	8406200	7202800	8046400	6492000	10280000	8537400	6915500
F6WR04	Cathepsin S	Ctss	7	34.6	32075000	45378000	19334000	12887000	8239400	24065000	12063000	17690000	16896000	14584000	18098000	25997000	12193000	17360000	18832000	4255000	19011000	55831000	20891000	92910000	35813000	66201000	117100000	16390000	29558000	24237000	16719000	10497000	31898000	18141000	25694000	17891000	19840000	15675000	26886000	17194000
F6YVP7	40S ribosomal protein S18	Gm10260;Rps18	12	58.6	277000000	273630000	190630000	186400000	124630000	199400000	236670000	162030000	249590000	145750000	194940000	313090000	193890000	181310000	199060000	143250000	170190000	261150000	153450000	355020000	200720000	244790000	286150000	162300000	194100000	197230000	215100000	130630000	235480000	214170000	158700000	153770000	159790000	226990000	237590000	165920000
F6ZFT1	Acyl carrier protein;Acyl carrier protein, mitochondrial	Ndufab1	5	29.1	163060000	186000000	108760000	144050000	83824000	151070000	161240000	100370000	158990000	87726000	126290000	216340000	121620000	133800000	141010000	93919000	113590000	217170000	70193000	205900000	99432000	164490000	249550000	91048000	153230000	124460000	105680000	84698000	177430000	131700000	110540000	84846000	93788000	143610000	174220000	91162000
F6ZGI7	Molybdopterin synthase sulfur carrier subunit	Mocs2	2	21.6	13386000	16928000	12271000	17794000	9049200	16203000	14234000	6244300	13284000	7297100	11465000	18519000	15262000	9715600	12272000	9068600	7314100	20011000	7985400	21139000	9897300	14256000	21652000	10417000	13159000	11611000	12170000	8108300	16218000	11752000	9264300	11947000	9387400	12622000	17172000	9900600
F7ARZ1	28S ribosomal protein S23, mitochondrial	Mrps23	5	58.3	16233000	9141600	10113000	15885000	11018000	12130000	14418000	10386000	14533000	7723900	13555000	15657000	14289000	7234800	11516000	11803000	8457000	15829000	12052000	14621000	11219000	15644000	14433000	13102000	9261000	14319000	19221000	10453000	12445000	12061000	10572000	7394200	11839000	14514000	15406000	10624000
F7CBP1	Eukaryotic translation initiation factor 4 gamma 2	Eif4g2	8	10.4	9140900	5502000	8945000	10348000	6646900	10268000	7744000	5628200	6978300	5677200	6527900	9339900	10574000	5027800	7339900	10254000	5124000	7377100	8136900	5351200	9553500	6350400	5386300	10757000	6661400	10197000	14793000	9000400	5661500	10490000	10360000	9874500	9589600	11384000	10554000	8825300
F7CDT0	NEDD8-conjugating enzyme Ubc12	Ube2m	4	26.9	14590000	8176200	11698000	9338100	8847700	11669000	9084100	7675500	12034000	6391800	9036300	10408000	10300000	5475500	7485300	10552000	6340100	9273200	15706000	9135300	13451000	14114000	4992700	10629000	7094800	12325000	13721000	8785000	8739300	11493000	11315000	11191000	12141000	11954000	8183900	13988000
F7D432	Protein-L-isoaspartate O-methyltransferase;Protein-L-isoaspartate(D-aspartate) O-methyltransferase	Pcmt1	6	37.6	18164000	12331000	9999900	12122000	5292300	12036000	22183000	7610400	11356000	5568800	11551000	12617000	11398000	13193000	11698000	9867500	8287500	17537000	9685500	13860000	9140100	15174000	15217000	13196000	12686000	10034000	12669000	7087000	12442000	15203000	12839000	12479000	9687500	12664000	9109400	9269600
F7DE82	SRA stem-loop-interacting RNA-binding protein, mitochondrial	Slirp	3	41.8	9168300	7699300	7939400	6508800	8703800	8822900	7938900	5839300	7764500	5195600	7873800	7490600	8023400	5845000	10297000	5283500	7235200	9296900	7088400	5819300	8334500	7746700	10506000	8609800	8781000	7029600	9743500	5940900	6918400	7335800	8482400	5895300	8783100	8504500	10147000	7701000
F7DF70	Phosphorylase b kinase regulatory subunit beta	Phkb	6	20.4	5435600	992550	2165800	5028000	3767900	3755800	4757300	2859100	2986300	1736300	3097400	4186100	3705000	2718700	4515600	7168600	2166700	657640	2090900	2136500	2163800	2316500	940600	5202500	2484800	2535800	6865800	4220400	2017600	3774200	5276300	4839500	4689200	5140700	4839600	5793100
F8VPL2	Phosphatidylinositol 4-phosphate 3-kinase C2 domain-containing subunit alpha	Pik3c2a	2	1.7	64100000	26045000	15407000	22134000	21020000	29428000	26682000	12747000	47833000	13203000	46709000	29623000	14749000	38139000	20345000	14602000	18796000	22133000	11234000	24631000	17092000	43534000	14997000	36469000	13223000	26143000	52673000	2972900	33118000	23356000	51769000	12665000	18525000	32402000	28436000	44861000
F8VPN4	Glycogen debranching enzyme (EC 2.4.1.25) (EC 3.2.1.33) (Glycogen debrancher)	Agl	68	58.7	69498000	50237000	94447000	98523000	54712000	51410000	99594000	69074000	62634000	17247000	37305000	33042000	65666000	52978000	69465000	61943000	60569000	65225000	69218000	59246000	73334000	59127000	28902000	75769000	30363000	97031000	82494000	85269000	25934000	38590000	96823000	74887000	111880000	46751000	33785000	36251000
F8VQ28	Paxillin	Pxn	4	14.4	4267700	3993500	3616400	3771300	1826400	4773600	3868500	2120900	4301700	1388100	1793900	3868000	4766900	2925300	4388000	4503600	3751100	4692900	4006500	2744000	3896500	3329000	4373600	3999200	6305300	5430300	4439200	4819600	2905700	5913500	4387800	3317200	3031200	5420200	5993600	3013100
F8VQC1	Signal recognition particle subunit SRP72	Srp72	13	29.2	18466000	10241000	13512000	16461000	12246000	16254000	15093000	10282000	15841000	11187000	10508000	18216000	15824000	9692400	11404000	16823000	9167500	9938100	10160000	12715000	15468000	10953000	7342400	18041000	10842000	15421000	23475000	14268000	9865000	17254000	16618000	17118000	19196000	18712000	16960000	16011000
F8WHU5	Sister chromatid cohesion protein PDS5 homolog B	Pds5b	6	4.9	8064600	6773100	6867300	6611100	3837800	7400500	815272	4753800	7067800	570494	5769800	824522	8395200	625995	5341900	7670700	5288300	8214400	9229200	10446000	7667800	8328500	10780000	9881900	5522800	9589000	15244000	7678600	6557200	9558400	8059700	12967000	7239900	11742000	9782700	9746400
F8WID5	Tropomyosin alpha-1 chain	Tpm1	13	46.9	134570000	11042000	12305000	5831500	12014000	41939000	13557000	5888300	22280000	6019900	9341700	21299000	4241800	25955000	7248800	4254600	9803800	54287000	30607000	15535000	19353000	29142000	108010000	6013600	10587000	4753200	8485100	2287800	19986000	21970000	2943200	656538	13339000	20946000	3855600	20215000
F8WJG3	Transformer-2 protein homolog beta	Tra2b	4	25	35123000	30203000	25447000	23446000	15958000	29307000	23476000	19415000	15872000	12323000	20977000	28371000	16092000	21814000	26108000	18429000	16638000	37631000	22659000	42297000	19829000	30151000	32778000	21738000	21455000	24822000	24826000	18479000	28361000	30756000	23327000	23014000	19163000	21743000	28127000	21968000
F8WJK8	Hsc70-interacting protein	St13	9	26.2	73617000	63983000	52284000	61237000	38927000	72390000	64759000	39496000	64436000	43063000	55434000	68602000	61563000	45534000	51362000	56606000	44896000	82576000	56830000	76679000	61217000	64031000	78833000	65836000	70978000	87358000	107300000	62188000	72223000	88875000	65270000	64978000	65423000	93907000	103450000	69056000
G3UWD3	3-hydroxybutyrate dehydrogenase type 2	Bdh2	4	17.6	20666000	18249000	585623	7894400	4496100	7955600	9176900	5428300	9133600	10740000	16413000	12493000	8575600	13980000	10590000	5708800	13639000	45967000	3736900	14202000	4481000	7866400	21186000	7868900	13033000	8246200	6230700	5894800	14699000	7920400	5794900	4808400	5566100	9103000	9581500	4732900
G3UXL2	Ribose-phosphate pyrophosphokinase 1	Prps1l3;Prps1	12	46.9	60035000	75080000	36801000	61269000	42226000	53849000	72395000	39866000	74250000	41047000	53356000	84809000	56850000	60320000	70959000	45475000	43549000	91051000	35838000	58513000	34105000	55393000	67727000	44103000	49584000	55078000	61951000	52158000	70709000	58346000	59049000	51642000	51093000	70683000	74885000	60767000
G3UXZ5	Proteasome activator complex subunit 1	Psme1	15	60.1	120650000	91277000	69507000	89080000	65191000	110240000	84986000	66678000	92739000	58726000	74784000	127420000	102560000	67550000	90420000	76358000	67929000	129670000	79367000	122230000	66440000	89845000	132350000	97396000	93847000	122160000	134090000	94861000	90591000	114400000	101490000	107050000	94520000	119180000	137820000	121900000
G3UY42	Polyadenylate-binding protein 2	Pabpn1	2	8.5	14685000	10269000	9881900	11598000	7291600	15280000	9541100	7831700	596189	6294800	7625900	13757000	700781	7666400	8851500	7623100	6771300	12740000	9600500	19060000	14405000	13999000	16545000	13327000	9881000	15178000	11508000	9309600	12919000	14438000	12047000	12659000	12206000	12712000	14017000	10920000
G3UYJ7	Predicted gene 20441	Gm20441	7	48.8	77819000	43642000	42807000	121830000	68109000	90532000	85335000	47174000	76468000	44012000	53011000	88799000	106300000	68636000	106370000	122550000	53492000	61328000	73213000	60027000	62946000	61753000	54191000	110660000	106980000	191320000	240640000	189640000	120300000	241490000	166400000	143700000	173820000	239090000	226310000	206160000
G3UYV7	40S ribosomal protein S28	Rps28	2	37.5	309810000	330170000	193920000	269380000	137200000	251570000	217800000	138530000	283120000	135230000	223710000	380200000	290990000	146070000	219680000	123030000	142850000	317240000	175110000	380850000	187230000	301510000	308650000	151520000	194300000	188920000	169980000	122480000	303790000	325770000	126380000	153960000	126920000	201920000	277650000	150750000
G3UZ60	Small ubiquitin-related modifier 3;Small ubiquitin-related modifier	Sumo3	3	33.3	104960000	110290000	91023000	68342000	54914000	88308000	89411000	63571000	91987000	47835000	67023000	101280000	67510000	72799000	91482000	53351000	67333000	145450000	68839000	156400000	80869000	147180000	179520000	73665000	106230000	80872000	87040000	41721000	94383000	76085000	68332000	67300000	68451000	82027000	107260000	74801000
G3UZP7	H-2 class I histocompatibility antigen, D-B alpha chain	H2-D1	13	35	116960000	75629000	77690000	80448000	42458000	106000000	76151000	63255000	87287000	45357000	55753000	115490000	84713000	47250000	67692000	56370000	67053000	110730000	100540000	126610000	91130000	78265000	136390000	103980000	104460000	116150000	113680000	82042000	72240000	110100000	108310000	90888000	99261000	123440000	133540000	148450000
G3UZY2	Thioredoxin, mitochondrial	Txn2	4	47.7	176870000	239240000	96274000	117710000	100590000	124730000	191380000	85299000	169580000	84091000	135300000	207310000	96087000	128190000	146650000	80453000	90675000	284430000	61967000	261640000	94306000	207070000	238490000	79072000	147320000	116360000	96945000	68029000	213310000	106080000	116870000	97011000	91039000	119370000	138630000	86663000
G3X8T3	Carboxypeptidase;Lysosomal protective protein;Lysosomal protective protein 32 kDa chain;Lysosomal protective protein 20 kDa chain	Ctsa	11	27	48781000	27401000	37109000	39634000	29607000	36642000	33797000	23048000	27798000	20375000	21080000	26324000	36230000	21529000	23878000	28414000	15138000	17074000	26189000	26842000	24781000	22204000	19651000	29769000	23376000	24205000	35963000	15565000	14946000	27185000	31835000	26955000	29862000	29998000	23716000	22203000
G3X8U3	Queuosine salvage protein	2210016F16Rik	7	28.1	11381000	6769000	8586400	10908000	8375100	12338000	8248900	7281800	8979100	6517300	6680200	9485800	12016000	6926900	9845800	11094000	7218100	7242500	11061000	8572100	9320200	7541700	5949900	14121000	8147500	12204000	14683000	10732000	7160300	12928000	11747000	11724000	11720000	13700000	12521000	11873000
G3X9M0	28S ribosomal protein S29, mitochondrial	Dap3	7	27.8	10333000	7336000	13218000	12318000	9890900	16663000	13210000	6849700	8445200	8930600	8536400	11408000	13606000	4479300	10358000	11773000	8393500	8052800	12007000	8334000	16635000	12810000	7341000	18339000	8228300	18755000	14836000	6453500	11793000	14091000	12328000	11407000	12150000	15692000	14291000	14528000
G3X9S2	Ectonucleotide pyrophosphatase/phosphodiesterase family member 1;Alkaline phosphodiesterase I;Nucleotide pyrophosphatase	Enpp1	7	10.7	7719800	3506000	4841500	5553600	2246800	5891200	5041200	3955700	7507200	3775100	4375400	5028200	7030900	3701500	5171600	6899000	4723500	5749100	7090800	7324400	7415900	5298400	4323000	9868700	8513800	10796000	13610000	8408900	7134000	14715000	13037000	10352000	11376000	14278000	14660000	11542000
G3X9T8	Ceruloplasmin	Cp	20	26.9	26313000	24578000	18319000	16431000	12687000	21457000	18266000	12836000	22644000	12187000	14813000	25628000	15780000	15451000	18814000	15481000	14727000	22116000	20132000	38185000	24761000	38547000	28659000	17911000	16143000	21471000	27290000	12997000	20026000	23293000	17579000	17899000	18243000	22665000	20841000	21250000
G3X9Y6	Aldo-keto reductase family 1, member C19	Akr1c19	15	67.2	216820000	184260000	108010000	201450000	127500000	157440000	176260000	107010000	149430000	91791000	128960000	179810000	156070000	121840000	149010000	126700000	99340000	157960000	64164000	107920000	70070000	86646000	133790000	110020000	122010000	117900000	117460000	86440000	92759000	123790000	113490000	98573000	101860000	130810000	134160000	101160000
G3XA66	Metaxin-1	Mtx1	7	32.2	27846000	13566000	21068000	29948000	17524000	24248000	23517000	17049000	22677000	15187000	17488000	22798000	28381000	15363000	21575000	29102000	14682000	16220000	15753000	14259000	19156000	15125000	9076000	27499000	17154000	28079000	37428000	23839000	17234000	24951000	30680000	26995000	28604000	29796000	30396000	27475000
G5E814	NADH dehydrogenase [ubiquinone] 1 alpha subcomplex subunit 11	Ndufa11	5	59.4	42836000	25109000	33453000	47279000	32036000	42335000	38349000	31417000	39357000	26992000	29671000	47875000	51923000	26806000	40599000	49827000	22025000	37614000	31161000	29156000	28199000	29124000	25161000	40409000	22382000	34902000	46204000	27668000	23856000	35850000	49563000	37357000	37575000	44149000	43027000	40343000
G5E850	Cytochrome b5	Cyb5a	9	80.6	2202700000	2181000000	1630000000	1488600000	929780000	1966900000	1291800000	877150000	1516400000	899260000	1265300000	1680500000	1245000000	1179100000	1383300000	1051800000	1018500000	1898900000	1577700000	2286800000	1347800000	2063400000	2417400000	1278500000	1685500000	1508300000	1701800000	1171000000	1692500000	1566400000	1226100000	1184900000	1107400000	1956900000	1997300000	1277500000
G5E8R1	Tropomyosin alpha-1 chain	Tpm1	3	57.7	36899000	42391000	19704000	23760000	14642000	28225000	26752000	17658000	35662000	18905000	28426000	40639000	21669000	25759000	25453000	14100000	20803000	56399000	18028000	55172000	20408000	36558000	67368000	14783000	33404000	24978000	20154000	15781000	42841000	26857000	24567000	17381000	18255000	24752000	34900000	19811000
G5E8R3	Pyruvate carboxylase;Pyruvate carboxylase, mitochondrial	Pcx;Pc	59	67.9	568510000	314030000	581120000	662770000	427660000	561270000	485050000	321000000	391080000	269740000	289830000	441620000	574960000	285670000	442020000	555140000	299440000	273220000	523760000	371880000	517150000	382400000	231810000	622430000	329690000	484910000	710470000	369600000	283400000	504020000	529160000	479460000	506700000	572350000	542300000	440350000
G5E8R4	Serine/threonine-protein phosphatase 6 regulatory subunit 3	Ppp6r3	5	5.5	4182900	2035800	3312900	4437800	2620600	3895000	2896400	3003400	3232200	2372400	2351100	3438000	7802000	1674100	3463500	3067000	3060900	3825900	3273900	3188000	2584700	2035000	637042	4653400	583616	3750400	4785200	4047600	1610500	4369100	5105200	4580800	5381400	6137100	4523600	5909900
G5E8T9	Hydroxyacylglutathione hydrolase, mitochondrial	Hagh	13	59.9	295940000	308580000	142030000	161610000	119980000	185470000	249760000	141100000	236710000	153790000	221530000	310160000	163910000	190900000	198320000	115310000	176710000	348970000	92605000	295440000	132660000	234220000	330170000	117230000	248460000	191570000	161030000	106240000	273140000	159670000	148360000	132680000	133780000	200110000	246100000	143950000
G8JL74	Polypyrimidine tract-binding protein 3	Ptbp3	7	25.8	11457000	6216300	10302000	12008000	4744200	10974000	6975700	3931900	5230900	3953900	4004200	6459500	11810000	3743000	5412500	5316800	6144700	12515000	10796000	7614200	10357000	7106000	7193100	12447000	8352400	12727000	11094000	12882000	8148900	10905000	8399400	9801800	13339000	11498000	10984000	10020000
H3BK44	Melanoma inhibitory activity protein 2	Ctage5;Mia2	9	15.4	16992000	13057000	11897000	11729000	8319000	13287000	12745000	9293700	10872000	10185000	9106700	13677000	11322000	9162700	11498000	9379500	10381000	16083000	7146500	9369400	9003100	8825600	10624000	12339000	10196000	11202000	12938000	8329000	9323500	11045000	10660000	9596400	12043000	11674000	13019000	9896200
H3BKH6	S-formylglutathione hydrolase	Esd	14	80	274620000	131250000	164510000	275220000	177870000	222840000	205540000	137310000	189860000	132280000	129630000	201720000	259870000	131350000	181240000	230130000	115090000	145590000	115230000	117970000	127600000	115360000	91466000	206240000	124370000	184300000	247960000	155150000	109050000	211060000	214240000	196860000	206200000	251710000	221990000	198640000
H7BWY6	Retinol-binding protein 4	Rbp4	9	55.1	54663000	64891000	34881000	63628000	45364000	61925000	65406000	40144000	75441000	36609000	53704000	82185000	39432000	53182000	64589000	34441000	37945000	77340000	20741000	68893000	27765000	46615000	71687000	31275000	51901000	62576000	33256000	21155000	68706000	42615000	42216000	50291000	40433000	47646000	57239000	30621000
H7BX88	Carnitine O-acetyltransferase	Crat	10	18.5	21841000	5154900	13883000	29923000	17489000	9725900	21247000	11269000	11113000	8675400	6647300	16777000	11811000	8103100	14259000	16577000	7665300	14953000	12139000	5610700	7760200	5195200	637042	9972800	7400500	16743000	13221000	8795000	589044	8451000	17135000	14298000	14128000	9521800	9589300	8456700
H7BX95	Serine/arginine-rich splicing factor 1	Srsf1	9	42.7	85244000	84003000	47076000	45461000	30186000	59934000	64542000	36109000	70358000	39567000	49861000	78860000	45287000	40736000	49183000	32493000	36343000	79974000	51126000	109060000	45470000	87796000	103140000	42172000	51678000	52994000	37438000	32874000	62886000	32687000	47492000	42586000	41932000	58111000	45832000	43224000
I1E4X5	VPS35 endosomal protein-sorting factor-like	Vps35l	6	8.5	3072800	1782200	3184800	3056100	2535900	3074800	2644800	2259500	2450300	2123800	2098100	3044100	3487900	2194000	2685100	3723700	1981000	1294600	2864200	2420500	3135400	2888400	1436100	5451600	2313000	3130900	6222400	4105700	2722700	4057000	5301600	4954400	4809300	3040900	3552800	4877700
I7HLV2	60S ribosomal protein L10;60S ribosomal protein L10-like	Rpl10;Rpl10l	9	45.3	61928000	36478000	60415000	64024000	44102000	66313000	63931000	45389000	54991000	46653000	43341000	67035000	66678000	37532000	47796000	69207000	41026000	45199000	60181000	52223000	73212000	42274000	27426000	82585000	43573000	64905000	105850000	57963000	39505000	75144000	70098000	63477000	67743000	82714000	71377000	74281000
J3KMU5	Glycolipid transfer protein domain-containing protein 2	Gltpd2	3	25.1	4248500	3256600	4766900	3156900	2192700	2920500	2578300	2209300	2120100	2311100	2409100	824522	2337900	1322500	2564300	4100900	2993200	3183600	2170500	3001900	5490000	3636700	2786500	5642300	3597900	4503000	7698800	4567700	3046900	7355700	6041100	5734000	4834300	5088800	6060200	5944600
J3QMM7	ATP-dependent (S)-NAD(P)H-hydrate dehydratase	Carkd	14	65.7	58787000	76605000	34503000	39318000	30096000	46660000	50491000	27722000	52622000	30530000	48274000	65293000	36732000	44047000	50167000	29147000	32650000	78538000	21393000	76135000	30421000	69031000	91666000	31463000	43878000	40135000	34278000	24086000	62932000	35315000	34412000	35434000	37019000	41465000	52268000	27941000
J3QMN4	Thioredoxin reductase 2, mitochondrial	Txnrd2	19	56.4	146780000	196670000	92211000	100910000	67879000	100130000	130700000	65977000	123270000	63499000	104180000	169390000	101120000	100740000	118710000	63466000	73074000	195700000	46925000	155970000	63097000	131020000	206240000	66065000	118390000	105460000	88851000	49978000	148650000	102710000	91946000	76240000	68423000	105930000	136580000	63439000
J3QMY0	Asialoglycoprotein receptor 2	Asgr2	3	22.9	38910000	12938000	23680000	26794000	12454000	30583000	18598000	13405000	26558000	14254000	13934000	16739000	22298000	13922000	15664000	21343000	15301000	15980000	15911000	20049000	18806000	14814000	13226000	23580000	17643000	27532000	32193000	17880000	18238000	23655000	25566000	25386000	21647000	27160000	23527000	20374000
J3QNU6	Beta-arrestin-1	Arrb1	3	16.2	2706100	2599200	2312300	3616300	2955100	3543700	2718800	2448700	3052400	2732100	2059300	3818300	2574200	2902000	2430900	3054400	1837200	2194000	3132700	3897700	3974300	4467500	3428600	3328300	3885900	2884500	3118900	3244300	3631200	4327300	5007600	3189900	4572700	3919700	3236500	3103700
J3QQ16	Collagen, type VI, alpha 3	Col6a3	18	10.2	22093000	2523100	8327200	2985400	3619700	7623700	6358200	1897500	12952000	4330200	3617900	1276700	8018100	6014200	4288300	9940800	5193400	3712400	12009000	4276500	13963000	4175900	3602400	8664700	3504300	8782200	10837000	6134700	1615800	23144000	7104200	6542400	12421000	11416000	5308800	23325000
J3QQ30	Phosphatidylinositol transfer protein alpha isoform	Pitpna	6	31	19508000	15927000	14174000	16427000	13740000	15931000	15921000	11170000	15269000	10504000	13650000	19377000	16205000	13032000	13743000	14106000	8209400	18460000	13327000	20557000	19705000	12786000	18007000	17442000	15910000	16809000	19729000	14717000	16921000	16635000	18646000	17637000	18323000	17225000	20299000	18151000
K3W4L0	Unconventional myosin-XVIIIa	Myo18a	12	9.1	3898500	2820900	6432700	5905000	3564300	5396800	5360100	3370500	8743900	2978100	3973700	824522	700781	3734200	5190700	6609400	3394300	618866	5461400	4623000	7921100	5255400	3783200	12784000	4150600	7729200	10780000	8037800	5489700	11604000	9697500	8298100	7402100	8133200	10107000	7108600
K3W4L7	Phenazine biosynthesis-like domain-containing protein 1	Pbld1	11	83	214800000	202900000	150330000	181790000	119350000	181010000	207150000	119540000	199720000	107860000	163320000	195370000	155160000	175490000	194360000	129580000	125420000	185580000	123950000	248890000	136340000	246240000	239570000	156430000	183880000	192560000	186350000	124360000	219590000	187810000	183710000	156830000	148550000	197280000	223780000	143990000
K3W4Q8	Basigin	Bsg	7	40.4	88689000	99004000	71895000	76316000	50061000	56555000	77898000	45573000	73832000	42163000	53711000	84132000	62560000	58307000	70714000	49598000	51381000	109760000	72515000	121420000	71435000	118070000	138290000	69359000	80772000	81874000	70261000	52513000	85437000	78770000	65388000	55172000	55080000	84881000	87754000	71208000
K9J7B2	UDP-glucuronosyltransferase (EC 2.4.1.17)	Ugt1a6b	4	47.5	96862000	59205000	73339000	114210000	80207000	80525000	80491000	59683000	87048000	61611000	54196000	92260000	107170000	56901000	74503000	110390000	44882000	49768000	48539000	44237000	53577000	41403000	27133000	70569000	29781000	39911000	88402000	42654000	36039000	57925000	65275000	64426000	65103000	72616000	65697000	68814000
M0QWY0	ER membrane protein complex subunit 8	Emc8	2	20.3	14280000	11633000	10544000	17777000	8094100	13874000	12812000	9627400	9858500	7751500	8712800	13991000	9369800	9301600	14720000	13622000	6412000	14215000	10001000	11135000	12459000	9351600	8598000	13764000	8450800	12272000	16811000	9889600	9124500	10133000	12390000	10316000	11593000	10796000	14410000	9813000
O08529	Calpain-2 catalytic subunit	Capn2	5	11.7	7656300	4153000	4908100	7940300	6606300	7445100	5822300	4426600	4535400	4661800	4191200	6671000	7603200	5263300	5284400	8373200	4335200	4492100	5476600	3959900	4541700	4131200	3019500	7000000	3779900	5332500	7091300	6333800	3518500	4791100	8084200	8194500	9106000	6471800	5354000	9096100
O08553	Dihydropyrimidinase-related protein 2	Dpysl2	20	56.8	54977000	34939000	30057000	28610000	19306000	42307000	31125000	21196000	43410000	18859000	25088000	35017000	30347000	27850000	28407000	24437000	21608000	48458000	34510000	61423000	36048000	52889000	64836000	34923000	38254000	39905000	44184000	29128000	44524000	46619000	37030000	36888000	32636000	47342000	46743000	35004000
O08582	GTP-binding protein 1	Gtpbp1	3	10	933948	2372700	3199200	3636600	2563800	2656900	4938100	2671300	4047300	3061100	2926800	824522	4598700	1794000	3645200	4465900	2443800	618866	2069300	2953100	3715000	3886700	2988400	5535800	3703300	3495200	5945300	3284800	3644900	6210700	8178500	5903600	7546100	4490600	5772600	5579600
O08583	THO complex subunit 4;Aly/REF export factor 2	Alyref;Alyref2	6	31	35328000	29630000	19018000	15985000	15614000	26419000	27206000	19264000	25441000	15398000	19697000	28464000	25372000	20641000	23824000	14968000	20219000	46938000	23454000	40665000	23278000	39382000	43742000	20596000	28714000	26484000	23737000	16015000	17816000	20111000	21563000	20721000	23280000	25718000	29155000	27070000
O08600	Endonuclease G, mitochondrial	Endog	11	53.7	49535000	60139000	33190000	39828000	26901000	53333000	49522000	31585000	60123000	30433000	50054000	71374000	40363000	46079000	48337000	27824000	35389000	96767000	23716000	66195000	34630000	50198000	74987000	23140000	54626000	55281000	42713000	37484000	85288000	55852000	44515000	41521000	41285000	52911000	80016000	41283000
O08601	Microsomal triglyceride transfer protein large subunit	Mttp	42	50.2	174380000	115060000	134470000	235700000	160510000	152530000	214840000	144140000	185790000	137310000	150550000	234060000	253930000	140270000	196680000	211490000	128500000	145920000	120400000	113560000	111330000	81130000	77782000	166440000	124900000	205570000	272480000	179540000	125380000	209730000	200220000	192750000	198050000	213350000	192650000	177400000
O08705	Sodium/bile acid cotransporter	Slc10a1	3	6.6	64072000	36066000	44098000	88114000	59828000	84538000	106850000	66021000	87487000	60275000	64823000	89954000	132750000	55972000	79166000	92400000	71524000	54860000	47888000	38644000	58272000	30557000	27288000	69920000	64929000	104050000	137510000	79081000	50438000	125620000	96855000	75130000	88435000	117230000	108010000	90266000
O08715-6	A-kinase anchor protein 1, mitochondrial	Akap1	4	10.2	5106600	4005100	5229100	3956900	4480300	3910300	6247200	4310400	4324700	3955300	4945400	4845900	3622700	4118300	3490400	5428400	4974700	5479700	3493200	3477500	3689900	3878200	2815200	5332500	4014400	4461700	4937800	2285400	3050100	4210800	6490200	3398900	5130900	3794600	3956300	4848500
O08738	Caspase-6;Caspase-6 subunit p18;Caspase-6 subunit p11	Casp6	10	33.3	29928000	28179000	19651000	15258000	13659000	26650000	15187000	10370000	18922000	12384000	15896000	22468000	16240000	17407000	18346000	11786000	10558000	24770000	12812000	35454000	15968000	41813000	39507000	20811000	19416000	16023000	20272000	14789000	21479000	18928000	20442000	20137000	17765000	19483000	18936000	18968000
O08749	Dihydrolipoyl dehydrogenase, mitochondrial	Dld	21	61.3	412140000	446910000	224240000	283240000	194190000	246260000	362800000	200300000	372420000	197520000	294050000	406270000	255380000	293820000	309360000	202800000	258220000	584590000	136930000	407670000	195420000	312440000	403460000	192640000	314810000	272680000	249220000	162230000	385490000	253360000	251540000	206430000	216630000	303520000	370360000	212340000
O08795-2	Glucosidase 2 subunit beta	Prkcsh	10	23.9	88484000	73260000	59716000	51774000	39391000	65053000	60434000	42946000	66022000	43825000	49883000	75954000	51245000	44870000	55925000	45832000	40902000	80448000	52883000	92384000	54287000	72172000	83232000	54149000	67144000	64953000	74423000	40620000	71142000	58832000	57790000	50221000	55356000	68306000	65771000	51293000
O08807	Peroxiredoxin-4	Prdx4	11	59.9	1935400000	1408200000	1434200000	1381300000	955410000	1755600000	1517200000	1143800000	1557600000	1258500000	1461300000	1760100000	1673100000	972110000	1204300000	1483100000	1147100000	1601400000	1963900000	2629800000	1784300000	1819000000	1786100000	1954000000	1661300000	2162800000	3039900000	1712400000	1752100000	2322500000	2246200000	2043400000	2324900000	2893100000	2552000000	2107100000
O08810	116 kDa U5 small nuclear ribonucleoprotein component	Eftud2	13	21.7	8690100	3754300	6135900	7666300	6818400	7931200	6422600	5037200	6281400	5460500	4896000	6361300	7834300	4485400	5636100	8566100	4198100	3742300	6792700	5440900	8641600	6557400	4154500	10222000	5408700	7769500	13102000	7892100	5484100	8424000	10496000	10933000	12741000	10824000	8994000	9510500
O08914	Fatty-acid amide hydrolase 1	Faah	16	49.7	34259000	15552000	26879000	41355000	29967000	31563000	34904000	22803000	26191000	23139000	20922000	35116000	40048000	21840000	25702000	39502000	23297000	28614000	21850000	23620000	23519000	18349000	12244000	34334000	22534000	38608000	55079000	36063000	21105000	37017000	42309000	38236000	43154000	49339000	43249000	45820000
O08915	AH receptor-interacting protein	Aip	2	7.6	9329900	6394700	8397600	5837700	6650500	7601800	8051400	5544900	6979500	5071600	6540100	6206400	7540900	6418700	6831700	6329300	6077900	8700600	9013700	13149000	6497000	10455000	8616900	11576000	6801100	7527200	9866100	669679	6634600	8247100	7766800	6805100	7021800	8252400	8284700	7008100
O08917	Flotillin-1	Flot1	3	11.2	4956700	2613500	3731600	3604000	3214600	4673500	4891500	3078000	5607900	1964100	3661800	6448400	3909300	1995200	2558600	4714100	482929	618866	2463300	4461500	5878200	4181900	2155000	6998100	3612300	4999800	9799800	3868900	2905400	5439400	7531900	5117200	4992900	5593900	4999900	5633800
O08966	Solute carrier family 22 member 1	Slc22a1	6	14.9	24710000	11080000	15831000	30576000	16893000	14687000	23392000	13563000	15619000	13766000	13453000	19070000	23998000	13094000	13842000	22709000	16528000	618866	20009000	13546000	17584000	8728400	13672000	30276000	10856000	28336000	33428000	22395000	11826000	40331000	24266000	22077000	21187000	31478000	24835000	29935000
O08997	Copper transport protein ATOX1	Atox1	6	88.2	375330000	425110000	195750000	285210000	196020000	251780000	313480000	185270000	290270000	165640000	248700000	403600000	221560000	233440000	296840000	172980000	159060000	399680000	195990000	473540000	219410000	381670000	429210000	174490000	228600000	227620000	216110000	128790000	327970000	206190000	194540000	157590000	166880000	208310000	256280000	196580000
O09043	Napsin-A	Napsa	4	18.6	22885000	23806000	14974000	24870000	10386000	21741000	27162000	18466000	31974000	19492000	25393000	26639000	21363000	21362000	21549000	13868000	19630000	32951000	580861	36602000	12519000	32341000	42338000	9152500	19757000	12316000	16416000	8900100	23422000	21891000	17783000	14542000	11118000	16083000	25148000	11663000
O09061	Proteasome subunit beta type-1	Psmb1	10	55.4	121750000	105140000	72371000	98267000	69576000	97102000	87854000	60854000	100940000	65181000	80978000	140230000	94175000	83537000	87576000	59787000	71959000	119900000	57906000	144410000	67085000	115200000	150230000	70226000	109880000	85362000	96723000	71418000	105700000	85741000	75596000	68345000	67325000	102130000	121570000	83607000
O09106	Histone deacetylase 1;Histone deacetylase 2	Hdac1;Hdac2	3	10.4	33065000	29378000	25323000	26839000	30563000	61753000	40533000	26080000	42089000	20531000	14565000	44680000	38278000	36995000	33681000	15771000	18538000	50634000	23008000	25289000	42411000	23282000	23453000	44597000	35832000	31827000	34222000	25681000	36929000	44027000	31534000	23267000	27778000	39502000	27844000	26661000
O09110	Dual specificity mitogen-activated protein kinase kinase 3	Map2k3	4	17	8428300	3891800	3949400	6300900	4343500	5418900	5619600	4727500	6412600	4841400	3948600	6463900	8169500	3638300	4047300	7129400	2963200	5800300	2721400	5176100	3800000	4649900	2313100	5331600	4098300	5732600	8792300	7135100	6242100	7934700	7807600	6893200	6645700	6380600	6509800	8076400
O09111	NADH dehydrogenase [ubiquinone] 1 beta subcomplex subunit 11, mitochondrial	Ndufb11	5	49.7	81399000	44143000	26921000	34644000	51904000	45383000	61332000	28749000	56816000	31670000	42312000	71048000	77522000	31216000	38989000	66436000	24976000	81156000	31792000	43336000	22514000	36979000	17330000	29977000	35346000	28718000	56786000	17290000	27470000	43422000	54074000	44441000	48368000	33985000	27721000	61964000
O09117	Synaptophysin-like protein 1	Sypl1;Sypl	3	13.8	14228000	5905600	11631000	11420000	6117500	11029000	8529000	5872500	6625300	6330200	6281600	7748900	10903000	4829200	6619900	9124700	8443800	8358300	18238000	11813000	15326000	10023000	6290800	14428000	11640000	10627000	16614000	9606400	5504300	11661000	10792000	7673100	11498000	15144000	12434000	12180000
O09131	Glutathione S-transferase omega-1	Gsto1	16	75.4	264040000	213310000	183060000	206490000	164740000	247980000	178110000	138460000	171780000	121140000	174390000	173230000	166720000	136350000	166790000	152710000	122380000	185670000	150160000	307780000	193180000	253090000	270150000	255250000	240930000	246700000	308040000	175290000	220330000	257410000	277870000	253750000	241430000	239240000	239310000	212960000
O09158	Cytochrome P450 3A25	Cyp3a25;Cyp3a59	11	26.8	22369000	4485700	12105000	21581000	15255000	20129000	15315000	11839000	17361000	9858300	11099000	16694000	15968000	9914600	13006000	22959000	12065000	6307800	11285000	10494000	15963000	5914600	6256100	18778000	10868000	15547000	31913000	17557000	11724000	23870000	26238000	20237000	20900000	19302000	25634000	24258000
O09159	Lysosomal alpha-mannosidase	Man2b1	20	25.5	49830000	60732000	24275000	36396000	24942000	37955000	45894000	26864000	43389000	29507000	43287000	54324000	34878000	35067000	42023000	21353000	28041000	70207000	21290000	65337000	24050000	44635000	82913000	26107000	52306000	44913000	41738000	23831000	51327000	36126000	36207000	30916000	34333000	40891000	45470000	25755000
O09164	Extracellular superoxide dismutase [Cu-Zn]	Sod3	5	27.5	13783000	15944000	10356000	11638000	552780	10785000	19159000	8404000	21818000	10776000	14999000	25305000	9370600	7006600	16573000	5442800	12166000	56067000	12210000	32142000	16538000	30891000	41620000	8918400	18615000	14110000	16265000	12556000	20045000	15380000	20399000	13319000	12519000	20752000	18994000	25270000
O09172	Glutamate--cysteine ligase regulatory subunit	Gclm	9	36.5	73875000	41534000	48372000	58225000	38667000	53927000	53314000	38484000	46458000	42625000	38178000	59994000	51650000	28636000	42969000	53608000	28028000	25997000	43573000	41663000	37020000	32020000	29245000	52085000	33953000	50579000	69688000	40346000	30959000	49888000	55687000	53758000	54448000	55324000	62611000	51598000
O09173	Homogentisate 1,2-dioxygenase	Hgd	24	80.7	561200000	380500000	298620000	573100000	369180000	519200000	658390000	408460000	684270000	373020000	546500000	840300000	547150000	505640000	621540000	484650000	366980000	846780000	263120000	514260000	327910000	427460000	444160000	364220000	494640000	539370000	655520000	428710000	516990000	594450000	513670000	443400000	508120000	677440000	709270000	566900000
O09174	Alpha-methylacyl-CoA racemase	Amacr	18	70.1	69547000	46236000	58834000	78796000	46356000	67982000	65569000	44329000	61294000	47665000	58628000	66396000	73658000	42674000	57374000	66260000	42050000	58855000	56254000	56704000	52457000	50830000	45309000	71358000	49156000	65363000	101530000	56779000	44908000	71183000	78118000	71944000	69672000	78307000	66665000	63218000
O35114	Lysosome membrane protein 2	Scarb2	5	15.9	61918000	57313000	36979000	38316000	29691000	41748000	35416000	29419000	50238000	32491000	35989000	49324000	58259000	34558000	41711000	35706000	22272000	44658000	34758000	51145000	25127000	45426000	38008000	19069000	43712000	32642000	33664000	16616000	29924000	21190000	28354000	30553000	39585000	39058000	35687000	25900000
O35129	Prohibitin-2	Phb2	15	58.5	332050000	169950000	276210000	389120000	249340000	304870000	290720000	195190000	248530000	192360000	197640000	284920000	348880000	183850000	242380000	331360000	190680000	209020000	242500000	186160000	256930000	196590000	158720000	427070000	222840000	340250000	482150000	296040000	182950000	343000000	373640000	321110000	347480000	357650000	350920000	297270000
O35215	D-dopachrome decarboxylase	Ddt	14	96.6	2809500000	3636700000	1365400000	1635600000	1383500000	1921500000	2683600000	1454900000	2587200000	1436700000	2631200000	3439300000	1507000000	2218700000	2667000000	1287400000	1662600000	4329700000	856750000	3602900000	1288300000	3047000000	4044100000	1168500000	2390900000	1865600000	1879900000	1127500000	3607200000	1780800000	1706700000	1525800000	1540900000	2056500000	2578900000	1543800000
O35226	26S proteasome non-ATPase regulatory subunit 4	Psmd4	7	30.6	55310000	36304000	34889000	48476000	34429000	52214000	47794000	30344000	43701000	31170000	34644000	45523000	44444000	30232000	41223000	40905000	29868000	48636000	39830000	46131000	38606000	42740000	42550000	51786000	42010000	47664000	70999000	39585000	38665000	48078000	50194000	46622000	46025000	59552000	50950000	46845000
O35286	Pre-mRNA-splicing factor ATP-dependent RNA helicase DHX15	Dhx15	8	13.2	13229000	6280100	11189000	12091000	10598000	13252000	14834000	8922200	10781000	8275500	8332900	12438000	14612000	9643500	10880000	14199000	6543500	6480500	10691000	11350000	12791000	11548000	4333700	18855000	8695700	12281000	25428000	10051000	7998800	14009000	17414000	17714000	21738000	12431000	14063000	13695000
O35295	Transcriptional activator protein Pur-beta	Purb	4	31.5	8147400	4563700	7126600	7194100	5514600	7088900	6913200	4722000	5925000	4552100	4404300	7521100	6893200	4559700	5155500	6245700	4134800	5841600	8278400	5303100	7300000	4537300	4114300	7183000	5410900	6545700	7620000	6375600	4083400	7277900	8197100	6891400	7930000	7662400	7644200	8756000
O35309	N-myc-interactor	Nmi	4	20.4	12808000	559659	10415000	7928800	9441400	9367600	815272	6473000	8132900	8626900	640650	8520200	11346000	11076000	606068	11211000	8429900	12729000	10464000	14592000	10273000	9494600	8411900	10687000	13063000	8785300	19217000	12213000	9696400	22852000	13382000	10790000	12713000	13793000	19433000	13129000
O35326	Serine/arginine-rich splicing factor 5	Srsf5	3	13.4	19869000	16320000	16274000	13814000	10168000	14429000	14533000	10987000	17443000	8892900	10852000	15883000	15542000	10093000	19952000	11798000	12466000	15582000	15352000	21103000	16397000	20568000	22344000	16207000	15916000	14920000	16749000	2468900	13892000	14586000	18071000	10562000	15809000	17080000	16985000	14405000
O35344	Importin subunit alpha-4	Kpna3	6	25.3	10127000	6303500	6756600	11109000	5319400	9624400	7809400	5699000	6851800	4808800	4797100	8226200	7717100	6967300	7986600	7603300	5678300	13012000	5228700	8557000	8236400	6852500	7818000	7359800	7761200	9588700	8455200	8082200	9965300	12566000	9969600	7421500	8512000	8925800	8365700	7968500
O35350	Calpain-1 catalytic subunit	Capn1	8	13.9	10337000	4775100	6880800	11081000	5153700	6873300	5893300	5595800	7254400	5041900	4606400	11405000	14681000	4904000	7245700	8697400	5483100	7390800	5432800	6313000	6375000	4789500	4241600	6412900	5050900	2830800	9934700	4892000	6312200	7877700	6789200	6969900	7321500	8298800	8043300	10268000
O35386	Phytanoyl-CoA dioxygenase, peroxisomal	Phyh	15	55.9	56785000	35005000	48441000	87111000	50252000	87107000	56872000	40959000	67804000	45183000	52377000	69691000	79943000	37689000	55807000	54523000	42944000	58999000	57265000	45437000	62840000	48911000	34921000	48915000	32134000	40340000	49217000	34804000	30836000	48225000	47249000	42708000	45372000	54548000	46548000	36113000
O35405	Phospholipase D3	Pld3	2	3.7	15050000	12760000	9730900	9657100	6719400	10450000	10616000	9562800	11684000	7324300	7113300	9740900	11322000	8303100	10701000	6830100	7346400	11930000	6211300	13121000	7748600	11099000	13223000	6828100	9365400	8484700	1792700	5096800	7380100	7056600	8262900	7552500	7271300	7765700	6536700	5455300
O35423-2	Serine--pyruvate aminotransferase, mitochondrial	Agxt	19	44.9	287500000	310930000	198290000	261510000	176890000	311540000	301890000	187080000	327170000	163860000	319200000	310130000	220960000	215320000	242280000	184760000	192520000	1007300000	168750000	437800000	219380000	533710000	571570000	331080000	395880000	453740000	565590000	305920000	589960000	480120000	437080000	414440000	380830000	562150000	548370000	351650000
O35459	Delta(3,5)-Delta(2,4)-dienoyl-CoA isomerase, mitochondrial	Ech1	18	65.1	406960000	575000000	275950000	262340000	202270000	235780000	379330000	214750000	334890000	194560000	268060000	417180000	216270000	277420000	325620000	167990000	196130000	407280000	136800000	431490000	170780000	512780000	549660000	212530000	337520000	293550000	229300000	140450000	398750000	218890000	263290000	234520000	205680000	248040000	295610000	180990000
O35465-2	Peptidyl-prolyl cis-trans isomerase FKBP8	Fkbp8	5	16.9	24412000	3559000	15057000	22392000	16112000	17147000	15227000	13763000	15153000	12322000	12782000	18877000	27761000	12653000	18399000	20173000	10777000	14574000	14736000	11788000	13761000	3179800	6715800	22467000	12934000	14990000	35215000	16491000	4716100	17775000	20621000	16083000	20047000	21905000	22616000	16888000
O35488	Very long-chain acyl-CoA synthetase	Slc27a2	42	63.2	186150000	111590000	208690000	175550000	126080000	128850000	165350000	119860000	163110000	119280000	101090000	160000000	200650000	105300000	144370000	177280000	97141000	110650000	130490000	88090000	113560000	99590000	66512000	181270000	100780000	183610000	261960000	143080000	107250000	178990000	202080000	212220000	187050000	216790000	161110000	178550000
O35490	Betaine--homocysteine S-methyltransferase 1	Bhmt	32	78.9	9911000000	10159000000	5651400000	7475300000	4722400000	7316900000	6760700000	3578300000	9097000000	4713700000	8149300000	11841000000	6057300000	7558900000	8065700000	4856700000	4617900000	9450100000	4130200000	11532000000	5137000000	8113100000	8238800000	3131500000	6099700000	8137500000	5275300000	4804300000	11625000000	8375500000	4304200000	4661100000	4240100000	6448700000	8931400000	5759500000
O35593	26S proteasome non-ATPase regulatory subunit 14	Psmd14	6	43.2	55540000	21984000	24746000	60903000	31412000	23185000	61681000	26988000	32678000	27559000	27602000	43205000	39439000	25059000	20215000	46595000	17509000	21483000	26115000	29773000	30757000	29626000	12218000	39966000	27498000	26052000	62452000	34918000	28507000	36312000	68360000	35631000	47123000	31502000	42094000	62827000
O35604	Niemann-Pick C1 protein	Npc1	3	2.8	7018300	5479900	9802500	7300200	5199300	5123500	8243100	6286000	7186100	4352200	5480400	824522	9026500	5143500	9359200	8701700	5149000	12820000	9351400	9516600	8544800	6928600	6189600	10133000	6250400	9191300	10750000	8639900	6846100	10582000	9457600	10256000	9105700	11978000	10360000	7706600
O35623	BET1 homolog	Bet1	2	24.6	933948	9569400	10295000	14773000	9757800	8614500	8716000	3454500	10807000	12144000	640650	14612000	12585000	625995	10981000	708310	8446200	12704000	8206100	8023300	7036400	6865400	10974000	7455700	5886600	9127600	9984300	12528000	7785900	9858300	9835500	9604200	7377200	10918000	8797100	8376100
O35660	Glutathione S-transferase Mu 6	Gstm6	13	66.1	23637000	13652000	13349000	50406000	34941000	48301000	28054000	25330000	30939000	21192000	29796000	42000000	66563000	28537000	41806000	47453000	29381000	46659000	21351000	16556000	18361000	14641000	22609000	36953000	24685000	32144000	47211000	45118000	27929000	45928000	34634000	32660000	34948000	63969000	48837000	50545000
O35685	Nuclear migration protein nudC	Nudc	7	28.3	23605000	19192000	11464000	16911000	11925000	15055000	17647000	10234000	17440000	15152000	16851000	18997000	12716000	16337000	16765000	12615000	10695000	20898000	9560800	17695000	10990000	16398000	22810000	14773000	20266000	16338000	10741000	13964000	18503000	16157000	17979000	14008000	17653000	18891000	16876000	14344000
O35728	Cytochrome P450 4A14	Cyp4a14	25	56	121770000	80426000	248210000	226770000	196270000	179200000	193210000	83961000	62829000	25799000	25416000	66363000	124520000	70860000	99906000	114530000	67084000	68149000	93465000	48603000	60233000	175770000	109630000	306140000	78137000	165110000	134860000	62542000	50521000	85791000	178940000	227730000	165460000	76004000	63661000	88997000
O35841	Apoptosis inhibitor 5	Api5	5	14.5	14326000	8349200	11876000	14122000	10001000	13878000	12447000	8831500	10970000	10667000	7708100	10555000	14264000	7983700	10615000	13520000	7791700	10739000	8304100	12384000	13784000	12301000	9240200	17407000	10906000	12992000	19134000	13646000	10433000	16012000	16809000	20203000	18858000	14750000	15173000	19173000
O35857	Mitochondrial import inner membrane translocase subunit TIM44	Timm44	14	34.5	35039000	20400000	28329000	32930000	19896000	26599000	31393000	19113000	25294000	18479000	23076000	28765000	32543000	17401000	25106000	27241000	20344000	26358000	19936000	17707000	19370000	17128000	17948000	30083000	21342000	28849000	38346000	26062000	22068000	30170000	27843000	22955000	27246000	30959000	28853000	26642000
O35864	COP9 signalosome complex subunit 5	Cops5	5	20.1	9352200	6348400	8929100	9558700	5951900	11493000	8514700	6412400	8600300	6679300	7064100	10204000	9886300	7095800	8029600	8404200	6687600	7625500	8647200	8530300	8990100	7833000	7855900	10836000	7553200	9335600	14568000	9893400	7009600	11580000	9458300	9192500	9077800	11714000	10120000	9751200
O35887	Calumenin	Calu	12	45.4	29288000	25129000	19573000	17707000	10392000	27047000	16408000	12224000	16847000	10353000	15329000	17712000	19585000	12216000	13993000	6929400	13346000	31303000	20660000	39772000	23050000	33954000	42327000	14721000	21984000	21863000	21045000	17289000	29947000	23503000	18219000	16816000	14966000	27112000	26760000	14631000
O35900	U6 snRNA-associated Sm-like protein LSm2	Lsm2	2	28.4	37431000	45877000	22213000	21297000	12024000	27637000	28974000	14300000	34432000	12389000	24908000	39884000	16771000	23659000	27479000	14841000	13544000	56534000	13347000	54759000	17341000	45193000	59589000	17257000	25126000	22209000	17517000	12364000	40399000	23083000	21874000	19486000	19908000	24784000	38060000	16882000
O35943	Frataxin, mitochondrial;Frataxin intermediate form;Frataxin mature form	Fxn	4	25.1	46613000	68104000	22042000	40198000	25635000	39441000	48671000	28271000	55751000	33255000	44040000	62409000	35123000	39473000	48044000	24032000	32316000	63400000	13865000	55342000	25500000	48567000	70204000	34995000	42765000	35081000	28944000	21293000	49962000	27277000	33600000	28053000	31976000	40735000	57836000	28678000
O35945	Aldehyde dehydrogenase, cytosolic 1	Aldh1a7	22	64.3	194160000	108020000	102620000	288050000	193530000	162820000	204430000	136140000	148860000	115590000	139850000	223640000	224590000	144770000	203540000	194170000	106700000	148910000	92932000	88591000	83974000	48826000	65250000	138400000	91283000	146630000	152700000	126330000	85099000	129010000	108460000	98820000	104310000	146850000	136110000	163810000
O35955	Proteasome subunit beta type-10	Psmb10	7	35.2	16089000	14973000	10255000	7923500	5256500	12157000	7745900	9812200	13386000	6979300	8151200	17927000	10914000	7109100	10256000	7190200	12325000	24881000	12043000	34923000	15096000	20180000	41673000	12463000	21004000	20504000	16310000	15678000	18451000	18669000	14965000	17099000	14196000	21203000	27817000	29527000
O35969	Guanidinoacetate N-methyltransferase	Gamt	10	70.3	75716000	36279000	41207000	58979000	42533000	68819000	53777000	37512000	51690000	29043000	41903000	52960000	60138000	36477000	50324000	53599000	31893000	34349000	50080000	56633000	46196000	39249000	36268000	71461000	50394000	64581000	103420000	57205000	43495000	73214000	69281000	73660000	73439000	80354000	94947000	78182000
O54734	Dolichyl-diphosphooligosaccharide--protein glycosyltransferase 48 kDa subunit	Ddost	16	60.3	118910000	72750000	99004000	121460000	71681000	110680000	93296000	73276000	99826000	74492000	69813000	110480000	127860000	61908000	76519000	109900000	60416000	73671000	124480000	96806000	104020000	77192000	56322000	122330000	73366000	118030000	160440000	99892000	72416000	123640000	128110000	120190000	123080000	135520000	122140000	111970000
O54749	Cytochrome P450 2J5	Cyp2j5	23	53.9	51136000	29560000	38995000	66854000	40309000	52653000	40742000	26450000	47400000	32564000	31674000	47903000	62693000	30883000	42583000	50875000	30492000	39048000	42733000	24593000	39825000	21042000	18203000	47967000	29158000	42978000	64025000	40511000	26520000	41287000	46113000	40620000	38633000	53487000	49053000	53733000
O54774	AP-3 complex subunit delta-1	Ap3d1	5	7.3	6021500	4535600	6444600	11706000	6837500	8256100	9116800	7307300	7299200	8755000	5792500	7567900	9824100	4672500	5776700	8351200	6580900	7289600	8962700	7106800	8214000	5045300	4276500	10926000	6853800	10419000	19600000	9741400	6089600	11845000	12682000	10268000	11602000	10049000	11923000	13827000
O54782	Epididymis-specific alpha-mannosidase	Man2b2	13	18.8	17337000	24215000	14262000	20312000	12517000	14954000	19457000	11480000	13634000	10354000	16788000	19904000	15567000	15548000	14354000	10622000	13660000	29749000	10758000	27437000	12860000	19163000	28398000	8954400	28712000	22186000	16600000	9740500	28682000	16701000	19006000	14525000	11834000	16675000	23910000	13365000
O54909	Retinol dehydrogenase 16 (EC 1.1.1.105) (EC 1.1.1.209) (EC 1.1.1.315) (EC 1.1.1.53) (Cis-retinol androgen dehydrogenase 1)	Rdh16	4	53	34624000	12961000	17489000	10780000	33325000	21879000	22875000	13433000	16265000	8264800	8709000	25914000	30756000	11628000	18935000	20231000	9011900	8881300	11011000	14037000	14296000	13825000	12492000	36715000	10607000	31520000	16337000	15605000	11003000	14422000	22659000	17398000	21835000	18511000	20058000	26983000
O54962	Barrier-to-autointegration factor;Barrier-to-autointegration factor, N-terminally processed	Banf1	3	48.3	32807000	55497000	37887000	42584000	33163000	60649000	44133000	35426000	47899000	33817000	42735000	66445000	43141000	35341000	32950000	28269000	32631000	106640000	41429000	81768000	41151000	74136000	108330000	31371000	43151000	39933000	36171000	31431000	48445000	38577000	33615000	31413000	28673000	43624000	44285000	32683000
O55022	Membrane-associated progesterone receptor component 1	Pgrmc1	12	63.6	596410000	583040000	371010000	538050000	342640000	435670000	493540000	304280000	467080000	324890000	378100000	593810000	440380000	383180000	465000000	353300000	328090000	568400000	271490000	424330000	237510000	334760000	486280000	331920000	396940000	402790000	414840000	285520000	406620000	403130000	354880000	317770000	316660000	476230000	484200000	351460000
O55029	Coatomer subunit beta	Copb2	27	42.7	42568000	23279000	27404000	46730000	26118000	39192000	35977000	26141000	34923000	26324000	24720000	42439000	45255000	20850000	31795000	37204000	20517000	28332000	33706000	25783000	32370000	19841000	19540000	41265000	22588000	45235000	52292000	33326000	22408000	40289000	40950000	37927000	40324000	46016000	42340000	37770000
O55111	Desmoglein-2	Dsg2	7	9.7	5425600	3150500	5194300	4371300	2515900	5657900	815272	2182400	3620400	1322500	2700800	4006500	4814000	2623700	2787400	3931400	482929	618866	4191600	3627300	4055600	2085600	3966400	7912400	5117500	5612800	8807100	5054600	3001700	8449300	6623000	6545300	6736800	7776400	6337700	5615900
O55125	Protein NipSnap homolog 1	Nipsnap1	13	57	422140000	244990000	267540000	361460000	275340000	322730000	384260000	223200000	349590000	209370000	264330000	420040000	367540000	262360000	324110000	376630000	185170000	238440000	182720000	300620000	215790000	244830000	174250000	314820000	208450000	298230000	405540000	235440000	233590000	314810000	341260000	290010000	371370000	357460000	377290000	333180000
O55135	Eukaryotic translation initiation factor 6	Eif6	7	46.9	54745000	47468000	28944000	35314000	23865000	39798000	39011000	23296000	41570000	23914000	33912000	48550000	33036000	34668000	35262000	25690000	23678000	47869000	24267000	59441000	29101000	43320000	44970000	28433000	31167000	30723000	32402000	20830000	29438000	30374000	32476000	30065000	26240000	29303000	37970000	29820000
O55137	Acyl-coenzyme A thioesterase 1	Acot1	13	45.6	77850000	50311000	76116000	147470000	100080000	56624000	99531000	46111000	50955000	39522000	39582000	63490000	93602000	46354000	72606000	86563000	44669000	39569000	47545000	25871000	33676000	46606000	42226000	111670000	52253000	124350000	117510000	69917000	41783000	70464000	88009000	91510000	84485000	105920000	85197000	83326000
O55142	60S ribosomal protein L35a	Rpl35a	2	14.5	83165000	38985000	85206000	110140000	50421000	81867000	52545000	48032000	65712000	42479000	40202000	69350000	113640000	41153000	59286000	68559000	52191000	81866000	102150000	54181000	36762000	47944000	43004000	104140000	71515000	74703000	119540000	102390000	55520000	95344000	59260000	72109000	76872000	95863000	82902000	74793000
O55143	Sarcoplasmic/endoplasmic reticulum calcium ATPase 2	Atp2a2	28	36.4	46900000	24128000	36652000	39063000	26268000	38160000	33858000	24874000	33231000	26616000	24219000	34853000	40745000	19722000	27983000	40868000	23851000	36046000	40435000	30236000	38715000	26922000	25840000	41083000	26773000	38774000	66016000	36335000	26260000	44257000	46254000	41958000	40961000	49350000	40611000	43951000
O55201-2	Transcription elongation factor SPT5	Supt5h	5	9.3	4019400	5273400	3851900	3538300	2926400	4414200	3031700	2563500	2754800	2101500	2294800	2496400	4014500	2012800	2600600	4243300	1948700	2839500	3331800	2303600	5045400	2892800	1956300	4913000	3687000	4157200	7516400	3295400	589044	3673500	3693200	4228300	4700300	4704400	4591600	5049500
O55222	Integrin-linked protein kinase	Ilk	6	15.7	16912000	3662400	12513000	8536700	5562500	14161000	7891800	7617800	8714600	8597100	7957400	6131900	16170000	5363100	9120100	11409000	7218800	11560000	11743000	9585300	12937000	8327500	7653800	14369000	5114000	11521000	16022000	7904800	6871200	16394000	16483000	16186000	16096000	15516000	17643000	16143000
O55234	Proteasome subunit beta type-5	Psmb5	14	58.3	106010000	92852000	61453000	81771000	56172000	80316000	81311000	50237000	86090000	55612000	70056000	112110000	68788000	74046000	81641000	55262000	54271000	94404000	48171000	96985000	46723000	79151000	91923000	45174000	64890000	52745000	58446000	39104000	68174000	56507000	47056000	37611000	38583000	64204000	69047000	41823000
O55239	Nicotinamide N-methyltransferase	Nnmt	8	47	14868000	6197900	6296500	5708000	5375300	11337000	6428800	3775500	9627700	3019200	5663100	9624900	3430800	5080700	5503800	8855800	3555700	15284000	26016000	20155000	45015000	13369000	8977000	7063700	7340600	8591200	10713000	7333600	7409500	15931000	19697000	14314000	20957000	13585000	14236000	12917000
O55242	Sigma non-opioid intracellular receptor 1	Sigmar1	4	22.9	34052000	24186000	19512000	42360000	21615000	32587000	24395000	21892000	27074000	18015000	23893000	42989000	37076000	23110000	32621000	27856000	17263000	32068000	30563000	27646000	20119000	20038000	21102000	26631000	24557000	27074000	38955000	28299000	27334000	32570000	26702000	25845000	25887000	35429000	35749000	33929000
O70194	Eukaryotic translation initiation factor 3 subunit D	Eif3d	8	26.8	26289000	10608000	17189000	16975000	13222000	24236000	19845000	10889000	15409000	16483000	13462000	23645000	24192000	12251000	14528000	19177000	11973000	618866	20770000	16331000	18122000	13251000	11530000	23813000	14287000	19200000	30349000	17248000	12123000	26870000	24178000	25304000	22639000	21271000	20244000	22845000
O70251	Elongation factor 1-beta	Eef1b;Eef1b2	6	41.3	276480000	223270000	177520000	219110000	177920000	225190000	217860000	151170000	223880000	163600000	164180000	261560000	195670000	160800000	168280000	174450000	129530000	244960000	131460000	270150000	189060000	216500000	212370000	164730000	181270000	170930000	208120000	122860000	203720000	190100000	185530000	170870000	181450000	225380000	207560000	168040000
O70252	Heme oxygenase 2	Hmox2	7	45.4	13973000	3615400	9250200	10493000	9274800	16281000	11582000	9203100	13076000	6449000	8936900	9232200	11480000	9251400	9586500	9315400	6770600	10629000	6235400	8592700	9991700	9017500	10327000	12230000	9902500	12796000	12552000	10359000	10679000	13577000	11648000	11758000	11711000	13255000	14674000	9147100
O70310	Glycylpeptide N-tetradecanoyltransferase 1	Nmt1	9	27.8	12176000	6272700	11021000	16103000	11345000	13510000	12380000	7566300	9073800	8323700	5790700	12207000	15817000	7477400	12205000	15827000	5940900	9490400	12239000	11060000	11528000	7778700	5813600	15927000	7930100	20981000	20479000	9016700	6972600	20353000	18323000	14814000	19027000	18670000	18422000	11708000
O70318	Band 4.1-like protein 2	Epb41l2;Epb4.1l2	5	5.7	4401100	2261100	2297600	2383500	2011800	3512000	2960600	2315000	3120200	2005600	2628600	2836400	2889400	1912400	2161300	2513200	2686900	2284500	2465600	2935500	6113900	4946500	4471600	5040600	3202800	3799200	7947800	3609200	2942700	6305500	3364100	5250400	4126600	4348500	3270100	4632300
O70400	PDZ and LIM domain protein 1	Pdlim1	8	33.6	21798000	11689000	15097000	16016000	6155900	18881000	20659000	7791400	14891000	7547200	11073000	13242000	14833000	6417200	11185000	9637600	11054000	34407000	20116000	36271000	22042000	29352000	37109000	15767000	35587000	21381000	26558000	19670000	19995000	28971000	25155000	20549000	25128000	31566000	35765000	26282000
O70404	Vesicle-associated membrane protein 8	Vamp8	4	40.6	21013000	20124000	11846000	13088000	7668000	14610000	18025000	10741000	14944000	9617300	12568000	23676000	12038000	12032000	15399000	11674000	9146600	24223000	9477300	24287000	10636000	13639000	21435000	8112700	17311000	13553000	11054000	7639500	13418000	12097000	9967900	8314200	9896700	16910000	18052000	11926000
O70435	Proteasome subunit alpha type-3	Psma3	11	42.4	168170000	153120000	99662000	121890000	86205000	117210000	128010000	88931000	146780000	89393000	114940000	192610000	106340000	116420000	131410000	93244000	89031000	165040000	76437000	206890000	90548000	152820000	194840000	83204000	133920000	118190000	125070000	68318000	139190000	118190000	99510000	89771000	89556000	126580000	156070000	114210000
O70451	Monocarboxylate transporter 2	Slc16a7	2	5.6	1778400	1306400	891290	1696700	523010	1621900	1465700	567044	1062400	570494	640650	824522	1476900	1000200	1172300	894780	482929	618866	939970	1551600	973380	1436200	1467400	1394800	1266100	2005600	1353300	1297900	1377000	2127600	1615400	905600	1271500	1410000	1985400	1308400
O70475	UDP-glucose 6-dehydrogenase	Ugdh	26	70.8	135150000	72205000	78784000	169850000	118120000	115080000	119670000	82415000	91291000	77634000	87477000	143390000	138240000	70518000	102520000	124790000	69382000	90337000	50703000	49208000	52420000	39202000	41842000	117060000	55105000	97946000	127340000	89272000	49951000	109290000	94373000	74397000	88790000	97810000	99851000	105090000
O70503	Very-long-chain 3-oxoacyl-CoA reductase	Hsd17b12	14	58	83707000	41291000	55273000	109090000	67859000	60166000	79556000	55400000	64517000	52408000	48621000	87527000	93988000	45455000	67703000	92961000	44581000	53417000	39097000	36781000	44852000	22766000	24066000	61041000	34720000	62249000	92021000	48731000	39473000	67217000	66200000	60379000	58881000	75370000	60676000	61715000
O70570	Polymeric immunoglobulin receptor;Secretory component	Pigr	7	12.1	21173000	9750600	13736000	8234400	4208600	8304300	9420500	12031000	13172000	12096000	12380000	14537000	14253000	10524000	11011000	17097000	12325000	11993000	10446000	11671000	13540000	6025700	7371100	12286000	13822000	12572000	22660000	14147000	11360000	19310000	19150000	12484000	18234000	29549000	22200000	20422000
O70591	Prefoldin subunit 2	Pfdn2	3	22.7	26412000	34050000	15571000	21973000	13167000	26074000	22465000	14666000	27580000	15343000	20243000	29218000	15244000	18559000	23634000	13845000	12001000	46977000	16174000	48975000	18077000	32973000	49222000	17039000	21333000	23232000	24637000	13790000	29124000	18895000	18925000	15894000	16479000	23442000	32938000	18465000
O88325	Alpha-N-acetylglucosaminidase (Alpha-N-acetylglucosaminidase (Sanfilippo disease IIIB)) (N-acetyl-glucosaminidase)	Naglu	12	23.7	14120000	12633000	11786000	16532000	9993700	11744000	15222000	12340000	18487000	10041000	11702000	16755000	17511000	13460000	12174000	17569000	10168000	10222000	9974900	15086000	9531900	10542000	11347000	13382000	13381000	14334000	17061000	7990300	12670000	14616000	18692000	15697000	17682000	15454000	14292000	13609000
O88342	WD repeat-containing protein 1	Wdr1	13	40.3	46787000	23554000	27096000	40777000	21174000	40537000	32853000	22033000	33968000	23306000	25805000	32749000	44373000	20023000	27681000	35586000	21611000	23763000	32176000	29913000	31179000	26354000	26884000	45202000	24541000	39460000	50036000	35284000	20614000	45902000	40502000	42035000	37361000	41477000	39703000	37482000
O88441	Metaxin-2	Mtx2	3	20.5	26345000	14048000	20116000	24986000	20412000	19508000	24088000	13351000	18744000	13766000	14662000	22335000	26826000	15158000	17438000	28419000	14737000	13520000	10954000	17781000	15057000	14210000	9207500	24831000	15721000	22711000	33282000	17719000	13982000	26083000	34979000	21988000	21377000	26125000	22881000	19261000
O88451	Retinol dehydrogenase 7	Rdh7	17	49.7	551400000	292160000	415290000	508800000	297720000	535910000	397260000	289120000	419570000	320080000	338580000	410410000	519680000	259490000	377140000	488330000	289700000	341370000	383320000	328150000	345480000	297200000	228750000	520560000	304320000	503940000	762060000	432350000	304460000	528770000	535520000	475650000	523050000	691270000	571150000	546570000
O88455	7-dehydrocholesterol reductase	Dhcr7	5	14	26901000	11906000	12600000	38851000	21139000	26946000	30633000	19629000	31033000	20142000	21366000	37961000	40813000	18445000	26747000	25297000	16735000	27282000	44200000	26675000	39492000	10984000	13281000	48505000	23623000	55582000	80454000	42154000	26720000	58334000	40705000	47005000	41378000	42618000	45147000	40294000
O88531	Palmitoyl-protein thioesterase 1	Ppt1	10	39.9	91477000	122660000	76445000	63233000	43524000	60362000	79402000	51660000	93820000	51356000	73099000	97037000	62962000	68665000	69144000	36289000	41836000	113840000	29618000	88246000	37091000	66060000	85926000	28009000	68215000	43951000	33056000	26853000	66875000	35219000	50244000	49018000	52095000	44064000	52258000	33398000
O88533	Aromatic-L-amino-acid decarboxylase	Ddc	11	36.2	18857000	9337600	10445000	25143000	14822000	20230000	20095000	14091000	19417000	15465000	15971000	18497000	24577000	10808000	17071000	22596000	13043000	17528000	9485200	7537500	12283000	7676900	6812800	19017000	15243000	25477000	31750000	22992000	14106000	22678000	22762000	20530000	20566000	29878000	27663000	25143000
O88543	COP9 signalosome complex subunit 3	Cops3	4	14.2	20407000	9306100	15491000	24492000	14838000	19520000	17003000	11694000	15098000	10360000	12518000	16124000	24337000	9434100	14764000	18371000	16680000	11690000	23471000	12529000	16023000	12584000	637042	25935000	16161000	18385000	1109500	13509000	11162000	24220000	21322000	20048000	19525000	25395000	19945000	21194000
O88544	COP9 signalosome complex subunit 4	Cops4	7	23.9	15478000	9865700	11380000	15791000	10232000	16415000	12292000	8644200	11776000	8426900	10887000	12826000	17214000	8038900	10935000	14935000	9198700	10201000	11886000	9341500	12761000	11096000	8590300	18881000	11676000	15301000	22789000	14720000	11213000	15986000	18053000	17314000	19608000	18320000	15717000	15455000
O88569-2	Heterogeneous nuclear ribonucleoproteins A2/B1	Hnrnpa2b1	22	66.3	345720000	242760000	254330000	260260000	156410000	305110000	252860000	187160000	283020000	166920000	195350000	293530000	295650000	180210000	217790000	213260000	184350000	325910000	250100000	287910000	246300000	281870000	276790000	257020000	247500000	285610000	316840000	215760000	256180000	290090000	286810000	274440000	251370000	316760000	305130000	228910000
O88587	Catechol O-methyltransferase	Comt	19	75.1	208770000	142120000	147000000	176880000	131940000	174300000	169820000	147180000	188880000	176990000	157810000	218340000	224630000	134900000	156790000	209750000	144950000	159980000	116020000	150530000	142080000	113480000	88864000	153110000	135240000	152260000	219700000	134690000	115870000	152260000	175680000	160970000	169390000	190920000	173420000	174990000
O88653	Ragulator complex protein LAMTOR3	Lamtor3	2	27.4	8637500	9639400	9551700	8394400	7832100	14791000	10063000	6748500	9993500	6263000	9433400	12026000	13861000	8352200	8637500	12449000	7147600	10329000	10159000	9243700	13216000	10800000	14009000	14483000	10506000	11676000	17395000	11210000	9149200	9606700	13173000	12510000	14277000	11093000	13064000	16657000
O88668	Protein CREG1	Creg1	4	26.4	178050000	210080000	113680000	175120000	103910000	108670000	173440000	83858000	157910000	96026000	147440000	183390000	151650000	123910000	177440000	87973000	87486000	225250000	45585000	117840000	62254000	107650000	137020000	66961000	108130000	129390000	84211000	59877000	142180000	98647000	95274000	77884000	84655000	124000000	131810000	76264000
O88685	26S protease regulatory subunit 6A	Psmc3	18	50.7	38973000	20224000	32337000	46470000	28314000	43333000	33174000	26235000	31404000	24340000	28610000	35248000	41401000	18675000	27918000	38928000	23263000	24627000	37211000	27860000	33452000	24189000	21248000	41321000	25833000	39391000	63251000	40231000	23522000	50429000	43284000	40364000	44400000	50121000	44997000	40075000
O88696	ATP-dependent Clp protease proteolytic subunit, mitochondrial	Clpp	6	28.7	37561000	14926000	25434000	28739000	22880000	32526000	32764000	20748000	24230000	23784000	29709000	34690000	39023000	14237000	32681000	35639000	24064000	11228000	26007000	15981000	26437000	14360000	8593100	31989000	28162000	28881000	39938000	21073000	18272000	34199000	32602000	26390000	30771000	33512000	32488000	24428000
O88736	3-keto-steroid reductase	Hsd17b7	7	32.9	17230000	4636500	6668600	18057000	11252000	6345600	16419000	8663700	14508000	11291000	9449000	18381000	23361000	9249300	9766400	13435000	8376100	6108800	17820000	14185000	20803000	9689900	5233700	19263000	11605000	22088000	40656000	17142000	13066000	23315000	24926000	25804000	20367000	25746000	23586000	16421000
O88844	Isocitrate dehydrogenase [NADP] cytoplasmic	Idh1	29	70	872430000	828890000	440950000	802610000	475640000	716940000	797900000	534260000	1211700000	609950000	654840000	932870000	697820000	491150000	604070000	594310000	636760000	1160500000	459190000	1127400000	543180000	823250000	742510000	655840000	816670000	794590000	811650000	545860000	872670000	786820000	712210000	662380000	676340000	897750000	1071300000	652860000
O88851	Putative hydrolase RBBP9	Rbbp9	4	38.2	13491000	8973200	10628000	13014000	8288800	15673000	15897000	11252000	11160000	6857000	9326100	14617000	11866000	8983400	10628000	14315000	8516400	8625400	7614000	10567000	9552400	8024100	8584800	9908800	13781000	13440000	16580000	8679800	5822700	15726000	13543000	9879100	14622000	13610000	17532000	11390000
O88908	Sterol O-acyltransferase 2	Soat2	7	14.5	20513000	11801000	17869000	14163000	9787600	20688000	14095000	8686400	10285000	8977000	9609800	9121200	16721000	7990300	11136000	12372000	9117000	11915000	19670000	15660000	18368000	15606000	11175000	29035000	15962000	13055000	22105000	11544000	6889000	15277000	20457000	17684000	18822000	18622000	13539000	12219000
O88967	ATP-dependent zinc metalloprotease YME1L1	Yme1l1	3	6.4	29053000	22986000	38722000	49074000	26313000	25906000	25335000	19909000	596189	17952000	15793000	23992000	700781	625995	37008000	28775000	16446000	618866	28179000	24145000	37766000	26568000	34205000	50348000	21846000	34465000	34550000	19962000	23362000	37383000	35783000	28796000	38767000	39259000	35177000	37355000
O88986	2-amino-3-ketobutyrate coenzyme A ligase, mitochondrial	Gcat	15	55.8	51892000	22969000	30014000	51459000	34067000	61287000	49143000	34157000	43202000	30462000	43567000	50326000	68691000	30968000	39510000	50462000	34254000	39164000	36696000	33544000	39284000	30514000	30011000	62087000	44886000	67528000	92336000	61841000	38777000	70650000	77880000	64393000	74615000	69547000	69192000	62855000
O89017	Legumain	Lgmn	6	23	105970000	59910000	87063000	71253000	54778000	87826000	83016000	63624000	74534000	49444000	49030000	79167000	90500000	56520000	59488000	61094000	43086000	59506000	60013000	72639000	89531000	67311000	67964000	117210000	71609000	74997000	106910000	49452000	50285000	78642000	79841000	69020000	88388000	84633000	79156000	80039000
O89023	Tripeptidyl-peptidase 1	Tpp1	5	13.7	195690000	127890000	181040000	167860000	110470000	170740000	191020000	119670000	154800000	108470000	137070000	146660000	192780000	94468000	136410000	136890000	84044000	102250000	66238000	104080000	100290000	90404000	71586000	102850000	111590000	103390000	123160000	63470000	66588000	101900000	124500000	103910000	133370000	113840000	99007000	79716000
O89053	Coronin-1A	Coro1a	4	9.5	33630000	12649000	22159000	14080000	13606000	23002000	16707000	13027000	15069000	9602800	10300000	20070000	19259000	7987200	11698000	14846000	15543000	10766000	37105000	40485000	31413000	33100000	41265000	37356000	19114000	24849000	32968000	14098000	19054000	39217000	26500000	24905000	25678000	24782000	25026000	35505000
O89086	RNA-binding protein 3	Rbm3	4	41.8	30878000	21760000	20088000	17131000	10965000	27592000	16111000	11075000	16884000	8534800	8791300	14317000	11377000	10907000	10589000	7496400	7707900	13421000	11625000	76120000	20391000	92999000	68064000	17642000	15825000	9709600	5849200	669679	17774000	9797700	16208000	15275000	14606000	9985500	17184000	10252000
P00186	Cytochrome P450 1A2	Cyp1a2	23	58.7	117960000	65198000	67930000	138610000	82692000	158670000	101230000	71902000	126670000	96529000	112670000	107730000	178840000	65898000	80776000	134860000	93538000	71948000	113600000	71905000	111650000	39835000	63025000	180620000	105250000	142510000	186320000	133390000	76650000	158230000	124740000	103990000	134380000	242790000	181190000	175520000
P00329	Alcohol dehydrogenase 1	Adh1	27	82.4	3333100000	1837000000	2318600000	3745100000	2628200000	3910500000	3316900000	2249700000	2708200000	1912900000	2069800000	3017300000	3554000000	1949500000	2807600000	3353300000	1980100000	2022400000	2188900000	2537900000	2632900000	2699000000	2290200000	4786000000	3063900000	4356100000	5978900000	3642700000	2525600000	4804900000	4778300000	4610200000	4864700000	5074300000	4910900000	4485100000
P00375	Dihydrofolate reductase	Dhfr	7	52.4	54675000	18481000	25760000	45318000	28250000	34899000	38009000	25616000	29468000	28863000	18201000	48192000	28706000	24061000	34906000	63203000	22494000	25756000	30500000	30624000	34149000	24809000	22220000	54985000	27836000	39062000	72325000	47685000	25702000	44154000	49465000	49133000	51557000	55095000	43842000	55242000
P00397	Cytochrome c oxidase subunit 1	Mtco1	4	13.8	55886000	18835000	24942000	46655000	27183000	39618000	38057000	33354000	52034000	31167000	34838000	61154000	72795000	29142000	36944000	53140000	27934000	38844000	27331000	20231000	26974000	14806000	14281000	43564000	27817000	49993000	81047000	36532000	26371000	51850000	62527000	48381000	58141000	64217000	50994000	44974000
P00405	Cytochrome c oxidase subunit 2	Mtco2	6	44.9	438720000	214140000	257780000	447340000	396910000	381260000	594630000	371890000	492830000	361020000	445870000	597770000	464390000	362800000	424280000	584880000	276270000	257910000	245030000	261330000	316410000	272300000	119410000	513270000	331170000	516870000	905930000	346380000	363350000	570800000	693410000	600630000	721310000	657940000	523630000	618400000
P00493	Hypoxanthine-guanine phosphoribosyltransferase	Hprt1	13	79.4	114610000	130800000	59758000	110840000	68237000	67596000	103640000	59307000	104130000	57764000	86126000	159100000	78680000	94844000	109210000	58523000	66783000	174510000	39951000	121940000	48967000	99095000	129340000	35676000	57968000	45895000	43868000	31363000	71764000	44357000	42290000	39807000	38596000	56800000	67173000	41261000
P00920	Carbonic anhydrase 2	Ca2	11	64.2	110010000	115150000	114820000	79264000	62967000	83358000	80429000	66035000	86511000	51725000	59850000	84920000	95905000	65222000	85321000	86884000	62837000	47066000	55933000	71876000	72649000	78001000	53035000	94975000	83568000	107310000	143430000	86122000	68031000	116710000	109890000	110050000	108260000	84520000	97632000	113490000
P01027	Complement C3;Complement C3 beta chain;C3-beta-c;Complement C3 alpha chain;C3a anaphylatoxin;Acylation stimulating protein;Complement C3b alpha chain;Complement C3c alpha chain fragment 1;Complement C3dg fragment;Complement C3g fragment;Complement C3d fragment;Complement C3f fragment;Complement C3c alpha chain fragment 2	C3	72	58.4	248170000	132710000	179510000	142260000	97449000	176850000	123570000	83110000	105050000	73691000	82758000	107670000	132450000	74826000	100540000	116820000	82911000	96599000	154390000	177020000	160800000	137930000	136150000	181220000	113940000	162780000	218770000	138810000	106320000	187090000	144890000	149730000	156740000	187790000	162050000	156360000
P01029	Complement C4-B;Complement C4 beta chain;Complement C4 alpha chain;C4a anaphylatoxin;Complement C4 gamma chain	C4b	23	23.1	32020000	18035000	28760000	18026000	12725000	20653000	14007000	11044000	14397000	10026000	9240000	15209000	17932000	9057800	13274000	14102000	8957300	8901400	28445000	23719000	27514000	18126000	10345000	23591000	9705600	14520000	19427000	12999000	9146700	16127000	16983000	17393000	17193000	18057000	16648000	17483000
P01837	Ig kappa chain C region	P01837	5	63.6	12278000	12721000	6374500	2850600	2831300	7545400	19672000	9100500	23587000	6436900	5656100	17417000	7274100	4487200	5895700	6526200	10620000	25329000	13689000	36785000	24037000	49835000	53528000	28745000	29976000	13109000	28098000	10247000	9523700	12244000	19138000	12049000	11889000	20433000	17300000	17527000
P01887	Beta-2-microglobulin	B2m	3	35.3	159350000	133650000	56388000	61324000	60585000	68229000	95731000	72749000	125410000	59991000	76887000	165660000	55791000	87214000	91841000	54560000	34692000	71876000	40236000	160530000	47147000	95055000	59101000	48358000	59363000	74985000	60781000	16854000	115800000	46399000	95160000	76233000	81975000	73311000	96913000	92109000
P01898	H-2 class I histocompatibility antigen, Q10 alpha chain	H2-Q10	5	26.5	17789000	11789000	10899000	22986000	18386000	17256000	25976000	15798000	21893000	12810000	17666000	33011000	23475000	19395000	27944000	19401000	19056000	25601000	11904000	14217000	10101000	6777000	14183000	14878000	15295000	15297000	23397000	13200000	15489000	14443000	13743000	13327000	12810000	24395000	19223000	21349000
P02301	Histone H3.3C;Histone H3.3;Histone H3	H3f3c;H3f3a	6	48.5	1500000000	748990000	1229700000	1157100000	683100000	1466500000	1087300000	786630000	1028200000	744820000	691100000	928370000	1378100000	626740000	886670000	1106900000	800070000	905610000	1618000000	1154300000	1633200000	1367100000	895520000	2105000000	1049400000	1450400000	1868400000	852830000	914160000	1767100000	1944200000	1789200000	1791500000	1815800000	2008600000	1347800000
P03888	NADH-ubiquinone oxidoreductase chain 1	Mtnd1	5	14.5	26636000	10227000	15795000	20286000	15692000	22109000	23389000	10843000	21167000	10828000	16150000	30388000	29828000	11489000	18869000	23809000	13329000	15584000	12888000	12449000	13847000	12811000	11261000	20006000	12617000	17518000	29803000	13025000	12928000	20284000	25150000	16018000	18974000	19396000	16776000	19153000
P03911	NADH-ubiquinone oxidoreductase chain 4	Mtnd4	5	16.3	13653000	4982000	9725800	14929000	12140000	12307000	13234000	9146700	11911000	8087400	8058300	12801000	17116000	8781800	11521000	15356000	7660600	10944000	8980800	2751600	11549000	9839800	6133500	18632000	7665500	12091000	20566000	11182000	6100100	12711000	16426000	13673000	14244000	15748000	13199000	15694000
P03921	NADH-ubiquinone oxidoreductase chain 5	Mtnd5	6	13.7	21636000	7144400	16269000	30967000	16755000	23069000	20865000	12621000	18861000	12847000	13177000	18578000	26862000	15188000	16216000	25996000	12477000	8161200	11942000	7993600	17073000	14000000	8118100	28555000	15069000	20023000	27903000	20608000	13441000	22372000	26622000	24747000	28687000	25596000	18789000	21275000
P03930	ATP synthase protein 8	Mtatp8	2	34.3	354850000	213180000	222210000	240420000	185640000	256580000	284830000	190410000	311270000	172030000	239880000	261460000	359760000	238840000	330470000	283660000	200880000	363570000	276760000	266070000	198580000	224040000	215340000	261340000	203890000	81542000	331120000	230780000	235500000	224500000	211800000	198910000	193820000	269320000	210140000	150280000
P04117	Fatty acid-binding protein, adipocyte	Fabp4	5	37.9	71844000	38647000	49418000	53909000	32656000	61244000	38027000	36150000	54847000	33817000	29130000	37351000	54744000	31233000	37112000	36338000	35173000	69733000	66385000	48959000	46848000	47226000	52988000	38527000	36402000	51332000	58474000	42759000	39335000	62737000	63743000	52890000	48391000	56770000	49281000	36503000
P04919-2	Band 3 anion transport protein	Slc4a1	13	23.3	27575000	26514000	34262000	29869000	21409000	28012000	25722000	18253000	26060000	16492000	18182000	24682000	40288000	18618000	27308000	31113000	21860000	13522000	19733000	17464000	25706000	20391000	14662000	35992000	23014000	27400000	52916000	33439000	17506000	34836000	35315000	38533000	36924000	32384000	35311000	37264000
P05201	Aspartate aminotransferase, cytoplasmic	Got1	26	72.9	425750000	456040000	288210000	402800000	281670000	585480000	454890000	278300000	592470000	226220000	512020000	684670000	285830000	394220000	448160000	263010000	299450000	1632800000	371790000	1122100000	640120000	1375800000	1341900000	403200000	602420000	570830000	592070000	388710000	1032900000	614880000	515870000	459380000	470220000	708560000	979250000	494180000
P05202	Aspartate aminotransferase, mitochondrial	Got2	32	74.2	1890600000	1181500000	1331400000	1463200000	1097700000	1582200000	1524800000	1037700000	1453200000	958880000	1410500000	1655300000	1622000000	1088900000	1420600000	1515100000	1032600000	1305000000	1019200000	1443500000	1138700000	1084500000	1014900000	1473200000	1122700000	1440600000	1830100000	1024800000	960260000	1491900000	1662700000	1392300000	1508400000	1562500000	1489100000	1309100000
P05213	Tubulin alpha-1B chain	Tuba1b	23	67.4	416480000	221750000	291850000	465520000	286790000	412010000	366820000	247020000	343690000	253600000	252470000	393270000	496720000	231090000	320540000	405370000	239080000	307250000	400400000	315430000	361970000	254550000	229570000	481650000	271090000	428490000	606610000	414640000	266610000	546110000	486090000	439510000	449420000	528930000	482830000	446990000
P06151	L-lactate dehydrogenase A chain;L-lactate dehydrogenase	Ldha	25	79.5	836190000	509240000	774380000	917430000	630280000	670520000	722970000	547230000	625170000	480350000	440280000	705630000	783780000	435850000	578830000	759280000	391270000	390770000	633330000	590150000	689750000	627320000	368670000	872060000	483430000	577400000	993550000	498560000	374780000	636630000	775600000	828290000	785150000	742070000	676680000	644050000
P06728	Apolipoprotein A-IV	Apoa4	14	50.6	33462000	36628000	23335000	29771000	24720000	31112000	45756000	27754000	45166000	24284000	32207000	70984000	31892000	35998000	36801000	26918000	41036000	85063000	18631000	48301000	32263000	51545000	59110000	24652000	44478000	28850000	42665000	26341000	53563000	44850000	28332000	29368000	29524000	36852000	48378000	35458000
P06745	Glucose-6-phosphate isomerase	Gpi	20	50	175380000	110250000	90481000	175610000	117920000	160580000	168550000	115510000	168900000	131690000	165090000	247820000	192530000	135280000	183990000	162710000	113370000	158120000	77739000	134430000	84664000	75914000	99847000	134060000	141030000	149680000	199430000	127950000	124450000	186040000	186230000	173970000	186600000	163220000	174940000	166960000
P06797	Cathepsin L1;Cathepsin L1 heavy chain;Cathepsin L1 light chain	Ctsl	10	50.6	54063000	61382000	24986000	28343000	17180000	46024000	34378000	14762000	41796000	13186000	27038000	31813000	21034000	22562000	26863000	13761000	20597000	70570000	28348000	101140000	36565000	86173000	71109000	16262000	25257000	26924000	16279000	9707200	37577000	10967000	19348000	20767000	21342000	25584000	30347000	15154000
P06801	NADP-dependent malic enzyme;Malic enzyme	Me1	32	73.8	191550000	97698000	111300000	794460000	522120000	173570000	693000000	281000000	282680000	235690000	216380000	572140000	626300000	346130000	562300000	496170000	218700000	201580000	74642000	56039000	74260000	41669000	50040000	224200000	176710000	356770000	341460000	322330000	143340000	338190000	386180000	304480000	419090000	268360000	334460000	309630000
P07309	Transthyretin	Ttr	7	63.3	366710000	444840000	220020000	355260000	257570000	282120000	400870000	235540000	342280000	197000000	326530000	554760000	268920000	352820000	413640000	175280000	254460000	579340000	158060000	498980000	197250000	324870000	679820000	193100000	319430000	191370000	160300000	115090000	279340000	171100000	175450000	138400000	136140000	187220000	238330000	191040000
P07356	Annexin A2;Annexin	Anxa2	12	49.3	55176000	14108000	16918000	17996000	12220000	32899000	15044000	9903600	26142000	7787500	13835000	10946000	23114000	10265000	9731300	16446000	8967300	14427000	35908000	17948000	32853000	22204000	19017000	23726000	14050000	15817000	32473000	23081000	14056000	36847000	33713000	23777000	29475000	32167000	21674000	28260000
P07724	Serum albumin	Alb	45	71.4	5242300000	6307400000	3480400000	2718900000	2601500000	3835200000	3696100000	2434100000	3757400000	2129500000	2703200000	4444100000	3107600000	3503900000	3830300000	2172200000	2939700000	6549900000	2220900000	7252700000	2881700000	5164400000	6010800000	2317900000	3741200000	3806000000	3093200000	1798500000	4491600000	3803500000	3197800000	2942700000	3191700000	3250800000	4283300000	3272600000
P07901	Heat shock protein HSP 90-alpha	Hsp90aa1	22	53.1	83681000	45221000	53727000	98569000	60362000	79354000	82581000	56018000	72754000	64386000	58838000	87413000	102450000	45463000	67274000	86728000	51779000	68530000	60874000	45687000	54861000	35771000	40312000	94287000	68141000	119850000	167840000	91687000	63262000	127760000	103490000	104380000	100180000	130210000	125380000	98610000
P08030	Adenine phosphoribosyltransferase	Aprt	5	45	12551000	9234800	8123700	10113000	8240800	18415000	13388000	9110000	12815000	9070600	12604000	13255000	15198000	10441000	10737000	13239000	9016300	11711000	12106000	16788000	16616000	19628000	13421000	17165000	15177000	20313000	28897000	16894000	14766000	21754000	19117000	20564000	21046000	22644000	23256000	21899000
P08113	Endoplasmin	Hsp90b1	46	56.1	625790000	334330000	496870000	526680000	303170000	584150000	440470000	353430000	468260000	397170000	361270000	486020000	562750000	266740000	349330000	508640000	304180000	380520000	631050000	480710000	580010000	386580000	322840000	658260000	421640000	617500000	935980000	536830000	392730000	739070000	597490000	611030000	598860000	792050000	706620000	570030000
P08226	Apolipoprotein E	Apoe	15	61.1	398880000	411900000	242860000	370840000	213450000	237090000	374080000	213050000	314610000	191890000	259940000	531310000	247380000	287740000	328360000	173760000	227790000	477290000	181640000	396710000	162390000	296770000	430710000	161140000	309220000	250260000	181810000	138050000	308810000	180050000	180300000	163590000	174860000	274470000	280260000	193720000
P08228	Superoxide dismutase [Cu-Zn]	Sod1	10	58.4	7903000000	11136000000	4549200000	5431800000	3930300000	5213100000	7424200000	4121300000	6606800000	4204900000	6352200000	9125300000	4408200000	6464500000	7359500000	3269200000	4999900000	11382000000	2831300000	9426100000	3675300000	7166900000	10967000000	3156300000	7090600000	5708400000	4277300000	2882600000	8073200000	4282800000	4197200000	3583200000	3695900000	5067500000	7194000000	3726300000
P08249	Malate dehydrogenase, mitochondrial	Mdh2	19	67.2	1785300000	2228800000	1083300000	1362900000	1007000000	1278300000	1855200000	967760000	1829700000	919380000	1595200000	2239500000	1166300000	1421600000	1644600000	848600000	1215100000	3183800000	639420000	2410400000	1034200000	2085700000	2956500000	854120000	1693300000	1357400000	1105000000	689410000	2114300000	1196200000	1109400000	968640000	1011000000	1401700000	1766200000	934210000
P08752	Guanine nucleotide-binding protein G(i) subunit alpha-2;Guanine nucleotide-binding protein G(i) subunit alpha-1	Gnai2;Gnai1	14	52.4	38511000	16761000	17349000	30004000	18419000	30516000	22467000	14350000	27471000	18059000	17734000	28135000	31351000	18323000	23187000	21348000	16270000	23519000	27783000	17768000	22707000	17998000	16951000	27480000	16929000	30027000	35200000	24662000	19240000	34241000	30355000	24837000	26168000	35621000	29816000	32506000
P09055	Integrin beta-1	Itgb1	16	26.2	42364000	17679000	16631000	16734000	11943000	27189000	20417000	13391000	28139000	13833000	17664000	27080000	22200000	15916000	16310000	15601000	12734000	28641000	26241000	36197000	25114000	23878000	28975000	17570000	22056000	23289000	25034000	15463000	23901000	31958000	25479000	21081000	22004000	28886000	28481000	24833000
P09103	Protein disulfide-isomerase	P4hb	39	74.9	747490000	537600000	570380000	697180000	472960000	641830000	639030000	481420000	587050000	423730000	465250000	725730000	645880000	467440000	583640000	576300000	429940000	638710000	548760000	650540000	562020000	553490000	503210000	576560000	501640000	573930000	833460000	518080000	532850000	630640000	556580000	516050000	542780000	727110000	661380000	584200000
P09405	Nucleolin	Ncl	20	28.9	123570000	109530000	75516000	86396000	52996000	100680000	87274000	56574000	93539000	60605000	72028000	106160000	83697000	64724000	75122000	57836000	55979000	135630000	68013000	142500000	70536000	142990000	155390000	76224000	80572000	78805000	80243000	51785000	88888000	75098000	76103000	74123000	71395000	85291000	93535000	66586000
P09411	Phosphoglycerate kinase 1;Phosphoglycerate kinase	Pgk1	28	74.6	765150000	496250000	476360000	706630000	512300000	680600000	720650000	483460000	667250000	478690000	644530000	777290000	762700000	530300000	696290000	682990000	455150000	652950000	445830000	683250000	496530000	467950000	518060000	623670000	537050000	606380000	861380000	538220000	467920000	718590000	749850000	621190000	680130000	722550000	664620000	621750000
P09528	Ferritin heavy chain;Ferritin heavy chain, N-terminally processed	Fth1	10	62.6	23467000	17674000	17446000	8455500	16673000	20884000	59169000	36409000	58096000	40030000	48874000	77108000	60794000	57159000	70208000	20461000	37104000	78796000	7562700	14514000	11578000	26927000	29829000	19492000	110700000	68940000	82142000	58983000	114530000	109950000	127560000	112620000	115760000	85928000	144820000	68365000
P09671	Superoxide dismutase [Mn], mitochondrial	Sod2	13	79.7	1197000000	1427000000	793180000	870320000	611480000	775750000	1136200000	574640000	1070200000	615950000	966460000	1205400000	704180000	892940000	932780000	538730000	757230000	1590800000	450750000	1367000000	640960000	1257100000	1667600000	531700000	1023400000	838000000	686220000	450670000	1299300000	707240000	663880000	578380000	577990000	777760000	920680000	619190000
P09813	Apolipoprotein A-II;Proapolipoprotein A-II	Apoa2	4	61.8	361360000	252100000	68469000	286640000	237990000	189560000	325590000	150620000	254850000	176220000	206030000	459320000	247420000	270480000	298200000	203440000	133060000	221370000	104020000	201770000	91232000	159050000	276620000	57026000	397410000	183600000	65681000	114060000	230100000	179680000	299570000	183980000	181810000	84575000	181640000	162520000
P0DN34	NADH dehydrogenase [ubiquinone] 1 beta subcomplex subunit 1 (Complex I-MNLL) (CI-MNLL) (NADH-ubiquinone oxidoreductase MNLL subunit)	P0DN34	4	68.4	70203000	55620000	50671000	71642000	49590000	64684000	58932000	43511000	60336000	41913000	54005000	82161000	72319000	49260000	68308000	56305000	46137000	71852000	36888000	64967000	43898000	59502000	69523000	59152000	55677000	48269000	65766000	47118000	53887000	59315000	57744000	53164000	60525000	61384000	66798000	51486000
P0DP28	Calmodulin-like protein 3	Calml3	14	85.9	948160000	1058200000	426950000	545650000	349440000	570850000	777010000	392730000	815840000	432260000	664420000	895550000	566960000	605250000	704610000	344120000	473040000	1441700000	375190000	1057400000	467170000	837550000	1364800000	328030000	637530000	602710000	436200000	308380000	859810000	508300000	458310000	435840000	433530000	595760000	720110000	406070000
P10107	Annexin A1	Anxa1	7	24.9	13409000	5864400	5252800	4842500	4230900	10637000	5438600	4847100	8658400	4001700	3640300	6004600	5774400	2891700	3496900	3465500	5534600	5882300	12874000	15073000	18013000	10544000	5874200	7414200	6232600	7331500	8092500	5967800	3200100	13769000	10633000	9374400	10078000	7426300	7445400	11397000
P10126	Elongation factor 1-alpha 1	Eef1a1	23	65.6	2480800000	1238200000	1639000000	2512000000	1581100000	2389500000	2138900000	1519800000	2047700000	1657400000	1633900000	2371300000	2767700000	1311100000	1749100000	2434000000	1395400000	1538900000	1927300000	1558200000	1954200000	1279400000	1116100000	2267000000	1512200000	2216300000	3343100000	1913100000	1403300000	2447400000	2356900000	2190900000	2203100000	2671100000	2428300000	2260100000
P10518	Delta-aminolevulinic acid dehydratase	Alad	18	77	342080000	414150000	203070000	280670000	178890000	247220000	325340000	183550000	313850000	195590000	291360000	408200000	230410000	274380000	320020000	188050000	215540000	402560000	131020000	448830000	167530000	378820000	627240000	175580000	341410000	302890000	245870000	189180000	417530000	294630000	235540000	219150000	200530000	334640000	415370000	236150000
P10605	Cathepsin B;Cathepsin B light chain;Cathepsin B heavy chain	Ctsb	12	40.7	473250000	376550000	306270000	326040000	288780000	318140000	362840000	251950000	302000000	178100000	229670000	279470000	256170000	243640000	299170000	279530000	160610000	279350000	184380000	385610000	235830000	300430000	276940000	289270000	248630000	299030000	325580000	178260000	232730000	242240000	350260000	280540000	335160000	311740000	256850000	278140000
P10630	Eukaryotic initiation factor 4A-II;Eukaryotic initiation factor 4A-II, N-terminally processed	Eif4a2	10	65.4	45208000	28541000	30508000	65384000	39540000	44890000	43259000	29214000	42887000	31326000	30188000	48584000	50569000	29572000	36482000	47551000	26191000	31484000	34744000	24237000	33253000	16588000	20921000	46280000	26969000	51082000	70434000	44769000	27065000	54222000	45586000	46164000	42808000	52396000	50798000	44548000
P10639	Thioredoxin	Txn	8	80	2260700000	2263600000	1031100000	1215500000	816010000	1038700000	1321800000	984260000	1724000000	878780000	1243000000	2303900000	1168100000	1352800000	1440600000	841770000	968420000	2236900000	551530000	1896700000	723910000	1524800000	2079400000	667630000	1233500000	1190100000	1078200000	696150000	1751900000	1111800000	986490000	948750000	925630000	1270900000	1570000000	978770000
P10649	Glutathione S-transferase Mu 1	Gstm1	22	78.9	5839300000	3224900000	3183200000	9431200000	6256100000	9035600000	5146300000	3998400000	4052100000	2803500000	3497800000	5211100000	5481600000	3187400000	4732000000	5164100000	2931900000	4471900000	2799000000	3309500000	3067300000	2999900000	3541700000	6903700000	4109200000	4438000000	6394700000	3698100000	3017900000	5290500000	4992100000	4404500000	5788200000	5777700000	5868400000	4588800000
P10711	Transcription elongation factor A protein 1	Tcea1	7	31.9	13369000	13687000	10849000	4155000	6204500	12029000	11901000	6992700	11229000	6471900	8415700	11073000	8721800	8254100	7583000	8210500	6992700	10257000	7718500	15297000	8342900	11194000	14287000	8632600	12345000	9746900	11887000	6194100	9237900	11434000	12163000	9231600	8468400	12272000	11958000	11492000
P10922	Histone H1.0;Histone H1.0, N-terminally processed	H1f0	3	11.3	184890000	122810000	130470000	103330000	90935000	191600000	119680000	109440000	166990000	96677000	116830000	139990000	124490000	75196000	110210000	163780000	66186000	71478000	166430000	221030000	184840000	178930000	83996000	241710000	129440000	177020000	302870000	132710000	129420000	213160000	248520000	210310000	234470000	279440000	226540000	205330000
P11031	Activated RNA polymerase II transcriptional coactivator p15	Sub1	4	37	65899000	66724000	33739000	31477000	21156000	45643000	36973000	20595000	45571000	26592000	28231000	44289000	32611000	33549000	33110000	708310	25053000	94875000	37373000	76703000	34200000	70716000	107770000	27857000	44421000	38748000	36668000	14075000	62336000	47267000	25578000	25561000	23919000	41420000	51310000	28466000
P11087-2	Collagen alpha-1(I) chain	Col1a1	6	9.3	2427000	1899300	1464900	3333600	1385900	2113100	3202600	1283700	1413500	954200	1348700	2496800	3396600	2859300	1370800	1729300	2391400	2162800	1588100	9495800	3202200	26199000	5739000	2787500	583616	2803000	1459400	2548200	2750600	728768	3797700	1632400	1352900	2724800	2836500	6088800
P11352	Glutathione peroxidase 1;Glutathione peroxidase	Gpx1	16	79.6	1864800000	2803200000	1193700000	1406500000	910700000	1477100000	1796700000	936250000	1794700000	1052500000	1780100000	2078400000	1172200000	1413800000	1493500000	879860000	1137200000	2406000000	725760000	2646500000	947960000	2344600000	3343900000	892020000	2027300000	1625900000	1351400000	930420000	2581700000	1495700000	1359500000	1193600000	1196500000	1904700000	2393800000	1166200000
P11438	Lysosome-associated membrane glycoprotein 1	Lamp1	5	15.5	38504000	45343000	35794000	52423000	20377000	36242000	30558000	24455000	40635000	21323000	30214000	46642000	40201000	31000000	34026000	19739000	31710000	68336000	26846000	54780000	33066000	37612000	55735000	21823000	44717000	33412000	28804000	23505000	36329000	36737000	24472000	22710000	21478000	32502000	35863000	23419000
P11499	Heat shock protein HSP 90-beta	Hsp90ab1	42	57.6	530830000	264220000	376620000	551910000	342480000	472110000	483670000	344610000	436210000	379470000	363240000	513690000	547520000	282800000	373040000	499180000	309810000	359540000	388670000	276280000	368120000	220390000	229140000	527970000	413640000	696620000	936580000	596990000	387930000	797650000	622300000	593760000	566100000	780410000	756510000	596820000
P11725	Ornithine carbamoyltransferase, mitochondrial	Otc	25	81.9	1510600000	1489300000	904240000	1126400000	723790000	1277300000	1488200000	898570000	1736800000	937780000	1526100000	1782700000	1299700000	1221500000	1221900000	1155200000	1021700000	2041600000	603580000	1973200000	879980000	1523900000	1575900000	958220000	1671200000	1425100000	1480600000	992450000	2211600000	1500600000	1499800000	1295400000	1289700000	1473200000	1825500000	1122000000
P11930	Nucleoside diphosphate-linked moiety X motif 19, mitochondrial	Nudt19	9	43.4	24481000	5292100	15502000	32723000	22441000	30599000	29229000	15549000	17603000	14306000	15378000	26096000	27733000	15094000	18323000	23377000	14554000	25790000	19126000	16289000	16397000	19882000	19632000	32285000	18516000	26644000	35442000	23119000	16984000	28303000	31497000	25999000	27258000	29384000	29633000	29325000
P11983	T-complex protein 1 subunit alpha	Tcp1	25	57.9	76617000	37078000	54131000	78364000	57462000	72268000	71639000	47639000	59415000	50645000	50517000	64698000	76263000	45428000	56325000	76164000	47338000	45137000	65591000	48163000	63951000	42361000	35468000	86627000	53758000	79934000	118800000	70006000	47075000	87155000	82513000	78508000	86622000	91347000	88859000	89523000
P12265	Beta-glucuronidase	Gusb	17	35.2	38850000	52725000	26571000	38673000	24049000	28404000	49476000	27880000	47561000	26896000	40839000	60158000	33102000	37202000	41973000	22906000	26057000	57843000	15586000	47999000	18402000	30799000	53153000	17050000	34903000	23678000	20657000	17149000	38955000	24316000	26250000	21841000	25217000	26512000	33638000	19388000
P12382	ATP-dependent 6-phosphofructokinase, liver type	Pfkl	12	26.5	14731000	7239600	12051000	15922000	10060000	15343000	15233000	9852600	12076000	11045000	9193700	14767000	16615000	8784600	11146000	16007000	8608100	8493800	12169000	9670000	12738000	7431900	6444400	19157000	13602000	16624000	25737000	16959000	9673600	20460000	21618000	19219000	20263000	21778000	20732000	18637000
P12710	Fatty acid-binding protein, liver	Fabp1	19	89	18353000000	26376000000	10448000000	18194000000	11335000000	10427000000	24664000000	13640000000	19655000000	14372000000	20516000000	28885000000	17152000000	19223000000	22523000000	11818000000	16037000000	25861000000	4986000000	13328000000	5447100000	9110000000	18734000000	6989700000	20167000000	14783000000	11408000000	8102500000	18413000000	11860000000	12465000000	11959000000	11084000000	15405000000	20023000000	10138000000
P12787	Cytochrome c oxidase subunit 5A, mitochondrial	Cox5a	10	59.6	373890000	385040000	235740000	428850000	297640000	341990000	647580000	339010000	527100000	306570000	493200000	696660000	396210000	453840000	452330000	347870000	292150000	520160000	90017000	378010000	231390000	410550000	513400000	295710000	500780000	477540000	440170000	261360000	536110000	449240000	459120000	369110000	460220000	491100000	622100000	318170000
P12815	Programmed cell death protein 6	Pdcd6	7	49.7	36759000	37988000	23526000	35943000	21609000	32149000	23269000	18143000	28563000	14937000	23711000	45268000	26702000	18392000	26344000	21282000	21743000	43162000	20866000	43103000	25715000	35881000	48079000	26472000	26553000	36123000	34445000	23479000	34674000	32052000	24217000	23950000	26904000	37828000	39410000	22905000
P12970	60S ribosomal protein L7a	Rpl7a	22	53.8	201550000	105730000	157510000	174090000	108220000	177280000	164930000	107020000	155810000	112750000	115090000	172510000	191700000	96330000	134500000	164500000	105140000	122620000	181710000	148040000	177760000	114810000	82771000	196570000	120620000	179610000	257080000	156730000	114410000	201540000	173760000	164140000	164080000	212380000	183830000	177860000
P13439	Uridine 5-monophosphate synthase;Orotate phosphoribosyltransferase;Orotidine 5-phosphate decarboxylase	Umps	9	32	13567000	7254400	5121300	11351000	10562000	12471000	16209000	10731000	9786800	11471000	10667000	17519000	15857000	6882400	12174000	14435000	8111600	8385400	9902500	10931000	12740000	8955000	8715300	17869000	13259000	17279000	26823000	20659000	11462000	23802000	21208000	21760000	21740000	19517000	19030000	19383000
P13634	Carbonic anhydrase 1	Ca1	7	46.4	29447000	41622000	29560000	20276000	13570000	17324000	21086000	17811000	24869000	13945000	21691000	28005000	29125000	23739000	28325000	21907000	20045000	17707000	9484700	19829000	13871000	17791000	15173000	17338000	20674000	21158000	22820000	15575000	18293000	22008000	22633000	21682000	25659000	15853000	20671000	19981000
P14094	Sodium/potassium-transporting ATPase subunit beta-1	Atp1b1	9	34.9	68454000	34097000	45190000	70680000	44828000	70612000	66386000	49824000	63999000	42608000	60241000	75469000	82808000	44588000	54171000	75670000	52984000	78911000	47025000	40771000	44332000	36557000	42470000	64019000	58626000	75452000	98912000	56014000	47388000	99780000	80705000	63252000	77032000	94486000	89529000	66257000
P14115	60S ribosomal protein L27a	Rpl27a	7	31.8	210150000	123130000	222760000	181060000	156330000	225650000	231370000	163740000	194130000	167010000	175470000	210490000	256000000	148010000	171830000	241180000	152160000	183570000	296450000	178170000	285350000	184930000	119750000	326870000	179530000	228760000	403630000	233520000	148740000	307100000	248510000	267890000	277290000	312910000	288160000	299970000
P14131	40S ribosomal protein S16	Rps16	9	54.1	268900000	196550000	222240000	294150000	163030000	280760000	245560000	178000000	273570000	166640000	198680000	283740000	274200000	158600000	224980000	251040000	167660000	194080000	260290000	263090000	270220000	207990000	158060000	301910000	183920000	276650000	398940000	232360000	194250000	313950000	260690000	251920000	270200000	352370000	331430000	269450000
P14148	60S ribosomal protein L7	Rpl7	22	54.8	196240000	106540000	177770000	210740000	139970000	199500000	185450000	128020000	168810000	126110000	126940000	192560000	213820000	101940000	140310000	188660000	120210000	129340000	214200000	142300000	212100000	128070000	94155000	255200000	142830000	210640000	314050000	183800000	119460000	245370000	196160000	211540000	215180000	266730000	234240000	214840000
P14152	Malate dehydrogenase, cytoplasmic	Mdh1	15	48.8	1119500000	642000000	703190000	1218300000	802260000	1091500000	911630000	685740000	840580000	655900000	763880000	956560000	1095000000	726980000	960310000	1080300000	679910000	908140000	700510000	703830000	720650000	601820000	589370000	967260000	853630000	1014900000	1386700000	936450000	686030000	1170100000	1061300000	979980000	961810000	1297200000	1205000000	1091800000
P14206	40S ribosomal protein SA	Rpsa	16	63.7	441900000	355260000	288330000	358170000	239170000	366300000	427050000	268460000	458150000	236620000	306070000	481740000	348620000	278190000	369390000	285910000	237740000	397770000	284590000	456840000	302070000	349530000	339360000	292210000	276830000	323050000	404830000	231530000	289440000	338120000	295830000	291280000	283180000	391480000	364200000	296320000
P14211	Calreticulin	Calr	20	58.4	565220000	405560000	356950000	341230000	205520000	403540000	324300000	256750000	395020000	258570000	292450000	456030000	371820000	243600000	301880000	277920000	235350000	411390000	303660000	462470000	345240000	332390000	366140000	284790000	318130000	336840000	432230000	227840000	339340000	357500000	302150000	281480000	280230000	431510000	404450000	278660000
P14246	Solute carrier family 2, facilitated glucose transporter member 2	Slc2a2	7	17.8	71699000	30736000	32366000	80829000	51532000	68120000	69213000	52333000	70836000	49505000	59495000	75003000	122660000	51297000	75148000	94499000	63228000	54307000	63615000	46255000	55416000	32613000	32935000	91801000	62450000	85048000	132240000	80819000	55019000	116130000	96523000	85090000	100410000	123930000	101150000	103840000
P14576	Signal recognition particle 54 kDa protein	Srp54;Srp54c	15	36.9	25506000	13105000	21236000	23501000	18663000	21845000	23602000	16309000	20607000	17538000	13420000	23463000	22408000	15977000	18120000	25048000	11342000	11875000	16418000	17427000	18239000	11985000	10782000	24399000	16952000	21464000	37521000	18085000	13817000	20944000	27422000	21667000	20850000	24088000	20523000	24174000
P14685	26S proteasome non-ATPase regulatory subunit 3	Psmd3	20	45.8	31453000	17618000	26511000	35837000	23013000	34818000	28610000	19234000	23524000	19460000	23130000	28878000	32391000	17172000	23936000	33129000	18072000	21556000	27256000	22279000	29347000	19192000	17878000	39763000	22136000	37275000	54537000	29203000	20548000	40711000	34702000	30210000	34316000	41645000	39156000	36630000
P14733	Lamin-B1	Lmnb1	20	46.6	39688000	23176000	22190000	20288000	13511000	35182000	23840000	15176000	24227000	13985000	18779000	23936000	22520000	16877000	18374000	17839000	15025000	27724000	26172000	39477000	28023000	40371000	41211000	29676000	24831000	25299000	26970000	18683000	22477000	28741000	30203000	23524000	25271000	30631000	29897000	24143000
P14824	Annexin A6;Annexin	Anxa6	33	58.7	101650000	39507000	59024000	43390000	34597000	63145000	34623000	37844000	35287000	20676000	51351000	41215000	46849000	24417000	25912000	45772000	31589000	44961000	92153000	50194000	62649000	55523000	37950000	45936000	45867000	30520000	179560000	130170000	38652000	76694000	58182000	39905000	60290000	85213000	66964000	54438000
P14869	60S acidic ribosomal protein P0	Rplp0	14	58	193880000	103840000	161600000	172810000	128120000	177810000	158610000	113160000	147760000	110850000	110250000	172180000	203920000	99238000	129770000	173870000	109490000	132900000	174960000	137670000	187370000	111280000	87173000	214700000	111410000	174750000	266740000	159650000	101430000	202860000	171590000	161260000	171510000	205330000	176120000	204760000
P15105	Glutamine synthetase	Glul	23	67.8	793390000	708610000	334010000	500060000	290390000	473700000	593610000	358960000	864030000	441670000	683200000	1139500000	578480000	525120000	575280000	383360000	432380000	666130000	440830000	1362400000	584640000	547540000	868130000	341350000	699590000	710080000	583520000	411280000	1125200000	831610000	542450000	486290000	544680000	998050000	1065300000	690870000
P15208	Insulin receptor;Insulin receptor subunit alpha;Insulin receptor subunit beta	Insr	6	6	2916000	1247600	1346900	3097300	2252200	2678300	1609100	1706500	1827600	1351400	691530	1806900	2923200	1444900	1291400	2075200	1262300	839480	2994200	1263500	1930000	1538800	951910	6814100	1275900	2236500	2416000	2532400	973980	2530100	3066300	2812000	3803400	3055200	2754100	1400900
P15327	Bisphosphoglycerate mutase;Phosphoglycerate mutase	Bpgm	6	26.3	24599000	55347000	30489000	16388000	14176000	19268000	32219000	16779000	29508000	14643000	22141000	31471000	16876000	27144000	30933000	15451000	18990000	30895000	9683300	31518000	13666000	32847000	29735000	16455000	28159000	25224000	22691000	18956000	24398000	12388000	22626000	22827000	23806000	17454000	27476000	24412000
P15532	Nucleoside diphosphate kinase A;Nucleoside diphosphate kinase	Nme1	4	88.2	112870000	110790000	56742000	90528000	62997000	98568000	109410000	78399000	107990000	71449000	91402000	130280000	81175000	90780000	95468000	67388000	72037000	143320000	56550000	132100000	71145000	100280000	125020000	56409000	84048000	74986000	60642000	48379000	108280000	83353000	64389000	56182000	67722000	77680000	83287000	64192000
P15626	Glutathione S-transferase Mu 2	Gstm2	16	76.6	46393000	22372000	22900000	108970000	56364000	71902000	53955000	34098000	59197000	30594000	41605000	64999000	72281000	40479000	61483000	66344000	39266000	74506000	67505000	48484000	61512000	31559000	49691000	95302000	45082000	102670000	99663000	92678000	55592000	104670000	75309000	61874000	77737000	108180000	104020000	94995000
P15864	Histone H1.2	Hist1h1c	5	28.8	266170000	163870000	142440000	163500000	115060000	275640000	167830000	137800000	189710000	132400000	132350000	184070000	215540000	98666000	169810000	185680000	147910000	176030000	293280000	289510000	326470000	295970000	229650000	308780000	215460000	245710000	320290000	192210000	152220000	267950000	278790000	220910000	247150000	307170000	263200000	256650000
P16254	Signal recognition particle 14 kDa protein;Signal recognition particle 14 kDa protein, N-terminally processed	Srp14	4	41.8	38995000	38142000	27870000	26954000	15674000	28388000	32535000	23115000	36815000	22153000	29226000	41784000	29931000	24865000	30473000	24135000	21513000	51922000	19876000	52536000	33379000	45864000	44033000	19700000	27046000	28178000	30057000	20347000	41084000	25339000	22791000	23160000	27074000	31291000	36435000	24250000
P16301	Phosphatidylcholine-sterol acyltransferase	Lcat	3	8.9	4975200	2808200	4446200	5109200	4707700	4146300	4026600	3094900	596189	3460900	3528300	824522	4853200	625995	606068	708310	482929	3633400	5076300	5931100	4760100	4417300	7116600	7032700	4517800	7115000	5318100	3053000	2815300	4771700	3568600	3557800	6218300	4698500	6978600	4453500
P16331	Phenylalanine-4-hydroxylase	Pah	30	80.8	312650000	141530000	243120000	332890000	225600000	468410000	251520000	197980000	315310000	203900000	239750000	285880000	369160000	186440000	239420000	348920000	218390000	331820000	251190000	197520000	294340000	226720000	120240000	303390000	245370000	294770000	509550000	351010000	242260000	483110000	402820000	369020000	431120000	573270000	508270000	437970000
P16332	Methylmalonyl-CoA mutase, mitochondrial	Mut	24	53.6	85771000	38269000	51328000	74396000	60833000	70266000	82211000	49886000	67292000	51314000	53775000	76662000	71566000	47403000	60945000	84928000	41716000	46687000	49805000	47504000	51788000	49497000	31824000	74467000	47264000	56957000	105690000	58050000	42407000	63517000	92710000	79376000	88958000	78772000	70023000	72972000
P16406	Glutamyl aminopeptidase	Enpep	16	22.3	12404000	4136000	8419600	20730000	11909000	14840000	21876000	14495000	14746000	9588100	11201000	19782000	18295000	10747000	14534000	20826000	12504000	13656000	9908700	8169100	11402000	9929500	5430100	16906000	13059000	17486000	17666000	14465000	8739100	20529000	18767000	13664000	19841000	18468000	22877000	17082000
P16460	Argininosuccinate synthase	Ass1	33	76.5	1824500000	722670000	1117400000	2930900000	1984900000	2966100000	1994500000	1377600000	1816000000	1232700000	1519400000	2081200000	2282300000	1235000000	1656100000	2458800000	1264600000	2026500000	1850300000	1510000000	2251100000	1482800000	1066600000	2930600000	1809000000	2407000000	3766200000	2468000000	1482400000	3102000000	3044400000	2536700000	2976100000	3256700000	3418300000	2878800000
P16546	Spectrin alpha chain, non-erythrocytic 1	Sptan1	86	49.8	43487000	20364000	25098000	36776000	24369000	40733000	33824000	23167000	35885000	21905000	26644000	34756000	42588000	23188000	28106000	33399000	23943000	30265000	33071000	29197000	34911000	25634000	25577000	44596000	29872000	37558000	49155000	33413000	27862000	49303000	45943000	41282000	43299000	48794000	43054000	40767000
P17047-3	Lysosome-associated membrane glycoprotein 2	Lamp2	4	9.9	146000000	128560000	102610000	108980000	76780000	97125000	134940000	73086000	118240000	76463000	100560000	136450000	123360000	94988000	106510000	87555000	75484000	139710000	92014000	154290000	91565000	104620000	111860000	86904000	85171000	106160000	114720000	75358000	101820000	92865000	85212000	92926000	90212000	106170000	108500000	97954000
P17182	Alpha-enolase	Eno1	32	82	2005800000	2591400000	1109800000	1923800000	1401400000	1301200000	2706700000	1410400000	2258800000	1297900000	1918000000	3107000000	1435300000	2088100000	2371700000	1146700000	1520300000	3385500000	518610000	2193700000	857380000	1835900000	2953200000	861970000	2028400000	1562600000	1103500000	785980000	2370800000	1355500000	1354500000	1205600000	1259700000	1507600000	2131000000	1073100000
P17426-2	AP-2 complex subunit alpha-1	Ap2a1	7	19.4	9876100	3560200	7630100	8961400	7876200	7315200	8101800	8142500	7402500	6274100	5955000	6414100	10954000	3714200	4903200	9781000	5573400	5645800	9637300	6188800	10809000	7557000	3732700	12248000	7021400	8353400	13600000	8722600	4950300	10024000	13969000	12272000	15415000	12785000	10763000	9856900
P17427	AP-2 complex subunit alpha-2	Ap2a2	32	46.3	44421000	24471000	33222000	43955000	30334000	38212000	39043000	26089000	35874000	27435000	24834000	38799000	45357000	23814000	31111000	41264000	23675000	28410000	33369000	28974000	37947000	25980000	20419000	44741000	26732000	40478000	57625000	37905000	26720000	47328000	46417000	48065000	47619000	50561000	45224000	46154000
P17439	Glucosylceramidase	Gba	12	39.2	34784000	51197000	25690000	31956000	19298000	26755000	38760000	23196000	39591000	23683000	34435000	42090000	29401000	30887000	33611000	15663000	27032000	50325000	14620000	41442000	17675000	28481000	45767000	15929000	28685000	23486000	19733000	14272000	32506000	21604000	20900000	20345000	17500000	26370000	32273000	16317000
P17563	Selenium-binding protein 1	Selenbp1	8	91.5	929120000	891100000	469680000	719020000	481350000	708980000	930200000	508360000	885110000	459760000	746740000	1155100000	663540000	773980000	860890000	482370000	497700000	1534700000	338220000	931870000	364110000	820640000	1149000000	351840000	647770000	691830000	561850000	517020000	933300000	684740000	589500000	545590000	537770000	680030000	880480000	533700000
P17742	Peptidyl-prolyl cis-trans isomerase A;Peptidyl-prolyl cis-trans isomerase A, N-terminally processed	Ppia	16	86	1175000000	924810000	708640000	957700000	665250000	1024300000	1037900000	632760000	929100000	615810000	871550000	1051700000	933110000	709660000	837760000	728180000	654880000	1205200000	717310000	1260300000	723490000	916280000	1179800000	837210000	798400000	792450000	1004900000	593540000	847430000	841380000	1001800000	879940000	935280000	864440000	930170000	817920000
P17751-2	Triosephosphate isomerase	Tpi1	16	67.9	943140000	682860000	588880000	902720000	635070000	928640000	846980000	572170000	761120000	477830000	662550000	865490000	793530000	605930000	766450000	686550000	552300000	792050000	471200000	857690000	599250000	724110000	749520000	687330000	678970000	706880000	970300000	579720000	585710000	762610000	820420000	718150000	753380000	826470000	845140000	654480000
P18242	Cathepsin D	Ctsd	14	43.9	336830000	238110000	257010000	291330000	202760000	272000000	294800000	201700000	274020000	168120000	209470000	277980000	310390000	198340000	255530000	214680000	146370000	252800000	196130000	273230000	180170000	231570000	220440000	220280000	200250000	261570000	288420000	165810000	178830000	210310000	285430000	248400000	284050000	242740000	224340000	191400000
P18760	Cofilin-1	Cfl1	16	78.9	380100000	249830000	213690000	280490000	203960000	301040000	265090000	203370000	264910000	169980000	202050000	319240000	286430000	196810000	235870000	219750000	184070000	343330000	221860000	337270000	250310000	305250000	332480000	256540000	246600000	257690000	318260000	200790000	267490000	256160000	273460000	249300000	256300000	289640000	273800000	284790000
P18828-2	Syndecan-1	Sdc1	2	4.9	3845200	2556000	2064300	3808100	1913200	3110700	4634900	2445100	3842600	2182700	3490800	5372800	2762200	2552400	2974400	2755200	3360300	9514100	2267000	3667700	2165500	2312900	5502800	3105900	4338300	3514500	2782200	2327000	3229200	3773800	3243900	2348000	2705100	3852000	5106600	2976100
P19096	Fatty acid synthase;[Acyl-carrier-protein] S-acetyltransferase;[Acyl-carrier-protein] S-malonyltransferase;3-oxoacyl-[acyl-carrier-protein] synthase;3-oxoacyl-[acyl-carrier-protein] reductase;3-hydroxyacyl-[acyl-carrier-protein] dehydratase;Enoyl-[acyl-carrier-protein] reductase;Oleoyl-[acyl-carrier-protein] hydrolase	Fasn	124	69.7	60467000	22215000	14865000	336920000	225690000	105120000	285920000	147660000	121260000	120740000	123810000	312030000	301090000	138270000	244510000	237600000	117850000	133770000	67330000	50382000	61270000	20378000	41044000	154330000	146040000	280360000	305100000	282820000	132910000	312260000	297060000	255530000	284170000	226600000	295000000	295250000
P19253	60S ribosomal protein L13a	Rpl13a	5	26.1	161640000	87742000	134580000	140620000	88938000	148530000	119180000	82464000	126980000	90932000	93606000	137610000	159180000	67237000	105420000	131230000	72549000	120690000	143550000	120550000	133960000	91374000	70502000	143820000	82064000	146790000	211970000	130110000	88163000	168580000	146990000	138190000	139440000	185810000	147510000	148910000
P19639	Glutathione S-transferase Mu 3	Gstm3	8	61.5	37999000	20122000	16809000	115210000	69472000	72727000	47295000	35805000	41979000	27737000	45586000	69053000	77839000	37060000	59966000	55900000	50679000	115170000	37785000	37742000	31449000	18000000	34917000	56707000	36345000	47285000	49465000	60659000	33333000	70750000	47429000	34773000	48283000	73806000	74191000	73902000
P19783	Cytochrome c oxidase subunit 4 isoform 1, mitochondrial	Cox4i1	12	55.6	331770000	215690000	185770000	342870000	192220000	317710000	360580000	234160000	374160000	214330000	313380000	499690000	405580000	253090000	327050000	358880000	205210000	361150000	190040000	223490000	186940000	216830000	261270000	255720000	296100000	400610000	494330000	275970000	326550000	428830000	369410000	305370000	352190000	434090000	414920000	321970000
P20029	78 kDa glucose-regulated protein	Hspa5	39	53.4	854580000	648640000	579810000	559340000	332460000	671000000	599850000	461730000	663910000	469290000	531870000	800050000	617800000	417800000	511350000	492220000	408420000	764210000	564290000	858470000	553320000	578180000	720360000	503350000	588530000	539340000	768830000	408770000	602340000	622240000	515500000	489540000	468440000	691880000	640330000	479950000
P20060	Beta-hexosaminidase subunit beta	Hexb	6	11.8	7829200	7538300	8630600	4039400	5043300	8785500	6168700	4240900	3712800	3332900	3511100	6061400	5063600	4719400	4976400	8051800	4481600	9119300	15369000	15879000	20482000	11918000	15460000	14378000	11542000	9382200	14280000	9237500	8668700	6189000	14122000	11845000	11315000	8735300	13478000	13682000
P20065-2	Thymosin beta-4;Hematopoietic system regulatory peptide	Tmsb4x	6	77.3	215150000	301040000	125000000	118010000	83117000	162570000	226740000	146780000	174620000	101910000	163270000	291380000	90691000	163240000	140890000	68302000	123090000	168570000	80841000	524130000	169910000	405490000	711900000	121490000	263250000	207210000	133640000	79592000	275230000	143570000	168210000	121480000	130010000	159850000	250470000	135790000
P20108	Thioredoxin-dependent peroxide reductase, mitochondrial	Prdx3	8	51.8	308610000	209030000	178590000	277280000	196630000	263210000	258360000	171490000	302960000	155550000	228200000	333740000	263040000	193780000	247660000	211020000	155270000	283280000	159180000	277070000	225090000	207420000	196720000	256060000	199120000	287960000	313040000	198040000	220130000	248360000	275330000	236380000	265020000	287350000	273000000	249050000
P20152	Vimentin	Vim	28	70.6	160730000	33400000	36656000	48883000	27891000	88084000	49312000	28445000	92625000	29516000	33479000	48234000	79621000	41088000	39580000	46488000	37360000	62455000	89925000	60677000	82337000	50092000	67273000	69299000	42849000	67295000	69474000	48560000	39503000	127040000	76818000	68184000	67290000	92745000	67892000	108160000
P20918	Plasminogen;Plasmin heavy chain A;Activation peptide;Angiostatin;Plasmin heavy chain A, short form;Plasmin light chain B	Plg	23	43.3	32683000	22712000	25734000	17401000	11449000	26883000	17579000	12570000	19768000	12012000	13015000	3300300	23640000	12365000	14894000	15678000	8053200	4301900	23161000	27633000	22462000	19408000	13350000	22460000	17477000	27441000	39231000	14685000	13165000	26758000	18066000	19658000	22826000	28125000	28848000	23809000
P21107-2	Tropomyosin alpha-3 chain (Gamma-tropomyosin) (Tropomyosin-3)	Tpm3-rs7	21	58.9	217660000	205790000	93819000	105640000	71588000	133580000	160010000	91781000	180190000	86632000	138040000	210150000	103660000	134650000	127750000	70626000	106730000	253500000	84469000	228090000	101000000	179440000	327280000	75217000	180660000	134530000	100180000	67641000	189870000	138870000	117560000	88835000	95500000	149410000	176360000	102300000
P21278	Guanine nucleotide-binding protein subunit alpha-11	Gna11	5	17.5	5777100	2433100	4484900	7795100	4685100	5337700	6322900	4087700	5637000	4561100	4582600	5929100	7285700	4431800	3427800	6956300	3812700	3846100	5150700	2574200	5915500	3439700	2978700	9785000	5946500	7827500	10934000	8554100	5192800	10976000	8519300	8315200	8493700	9415300	8220200	9824800
P21279	Guanine nucleotide-binding protein G(q) subunit alpha	Gnaq	2	13.4	2726200	1147400	1413500	1772300	1009600	1910100	1601900	993560	1678200	1238400	975970	1465000	1965300	680890	1260400	1700800	1373000	1350200	2221400	1162300	2052500	1274300	958100	2807300	1543900	2198100	2578500	1867100	1202600	2965900	3354600	2044900	2594300	2977100	2113300	2237700
P21440	Multidrug resistance protein 3	Abcb4	10	13.1	6882500	3542600	6889900	10930000	8338800	4726300	9190800	6739400	7033400	5607600	3152000	7613700	9582200	5361100	7867600	9806300	4929000	4854400	6591600	4112300	5968400	4598700	1524800	9270700	5125400	8939000	11232000	7682400	4717600	7598300	10885000	11686000	10506000	9673300	7830600	9334600
P21570	Angiogenin	Ang	2	16.6	1306100	1165900	497950	320810	169360	890670	297480	222400	424020	200220	220140	514640	277080	215760	249820	300150	294740	492970	524320	704480	443200	349810	631050	528780	383930	539780	251910	278810	531220	494150	410750	381320	237270	660740	630000	366630
P21614	Vitamin D-binding protein	Gc	22	59.7	140970000	145270000	83607000	88220000	58689000	83233000	106630000	66248000	117500000	62479000	85875000	130770000	85484000	81473000	93852000	66327000	64040000	125780000	50402000	128490000	58103000	80143000	100250000	58043000	88031000	87564000	84382000	57558000	96092000	79969000	78594000	73749000	76967000	94027000	103030000	75294000
P21619	Lamin-B2	Lmnb2	22	43.6	33357000	20372000	21325000	24451000	16065000	29032000	24513000	14893000	21991000	13025000	13791000	23519000	20909000	16416000	19661000	19762000	14337000	22576000	21769000	27005000	20275000	23099000	26781000	23518000	25130000	22552000	26322000	16627000	22852000	24061000	23121000	18815000	21958000	26426000	25430000	18615000
P21981	Protein-glutamine gamma-glutamyltransferase 2	Tgm2	25	52.2	68822000	38292000	54952000	68625000	43319000	70637000	50425000	39533000	43786000	31977000	34854000	53314000	63511000	28285000	37962000	52934000	36423000	41449000	83886000	70312000	82530000	47392000	53025000	97407000	51019000	78803000	97503000	62945000	38808000	75405000	81910000	72208000	73089000	90000000	89402000	83959000
P22437	Prostaglandin G/H synthase 1	Ptgs1	4	8.3	5159900	3996600	4152300	5218900	3168000	4736800	3692200	2928600	4588100	2930800	2712700	3659500	5712100	2627400	4731000	4627200	3498200	2646400	7328400	4484900	7159400	3948200	3299300	7431300	5259700	6955400	9218600	6663800	4942900	5600100	8151600	6828100	6994100	7528200	7119400	8812900
P22599	Alpha-1-antitrypsin 1-2	Serpina1b	6	50.6	64059000	54995000	73972000	77784000	40739000	77340000	53933000	42559000	63322000	41002000	40373000	68822000	79765000	43950000	59224000	61900000	48032000	61800000	52439000	47085000	51050000	41129000	52870000	63014000	54465000	63031000	77516000	54059000	42331000	94948000	61506000	53639000	59861000	78949000	85726000	55088000
P22907-2	Porphobilinogen deaminase	Hmbs	9	39.2	25054000	35572000	14731000	21133000	17520000	18551000	29197000	13573000	24151000	14939000	20900000	36150000	14926000	21907000	23344000	13652000	14159000	29363000	8474100	34034000	16569000	29302000	33410000	15174000	22552000	18391000	21432000	14012000	30482000	17691000	19551000	18309000	18605000	22204000	26701000	18518000
P23116	Eukaryotic translation initiation factor 3 subunit A	Eif3a	28	26.9	31980000	16968000	26990000	33823000	25258000	31116000	29647000	21904000	27154000	21408000	21493000	32605000	31774000	17950000	23679000	32738000	20537000	20205000	27636000	23775000	31405000	23119000	17856000	41501000	23272000	33289000	53603000	31249000	20895000	36059000	35450000	38022000	37762000	39141000	36099000	37067000
P23589	Carbonic anhydrase 5A, mitochondrial	Ca5a	9	45.5	55206000	39872000	31960000	55093000	29164000	41043000	51961000	26533000	50538000	26035000	46766000	60068000	49466000	38271000	48141000	39186000	31310000	49976000	37423000	46057000	37654000	29154000	42374000	38631000	40911000	62619000	65745000	52048000	52888000	66484000	43786000	43273000	44644000	61743000	65210000	47719000
P23591	GDP-L-fucose synthase	Tsta3	12	51.4	32338000	17360000	20290000	28770000	16725000	29283000	25205000	16939000	21913000	18819000	18053000	26533000	32221000	16127000	21258000	24517000	16927000	27023000	22884000	19685000	21927000	17758000	15034000	25101000	15260000	20805000	32146000	22172000	16940000	25434000	27503000	24463000	25160000	27845000	26568000	22901000
P23780	Beta-galactosidase	Glb1	11	19.9	62782000	95740000	57033000	56463000	42066000	39896000	68235000	44008000	73077000	44688000	63905000	80095000	59591000	61438000	66236000	37650000	42078000	95632000	31541000	90723000	40207000	78843000	105190000	32520000	70607000	61112000	43982000	29744000	76556000	41072000	47515000	50585000	43691000	52939000	76888000	35327000
P23953	Carboxylesterase 1C	Ces1c	15	41.7	106030000	94376000	68498000	82379000	48373000	77931000	76030000	49568000	76314000	42903000	62460000	84508000	78028000	59604000	71495000	55138000	50780000	80111000	57546000	96941000	51478000	69710000	83590000	72439000	89555000	92138000	105940000	66000000	84367000	105050000	83964000	71280000	81234000	123550000	104140000	84372000
P24270	Catalase	Cat	38	73.1	1702800000	1701900000	994660000	2452100000	1599000000	2050900000	2625900000	1457600000	2089900000	1343600000	1847200000	2888200000	1842800000	1813500000	2173200000	1322900000	1363900000	2536900000	827700000	1613600000	882810000	1191900000	1877700000	1283300000	1654700000	1626900000	1724700000	1209900000	1700100000	1807400000	1667400000	1494400000	1362800000	1914800000	1991500000	1403500000
P24369	Peptidyl-prolyl cis-trans isomerase B	Ppib	13	53.7	457270000	383210000	333420000	303000000	174280000	372860000	290340000	231290000	347500000	222020000	315120000	399590000	325700000	209710000	238640000	247150000	223340000	427560000	342680000	582860000	336300000	365290000	442390000	286290000	263560000	302490000	394820000	233210000	318620000	326940000	294430000	277140000	260460000	355780000	360960000	275390000
P24456	Cytochrome P450 2D10	Cyp2d10	19	49.4	224530000	132300000	167500000	299730000	185800000	220760000	323800000	221060000	303350000	251080000	265570000	311760000	415820000	198140000	275600000	360110000	209960000	189990000	119450000	91261000	118880000	81830000	73995000	204690000	211410000	265170000	428300000	259300000	185700000	348200000	339630000	340140000	368780000	410650000	369910000	288930000
P24472	Glutathione S-transferase A4	Gsta4	9	57.2	127280000	102760000	69387000	210070000	155070000	171160000	160140000	100370000	104440000	74616000	121370000	135610000	153110000	121710000	160180000	138110000	94419000	181750000	53574000	101960000	55105000	112960000	155330000	147150000	140600000	138530000	177050000	113930000	118060000	140740000	162460000	132780000	155370000	147730000	155850000	128420000
P24527	Leukotriene A-4 hydrolase	Lta4h	17	37.5	40363000	19828000	23385000	32886000	20758000	33713000	29045000	17961000	28553000	19711000	24360000	30774000	30881000	17401000	25814000	34132000	19016000	23464000	30919000	25301000	26471000	21199000	15132000	30528000	18574000	29878000	44856000	25371000	21974000	39739000	36330000	32998000	32938000	35828000	36593000	31987000
P24547	Inosine-5-monophosphate dehydrogenase 2	Impdh2	7	17.5	14666000	10471000	12713000	11786000	7198100	17491000	10446000	6791400	9035100	7772400	9490500	824522	10189000	6475000	8046700	10355000	7880600	12819000	12012000	12153000	12048000	12928000	9555500	13538000	8643000	10812000	21207000	9337000	9304200	11458000	9145400	11602000	9292600	13423000	10213000	9416900
P24549	Retinal dehydrogenase 1	Aldh1a1	35	65.5	1787900000	1255500000	1116800000	1971000000	1293800000	1294900000	1833600000	1103200000	1662200000	1255000000	1477800000	2154900000	2091200000	1436900000	1936300000	1827400000	1087900000	882220000	442790000	489400000	416870000	373940000	444080000	768220000	776160000	1113800000	1123500000	1117000000	733940000	1378200000	889430000	764520000	809690000	1415900000	1252400000	1370600000
P24668	Cation-dependent mannose-6-phosphate receptor	M6pr	3	14.4	29158000	30379000	18126000	23374000	14103000	23184000	19787000	13262000	23665000	12766000	17553000	28210000	21214000	16507000	20709000	13989000	15148000	38156000	17651000	38626000	16559000	25849000	30877000	17127000	19400000	24371000	25480000	14600000	26949000	24277000	16727000	17210000	15107000	23821000	28889000	17852000
P25444	40S ribosomal protein S2	Rps2	14	49.8	178450000	101790000	133020000	165380000	103940000	161690000	142640000	102080000	143110000	102010000	100540000	160430000	180010000	91679000	120530000	163060000	90035000	103800000	151700000	128730000	149860000	101580000	76687000	191110000	91544000	157950000	229530000	135060000	97840000	184170000	162970000	154120000	158720000	200800000	172470000	177880000
P25688	Uricase	Uox	20	65.3	1520200000	1806100000	760150000	1136100000	752580000	1105000000	1545700000	740690000	1391600000	611060000	1427200000	2181200000	934660000	1089800000	1054500000	658650000	908420000	2719000000	488180000	1734500000	697220000	1498100000	2501500000	555780000	1256900000	955370000	861490000	545980000	1337100000	887590000	882490000	732890000	786180000	911120000	1228300000	695720000
P26039	Talin-1	Tln1	63	40.8	44849000	19326000	26476000	30797000	19022000	37395000	27607000	19280000	30141000	18332000	19865000	28187000	34986000	17694000	21664000	27771000	20558000	24821000	38151000	32701000	39973000	29062000	23756000	43963000	24998000	35087000	49226000	31915000	22328000	52348000	41718000	39906000	40587000	47883000	41759000	44202000
P26040	Ezrin	Ezr	5	27.1	15933000	7870000	8816800	740217	7980800	15440000	9404200	9060800	12205000	6699200	8681500	11094000	10771000	9554700	10332000	708310	8594700	618866	19477000	13560000	17763000	13300000	9219300	16939000	10241000	9801400	22414000	14075000	21377000	14681000	14232000	16296000	19364000	18076000	13010000	21687000
P26041	Moesin	Msn	21	58.4	31679000	15785000	16748000	18586000	14198000	26274000	21059000	15199000	23644000	13297000	17017000	20979000	25090000	16453000	16351000	19375000	15258000	22410000	24201000	32864000	29349000	23062000	23193000	30315000	21224000	25908000	31693000	21996000	17562000	31737000	29740000	26162000	30359000	30447000	25164000	35333000
P26043	Radixin	Rdx	35	53.5	207280000	215780000	122330000	158850000	111000000	168550000	219300000	122410000	233930000	125340000	183940000	270780000	156500000	184260000	200580000	125720000	139960000	290020000	93959000	196750000	116300000	180480000	217050000	115850000	172580000	172170000	152160000	109680000	217020000	174560000	145790000	128010000	134060000	199650000	205570000	155430000
P26150	3 beta-hydroxysteroid dehydrogenase/Delta 5-->4-isomerase type 3;3-beta-hydroxy-Delta(5)-steroid dehydrogenase;Steroid Delta-isomerase	Hsd3b3	10	43.2	56280000	35192000	39315000	63938000	35628000	67834000	46016000	33501000	55071000	38580000	41523000	58273000	66940000	31447000	43384000	67118000	35543000	40001000	39646000	29551000	31726000	31142000	22689000	41742000	36399000	46776000	67973000	38318000	26013000	39220000	47535000	42229000	47473000	70703000	55075000	60890000
P26231	Catenin alpha-1	Ctnna1	31	52.1	35176000	16440000	17413000	26138000	18428000	28848000	28250000	17590000	30370000	18866000	18406000	27926000	28896000	15475000	21432000	28132000	13502000	20320000	20432000	24633000	23408000	21950000	15595000	27676000	18469000	25238000	39342000	20378000	19534000	31345000	36021000	34588000	33096000	34313000	28567000	32021000
P26443	Glutamate dehydrogenase 1, mitochondrial	Glud1	37	69.9	1102000000	586690000	923980000	1173200000	675730000	1077300000	994550000	609540000	912940000	610170000	650950000	902950000	1121900000	552240000	773350000	1047200000	638940000	690500000	1108800000	867410000	1064100000	768860000	672730000	1308000000	750850000	1164900000	1421900000	862130000	643040000	1188000000	1088500000	996360000	1081200000	1190100000	1254300000	946460000
P26516	26S proteasome non-ATPase regulatory subunit 7	Psmd7	11	55.5	43282000	22890000	29556000	42673000	33506000	44199000	35014000	26622000	33358000	26260000	28124000	42931000	49539000	25607000	31044000	40004000	22355000	36238000	30451000	28946000	31487000	25555000	29083000	41040000	29161000	40222000	58189000	37790000	26455000	44433000	40131000	41854000	38935000	46621000	41803000	41804000
P26645	Myristoylated alanine-rich C-kinase substrate	Marcks	4	13.6	11196000	9314200	6974800	6177400	3809600	7986500	7970400	6023300	9924100	4567400	5339000	9938400	6054500	6904800	5666600	3801800	5407500	13207000	8135900	14100000	10773000	10703000	18939000	6915000	8333800	9794500	6873600	5000200	8514000	8346100	7003100	5600000	5525800	8704000	8195000	7513900
P26883	Peptidyl-prolyl cis-trans isomerase FKBP1A	Fkbp1a	5	46.3	91926000	116960000	50738000	71497000	44769000	77771000	85984000	47181000	77244000	50781000	70314000	121720000	54943000	67625000	76040000	46390000	48774000	134610000	46804000	129520000	56510000	87377000	156790000	44396000	93806000	69409000	58616000	34654000	92324000	64667000	59904000	54589000	49295000	75684000	96485000	50836000
P27005	Protein S100-A8	S100a8	3	50.6	73420000	83457000	23299000	11204000	8645400	29241000	33646000	26109000	27690000	13776000	18035000	36829000	16623000	10833000	17968000	9817000	19607000	35833000	44318000	232880000	69584000	155850000	97588000	23031000	57630000	25895000	19753000	18777000	45816000	32077000	29718000	23632000	22769000	17555000	29810000	27660000
P27046	Alpha-mannosidase 2	Man2a1	16	19	20889000	12003000	14707000	20639000	11463000	18684000	14790000	10274000	16524000	12268000	12089000	19145000	20421000	8961500	13319000	17031000	10785000	14120000	16576000	13936000	17564000	11392000	7796800	16823000	11691000	19851000	25677000	16041000	12248000	23722000	17891000	18329000	17288000	22047000	21582000	18561000
P27546-2	Microtubule-associated protein 4	Map4	21	31.6	14113000	10221000	8134100	10499000	7380400	12209000	13020000	8725300	11352000	7656300	9236100	15144000	9817400	9858800	9690700	9558200	8003500	15772000	8953200	14932000	9887300	12290000	17199000	11825000	13381000	12842000	13269000	9393500	10735000	14745000	12526000	10434000	12279000	13805000	13038000	13936000
P27612	Phospholipase A-2-activating protein	Plaa	7	12.1	6369700	2980400	6197900	6481100	4773600	5748800	6066800	4118100	3602500	4591900	4276000	5169800	8021500	4213100	4004800	6544900	4115000	6452000	5126700	3338100	6742300	4101400	3247800	7073300	3965800	8471100	10157000	5376100	2678400	7387600	6073900	7770300	5364900	7906800	5574700	7318600
P27659	60S ribosomal protein L3	Rpl3	19	42.9	162140000	85148000	93083000	131610000	84246000	132180000	130050000	98705000	116670000	94605000	93860000	140080000	133330000	77819000	102550000	142090000	61302000	73740000	112060000	112740000	116870000	88632000	51301000	126650000	76885000	117640000	186100000	96311000	77297000	130240000	147680000	128960000	142550000	146520000	128810000	143880000
P27661	Histone H2AX	H2afx	2	32.2	95609000	64958000	86715000	68485000	53925000	83886000	93540000	52774000	63112000	53512000	45851000	69092000	65688000	54994000	61102000	69589000	45288000	64224000	29495000	105650000	72698000	109860000	66702000	95268000	64788000	60033000	78711000	62009000	57503000	63171000	109400000	118430000	127660000	82539000	80759000	73004000
P27773	Protein disulfide-isomerase A3	Pdia3	32	58.4	307320000	209050000	258580000	243050000	154910000	269270000	233880000	184540000	248820000	186290000	186180000	266940000	283240000	158370000	196570000	224650000	171180000	268620000	264950000	261800000	245340000	206310000	212890000	248810000	214100000	253770000	375260000	195540000	194970000	287480000	238710000	232430000	235070000	325630000	293870000	233200000
P28063	Proteasome subunit beta type-8;Proteasome subunit beta type	Psmb8	9	44.2	44293000	37105000	17166000	19419000	10631000	28846000	21885000	19558000	37413000	15902000	21186000	50787000	24519000	14757000	28999000	14451000	29234000	71285000	32622000	76932000	26212000	44510000	82928000	18661000	51486000	45936000	45640000	36981000	47181000	46507000	30814000	31248000	28968000	48246000	65350000	46499000
P28230	Gap junction beta-1 protein	Gjb1	4	15.5	22262000	11893000	18975000	23218000	13865000	23867000	15651000	10543000	10932000	9114800	9013200	5518200	22987000	7567100	16373000	19480000	8684600	7710300	19869000	16340000	22554000	17350000	9870600	32115000	14470000	16562000	30693000	14886000	10416000	23927000	24525000	27218000	25933000	27825000	21597000	26502000
P28271	Cytoplasmic aconitate hydratase	Aco1	40	58.8	198900000	105990000	142050000	253090000	166220000	190840000	207040000	135400000	180030000	145830000	148500000	206830000	239450000	128030000	174190000	237560000	122860000	133340000	138900000	115110000	145710000	100970000	79153000	208750000	146100000	225360000	307420000	208220000	141360000	243700000	250920000	221710000	239660000	267070000	262060000	226880000
P28352	DNA-(apurinic or apyrimidinic site) lyase;DNA-(apurinic or apyrimidinic site) lyase, mitochondrial	Apex1	8	38.5	24355000	14873000	21097000	18716000	13621000	22904000	19837000	13714000	19795000	12867000	16473000	20813000	21743000	13791000	15724000	14294000	9131300	14456000	19276000	27183000	23398000	19687000	17623000	22243000	15743000	19515000	27355000	15323000	12444000	20054000	27617000	22735000	24198000	20047000	20841000	18612000
P28474	Alcohol dehydrogenase class-3	Adh5	21	81	760600000	303140000	356420000	496630000	343290000	543700000	450980000	327400000	426630000	338270000	351200000	473550000	506010000	279590000	383980000	554470000	225110000	267880000	321860000	416000000	385220000	353720000	215190000	494950000	274110000	416340000	612980000	318000000	265560000	478970000	507860000	475290000	510980000	543360000	524810000	492800000
P28650	Adenylosuccinate synthetase isozyme 1	Adssl1	11	34.6	17360000	18279000	14473000	19990000	12461000	23843000	13016000	9209700	13683000	6092600	9326800	14643000	10524000	10819000	13190000	10482000	8961500	20192000	19042000	37674000	20270000	41895000	44620000	22419000	18054000	15269000	15849000	11154000	18545000	14679000	20761000	16084000	14812000	31525000	23991000	19960000
P28651	Carbonic anhydrase-related protein	Ca8	6	34	13808000	9698300	11032000	10471000	8076900	13751000	9260200	10888000	10151000	6589300	9838700	4962400	10893000	9691000	10879000	12176000	9422200	7191700	11965000	12545000	14237000	8565800	7824500	14291000	12342000	13186000	21620000	16375000	7628600	17621000	15550000	14449000	17537000	22290000	17629000	22004000
P28658	Ataxin-10	Atxn10	6	12.4	5689300	2349400	4502600	5184900	3482900	3903100	3578800	3282900	4026200	3246300	2401900	3932900	4244100	2270100	3454400	4924700	2617300	3682600	5022100	3278100	4796100	4116500	3172900	3804100	3071700	3471700	5272400	3418700	3000000	3569500	4172400	5288000	3366500	4407400	4753700	5216000
P28665	Murinoglobulin-1	Mug1	44	48	132340000	73901000	109830000	86158000	56663000	123600000	76769000	68764000	117150000	70964000	79377000	93882000	122220000	58591000	74420000	114300000	65190000	68287000	82585000	78414000	107600000	55479000	33848000	63950000	57153000	55545000	89021000	40370000	44800000	58815000	61100000	79371000	67422000	96464000	75073000	76290000
P28666	Murinoglobulin-2	Mug2	12	24.9	20676000	11820000	18150000	8184500	5931700	17828000	5834200	5687500	11686000	7146800	8572000	9205600	11205000	6211900	7598400	12124000	4489900	10699000	20729000	17154000	23371000	10206000	4358600	15469000	4217300	4999500	17357000	6632300	5421400	5875000	9954200	10053000	8852400	19523000	11349000	14850000
P28667	MARCKS-related protein	Marcksl1	2	11	6918300	9153200	6758500	6140000	552780	6426700	5650400	5316000	6025800	570494	5405100	6279000	5781500	4026900	4859400	708310	4559300	8346100	5911000	11897000	7068100	8773300	16325000	6614700	6905100	22386000	6258700	5117600	8203300	5813800	6145800	5529300	5445100	7235200	5834200	5755500
P28843	Dipeptidyl peptidase 4;Dipeptidyl peptidase 4 membrane form;Dipeptidyl peptidase 4 soluble form	Dpp4	25	34.5	71940000	34829000	45405000	65499000	38520000	58551000	55001000	35745000	53083000	38825000	44312000	57554000	70007000	33878000	47917000	65352000	37179000	39141000	55927000	41197000	50851000	36416000	27424000	67781000	43826000	70569000	87475000	57544000	41117000	75781000	75319000	69217000	72629000	79157000	73938000	68996000
P29341	Polyadenylate-binding protein 1	Pabpc1	23	42.6	82460000	59935000	75331000	90035000	56085000	91177000	82275000	53986000	76078000	55270000	56185000	84523000	92148000	50458000	61289000	75509000	52383000	71659000	77469000	70000000	74423000	69846000	54116000	87151000	60172000	83480000	109180000	75404000	56630000	97200000	83132000	86772000	79079000	98736000	97077000	78361000
P29595	NEDD8	Nedd8	2	34.6	74610000	61929000	40182000	49444000	36913000	46071000	58247000	38872000	54473000	37381000	38501000	75202000	44829000	47519000	49119000	32713000	30180000	64247000	19095000	60154000	34668000	64416000	57094000	33503000	37664000	41469000	46770000	30561000	55186000	39806000	53691000	62791000	49847000	35119000	53623000	44211000
P29699	Alpha-2-HS-glycoprotein	Ahsg	10	45.8	101260000	84895000	111060000	67297000	41784000	101980000	64531000	45379000	72942000	40106000	49374000	60987000	84965000	51978000	51967000	50171000	40903000	71914000	80452000	114980000	97499000	104810000	79258000	103220000	94310000	103410000	134900000	73297000	77336000	102140000	71787000	82057000	72749000	96821000	99382000	92129000
P29758	Ornithine aminotransferase, mitochondrial	Oat	22	73.1	301700000	154650000	253780000	433760000	252370000	350530000	206380000	141260000	291290000	102000000	259000000	297820000	249250000	171560000	231650000	223890000	158950000	390650000	251100000	208930000	389090000	210840000	164540000	291740000	175900000	367520000	338080000	355730000	183770000	382150000	244640000	163010000	224040000	414140000	444820000	496040000
P29788	Vitronectin	Vtn	7	19.9	27842000	25987000	19209000	11018000	9099600	14511000	13649000	10680000	17614000	10190000	12274000	15317000	17595000	10009000	12494000	10672000	10619000	25975000	14179000	28154000	17787000	21374000	21904000	12570000	14811000	16185000	14507000	8171600	14707000	13669000	10113000	10677000	9536300	9151500	15518000	11398000
P30115	Glutathione S-transferase A3	Gsta3	16	61.1	4984900000	3646600000	3291800000	5450100000	4023200000	5439300000	4929900000	3491600000	4174100000	3205800000	3495700000	4979900000	4895700000	3692000000	4471000000	4526500000	3137900000	4816500000	3003800000	3300900000	3046000000	3170400000	3450000000	4686800000	3787300000	4338100000	5669400000	3714100000	3348500000	4979500000	4161700000	3758900000	4086900000	5257600000	5041000000	4247100000
P30416	Peptidyl-prolyl cis-trans isomerase FKBP4;Peptidyl-prolyl cis-trans isomerase FKBP4, N-terminally processed;Peptidyl-prolyl cis-trans isomerase	Fkbp4	18	44.8	24037000	15466000	17198000	18368000	12918000	17901000	21908000	15113000	23499000	18125000	15368000	24017000	23956000	13927000	17035000	19249000	15795000	18607000	6952800	12736000	12667000	9324400	16195000	20641000	21773000	31443000	41786000	27186000	22463000	34333000	25625000	28115000	25191000	36326000	40140000	23130000
P30999	Catenin delta-1	Ctnnd1	18	29.1	28109000	13089000	18724000	26811000	15387000	28983000	21261000	13916000	25149000	14355000	15232000	24540000	28601000	13102000	17632000	24004000	16524000	19490000	23733000	20521000	24059000	17964000	17597000	30489000	19062000	29688000	39272000	24492000	17904000	33949000	29887000	29248000	28413000	39155000	34027000	28185000
P31001	Desmin	Des	11	41.4	41182000	2885400	4247600	1706200	4071400	10557000	5031200	567044	10031000	3126100	3980000	3195800	8929200	5231500	4086100	4211600	3343000	3594600	15772000	5065500	18086000	9525400	7525100	11104000	6934600	5948800	11581000	6536700	5571900	20504000	9897900	8860300	10105000	10519000	13529000	14549000
P31725	Protein S100-A9	S100a9	3	30.1	133630000	210950000	62113000	740217	14491000	64038000	51280000	36037000	50450000	25803000	38895000	65631000	33498000	24696000	34080000	9855000	43475000	70459000	126650000	641680000	167340000	349820000	268140000	38139000	127820000	47522000	53762000	39997000	93806000	47141000	52859000	45547000	39313000	38069000	61544000	36551000
P31786	Acyl-CoA-binding protein	Dbi	10	81.6	4066400000	4485500000	1970500000	4806300000	2665000000	3426000000	5362600000	2746400000	4387600000	2326300000	4258600000	7323100000	3542200000	3609400000	4526800000	2360900000	2568600000	5180000000	1946100000	5196000000	1950100000	3725400000	6911200000	2215200000	3832200000	3403700000	2796800000	1986300000	4213000000	3320300000	2932200000	2349500000	2614700000	3348800000	5039700000	2313600000
P31938	Dual specificity mitogen-activated protein kinase kinase 1	Map2k1	3	14	6282300	559659	4716500	7134400	5499600	9409700	2060200	5025600	5295500	2110200	4565100	8969800	8165700	3652400	4577200	4872900	5739400	4197700	4140000	2281800	6811300	2791700	3283000	11724000	4373400	7377400	12574000	5884700	3394000	9296500	7189500	3172700	6862300	6997600	8059100	4997200
P32067	Lupus La protein homolog	Ssb	6	17.6	25483000	12650000	16044000	21547000	14179000	25174000	15678000	9854000	18188000	12247000	12284000	15988000	24622000	11447000	15012000	16428000	10787000	6768600	18983000	17764000	17509000	19297000	10302000	22679000	13413000	18001000	29139000	15843000	11777000	20732000	25308000	24677000	22992000	19707000	19039000	17886000
P32233	Developmentally-regulated GTP-binding protein 1	Drg1	6	20.7	9322100	4025600	7110000	11695000	7616200	9461700	9885900	6061000	5594000	7168400	7266700	8579700	9828000	4915900	6726800	5879100	6661500	6717300	7198900	4518000	8593700	5208000	637042	11912000	5882500	9309700	14775000	8813800	4480100	9294800	7939900	11790000	10560000	11522000	9782800	10536000
P32261	Antithrombin-III	Serpinc1	10	30.5	100520000	69941000	54569000	60672000	42361000	64007000	57906000	42126000	64404000	39148000	47846000	72404000	61034000	49611000	56271000	46518000	40858000	99389000	42685000	76152000	44912000	54541000	91072000	52373000	55324000	61056000	63639000	37365000	53965000	66878000	55817000	46114000	50977000	67939000	67270000	66244000
P32883-2	GTPase KRas;GTPase KRas, N-terminally processed;GTPase HRas;GTPase HRas, N-terminally processed	Kras;Hras	5	38.8	20426000	19007000	16327000	19219000	14752000	19913000	18278000	14598000	13982000	16022000	21358000	23405000	14123000	13430000	17130000	13758000	12725000	23278000	20969000	21416000	19615000	19882000	21389000	20146000	19680000	25241000	24739000	19020000	19305000	25461000	21914000	15920000	23424000	23659000	27951000	18089000
P32921-2	Tryptophan--tRNA ligase, cytoplasmic;T1-TrpRS;T2-TrpRS	Wars	7	20.2	29709000	18277000	21930000	27323000	17506000	20896000	22734000	22951000	22774000	19005000	18633000	30662000	25295000	16155000	19313000	26591000	13405000	20646000	28573000	19208000	26579000	20119000	21609000	36663000	20113000	33750000	48575000	23907000	14063000	44787000	25596000	26549000	25989000	32708000	34088000	35970000
P34022	Ran-specific GTPase-activating protein	Ranbp1	5	30	48487000	40230000	27816000	39885000	19037000	40886000	32647000	20176000	38314000	20996000	28272000	44329000	31870000	24144000	32196000	21348000	27619000	46150000	28602000	54624000	28839000	41844000	53574000	31742000	34869000	36401000	38376000	25791000	38890000	42808000	28691000	32660000	26496000	39254000	49221000	28432000
P34884	Macrophage migration inhibitory factor	Mif	7	90.4	1311000000	1386100000	654460000	904500000	658290000	1189300000	1011100000	652920000	936980000	671960000	878270000	1101300000	780690000	925470000	1061800000	571340000	758160000	2015900000	490280000	1583400000	661530000	1716900000	2360500000	849990000	1131900000	793970000	680560000	498750000	1235500000	676340000	783320000	688880000	741280000	827490000	930450000	599250000
P34914	Bifunctional epoxide hydrolase 2;Cytosolic epoxide hydrolase 2;Lipid-phosphate phosphatase	Ephx2	34	72.7	362030000	194790000	255670000	466430000	302600000	295520000	393110000	235850000	326920000	279780000	246290000	387690000	432630000	212410000	288370000	442560000	227660000	242150000	120600000	106400000	126900000	127500000	93169000	249920000	157390000	235440000	337310000	210190000	125410000	228560000	290100000	266870000	262870000	310650000	276770000	281280000
P34927	Asialoglycoprotein receptor 1	Asgr1	9	36.3	149910000	107830000	121980000	121380000	79177000	145040000	116530000	90782000	124730000	87414000	94502000	116300000	142300000	89426000	109860000	109700000	90471000	116100000	113330000	112740000	104180000	101440000	101920000	131330000	114190000	149880000	142840000	103620000	105530000	143960000	133060000	117210000	121720000	145690000	152510000	106920000
P34928	Apolipoprotein C-I;Truncated apolipoprotein C-I	Apoc1	3	22.7	131470000	164470000	85209000	138730000	71384000	88154000	159580000	86191000	169880000	72066000	122690000	271370000	116400000	141240000	174230000	69028000	103110000	186270000	38877000	122120000	49946000	93155000	149850000	45590000	105700000	92777000	52389000	54483000	120150000	76022000	59473000	48292000	60898000	93188000	126760000	69603000
P35278	Ras-related protein Rab-5C	Rab5c	10	70.4	163380000	141290000	78600000	91088000	60125000	107010000	107630000	64619000	121530000	78410000	102540000	150750000	87028000	83131000	100730000	72197000	69546000	151520000	78219000	179990000	85103000	126350000	156380000	70447000	93964000	95390000	118100000	76881000	117930000	100950000	91005000	83560000	82747000	114950000	117210000	93145000
P35279	Ras-related protein Rab-6A;Ras-related protein Rab-6B	Rab6a;Rab6b	7	48.1	272410000	184900000	159880000	194560000	133300000	176270000	145260000	151340000	205570000	140160000	189790000	293610000	171360000	144100000	183680000	145100000	133950000	282140000	165180000	259120000	163950000	123580000	214780000	154070000	169450000	213440000	222010000	141060000	189770000	160910000	181700000	168420000	157950000	201100000	230600000	169320000
P35282	Ras-related protein Rab-21	Rab21	6	29.3	9550000	6780200	8503700	8613100	6811800	10879000	7639900	4849800	7870800	5318400	5408100	7402300	8929000	3417700	6201600	9280300	5601700	9557300	7189700	9529300	7210000	6560000	5343500	10995000	3648100	9219000	13472000	7911100	5091900	9138700	7462800	7781700	8149600	10120000	7722900	11858000
P35292	Ras-related protein Rab-17	Rab17	4	27.6	7391700	9108000	5569100	4714100	4325800	5483000	6071000	3757300	6170400	3766700	5337300	7032600	3240700	5516300	5006600	4141300	3094300	4828900	2251900	9210400	5093400	8843300	9534700	5181300	5506900	5564500	4909400	669679	8606700	4328500	7235300	5163000	6672000	5267000	9552300	5048500
P35293	Ras-related protein Rab-18	Rab18	10	63.6	46655000	28313000	28031000	45205000	25862000	29417000	41476000	23863000	34701000	23499000	28909000	46398000	38009000	27220000	38248000	35696000	22749000	40703000	23719000	34004000	24089000	30630000	30015000	32465000	26805000	40182000	53892000	28520000	31527000	37150000	39529000	38028000	41462000	41471000	44848000	40714000
P35486	Pyruvate dehydrogenase E1 component subunit alpha, somatic form, mitochondrial	Pdha1	16	54.4	123730000	60244000	84990000	135880000	88943000	121140000	118660000	74583000	99711000	69036000	73579000	107920000	128890000	67271000	103270000	128170000	74798000	76117000	83878000	62513000	83503000	62367000	51912000	118410000	75382000	106030000	128060000	88755000	64266000	110050000	124890000	103340000	124140000	116700000	101260000	102000000
P35492	Histidine ammonia-lyase	Hal	31	72.1	200120000	78165000	145600000	165550000	120130000	232290000	130640000	98387000	114060000	84000000	101190000	130670000	156030000	84188000	117770000	177320000	108770000	149050000	155880000	133210000	171260000	143340000	97609000	224450000	144400000	174440000	275680000	197770000	106050000	241140000	231830000	201320000	215980000	268340000	236630000	249260000
P35505	Fumarylacetoacetase	Fah	26	85.4	2760700000	3180400000	1461900000	1946200000	1298400000	2043700000	2300700000	1282400000	2523600000	1442100000	2149100000	3198000000	1578300000	2002900000	2076600000	1232000000	1373400000	3276300000	901160000	3396300000	1452500000	2837000000	3605800000	1182400000	2249100000	1962100000	1650600000	1137300000	3131900000	1953800000	1667800000	1594900000	1541900000	2143700000	3077700000	1526300000
P35550	rRNA 2-O-methyltransferase fibrillarin	Fbl	10	52.3	34384000	16648000	28157000	34808000	19920000	37202000	24816000	17470000	27380000	19454000	19156000	27445000	33355000	15303000	20156000	26384000	16892000	18839000	26699000	20088000	29207000	20543000	18177000	35007000	18005000	25400000	43063000	18789000	18319000	27037000	28684000	28308000	30372000	33950000	28277000	24074000
P35564	Calnexin	Canx	20	40.6	286130000	252780000	182770000	196870000	127430000	206310000	225880000	136760000	236540000	146900000	179580000	267570000	213760000	166800000	185630000	160390000	151550000	265630000	193850000	266220000	176580000	170040000	243910000	184960000	214150000	239790000	284580000	177180000	238350000	243050000	197740000	177670000	182130000	268530000	269460000	208770000
P35576	Glucose-6-phosphatase	G6pc	6	29.1	27210000	11222000	15941000	28279000	26887000	17055000	35380000	21167000	25254000	20102000	15957000	26373000	23279000	20334000	25423000	35262000	10570000	17444000	16832000	12017000	17167000	13419000	8044800	23811000	11911000	14874000	32076000	8293100	10337000	11216000	36429000	28652000	29917000	21023000	17686000	26919000
P35585	AP-1 complex subunit mu-1	Ap1m1	8	23.2	14412000	4402100	11453000	18530000	6745700	18766000	5875900	5482400	8431100	5486800	6757200	7737000	16468000	5035800	8657900	13428000	7898200	4062600	12588000	9146500	15415000	11431000	5944700	17966000	5607200	16677000	24523000	12893000	7967200	16701000	12468000	12425000	16154000	24392000	12540000	9298700
P35700	Peroxiredoxin-1	Prdx1	20	70.4	2834700000	2484300000	1755500000	2384700000	1529900000	2607800000	2331300000	1643300000	2439800000	1639200000	2217100000	3323100000	2365000000	1868900000	2319100000	1720100000	1448700000	3031600000	1529800000	2837400000	1565000000	2111100000	2468400000	2008900000	2155100000	2532100000	2754600000	1776500000	2191700000	2759600000	2309500000	2062500000	2156000000	2788100000	3101600000	2241500000
P35979	60S ribosomal protein L12	Rpl12	6	54.5	254660000	161730000	182100000	197350000	133700000	203950000	200510000	135140000	213480000	135130000	155330000	228210000	217820000	121140000	173540000	186550000	117270000	173120000	189370000	225990000	188950000	160550000	150240000	200300000	159810000	213550000	271620000	160620000	140140000	216330000	193170000	190570000	183650000	237930000	223790000	197120000
P35980	60S ribosomal protein L18	Rpl18	9	43.6	218860000	128470000	213870000	232200000	155030000	231800000	214680000	144190000	185820000	146790000	151350000	220110000	232030000	125890000	162030000	214590000	143140000	139730000	245650000	173010000	251990000	141110000	101300000	292560000	167190000	226100000	370580000	207150000	138380000	268060000	230990000	210760000	229110000	285100000	245090000	246090000
P36552	Oxygen-dependent coproporphyrinogen-III oxidase, mitochondrial	Cpox	20	48.5	76295000	58063000	69155000	69228000	43773000	65475000	66556000	41779000	67365000	39976000	53785000	74288000	76092000	48946000	63350000	58151000	42971000	53796000	65201000	75367000	66221000	62258000	59893000	69552000	54727000	69636000	86983000	48508000	50781000	72438000	59247000	55551000	55227000	74390000	71026000	59124000
P37040	NADPH--cytochrome P450 reductase	Por	37	63.9	230540000	111200000	201930000	195430000	118110000	235620000	132910000	92944000	131200000	86348000	103210000	119390000	157180000	78611000	104620000	137990000	80207000	100660000	219360000	175080000	227810000	178520000	117470000	263590000	130560000	198120000	302010000	176490000	137800000	240440000	227080000	225840000	226620000	234780000	218890000	179800000
P38060	Hydroxymethylglutaryl-CoA lyase, mitochondrial	Hmgcl	15	61.2	330640000	332460000	239030000	299690000	205930000	268680000	287980000	177850000	288620000	156950000	227180000	331680000	247290000	238550000	292620000	208320000	181870000	274160000	151760000	272410000	181410000	262420000	288510000	232310000	197730000	217740000	232280000	150600000	230780000	206360000	217300000	190250000	191490000	218840000	247050000	180340000
P38647	Stress-70 protein, mitochondrial	Hspa9	40	64.7	413460000	252880000	347070000	455920000	291070000	422450000	387300000	256240000	335450000	237930000	293090000	369270000	438840000	253230000	349990000	334220000	255680000	427790000	293190000	265420000	315680000	268500000	273230000	420310000	311440000	401250000	476300000	310290000	254200000	382000000	370900000	328090000	338700000	392060000	396530000	319940000
P39039	Mannose-binding protein A	Mbl1	5	25.9	26882000	18999000	25693000	18471000	13308000	18796000	14391000	10693000	12234000	11011000	9371000	13944000	13983000	9353800	10414000	14115000	11038000	8801100	14985000	13697000	16085000	7486600	7928300	21428000	10325000	13228000	19849000	9237300	7723500	13407000	11135000	9455300	10105000	18228000	13257000	15137000
P40124	Adenylyl cyclase-associated protein 1	Cap1	18	53.4	67092000	33935000	49845000	65493000	40977000	63756000	56429000	39982000	47451000	33838000	34537000	49293000	62184000	33471000	42110000	57008000	33865000	42589000	50531000	51798000	69281000	56978000	45998000	87704000	49129000	61727000	92967000	55759000	41109000	71431000	77994000	69306000	74449000	77185000	70492000	75141000
P40142	Transketolase	Tkt	41	80.1	916480000	1040200000	518400000	739330000	508530000	651750000	854830000	470610000	717060000	450360000	603630000	1022500000	572840000	672250000	781440000	434210000	487480000	950180000	380830000	1081800000	438270000	804620000	1074900000	445450000	701420000	543550000	476330000	313020000	759980000	524990000	544210000	486930000	513330000	543910000	717020000	425410000
P40336-2	Vacuolar protein sorting-associated protein 26A	Vps26a	5	17.8	18647000	11008000	13731000	14868000	10757000	15348000	11397000	10952000	14038000	10898000	10815000	21760000	21160000	7952300	11938000	17185000	10064000	15437000	12645000	14773000	14326000	11569000	7374600	18285000	9729600	17507000	28267000	12244000	14035000	19150000	16048000	17204000	14400000	20383000	15584000	18400000
P40936	Indolethylamine N-methyltransferase	Inmt	14	58.7	1074800000	493910000	526210000	1517000000	911690000	1482700000	949900000	628790000	731730000	379810000	521640000	725870000	1124200000	570480000	855800000	823970000	400120000	516220000	423000000	438960000	414910000	553360000	498900000	859090000	661930000	709330000	930400000	462390000	339290000	645050000	844170000	683460000	841500000	1021600000	888560000	668890000
P41105	60S ribosomal protein L28	Rpl28	8	38.7	76247000	34427000	59800000	64443000	38460000	60418000	61627000	40806000	63715000	38098000	40800000	60896000	74471000	30757000	47322000	56126000	38461000	56968000	72026000	45900000	69188000	35299000	28957000	71270000	42806000	67052000	98925000	47451000	43511000	78287000	57856000	59153000	62879000	76721000	59898000	68187000
P41317	Mannose-binding protein C	Mbl2	10	53.3	264850000	221020000	101060000	142120000	79296000	175980000	27104000	17823000	29965000	16329000	22698000	43158000	21873000	17905000	26696000	22840000	16160000	42584000	100270000	249580000	83104000	145760000	220910000	85916000	32024000	39526000	38897000	22773000	33462000	37229000	26629000	20044000	19774000	48331000	48168000	31146000
P42125	Enoyl-CoA delta isomerase 1, mitochondrial	Eci1	19	68.5	490500000	341280000	461430000	548210000	362170000	421250000	400050000	259980000	337660000	238810000	261460000	363600000	467950000	297940000	388530000	412540000	269880000	273340000	364240000	283470000	315970000	276540000	297080000	497680000	317970000	452600000	538070000	339260000	278960000	428980000	435490000	403890000	367140000	472860000	447850000	372540000
P42208	Septin-2	Septin2	11	50.7	28109000	21364000	19478000	21077000	17479000	29460000	24112000	15212000	28799000	15623000	20338000	27814000	25020000	18791000	19063000	18997000	16161000	31704000	25329000	40156000	25463000	34111000	36806000	27397000	30108000	23718000	29206000	21231000	25170000	34298000	26588000	23625000	27013000	35846000	31085000	30151000
P42227-2	Signal transducer and activator of transcription 3;Signal transducer and activator of transcription	Stat3	14	30.2	19714000	13100000	19553000	13485000	3648400	16669000	9137500	7250200	6852800	4867600	6793900	824522	10040000	6404600	6960300	6717300	3523200	10140000	25199000	15341000	26097000	16483000	10505000	14966000	7656400	11452000	12530000	8737100	7101000	12006000	11064000	12540000	13271000	12993000	13187000	10987000
P42669	Transcriptional activator protein Pur-alpha	Pura	7	32.1	50561000	24548000	34842000	49252000	27088000	43946000	37681000	22423000	31032000	21687000	22114000	37032000	43776000	20281000	28867000	40348000	21194000	27268000	39320000	29265000	32628000	25778000	18430000	46939000	24690000	36994000	46681000	31323000	19588000	40250000	45075000	42321000	44470000	48714000	39324000	41440000
P42932	T-complex protein 1 subunit theta	Cct8	24	59.5	70000000	38738000	49424000	80677000	45281000	70507000	61615000	42538000	58395000	44916000	47300000	64361000	78738000	37399000	57638000	69081000	42548000	49369000	62111000	47977000	56042000	38319000	39747000	75314000	51689000	78719000	106280000	72494000	48308000	90659000	73958000	70454000	73799000	94158000	87093000	83645000
P43274	Histone H1.4	Hist1h1e	9	25.1	728010000	420440000	638910000	411210000	277250000	684760000	447810000	354560000	484080000	322620000	343480000	439040000	514070000	310970000	414240000	411810000	341190000	393450000	591740000	719400000	754170000	749880000	491760000	764940000	497710000	549260000	706150000	386230000	427750000	686360000	646560000	561890000	602940000	778280000	650120000	495060000
P43276	Histone H1.5	Hist1h1b	4	17.9	57431000	21693000	29163000	21483000	14198000	33776000	19093000	16343000	20308000	12332000	14588000	19247000	17719000	14107000	13674000	21056000	15389000	21940000	49146000	45955000	49755000	51238000	54657000	58517000	16508000	35504000	38131000	18309000	16106000	26234000	41998000	47776000	36767000	34030000	31176000	33014000
P43883	Perilipin-2	Plin2	16	63.8	11739000	10749000	21771000	114470000	63958000	40490000	87816000	36669000	32663000	28035000	23510000	54998000	59353000	33662000	45858000	51702000	37067000	52087000	31174000	4131400	16720000	18672000	39184000	71034000	26609000	90155000	25691000	31073000	17645000	33493000	61633000	57698000	63043000	49912000	41826000	44883000
P45376	Aldose reductase	Akr1b1	6	29.1	12908000	5834300	4815700	6817600	7469500	8051500	9387100	7409900	8794700	6743400	8193600	10732000	8205600	6889000	7458900	10240000	4541100	6398800	9342500	10975000	9389800	9310200	5743600	13859000	6601100	8020000	15314000	9509500	8099800	8533400	16083000	19323000	14663000	12613000	9807300	13878000
P45377	Aldose reductase-related protein 2;Aldose reductase-related protein 1	Akr1b8;Akr1b7	4	15.5	193750000	147620000	163030000	215400000	134150000	196570000	213920000	121530000	155270000	108780000	145190000	195740000	158790000	134800000	153940000	160130000	129580000	145100000	124660000	138030000	123880000	118750000	136840000	199020000	166290000	172890000	216150000	124140000	127350000	190110000	150260000	145290000	159610000	204330000	190620000	147640000
P45591	Cofilin-2	Cfl2	7	68.1	67554000	49102000	46442000	56002000	35965000	54293000	48069000	34575000	55010000	36062000	38786000	58211000	53756000	37829000	41772000	42033000	31628000	70449000	39264000	51390000	41334000	52308000	63586000	44549000	42228000	40130000	53549000	37929000	49638000	59399000	48993000	45443000	48607000	57409000	50660000	42435000
P45700	Mannosyl-oligosaccharide 1,2-alpha-mannosidase IA	Man1a1	6	17.7	6011400	4230200	3896500	4387600	3704100	5429600	4386400	3152600	4204900	2905200	4367800	5327100	4413500	2973100	4626400	6159700	2444200	4560300	3716100	7267600	3880800	5019200	3567800	6643000	4285800	4222700	8952500	4994700	3049000	6308400	7418300	7143800	7126100	8151400	6650300	6528500
P45878	Peptidyl-prolyl cis-trans isomerase FKBP2	Fkbp2	8	63.6	188320000	241760000	144690000	145840000	107920000	152430000	181700000	113720000	180700000	119880000	164070000	233300000	125680000	159520000	164460000	93012000	112880000	257660000	91665000	259560000	134970000	209730000	266980000	110390000	174390000	138860000	136730000	95263000	197470000	136640000	129400000	114840000	117410000	157410000	187180000	131910000
P45952	Medium-chain specific acyl-CoA dehydrogenase, mitochondrial	Acadm	23	60.8	588460000	688930000	531600000	524910000	346920000	432230000	513720000	285990000	447410000	283300000	364700000	541450000	392500000	385910000	486690000	328330000	278490000	541760000	319070000	543080000	307670000	524970000	546140000	370210000	346310000	398240000	374240000	250520000	417730000	362720000	351010000	307570000	300730000	379930000	421680000	291410000
P46061	Ran GTPase-activating protein 1	Rangap1	6	13.4	5676100	4013200	5648000	5425400	3936000	7099300	5816200	5349200	5052800	4896300	6338800	7316200	7233800	3883300	3364100	5599600	5175800	618866	4133500	5893900	4391700	6120300	3365800	14590000	4158900	7391500	10001000	5667400	3576700	5692300	9098200	7543000	9504000	7497400	6341200	15592000
P46412	Glutathione peroxidase 3	Gpx3	4	23.9	35211000	57358000	14579000	18377000	11193000	34727000	17639000	7635200	42019000	10011000	17811000	34991000	10261000	17520000	15793000	15178000	18022000	56015000	10666000	24311000	16571000	23058000	33172000	9797500	17330000	13351000	15770000	7974800	30663000	31764000	13793000	10946000	13258000	28368000	31939000	17134000
P46467	Vacuolar protein sorting-associated protein 4B	Vps4b	5	14	10173000	6091400	5438000	10132000	10970000	8036700	12597000	8731300	9353800	7605600	6381700	11718000	10221000	6647800	8108800	14068000	482929	618866	6908800	7383600	7192800	6457400	6376900	9562700	8121800	7538500	16596000	5175200	5560900	14142000	15120000	12985000	12710000	10908000	11275000	13276000
P46638	Ras-related protein Rab-11B;Ras-related protein Rab-11A	Rab11b;Rab11a	11	57.8	186490000	213740000	99433000	124370000	74023000	125420000	129540000	81902000	152670000	83900000	124110000	193460000	102350000	111790000	123650000	68042000	84624000	222050000	80906000	231430000	90481000	169740000	237780000	79549000	130030000	103950000	101760000	68949000	166360000	108040000	91944000	82525000	79837000	127330000	138160000	84245000
P46656	Adrenodoxin, mitochondrial	Fdx1	4	25	184570000	218190000	114560000	140470000	110940000	133480000	208820000	136960000	222260000	135330000	172890000	284930000	148800000	223930000	210370000	130520000	152550000	273790000	59922000	148730000	84474000	154420000	158520000	75997000	140880000	92602000	155250000	85112000	228660000	108620000	131420000	118570000	130520000	147710000	157870000	126920000
P46664	Adenylosuccinate synthetase isozyme 2	Adss	8	25.4	17234000	11832000	10592000	740217	8652900	8729700	15359000	10014000	14473000	9063400	8939600	14384000	14233000	12424000	12795000	16219000	7826700	9374300	2938600	7938900	8019200	13017000	19087000	13198000	10823000	12962000	18867000	10503000	11293000	17232000	12173000	14376000	17167000	3488800	8937700	11577000
P46935	E3 ubiquitin-protein ligase NEDD4	Nedd4	9	13.9	13513000	8911900	8300000	11842000	7682300	11827000	10268000	6502100	10392000	6125600	7443100	10139000	10556000	7450500	8263200	10457000	5290900	9329100	9589400	12766000	9882700	9405300	10284000	11253000	7064500	8112200	15492000	8042000	6186900	10928000	9814100	10146000	9446900	10912000	10323000	9866400
P46978	Dolichyl-diphosphooligosaccharide--protein glycosyltransferase subunit STT3A	Stt3a	18	24.7	60437000	33602000	50111000	61757000	33313000	54582000	45876000	35768000	54016000	38100000	37564000	57676000	72898000	28649000	40241000	57702000	29913000	41310000	69175000	46324000	56813000	34928000	28082000	68912000	36874000	62740000	93662000	54366000	41744000	70025000	63208000	63763000	61300000	79860000	69032000	61138000
P47199	Quinone oxidoreductase	Cryz	16	61.9	184480000	108490000	133010000	170000000	105050000	152860000	132940000	84840000	130050000	91604000	93284000	139690000	158860000	101920000	137840000	157040000	88145000	101710000	120910000	105260000	112310000	111830000	84304000	162770000	101900000	147160000	188620000	135150000	85312000	161940000	152510000	137850000	140400000	176350000	157200000	146480000
P47738	Aldehyde dehydrogenase, mitochondrial	Aldh2	31	66.7	1845000000	1049500000	1392900000	1977800000	1379200000	2024800000	1761900000	1116100000	1327400000	978870000	1197200000	1546500000	1930400000	1031800000	1383300000	1711500000	1075700000	1157000000	1459200000	1290000000	1496200000	1090100000	947320000	1967400000	1315300000	1651500000	2215700000	1429900000	967140000	1788800000	1767900000	1487300000	1839900000	1837400000	1930700000	1545400000
P47754	F-actin-capping protein subunit alpha-2	Capza2	12	63.3	87356000	45846000	57951000	78213000	49229000	72684000	72828000	51554000	66187000	48181000	51843000	79309000	81099000	43493000	54838000	65323000	49787000	64828000	73745000	65356000	68416000	62925000	62615000	85128000	53636000	73240000	99052000	62633000	50660000	82113000	72459000	74947000	80011000	94131000	83783000	78937000
P47757-2	F-actin-capping protein subunit beta	Capzb	12	46	72541000	37585000	31531000	51762000	29168000	55480000	52155000	33900000	49743000	33168000	35114000	56342000	50736000	31584000	39357000	43870000	20492000	43709000	40504000	45069000	39986000	41457000	40866000	44018000	33768000	48257000	62159000	42568000	32755000	51772000	54116000	50793000	54320000	61821000	54221000	55127000
P47758	Signal recognition particle receptor subunit beta	Srprb	8	41.3	19926000	9643900	15499000	17973000	9212100	14967000	12067000	9821300	15856000	13099000	10593000	16641000	18665000	8414700	12203000	13935000	11649000	14631000	22426000	13359000	19198000	13272000	6727100	17690000	12403000	17719000	22183000	14171000	10894000	18675000	15850000	14241000	13484000	18104000	19651000	16421000
P47791-2	Glutathione reductase, mitochondrial	Gsr	17	66.7	132300000	149040000	67908000	86152000	51633000	84361000	99703000	59310000	106320000	56718000	83919000	133300000	73704000	77805000	96173000	51687000	68061000	187600000	41873000	154100000	58749000	114090000	145220000	41908000	89023000	79302000	60767000	40805000	109380000	70084000	56589000	52050000	59456000	75620000	89380000	59215000
P47811-4	Mitogen-activated protein kinase 14	Mapk14	5	29	4196300	1404900	3378800	3769300	2671500	4307900	4324600	3282500	2710800	2322300	1467400	2579000	5268500	2676200	3542300	4771000	3451200	618866	3592800	3328400	4059800	3143300	2674100	5889500	4582300	3799600	6468900	4929100	2477500	7726900	5716100	5925400	5739400	7850400	5481400	5497600
P47911	60S ribosomal protein L6	Rpl6	13	35.1	220730000	118210000	193550000	211140000	144630000	206970000	185690000	131180000	175200000	132080000	134260000	209530000	241760000	114980000	153200000	206520000	121860000	141200000	227640000	160810000	209520000	130000000	99505000	251270000	140230000	203970000	319910000	196000000	135870000	242380000	215150000	203280000	204090000	266220000	208550000	232370000
P47915	60S ribosomal protein L29	Rpl29;Gm3550	4	23.8	78220000	52731000	83893000	74593000	60784000	85433000	88607000	59005000	69567000	55215000	60795000	74910000	87316000	52069000	60561000	86557000	53113000	54014000	83496000	65359000	108400000	56596000	34020000	134910000	69297000	84007000	150160000	74850000	52329000	97242000	91325000	83584000	92124000	111700000	100530000	97845000
P47941	Crk-like protein	Crkl	6	34	16406000	13540000	6925100	15928000	10656000	15360000	14368000	9492600	12085000	12070000	11269000	14550000	700781	9950200	9146700	9608800	11350000	17148000	13678000	14706000	12932000	16182000	19432000	11845000	9919100	13772000	23668000	3140700	12967000	11720000	17654000	8386200	13391000	13080000	16097000	16042000
P47955	60S acidic ribosomal protein P1	Rplp1	4	79.8	757300000	650750000	440650000	528740000	408040000	502660000	692380000	420530000	637220000	415690000	516910000	749230000	488710000	626780000	517330000	460090000	396620000	980620000	369270000	808320000	492780000	869450000	830380000	471780000	637870000	475490000	517090000	368440000	650720000	424150000	528340000	537330000	514970000	516230000	651420000	466270000
P47962	60S ribosomal protein L5	Rpl5	12	41.4	113970000	83800000	86453000	86200000	50799000	102980000	82638000	64039000	110610000	62608000	71829000	111930000	98794000	60517000	85717000	79835000	68220000	99162000	74563000	118780000	90551000	81705000	78352000	77736000	68198000	88331000	110830000	73144000	70087000	98633000	86471000	78788000	80092000	104130000	104350000	78051000
P47963	60S ribosomal protein L13	Rpl13	9	41.7	188960000	119940000	168760000	209760000	139740000	209950000	190310000	136630000	167020000	117930000	144200000	197510000	193220000	104270000	150580000	191110000	108880000	121110000	170920000	166280000	202050000	147770000	98608000	252480000	139800000	205910000	323500000	171080000	134330000	235320000	202280000	196070000	227650000	262480000	238710000	227620000
P47968	Ribose-5-phosphate isomerase	Rpia	3	6.9	2086200	3326200	1659800	2447900	1953900	1538800	3567800	1743000	2694000	1660500	1969300	4065500	1636500	2635400	2900700	1289200	2400300	3095700	958540	2832900	1412400	2455500	4638900	1604800	2727200	2959800	1539100	1283800	2645900	1816800	1964700	1546000	1861000	1841100	3181500	2083300
P48024	Eukaryotic translation initiation factor 1	Eif1	9	80.5	57841000	43142000	29571000	46875000	32798000	40080000	47916000	29251000	51678000	32708000	32950000	63805000	38933000	40817000	33625000	26326000	21406000	53244000	21601000	45321000	31958000	54103000	53992000	36599000	28886000	40685000	32188000	25213000	42777000	35639000	50751000	45387000	43873000	41070000	50461000	33010000
P48036	Annexin A5	Anxa5	19	66.5	245990000	144880000	135740000	207890000	141970000	220400000	183600000	125390000	211260000	116090000	145660000	233530000	218870000	159600000	192610000	188700000	141700000	258600000	190810000	199680000	179250000	162170000	206140000	186850000	159910000	202910000	242940000	171330000	169380000	265050000	223500000	216790000	210010000	271800000	243450000	237770000
P48678	Prelamin-A/C;Lamin-A/C	Lmna	31	58.8	83675000	49318000	57525000	55766000	33172000	74455000	51482000	34884000	56589000	31492000	36095000	54896000	53064000	36123000	43040000	43968000	37132000	57847000	62016000	72366000	62325000	67737000	70877000	66847000	51199000	54703000	67797000	44274000	48278000	66219000	62615000	52746000	55058000	70266000	64691000	54929000
P48758	Carbonyl reductase [NADPH] 1	Cbr1	20	73.3	177330000	121950000	110950000	242610000	157900000	197950000	168830000	108290000	120000000	73261000	96303000	138010000	146110000	86829000	132170000	128670000	83068000	132880000	88993000	119930000	96998000	101690000	132420000	169260000	151670000	180460000	252990000	143660000	129220000	192090000	196310000	170200000	198650000	213820000	229870000	154700000
P48771	Cytochrome c oxidase subunit 7A2, mitochondrial	Cox7a2	2	27.7	639660000	274510000	86090000	107320000	320400000	194670000	783020000	441800000	734920000	395080000	604700000	650770000	184690000	545360000	574340000	540690000	99185000	196370000	84454000	431840000	133840000	332960000	135840000	215250000	176750000	223720000	568840000	59888000	344550000	165710000	527860000	488530000	494850000	248540000	248570000	440780000
P48776	Tryptophan 2,3-dioxygenase	Tdo2	16	49.3	33395000	18457000	34009000	74313000	47100000	61205000	49732000	31498000	38898000	31681000	30323000	45385000	59340000	28777000	36031000	52681000	37630000	46789000	44239000	23322000	37923000	33195000	28949000	60480000	27456000	39888000	50296000	31702000	22261000	37345000	58896000	46734000	53772000	45052000	48428000	42335000
P49182	Heparin cofactor 2	Serpind1	3	6.1	6676700	4774600	4095000	6095800	3444200	5608300	815272	3477400	6231300	3183600	3897100	4832400	5360700	3933600	3647500	5389300	2951300	3697400	4959800	4916900	4829300	3768200	4485500	5613000	4984100	6714600	10002000	4556500	5804700	9698300	4769700	6136700	5960800	9666900	6235200	8350400
P49429	4-hydroxyphenylpyruvate dioxygenase	Hpd	35	83	1354200000	617260000	978280000	1263200000	819240000	1642000000	905950000	642760000	1053300000	626740000	773250000	1014800000	1251900000	656260000	925310000	1016900000	576200000	834590000	1265100000	1020100000	1174100000	898080000	739980000	1408100000	943060000	1368900000	1901300000	1387600000	869010000	1726700000	1434000000	1371400000	1482800000	1790500000	1719600000	1492000000
P49586	Choline-phosphate cytidylyltransferase A;Choline-phosphate cytidylyltransferase B	Pcyt1a;Pcyt1b	5	23.4	16094000	9909100	11538000	13735000	9453100	11831000	11855000	9516800	12467000	7503300	9347500	12965000	11031000	8498100	11456000	10193000	4800600	10759000	10340000	12659000	11996000	12301000	11389000	11481000	9252800	13490000	13132000	6817600	12401000	14942000	12779000	10518000	17492000	9980300	12218000	9096400
P49722	Proteasome subunit alpha type-2	Psma2	12	59.4	165830000	150290000	93816000	132970000	80945000	141640000	130680000	86589000	147720000	84605000	115600000	204330000	116980000	102220000	117840000	91047000	81126000	157170000	68403000	196160000	79445000	135880000	190610000	72794000	132770000	111950000	115520000	76770000	139660000	113470000	94204000	87285000	91600000	133400000	159480000	99498000
P49935	Pro-cathepsin H;Cathepsin H mini chain;Cathepsin H;Cathepsin H heavy chain;Cathepsin H light chain	Ctsh	6	33	268850000	277960000	146450000	119860000	112080000	131060000	217900000	130280000	213040000	114740000	162670000	217930000	133850000	175900000	174200000	104760000	96831000	198420000	65887000	260600000	91909000	227170000	234630000	75678000	128070000	120480000	111990000	66318000	192780000	119400000	136250000	122710000	123390000	131560000	131530000	102030000
P49962	Signal recognition particle 9 kDa protein	Srp9	2	22.1	23064000	38880000	14954000	22223000	14561000	22026000	27081000	12883000	23889000	14355000	19877000	35597000	15337000	14391000	24519000	13384000	12849000	37132000	9165600	42414000	16777000	29505000	14515000	8794600	14473000	18977000	17516000	10100000	28043000	20700000	17308000	13734000	12434000	21844000	29840000	11900000
P50171	Estradiol 17-beta-dehydrogenase 8	Hsd17b8;H2-Ke6	11	61.8	85411000	46980000	67286000	76447000	52343000	71550000	73281000	50963000	66155000	45962000	63450000	78379000	87155000	50180000	66308000	73810000	55112000	64815000	66099000	57763000	61306000	54951000	48354000	84362000	55112000	72817000	95144000	59267000	44743000	62485000	69982000	63450000	68234000	85727000	76691000	73649000
P50247	Adenosylhomocysteinase	Ahcy	34	84	3377300000	3741400000	1937300000	2558600000	1748200000	2868400000	3017400000	1775800000	3188500000	1824200000	2882900000	3745500000	2276400000	2737500000	2938300000	1662200000	1818800000	4063400000	1389600000	3860600000	1816600000	3304800000	3190000000	1550400000	2664900000	2090700000	2434000000	1590500000	3339700000	2433600000	2190700000	1948700000	2031600000	2509300000	2975000000	1947500000
P50285	Dimethylaniline monooxygenase [N-oxide-forming] 1	Fmo1	27	55.6	94447000	51245000	64550000	101260000	72413000	101250000	87423000	54855000	76936000	54014000	56270000	76016000	98023000	52349000	85119000	94380000	53215000	53198000	73845000	59092000	70844000	44560000	39431000	109520000	93116000	161870000	221980000	143330000	97409000	183080000	167310000	162570000	171060000	195400000	184680000	161330000
P50295	Arylamine N-acetyltransferase 2	Nat2	7	31	18814000	10976000	12203000	18102000	11958000	17855000	17858000	11723000	15652000	11109000	12498000	17309000	16652000	8984000	14591000	16294000	9553200	10413000	14780000	13672000	11335000	11301000	9885500	19316000	12524000	13145000	21453000	14275000	11044000	18193000	16338000	16240000	17731000	17296000	15999000	18398000
P50396	Rab GDP dissociation inhibitor alpha	Gdi1	11	50.6	29079000	11329000	16318000	28105000	19431000	25047000	22605000	13699000	16786000	15217000	13505000	22140000	25976000	12202000	18791000	26911000	12569000	10714000	17483000	15410000	18128000	13106000	12214000	29585000	15011000	22669000	37882000	23666000	13539000	23673000	29927000	27726000	29789000	28570000	26505000	27489000
P50427	Steryl-sulfatase	Sts	12	28.5	34954000	38498000	23301000	24334000	17525000	23364000	26936000	17300000	24797000	14682000	21583000	28325000	21330000	20075000	23982000	14389000	16169000	36459000	18779000	39864000	18782000	42265000	39121000	17508000	22302000	17171000	25328000	8330800	21486000	15650000	21020000	18019000	20969000	16840000	17770000	15245000
P50431	Serine hydroxymethyltransferase, cytosolic;Serine hydroxymethyltransferase	Shmt1	30	75.7	294280000	343680000	172860000	256620000	154930000	221110000	317500000	165220000	317010000	183280000	256690000	413170000	243140000	261010000	325400000	172760000	212380000	442840000	126900000	319190000	139360000	293370000	416310000	171900000	350760000	371870000	293480000	241990000	488050000	364780000	265640000	243090000	247590000	379220000	467040000	262950000
P50462	Cysteine and glycine-rich protein 3	Csrp3	4	41.2	21959000	21821000	13144000	9706000	9758900	11154000	12190000	9022100	18183000	11025000	11565000	20490000	15066000	9989900	16125000	8238800	7908900	7868100	14324000	26309000	18143000	9593200	13598000	13866000	17391000	28568000	23085000	14662000	23181000	24891000	15239000	18187000	14783000	22459000	23874000	19234000
P50516	V-type proton ATPase catalytic subunit A	Atp6v1a	19	40.2	32621000	18688000	25234000	31390000	20629000	29295000	25783000	18373000	24157000	17844000	19122000	29073000	27932000	18617000	23402000	25419000	17331000	24489000	27124000	29016000	30568000	27407000	24111000	38485000	27443000	31944000	44467000	27829000	22347000	34219000	33304000	28733000	32545000	34250000	34115000	33365000
P50518	V-type proton ATPase subunit E 1	Atp6v1e1	5	20.8	14952000	10397000	13973000	14464000	7967400	18775000	12249000	7871800	9228800	6691400	8696200	14628000	12037000	9167400	10618000	6730100	10414000	18867000	15354000	14013000	16508000	11256000	23771000	13707000	20613000	12996000	15627000	14006000	11347000	17492000	14169000	9845200	11363000	16637000	16556000	13997000
P50544	Very long-chain specific acyl-CoA dehydrogenase, mitochondrial	Acadvl	39	72.1	218940000	127150000	244130000	216890000	147290000	192830000	191490000	124060000	159170000	117620000	119940000	163220000	224660000	112400000	146500000	192690000	113850000	109570000	163570000	134090000	166100000	156020000	98863000	258520000	147150000	193560000	291950000	156170000	113440000	193430000	230800000	208010000	213760000	232800000	205800000	178560000
P50580	Proliferation-associated protein 2G4	Pa2g4	17	56.6	82308000	62195000	59379000	64010000	53000000	72916000	72976000	50241000	79563000	47191000	57521000	90035000	70501000	50407000	63159000	58413000	45871000	72314000	55385000	84945000	57648000	58078000	55047000	64277000	50006000	67175000	83423000	47607000	47420000	64555000	70823000	59002000	59182000	68322000	67028000	62727000
P51150	Ras-related protein Rab-7a	Rab7a	14	64.3	142230000	142790000	79240000	91177000	59725000	105420000	101980000	59612000	118810000	66845000	102910000	150050000	87907000	72952000	95010000	58636000	64226000	140790000	65303000	175190000	70913000	106200000	140120000	73537000	86624000	88737000	97759000	60883000	113430000	97195000	75346000	71137000	73467000	105290000	118790000	69145000
P51175	Protoporphyrinogen oxidase	Ppox	4	13.2	4236600	1456800	2167000	2556000	3409100	1588900	3522100	1835000	3020100	2531700	2594600	3572600	3253200	3108800	2156600	5430500	1831400	618866	1628500	1273300	2039900	2598200	2869000	3837900	1881300	2489000	5040400	3977500	1712000	3052700	6437700	5796600	5401400	4065500	3733300	3620000
P51410	60S ribosomal protein L9	Rpl9	11	64.6	146070000	83502000	107020000	126670000	90065000	119100000	120080000	82904000	126290000	82085000	79212000	136800000	144360000	75696000	106130000	127840000	74483000	94698000	131990000	117090000	113120000	85973000	63417000	127070000	72643000	129160000	175840000	108320000	86967000	136340000	129240000	128280000	115230000	152000000	124660000	146180000
P51658	Estradiol 17-beta-dehydrogenase 2	Hsd17b2	13	40.9	49644000	25250000	33622000	38966000	23595000	39732000	26905000	25140000	31826000	28973000	31918000	35220000	43505000	18063000	23915000	43302000	23178000	21350000	44996000	32296000	37707000	24481000	18380000	42141000	41830000	54396000	101230000	47798000	36653000	68472000	53340000	61161000	49382000	84723000	69019000	59077000
P51660	Peroxisomal multifunctional enzyme type 2;(3R)-hydroxyacyl-CoA dehydrogenase;Enoyl-CoA hydratase 2	Hsd17b4	29	56.9	309260000	182370000	243080000	544260000	317170000	269300000	388590000	223310000	262930000	211570000	207290000	386580000	379580000	206010000	299490000	310490000	186270000	260070000	201530000	167580000	178500000	158530000	139070000	277960000	157200000	240960000	362390000	213600000	155910000	258220000	272340000	264480000	243690000	286920000	248080000	240240000
P51855	Glutathione synthetase	Gss	21	62.9	155680000	197130000	96656000	93135000	61831000	114370000	107440000	74441000	118120000	73631000	102240000	153850000	70832000	88430000	104770000	61141000	81235000	205240000	69056000	239550000	78543000	200560000	288750000	66772000	111970000	75715000	80679000	44902000	129440000	80236000	72403000	69382000	61636000	91943000	108200000	66959000
P51859	Hepatoma-derived growth factor	Hdgf	14	61.2	57893000	50002000	36703000	36222000	22236000	49398000	40945000	22842000	39104000	23921000	30285000	41646000	36281000	27453000	32710000	24966000	25214000	55097000	39306000	58567000	36716000	54277000	65799000	38366000	40373000	37040000	42216000	25011000	41432000	33439000	36303000	31300000	34286000	43186000	42654000	30838000
P51863	V-type proton ATPase subunit d 1	Atp6v0d1	5	17.9	11474000	2504600	12733000	3482000	9340100	26409000	15415000	8804600	596189	3436800	640650	14754000	14321000	7875500	606068	21954000	482929	618866	10468000	9484200	10372000	8835300	7926000	21706000	8477000	11429000	30875000	8108400	11185000	3833300	12461000	9616600	9445800	4969600	15668000	2003000
P51881	ADP/ATP translocase 2;ADP/ATP translocase 2, N-terminally processed	Slc25a5	19	60.7	745190000	395420000	589850000	992360000	619190000	797560000	765980000	544100000	667090000	503820000	539880000	772910000	970520000	489630000	694270000	877980000	534510000	482070000	596570000	480250000	639300000	458660000	371870000	947730000	607290000	933870000	1244200000	772400000	537390000	1052600000	962800000	886780000	940020000	1015200000	1005100000	838170000
P52196	Thiosulfate sulfurtransferase	Tst	15	49.8	403640000	240510000	243760000	451380000	282000000	447200000	464280000	299170000	456450000	291230000	440800000	484430000	562550000	308630000	421060000	458490000	310060000	444620000	366430000	363090000	336480000	263770000	314230000	519400000	444150000	720120000	816230000	524430000	428550000	689590000	657630000	545960000	609280000	739150000	724070000	600220000
P52430	Serum paraoxonase/arylesterase 1	Pon1	14	62.3	215330000	117530000	163050000	168580000	113440000	145070000	130170000	79692000	139810000	84440000	103020000	107590000	141190000	85935000	97913000	145840000	78397000	69881000	162470000	147930000	150450000	151680000	96235000	218170000	127820000	233240000	315310000	184260000	141560000	224400000	192410000	209280000	182780000	241640000	218780000	226670000
P52480	Pyruvate kinase PKM	Pkm	15	44.6	47985000	20370000	25599000	32525000	19440000	37561000	25170000	21241000	24525000	15749000	16130000	26447000	32103000	16509000	22161000	26980000	19703000	19342000	45236000	39319000	42719000	32622000	27231000	43477000	21976000	34496000	49879000	32453000	19888000	39608000	35958000	39371000	41745000	39016000	33617000	39207000
P52503	NADH dehydrogenase [ubiquinone] iron-sulfur protein 6, mitochondrial	Ndufs6	7	64.7	76529000	74816000	52886000	61765000	44171000	61865000	83706000	48100000	77136000	43473000	68131000	94993000	50556000	65301000	74003000	48665000	52880000	102020000	30176000	73041000	43713000	66794000	85674000	36620000	66097000	46778000	49532000	29634000	64374000	49704000	52556000	37916000	44781000	46043000	59313000	41905000
P52760	Ribonuclease UK114	Hrsp12	11	91.9	3132300000	4134200000	1975300000	2377800000	1753600000	1887500000	3497200000	1915600000	3183100000	1960700000	2829100000	4353100000	1991300000	2882600000	3053300000	1680000000	2427800000	6338600000	920750000	3875400000	1446700000	3467000000	5253100000	1282600000	4173200000	3174700000	2374700000	1786600000	4940800000	2997400000	2615400000	2372700000	2288000000	3262500000	4266100000	2283300000
P52792-2	Glucokinase	Gck	15	40.2	28998000	11409000	16039000	36805000	24156000	33957000	28143000	17738000	24468000	14072000	14603000	26688000	32174000	17065000	26611000	30607000	15659000	20594000	21233000	16009000	19273000	16659000	14528000	31244000	18847000	23571000	31482000	24172000	17095000	26099000	32103000	27853000	29806000	26754000	29427000	26347000
P52825	Carnitine O-palmitoyltransferase 2, mitochondrial	Cpt2	28	54	191080000	105310000	188270000	213540000	138240000	173810000	172690000	106590000	134360000	101900000	115870000	148380000	199540000	113200000	144890000	191810000	108850000	109910000	140280000	102190000	143000000	104960000	87619000	230780000	110870000	167120000	221820000	136380000	90868000	155650000	188910000	162380000	168640000	181680000	160870000	153290000
P53395	Lipoamide acyltransferase component of branched-chain alpha-keto acid dehydrogenase complex, mitochondrial	Dbt	18	47.5	100260000	54998000	84709000	96934000	71563000	110680000	82395000	59539000	74570000	55294000	61379000	78325000	96022000	48973000	72037000	104670000	54452000	67535000	79523000	67545000	94786000	73818000	54501000	137720000	67753000	99752000	160810000	93592000	60822000	113260000	108550000	99274000	112580000	116120000	107320000	103520000
P53986	Monocarboxylate transporter 1	Slc16a1	5	15.6	27928000	12434000	18795000	22972000	13485000	18473000	18493000	11844000	17108000	12638000	12105000	21481000	24388000	10801000	16449000	18615000	13148000	16982000	26065000	13566000	19288000	14948000	12537000	24350000	14394000	21033000	23544000	15237000	11610000	18946000	22699000	19466000	17986000	24873000	19334000	23097000
P53994	Ras-related protein Rab-2A;Ras-related protein Rab-2B	Rab2a;Rab2b	9	47.6	47147000	30031000	32181000	39653000	27354000	41370000	42968000	26468000	36423000	29468000	32385000	49420000	43069000	27796000	35459000	39486000	26598000	40005000	33985000	36748000	32909000	33532000	29825000	42452000	30126000	39621000	62052000	32673000	30103000	44123000	40464000	40272000	42785000	47688000	48900000	47868000
P53996-3	Cellular nucleic acid-binding protein	Cnbp	5	39	96945000	84527000	50255000	44733000	37174000	60957000	78249000	41914000	69083000	40200000	57121000	89198000	36139000	47361000	55207000	34379000	31411000	113900000	31918000	106920000	47122000	82800000	96703000	37706000	57465000	47179000	47317000	21539000	79048000	43124000	53059000	43477000	38321000	44737000	57079000	34901000
P54071	Isocitrate dehydrogenase [NADP], mitochondrial	Idh2	28	60.2	290100000	353130000	187330000	213930000	166570000	260040000	269780000	162680000	265000000	142640000	255390000	316920000	195070000	259270000	283100000	143820000	193800000	445760000	160440000	457080000	200780000	529890000	742640000	274540000	410230000	367430000	289030000	190460000	428510000	291840000	276420000	239360000	240730000	354950000	392890000	248990000
P54116	Erythrocyte band 7 integral membrane protein	Stom	4	20.1	18926000	11779000	18451000	33318000	22430000	22798000	23336000	20057000	91737000	16808000	15876000	29655000	27717000	14646000	22713000	34284000	7615200	14318000	7443800	18681000	16042000	18464000	10267000	38071000	15746000	25730000	44273000	19566000	8314800	20703000	59712000	93735000	34273000	18039000	27787000	35272000
P54728	UV excision repair protein RAD23 homolog B	Rad23b	11	40.6	58869000	46223000	41533000	52134000	36062000	46438000	47546000	32821000	46705000	31215000	32007000	56644000	53001000	38890000	47095000	37928000	30910000	66428000	34402000	49832000	38441000	44139000	46740000	36916000	36572000	39899000	41485000	33657000	41619000	44538000	34574000	34036000	35500000	47458000	43684000	40200000
P54775	26S protease regulatory subunit 6B	Psmc4	18	52.9	28521000	15755000	21307000	32735000	22767000	31117000	27746000	19611000	21567000	17691000	18689000	28144000	26116000	16887000	19856000	26309000	15824000	18530000	23891000	20691000	25641000	20714000	16133000	38932000	23796000	29704000	49156000	29473000	18226000	32710000	31185000	30717000	31452000	36680000	32239000	35036000
P54822	Adenylosuccinate lyase	Adsl	7	23.8	16288000	5135900	11227000	15374000	10508000	15038000	11928000	8837400	11389000	7897200	8214400	13052000	13632000	7635200	9781900	13082000	8707700	9148800	13501000	9736200	13714000	7807000	7724400	20615000	11245000	13996000	25970000	12873000	12897000	16491000	15974000	16894000	15977000	19511000	16674000	18814000
P54823	Probable ATP-dependent RNA helicase DDX6	Ddx6	9	27.5	20428000	12848000	13229000	13074000	10073000	16063000	14908000	11077000	18848000	10967000	10979000	18291000	14117000	11501000	12307000	16217000	10996000	14649000	16376000	15556000	12346000	11726000	12047000	16261000	12504000	16469000	17144000	11506000	13254000	18751000	23052000	11966000	17448000	16125000	13422000	11780000
P54869	Hydroxymethylglutaryl-CoA synthase, mitochondrial	Hmgcs2	30	72.2	3331500000	2663500000	4153400000	3840800000	2354200000	2880800000	3581400000	2028600000	2583200000	1762500000	1845500000	2761000000	3133200000	2213000000	2804000000	3250900000	1767000000	1607000000	2060400000	2417700000	2152300000	2835200000	1881700000	3438700000	2110500000	2695600000	3365500000	1700500000	1654700000	2557100000	3225700000	3036100000	2920600000	2900400000	2738100000	2152900000
P55050	Fatty acid-binding protein, intestinal	Fabp2	3	25	93914000	103430000	49208000	91815000	53181000	41073000	95203000	59130000	103750000	68412000	87603000	144360000	97725000	104500000	131930000	83236000	98431000	149910000	25738000	55377000	26044000	51380000	60563000	22722000	74511000	58225000	50528000	47809000	84169000	48527000	45569000	47884000	49591000	74864000	72823000	61097000
P55096	ATP-binding cassette sub-family D member 3	Abcd3	34	58.3	133960000	77803000	102340000	375900000	215030000	141900000	249880000	137820000	158630000	141730000	121630000	228950000	274090000	128020000	193350000	207590000	119330000	120080000	93671000	52707000	80121000	54754000	55515000	217800000	98655000	183150000	264470000	161520000	86261000	190710000	196100000	187570000	178540000	204860000	170520000	188850000
P55258	Ras-related protein Rab-8A	Rab8a	4	30.9	13113000	9036300	14691000	14434000	11386000	14604000	13384000	11117000	12351000	11200000	9633900	14196000	14681000	8811400	10629000	11659000	9706600	11231000	13156000	9944100	15340000	8558500	8336800	19651000	11591000	15509000	25389000	14420000	10915000	18047000	15793000	14706000	14969000	17825000	17297000	15719000
P55264-2	Adenosine kinase	Adk	24	74.2	794290000	623860000	519410000	576020000	425820000	684410000	675930000	466850000	660260000	412600000	544230000	839610000	607830000	549990000	649750000	522040000	409720000	596260000	434920000	862480000	549080000	749340000	656250000	551030000	524160000	503170000	638230000	423560000	523460000	599720000	661010000	522540000	553970000	659160000	705610000	550190000
P55302	Alpha-2-macroglobulin receptor-associated protein	Lrpap1	8	22.5	44236000	38646000	27515000	30777000	23318000	29187000	30822000	22708000	36009000	17440000	25269000	36752000	24516000	21361000	27467000	13613000	20482000	44670000	26572000	48922000	28325000	34243000	49889000	24613000	34032000	28022000	29379000	19860000	32717000	32877000	23324000	21236000	21366000	35797000	32538000	25961000
P56135	ATP synthase subunit f, mitochondrial	Atp5j2	3	34.1	382810000	229860000	316480000	392950000	369440000	361730000	373380000	261820000	328360000	252610000	296630000	394130000	362420000	230570000	349070000	439390000	158210000	181710000	232880000	265230000	329350000	270750000	163520000	509000000	263360000	438570000	631990000	268260000	274620000	407350000	413710000	457920000	519050000	449010000	430970000	420100000
P56213	FAD-linked sulfhydryl oxidase ALR	Gfer	9	49.5	33703000	27684000	18801000	19743000	14254000	23060000	26936000	15837000	24595000	16765000	20410000	28668000	17760000	19882000	23223000	14725000	17505000	26575000	12799000	22461000	14328000	19607000	24636000	17160000	24443000	18327000	18654000	12495000	22375000	17416000	17983000	14615000	15858000	20903000	19765000	15044000
P56371	Ras-related protein Rab-4A	Rab4a	2	12.8	10593000	5869900	8003000	7762500	6489100	7399000	7556900	7801900	9505800	6546200	5823600	8301000	6928400	6377200	7613400	11902000	4703300	1528200	8918100	11625000	9235300	5841000	3389800	8878500	5622700	6859800	15381000	6777200	4876400	5748500	12101000	9856900	13330000	9188200	6740800	9913900
P56376	Acylphosphatase-1;Acylphosphatase	Acyp1	6	71.7	17815000	19638000	7879900	12457000	7674100	13526000	14164000	9657900	14762000	9068900	12518000	17768000	11010000	12050000	13191000	8895600	7949900	21271000	7625400	18376000	8487500	15307000	18485000	8285200	13924000	11360000	12513000	9820900	18222000	13514000	11944000	11757000	10845000	15235000	16822000	12441000
P56380	Bis(5-nucleosyl)-tetraphosphatase [asymmetrical]	Nudt2	3	29.9	13622000	8026700	7574500	14951000	8548300	12130000	12442000	7122900	8926300	9136600	11076000	12649000	9136700	7437300	11361000	10785000	7171600	7935500	11004000	10819000	10068000	4783500	8968000	15171000	6641600	14034000	20429000	9631800	9194000	13688000	14432000	13716000	15750000	17104000	14029000	12431000
P56382	ATP synthase subunit epsilon, mitochondrial	Atp5e	2	30.8	179560000	124840000	176630000	209680000	133110000	184490000	194280000	144290000	155800000	116570000	153430000	198620000	170070000	117240000	159470000	188100000	139450000	137290000	114170000	147140000	156560000	136300000	143390000	214680000	165260000	213660000	279070000	156350000	145220000	235820000	212100000	172520000	196500000	232380000	253450000	173230000
P56389	Cytidine deaminase	Cda	5	61	19571000	25254000	14959000	6298800	3526100	9435100	10948000	7786200	6689300	5458700	7703200	9842300	6964700	11278000	11831000	5174700	4802000	8198800	8317300	50924000	7740500	33122000	44473000	9820700	18395000	8296100	7735700	7754000	25740000	6856800	13917000	7288100	10422000	11358000	10710000	8273900
P56391	Cytochrome c oxidase subunit 6B1	Cox6b1	5	53.5	254180000	303360000	135140000	221620000	140620000	202930000	336810000	179940000	344070000	168190000	296000000	502920000	221630000	297830000	323810000	170140000	199620000	487800000	98054000	338530000	109190000	282790000	376650000	106970000	247070000	254870000	198600000	113570000	399850000	219540000	205150000	180980000	221360000	271160000	325040000	192710000
P56394	Cytochrome c oxidase copper chaperone	Cox17	2	46	12198000	24548000	13013000	9092800	10524000	16896000	11923000	9762700	9446200	8915300	11353000	26206000	9701100	10595000	16260000	8088600	7250800	18278000	12507000	21215000	9422000	21953000	17213000	11886000	12246000	11126000	7467100	10335000	14277000	14227000	10045000	8809000	8160300	8170000	10087000	12799000
P56480	ATP synthase subunit beta, mitochondrial	Atp5b	29	74.5	1848000000	1093200000	1366300000	1887800000	1374400000	1652700000	1793400000	1132100000	1564800000	1128100000	1275100000	1731700000	1872500000	1224200000	1544200000	1859500000	1130000000	1230300000	1034300000	1185200000	1182700000	1120300000	978850000	1981200000	1321300000	1703700000	2212300000	1484200000	1279300000	1752500000	2017100000	1805300000	1905500000	1887600000	1930800000	1636100000
P56542	Deoxyribonuclease-2-alpha	Dnase2;Dnase2a	2	7.9	9352000	15221000	7620400	8106600	5728100	5508400	10360000	5647800	7508800	3709500	7451400	6660000	6826300	5581800	6950300	3587700	5252400	11235000	3013000	12705000	6689800	12713000	16674000	4244900	8117600	6994700	6107900	3635000	10423000	6442600	5335800	7825700	6762800	5940400	4620200	4602000
P56593	Cytochrome P450 2A12	Cyp2a12	33	70.1	73336000	41251000	60668000	109670000	67345000	78378000	73002000	49087000	77567000	63544000	53589000	83509000	101260000	50720000	66290000	105190000	46779000	48570000	52687000	43221000	54605000	50568000	35038000	105340000	66018000	121800000	154520000	99273000	68493000	135870000	112030000	112230000	111930000	119030000	119570000	114180000
P57759	Endoplasmic reticulum resident protein 29	Erp29	8	46.6	39698000	30119000	27333000	38720000	23039000	36176000	32608000	21250000	30996000	24391000	27457000	38374000	37829000	21367000	31803000	30049000	23053000	47406000	33245000	37664000	36247000	28301000	44871000	32475000	30780000	34081000	42275000	27508000	31876000	42465000	27951000	32566000	32876000	41613000	40628000	28635000
P57780	Alpha-actinin-4	Actn4	48	67.8	185240000	80728000	121590000	146720000	82354000	170360000	121680000	81436000	133510000	84519000	90641000	127080000	163580000	72922000	88614000	130050000	84382000	106740000	135190000	107920000	138470000	102830000	84878000	168970000	99373000	146870000	195710000	121610000	87426000	194470000	163360000	149210000	164750000	171060000	167110000	145130000
P57784	U2 small nuclear ribonucleoprotein A	Snrpa1	7	39.2	21917000	14617000	13585000	18354000	9871900	19792000	12578000	9166700	11825000	10361000	11551000	7585200	16686000	11798000	16069000	9870900	7559200	20098000	16647000	23630000	14602000	20848000	23764000	15879000	15407000	18121000	20776000	14474000	14667000	17720000	19356000	16470000	15787000	17566000	20123000	11079000
P58021	Transmembrane 9 superfamily member 2	Tm9sf2	6	15	14054000	8743000	7520600	8271000	4582300	10760000	7777400	5879200	4823400	4380700	3959400	11162000	13921000	5017400	11371000	5267100	5052500	8870600	13487000	6721400	21636000	9755900	7124300	13409000	5611100	7656500	12074000	7910500	589044	9677000	8898700	4411900	6840300	14068000	7755400	8273900
P58044	Isopentenyl-diphosphate Delta-isomerase 1	Idi1	13	71.4	137370000	102070000	26423000	59892000	51976000	111730000	84767000	51594000	86563000	69646000	112920000	126630000	78524000	79664000	94345000	24013000	37302000	85328000	80063000	347090000	125260000	75041000	172300000	66319000	125220000	106020000	146990000	63328000	263950000	109020000	89882000	130400000	85204000	88490000	128560000	74303000
P58137	Acyl-coenzyme A thioesterase 8	Acot8	3	13.8	7931200	5213700	4873800	12407000	9832700	5310400	14399000	7204700	10636000	7026300	5955900	14212000	9029600	11518000	13145000	8430700	5504000	9053200	2779000	5596800	4049600	4483300	4441000	6344200	5525800	6529900	9720900	5190800	7724400	5694500	8345300	9499000	8863600	7010000	6404400	8139900
P58252	Elongation factor 2	Eef2	49	66.1	238390000	129990000	171880000	270140000	179330000	235200000	226510000	158700000	203860000	170680000	160650000	233560000	255740000	143490000	183810000	244240000	134040000	156480000	207790000	195530000	217910000	169500000	121730000	275520000	155480000	218240000	352220000	200960000	145080000	240010000	261440000	242600000	248580000	262820000	253600000	236420000
P58281-2	Dynamin-like 120 kDa protein, mitochondrial;Dynamin-like 120 kDa protein, form S1	Opa1	25	34	21243000	10650000	16240000	21395000	14390000	19746000	19916000	11681000	14642000	11947000	11778000	16782000	21141000	11734000	14174000	20909000	13222000	13467000	13298000	11376000	14435000	11234000	8393700	23005000	12864000	18109000	27718000	14741000	10890000	18637000	22187000	17276000	20712000	21377000	19454000	18380000
P58389	Serine/threonine-protein phosphatase 2A activator	Ppp2r4	5	26.3	14497000	6999900	9534500	14134000	9270600	13051000	12111000	7078300	10859000	8030100	6764200	9813000	13920000	8462200	10629000	13200000	7387200	6839000	9459500	8610500	11655000	8983100	7531200	15849000	10318000	11868000	17924000	12680000	7378200	14294000	14678000	13835000	16647000	13298000	12190000	16734000
P58735	Sulfate anion transporter 1	Slc26a1	7	14.3	9711000	3867100	7553000	12880000	8202500	12543000	11144000	5922900	12438000	13159000	9290700	11340000	19699000	7407100	9211200	14809000	6866000	14074000	7884200	6172200	7605000	9310900	4324200	20241000	11840000	25580000	22368000	14563000	6717800	16234000	16298000	14231000	17640000	15816000	15876000	12148000
P59017	Bcl-2-like protein 13	Bcl2l13	8	31.1	18461000	13722000	17223000	22326000	14886000	18789000	16542000	11023000	13309000	10217000	10415000	16965000	20659000	11312000	12617000	19261000	9366300	12303000	13732000	12411000	16423000	13243000	11644000	22676000	13268000	16384000	20521000	14942000	10916000	19356000	20026000	17542000	18569000	17490000	17385000	17699000
P59325	Eukaryotic translation initiation factor 5	Eif5	11	31	37887000	29726000	27683000	41566000	27174000	39431000	39129000	26541000	36532000	24149000	25411000	39684000	42884000	23706000	31583000	32974000	26100000	42817000	29886000	34240000	26363000	27025000	32181000	33497000	26835000	33652000	43805000	26294000	24747000	35443000	34942000	33092000	32532000	36222000	32652000	30663000
P59999	Actin-related protein 2/3 complex subunit 4	Arpc4	6	41.1	78733000	48959000	60607000	74207000	53951000	80964000	58968000	50016000	75164000	48690000	50234000	74513000	86018000	41013000	53682000	70469000	49883000	63068000	76308000	64121000	67369000	57916000	45673000	84511000	44369000	83288000	104790000	67825000	46928000	90374000	74559000	78726000	73441000	90094000	79247000	80267000
P60060	Protein transport protein Sec61 subunit gamma	Sec61g	2	36.8	132970000	92034000	52353000	53712000	61182000	63651000	123230000	87242000	105630000	83796000	68961000	140100000	56933000	74333000	78590000	110370000	45695000	57424000	74728000	125230000	74931000	98670000	53148000	86331000	54156000	70514000	152170000	46052000	81819000	61607000	106000000	125060000	115110000	27057000	72217000	112380000
P60122	RuvB-like 1	Ruvbl1	2	8.3	9478100	5927500	10291000	9659200	6169300	11641000	6042100	6970800	7722300	4972200	5939800	6322100	7517100	5547700	6578900	9267300	6809700	6528500	9043600	8402500	8771200	8846000	5668300	10279000	6357000	10840000	14732000	8739200	6395400	14086000	9830400	9292200	14421000	12212000	10505000	8698300
P60229	Eukaryotic translation initiation factor 3 subunit E	Eif3e	13	36.6	16060000	9179200	7476200	16566000	13883000	14449000	13327000	12152000	12981000	11730000	9633000	18480000	15663000	8630900	11626000	17883000	7638500	7571000	10854000	11608000	13411000	11617000	6549300	19018000	9521300	16133000	26779000	11598000	9712000	16667000	22026000	20526000	21418000	18950000	18236000	20478000
P60335	Poly(rC)-binding protein 1	Pcbp1	18	84.8	168060000	88756000	128690000	139910000	90883000	140810000	121090000	94229000	126150000	99240000	93030000	134330000	152410000	78909000	106310000	121790000	81756000	117770000	133830000	123290000	140990000	113330000	92788000	143140000	103480000	129730000	185370000	103790000	89963000	163080000	150030000	138660000	146040000	151790000	147610000	135760000
P60670	Nuclear protein localization protein 4 homolog	Nploc4	8	24.8	16741000	6715500	10832000	16073000	10482000	18432000	16523000	10321000	13906000	8339900	10896000	15075000	17378000	8164300	10580000	17209000	6861200	14419000	9126000	6915200	10530000	6540300	6056500	11438000	8697900	13461000	19758000	12932000	9222200	18536000	10275000	12868000	20108000	16219000	11721000	15599000
P60710	Actin, cytoplasmic 1;Actin, cytoplasmic 1, N-terminally processed	Actb;Actg1	23	71.2	3640500000	2037700000	2312200000	2773400000	1692200000	3096100000	3082100000	2078600000	3419900000	1980100000	2384300000	3305000000	3343500000	2247800000	2588600000	2649400000	1968900000	3085500000	2803700000	2872000000	2865700000	2813100000	2711900000	3284500000	2373600000	3329300000	3995000000	2463800000	2141600000	4003100000	3425400000	3113500000	3248200000	3519300000	3355500000	3234300000
P60766	Cell division control protein 42 homolog	Cdc42	7	42.4	47077000	31809000	26730000	31545000	23545000	35880000	36023000	27683000	37023000	26196000	30808000	44149000	31839000	30708000	33827000	27724000	24372000	40828000	25200000	50402000	33074000	34381000	39184000	33012000	34530000	32496000	45704000	29043000	31477000	35069000	39802000	35024000	34770000	39271000	40563000	35205000
P60843	Eukaryotic initiation factor 4A-I	Eif4a1	23	66.5	230970000	119140000	177330000	241300000	159750000	228220000	204870000	149360000	189820000	150510000	151530000	210200000	239970000	120940000	159990000	226120000	130320000	160080000	197290000	171470000	191070000	146580000	116670000	242280000	148440000	214210000	337200000	184750000	121880000	246310000	245550000	231330000	233940000	246150000	234260000	209750000
P60867	40S ribosomal protein S20	Rps20	5	29.4	207770000	221730000	178370000	178980000	119160000	186020000	196370000	135440000	220900000	130730000	158930000	250190000	187560000	142450000	177100000	152050000	130290000	197410000	171410000	276830000	183670000	206380000	195070000	187370000	170590000	181780000	241590000	146120000	182280000	194730000	173320000	152410000	159870000	230530000	219450000	166620000
P61021	Ras-related protein Rab-5B	Rab5b	2	30.2	22444000	18879000	8346500	11123000	11732000	10796000	14038000	12705000	16918000	8765000	16831000	20837000	700781	10443000	12239000	10344000	8926700	19802000	5896700	24897000	8736900	13892000	11750000	10062000	9037500	7945000	17102000	7140800	18454000	10702000	14466000	12846000	11817000	14522000	12927000	13805000
P61022	Calcineurin B homologous protein 1	Chp1	11	66.2	27703000	24813000	21003000	27254000	14850000	17688000	24464000	13456000	23064000	13068000	17032000	26900000	17933000	17783000	21076000	13875000	15576000	38542000	16858000	24154000	16775000	25912000	38773000	18552000	19448000	18010000	22427000	3620800	18549000	19877000	19520000	15441000	14205000	19497000	22990000	15999000
P61027	Ras-related protein Rab-10	Rab10	6	39	55043000	30347000	37250000	41721000	30980000	46597000	40591000	33468000	41266000	33787000	32393000	46158000	41337000	29516000	35868000	41260000	28467000	31654000	41191000	39959000	40560000	28082000	30101000	43479000	35215000	43696000	51423000	40262000	32305000	51314000	49793000	41989000	43653000	50041000	50657000	46370000
P61087	Ubiquitin-conjugating enzyme E2 K	Ube2k	7	48.5	22094000	17280000	15426000	18296000	15695000	16034000	19909000	13584000	18180000	14460000	12431000	26244000	17293000	13727000	12454000	15292000	11365000	16554000	15242000	16861000	11838000	15936000	15452000	16004000	13445000	14078000	18215000	14465000	15062000	14724000	18620000	17501000	15070000	18555000	17004000	17894000
P61089	Ubiquitin-conjugating enzyme E2 N	Ube2n	7	65.1	84476000	65098000	75357000	77998000	51698000	68997000	79317000	52028000	74587000	54772000	57336000	104520000	71494000	57631000	70175000	71715000	56502000	85247000	63837000	92660000	76839000	75775000	87199000	80821000	73105000	81784000	110090000	63753000	74028000	85415000	82441000	73613000	81879000	99147000	97055000	77659000
P61148	Fibroblast growth factor 1;Fibroblast growth factor	Fgf1	4	30.3	3497800	3586300	3970800	2406700	1949800	3971500	5048900	2610900	4323500	2216000	3593100	3931000	2883400	3402000	3238700	2679800	2468300	3677000	580861	3970700	4788000	7014000	4208100	3881000	4751400	2991300	5263900	3580600	3624900	3025000	3941400	4283000	4424800	3693000	4364300	4282700
P61161	Actin-related protein 2	Actr2	12	42.1	55952000	33986000	47579000	59288000	30032000	61097000	43584000	27480000	44582000	31105000	38728000	43099000	65687000	29631000	37128000	50153000	40153000	41837000	59904000	39126000	44592000	32697000	37893000	61653000	41518000	55468000	65799000	58629000	30747000	83147000	52733000	49400000	57130000	60460000	63051000	51510000
P61211	ADP-ribosylation factor-like protein 1	Arl1	6	52.5	31589000	15689000	23544000	33898000	28082000	27433000	28664000	19256000	25796000	20331000	21577000	27578000	29442000	16467000	20888000	31072000	16852000	20830000	25972000	24984000	26143000	20030000	14987000	28926000	18375000	28730000	45632000	27602000	17032000	27148000	30329000	29783000	29219000	30549000	25972000	35272000
P61222	ATP-binding cassette sub-family E member 1	Abce1	13	35.4	22531000	10515000	14866000	24660000	14949000	19807000	18831000	13742000	22377000	11759000	14333000	20133000	22838000	11824000	17287000	19940000	12410000	16195000	13425000	16233000	15063000	12268000	10782000	18386000	10644000	16998000	26509000	14871000	12553000	15888000	17890000	17933000	19230000	17344000	17197000	18795000
P61290	Proteasome activator complex subunit 3	Psme3	5	25.2	7891300	5991500	5137200	7449200	4886400	7262500	5140100	5439100	8923100	5366300	5572100	8834400	5890000	4742500	6728400	8004800	4185000	3927300	4804200	5790000	5113000	7738900	6123500	8093100	6265300	6669500	7368500	4639800	6303700	7874400	6039500	7287700	8408800	5276600	4890100	5563700
P61327	Protein mago nashi homolog;Protein mago nashi homolog 2	Magoh;Magohb	5	38.4	13819000	16754000	13863000	12544000	7631800	11572000	13114000	11338000	18120000	7251800	6587100	12946000	18170000	2641300	14457000	7266000	9394900	13170000	14995000	15410000	9744200	17476000	13960000	12276000	6537500	12346000	8368800	10709000	10339000	13290000	10646000	10018000	10734000	14473000	11909000	11803000
P61358	60S ribosomal protein L27	Rpl27	6	44.9	216780000	110840000	123540000	158240000	104120000	165640000	133390000	99583000	159830000	110660000	112280000	191400000	177980000	98566000	152090000	157830000	97938000	103570000	180070000	151260000	159830000	124360000	105240000	174600000	121280000	167330000	242590000	151740000	102730000	196730000	164690000	174110000	151590000	208350000	183690000	174360000
P61458	Pterin-4-alpha-carbinolamine dehydratase	Pcbd1	8	79.8	773560000	1105500000	414940000	674780000	388140000	567240000	777290000	384500000	733280000	394350000	622760000	1015400000	491950000	674850000	808750000	346950000	442210000	1201800000	311520000	1059000000	386010000	802120000	1321700000	318420000	706930000	704730000	457650000	318800000	924550000	574220000	470010000	408080000	400450000	651030000	1003200000	457110000
P61514	60S ribosomal protein L37a	Rpl37a	3	41.3	66901000	26524000	39990000	48999000	24835000	50164000	28766000	32216000	37129000	26064000	25311000	42404000	47952000	24250000	33466000	36766000	24237000	36015000	49269000	37890000	40307000	29065000	23199000	43538000	25929000	43756000	46939000	37973000	24892000	55309000	35448000	38560000	38200000	54474000	40360000	44247000
P61620	Protein transport protein Sec61 subunit alpha isoform 1	Sec61a1	9	22.7	65008000	33814000	60610000	64443000	45570000	59323000	58939000	45040000	51806000	42427000	42566000	65246000	66605000	35834000	42775000	65266000	42101000	43319000	43240000	42804000	62307000	44305000	25651000	70134000	45483000	67070000	106220000	54433000	38075000	75523000	69531000	66020000	74275000	76214000	73141000	73275000
P61750	ADP-ribosylation factor 4	Arf4	3	54.4	31884000	21504000	26472000	41511000	22959000	34326000	29118000	23622000	29579000	22833000	20831000	34984000	38433000	21150000	27367000	33168000	22226000	26103000	35829000	27058000	31075000	21427000	20460000	39976000	24709000	36695000	56168000	27056000	26405000	45188000	34047000	32550000	28324000	37862000	36018000	32482000
P61804	Dolichyl-diphosphooligosaccharide--protein glycosyltransferase subunit DAD1	Dad1	3	28.3	79623000	58969000	60814000	80967000	50242000	68442000	55897000	45728000	68561000	50769000	54054000	81678000	84098000	36933000	51857000	75015000	43779000	67352000	86465000	68262000	68987000	55903000	50758000	81422000	46028000	77023000	107600000	66345000	51838000	62453000	72602000	74250000	71428000	89455000	85958000	70147000
P61922	4-aminobutyrate aminotransferase, mitochondrial	Abat	31	75.2	221560000	97133000	147730000	219200000	152610000	205150000	167510000	108280000	167760000	113020000	136790000	163730000	207850000	123530000	167500000	228440000	102360000	136340000	137320000	105790000	149360000	124240000	71684000	184700000	106350000	211530000	268810000	192450000	121330000	217230000	204280000	181790000	195820000	239700000	221690000	199360000
P61924	Coatomer subunit zeta-1	Copz1	6	41.8	37661000	21784000	19852000	31529000	17174000	26006000	23689000	18584000	26511000	14893000	18574000	33078000	36442000	16437000	26663000	26169000	16042000	26174000	29680000	22717000	21765000	17068000	20079000	24970000	17495000	30582000	37156000	24213000	18142000	26505000	28551000	24094000	22659000	30048000	30315000	25470000
P61961	Ubiquitin-fold modifier 1	Ufm1	4	58.8	77766000	70397000	59036000	70974000	46338000	63231000	69295000	46930000	66397000	46386000	57034000	84445000	76536000	53956000	61857000	56097000	56189000	105320000	53004000	90402000	60795000	65956000	72157000	60333000	60682000	60567000	76105000	49089000	41493000	65267000	63644000	59539000	54984000	69503000	65889000	60708000
P61971	Nuclear transport factor 2	Nutf2	4	51.2	34828000	20813000	16200000	24900000	13795000	25151000	38668000	11959000	27431000	14420000	640650	23968000	27024000	625995	15058000	17072000	10731000	33014000	14269000	24402000	19831000	19067000	32776000	20144000	20712000	18644000	20700000	18666000	16748000	23851000	30104000	17791000	29423000	17435000	30214000	19836000
P61979	Heterogeneous nuclear ribonucleoprotein K	Hnrnpk	17	48.4	234080000	147620000	157620000	164900000	127840000	195250000	176200000	122770000	183070000	118850000	122850000	187880000	178110000	124720000	151490000	151780000	115660000	181880000	157470000	210680000	167720000	214920000	168290000	186660000	138600000	165330000	212140000	126750000	149720000	176250000	211250000	200870000	194210000	187820000	188190000	178730000
P61982	14-3-3 protein gamma;14-3-3 protein gamma, N-terminally processed	Ywhag	8	51	145890000	71357000	48198000	102670000	94466000	79141000	105560000	73331000	108100000	85758000	65376000	129160000	105900000	91200000	98420000	129930000	41325000	97214000	48841000	76079000	59295000	70846000	50345000	100530000	44684000	86697000	116210000	56538000	68461000	90855000	133690000	110510000	118150000	87515000	79363000	114640000
P62073	Mitochondrial import inner membrane translocase subunit Tim10	Timm10	7	61.1	17527000	22344000	12413000	13108000	6988200	14677000	16143000	11834000	11624000	6402600	17688000	21386000	9647600	11892000	11182000	6955100	13542000	52958000	580861	16751000	7839700	14970000	41161000	4319500	14302000	10155000	928141	5576400	13278000	7548600	8698600	656538	7233800	8674700	14004000	711312
P62075	Mitochondrial import inner membrane translocase subunit Tim13	Timm13	6	70.5	363510000	422200000	241350000	218870000	175560000	236570000	333080000	173100000	296620000	193480000	258220000	357710000	192740000	258610000	242550000	139010000	210870000	487660000	127630000	394680000	182880000	353260000	465040000	162950000	289700000	234700000	213710000	131060000	408570000	206390000	182670000	157320000	162810000	219190000	280580000	186360000
P62077	Mitochondrial import inner membrane translocase subunit Tim8 B	Timm8b	3	37.3	43886000	49216000	27011000	29985000	22412000	29457000	41998000	25102000	33840000	24335000	42926000	42672000	31069000	32327000	37096000	20791000	26799000	76230000	20700000	44069000	16815000	43035000	69217000	19975000	36436000	28384000	23132000	16597000	44942000	25145000	23815000	21642000	25764000	27000000	31581000	5235200
P62082	40S ribosomal protein S7	Rps7	10	56.2	208240000	137780000	174060000	214330000	156050000	197830000	193370000	139560000	186300000	127270000	148320000	214990000	225530000	139700000	160770000	195330000	126580000	146410000	149260000	189240000	202900000	159570000	137400000	232820000	151430000	192570000	287940000	183800000	142190000	207270000	207440000	201190000	211190000	224590000	200440000	215420000
P62137	Serine/threonine-protein phosphatase PP1-alpha catalytic subunit	Ppp1ca	15	54.8	59704000	64645000	32994000	40313000	32645000	42715000	52204000	30702000	56071000	32217000	41461000	64164000	36100000	42531000	45359000	27879000	33518000	81595000	29397000	82232000	36078000	66769000	86563000	34509000	48017000	46662000	40563000	29648000	60257000	42726000	40222000	37047000	39858000	50459000	59304000	40323000
P62141	Serine/threonine-protein phosphatase PP1-beta catalytic subunit	Ppp1cb	6	53.2	33134000	34675000	20579000	28138000	14094000	27316000	26274000	18009000	31226000	16355000	24868000	37954000	25592000	23754000	23364000	16319000	23523000	60427000	21139000	42418000	22078000	37345000	51791000	18026000	29879000	25698000	21158000	20966000	35569000	33580000	21869000	20553000	20967000	28833000	33597000	19022000
P62192	26S protease regulatory subunit 4	Psmc1	10	33.2	47074000	22587000	31573000	50480000	28653000	42648000	35800000	24673000	33869000	25277000	26407000	39612000	44212000	22146000	29752000	38237000	22061000	27029000	34415000	31180000	32168000	26130000	24462000	44983000	29311000	42964000	63839000	37349000	21446000	45166000	41221000	37683000	38654000	52992000	47392000	45957000
P62196	26S protease regulatory subunit 8	Psmc5	17	49.5	42116000	17634000	26923000	36833000	25632000	35976000	30050000	18868000	30099000	17291000	19785000	32902000	36041000	15262000	24485000	28945000	18209000	26273000	33480000	27877000	29262000	22615000	16948000	42614000	22391000	36178000	62418000	31666000	24123000	37606000	38719000	34552000	33295000	44295000	41251000	36694000
P62242	40S ribosomal protein S8	Rps8	10	49.5	221580000	117340000	169690000	219730000	128780000	219590000	194810000	117160000	184920000	114930000	136440000	207260000	217050000	100680000	148840000	197940000	109120000	128030000	195290000	162950000	193460000	136240000	96414000	230690000	124430000	210270000	307260000	178000000	126170000	240960000	210450000	193940000	212400000	260950000	244220000	216890000
P62245	40S ribosomal protein S15a	Rps15a	7	58.5	159350000	92092000	135360000	180230000	98353000	156710000	145950000	102180000	142530000	99944000	112150000	154600000	170310000	85901000	126420000	154160000	90027000	108030000	159980000	136670000	145060000	104480000	84040000	175170000	105560000	156580000	227750000	148380000	103010000	189970000	151780000	157480000	156620000	207720000	190290000	160850000
P62259	14-3-3 protein epsilon	Ywhae	22	77.6	491800000	354060000	335140000	445700000	276560000	478480000	437750000	291240000	448010000	268250000	331220000	477430000	446430000	333410000	399270000	356980000	293700000	522560000	383450000	451460000	362770000	409130000	456970000	407890000	384320000	446390000	545020000	351130000	352320000	475860000	407090000	380380000	392610000	502190000	474820000	388780000
P62264	40S ribosomal protein S14	Rps14	8	40.4	183840000	118270000	128960000	144800000	101700000	149710000	141680000	101810000	145400000	108230000	120780000	164140000	194020000	90018000	121240000	133110000	90704000	123200000	166830000	149820000	140430000	110750000	108460000	148290000	118040000	149890000	215010000	132650000	112770000	169580000	138840000	124900000	129710000	183940000	163640000	152410000
P62267	40S ribosomal protein S23	Rps23	8	49.7	373810000	204820000	303580000	368080000	266780000	319620000	316510000	238890000	293480000	226300000	228860000	348020000	357260000	209760000	262140000	335380000	205550000	202050000	295790000	294710000	344530000	226330000	182950000	364990000	237180000	333490000	466500000	308380000	230180000	355490000	380140000	333640000	347970000	383460000	348880000	358330000
P62274	40S ribosomal protein S29	Rps29	4	48.2	66788000	68597000	50074000	52153000	35941000	674062	63619000	53015000	55675000	45947000	59546000	109980000	47263000	49963000	53522000	37118000	36795000	47468000	20404000	68968000	48157000	62589000	62464000	52168000	52769000	48582000	20855000	30017000	45517000	50729000	53571000	39275000	42329000	9188700	8700200	37234000
P62281	40S ribosomal protein S11	Rps11	13	60.1	89467000	52615000	85260000	96104000	60317000	92157000	84158000	58192000	82434000	55937000	63407000	88956000	100810000	49525000	67822000	91168000	54406000	61714000	95971000	76761000	93978000	61771000	46526000	105720000	61012000	96430000	135250000	80556000	57191000	108420000	90957000	86282000	90855000	120130000	106570000	100230000
P62301	40S ribosomal protein S13	Rps13	8	47	234780000	195230000	205380000	240470000	146550000	244730000	220280000	155660000	235530000	151080000	186820000	275050000	238700000	148760000	203050000	199740000	149610000	200910000	203520000	281740000	210210000	231660000	186360000	232360000	180200000	225450000	303120000	199890000	195000000	272190000	215160000	211420000	208440000	281900000	260490000	226650000
P62305	Small nuclear ribonucleoprotein E	Snrpe	4	65.2	77727000	54143000	44783000	54440000	42492000	63203000	55046000	54261000	74519000	39370000	43238000	59759000	47439000	40969000	48985000	45922000	30807000	56322000	18441000	85861000	59834000	77118000	82123000	58703000	51583000	51083000	57718000	33473000	53598000	46757000	69908000	56557000	60196000	63958000	65433000	46543000
P62307	Small nuclear ribonucleoprotein F	Snrpf	3	33.7	28808000	27816000	12467000	8212000	11665000	14816000	22245000	15771000	25966000	12566000	15771000	25217000	25987000	18533000	21585000	13828000	9169800	33005000	8916600	37039000	15508000	30176000	34716000	13011000	15102000	13328000	16304000	9676300	19610000	18272000	20676000	20387000	14621000	19152000	24449000	16635000
P62309	Small nuclear ribonucleoprotein G	Snrpg	2	26.3	34647000	30722000	5740700	20661000	17259000	26104000	26717000	19894000	31912000	17796000	22486000	35846000	17353000	19745000	22284000	8268200	14177000	48330000	14915000	47458000	22834000	43007000	20825000	19683000	26911000	24043000	22916000	11157000	7776500	23933000	24258000	26206000	27381000	28964000	29226000	21629000
P62311	U6 snRNA-associated Sm-like protein LSm3	Lsm3	3	40.2	52790000	58101000	31565000	29276000	23717000	32816000	37586000	17832000	30738000	28592000	34493000	44362000	24031000	38233000	31334000	13530000	26504000	75254000	32437000	67899000	36637000	69937000	92804000	21979000	47830000	35744000	25538000	20237000	55125000	30677000	27776000	24558000	26581000	32789000	57258000	26722000
P62315	Small nuclear ribonucleoprotein Sm D1	Snrpd1	3	37	36735000	38147000	32806000	36954000	21364000	44713000	38782000	23006000	46779000	23058000	29794000	39806000	36467000	30518000	36113000	23143000	23836000	51673000	31097000	57523000	38452000	57576000	56026000	34301000	43904000	34264000	41927000	23524000	39435000	33064000	37064000	31727000	33657000	40043000	41736000	29907000
P62317	Small nuclear ribonucleoprotein Sm D2	Snrpd2	7	55.9	33134000	32611000	28388000	22285000	12696000	32019000	25845000	16844000	31780000	17036000	19632000	31246000	28161000	18464000	23203000	17294000	23287000	48750000	24077000	42366000	27381000	39630000	46997000	23285000	25064000	27823000	27333000	18463000	28361000	24862000	21819000	21477000	18828000	31610000	27055000	20821000
P62320	Small nuclear ribonucleoprotein Sm D3	Snrpd3	4	47.6	66618000	70146000	43910000	42874000	31259000	53840000	45803000	35316000	51751000	32295000	35912000	63968000	44477000	36866000	50382000	34459000	35636000	66660000	37753000	75230000	40559000	71577000	69039000	45268000	54908000	51358000	46125000	30080000	51085000	46249000	49138000	45641000	37691000	52078000	59196000	38541000
P62331	ADP-ribosylation factor 6	Arf6	5	44.6	51594000	33608000	36630000	44409000	26242000	45101000	43824000	26358000	39466000	32069000	30052000	40443000	51064000	26614000	33174000	43089000	33202000	42600000	37596000	33106000	35312000	25979000	25470000	37393000	28598000	38470000	44965000	36949000	25697000	48822000	41728000	36265000	37783000	55773000	42246000	44095000
P62334	26S protease regulatory subunit 10B	Psmc6	13	46.8	52130000	29388000	39733000	52913000	34335000	49417000	41509000	34738000	35883000	34628000	30008000	41979000	50719000	25990000	38401000	47710000	27700000	34260000	41099000	36461000	43867000	32751000	26825000	56218000	30969000	47171000	76986000	42529000	31186000	58846000	51260000	50492000	49662000	53315000	44809000	53075000
P62627	Dynein light chain roadblock-type 1	Dynlrb1	5	60.4	32433000	36698000	12499000	15878000	9046000	16286000	815272	9936500	20429000	13287000	19832000	19162000	14019000	18805000	606068	708310	11403000	19126000	9608200	21718000	8687200	22781000	30280000	9782600	14052000	14732000	14364000	10386000	31914000	10144000	9571500	10853000	9417700	13566000	23651000	11881000
P62702	40S ribosomal protein S4, X isoform;40S ribosomal protein S4	Rps4x;Gm15013	19	61.2	184790000	98732000	169000000	191380000	124860000	183340000	165870000	123260000	154010000	115980000	119830000	173490000	197760000	99003000	135410000	176040000	114910000	112670000	172930000	137370000	190190000	114920000	79728000	219990000	115970000	177700000	270050000	155690000	104540000	206740000	187530000	165210000	177640000	215330000	185400000	186540000
P62743	AP-2 complex subunit sigma	Ap2s1	5	39.4	33449000	11237000	18582000	19510000	16720000	23053000	19520000	17050000	19854000	15770000	13596000	25227000	31839000	13490000	18817000	25255000	14072000	15243000	21534000	15433000	21446000	12181000	10184000	25146000	14563000	24209000	33648000	20353000	11544000	24812000	24027000	27256000	24080000	27001000	18272000	28168000
P62748	Hippocalcin-like protein 1	Hpcal1	6	36.8	15332000	21184000	9238800	10390000	7688000	13621000	12483000	7213200	14324000	6937300	9745000	17479000	11716000	9753500	11535000	7702600	7614200	18916000	10173000	30214000	11044000	19528000	30248000	9430700	14837000	13930000	11338000	7311800	20511000	15988000	9893700	10961000	8557900	15208000	18609000	9428400
P62751	60S ribosomal protein L23a	Rpl23a	10	49.4	221560000	126230000	204230000	221620000	137620000	211170000	197570000	141240000	184640000	130690000	142680000	213620000	226900000	113530000	160630000	204620000	127280000	160030000	212550000	174370000	235020000	144600000	106430000	269070000	148490000	221950000	337450000	182150000	131380000	235070000	214100000	202700000	212670000	254010000	232310000	214250000
P62754	40S ribosomal protein S6	Rps6	8	32.5	160290000	96646000	122200000	166340000	92624000	142070000	133290000	83021000	122880000	96401000	99529000	151760000	165930000	73196000	114470000	139250000	76513000	101110000	133370000	129740000	125510000	104870000	71383000	171160000	77032000	139360000	197280000	117240000	86393000	164710000	150440000	142650000	160170000	180370000	155490000	165730000
P62774	Myotrophin	Mtpn	5	75.4	84602000	74009000	55725000	91469000	31264000	80985000	64089000	42013000	68006000	37127000	54712000	74280000	94768000	42520000	57006000	45548000	47360000	140130000	51069000	65498000	43652000	72250000	118880000	51541000	59603000	67314000	66839000	52569000	57492000	728768	64726000	52072000	52978000	81823000	86257000	30719000
P62806	Histone H4	Hist1h4a	11	60.2	3151200000	1625400000	2649800000	2611400000	1539400000	3753800000	2197000000	1635100000	2147500000	1602100000	1575300000	2174600000	2709600000	1265800000	1840300000	2271800000	1685900000	1528300000	3060100000	2556200000	3242500000	2736100000	1732000000	4284700000	2169500000	3214000000	4091200000	2561900000	1899500000	3878300000	3780100000	3675600000	3821800000	4321500000	3869500000	2936300000
P62814	V-type proton ATPase subunit B, brain isoform	Atp6v1b2	11	34.8	22366000	12252000	12971000	16873000	16944000	18980000	21044000	11435000	18495000	13819000	13132000	18897000	19377000	14465000	15162000	23630000	9319000	7281500	15071000	23691000	16336000	20645000	9872300	25502000	15906000	18207000	32391000	17970000	15251000	18901000	28785000	26095000	28723000	21102000	21172000	28298000
P62827	GTP-binding nuclear protein Ran	Ran;1700009N14Rik	12	48.6	115750000	85852000	86274000	98659000	64955000	114860000	107240000	71611000	100120000	74435000	72021000	118850000	100290000	64873000	97219000	87719000	68370000	84003000	80085000	93868000	96754000	75648000	78839000	120860000	87869000	121540000	143450000	82763000	81493000	119780000	116600000	104000000	113810000	142500000	136120000	110280000
P62830	60S ribosomal protein L23	Rpl23	7	55.7	154540000	89344000	130170000	151520000	98020000	152230000	129030000	96457000	136750000	93284000	98697000	151930000	162830000	86234000	112490000	145080000	104230000	108730000	120670000	120350000	149090000	95517000	70389000	159730000	104660000	148150000	216600000	119600000	87866000	176370000	133580000	135700000	129910000	195940000	168140000	143680000
P62835	Ras-related protein Rap-1A	Rap1a	3	76.1	37792000	17158000	13978000	10135000	9437300	18428000	15723000	12192000	19156000	11031000	19580000	28690000	17395000	13516000	15806000	13431000	10887000	30125000	14322000	27472000	14580000	18460000	26875000	12574000	26110000	17973000	23324000	13318000	15624000	20095000	21440000	15424000	19219000	20991000	24137000	14292000
P62849-2	40S ribosomal protein S24	Rps24	5	36.2	153800000	73699000	98377000	148260000	89762000	142540000	112190000	84996000	119780000	78139000	84452000	129930000	156540000	61469000	104940000	140780000	66949000	69356000	97069000	97249000	115680000	68141000	47151000	141680000	78909000	131730000	194070000	137650000	77813000	143350000	142290000	132340000	131490000	158980000	125990000	148850000
P62855	40S ribosomal protein S26	Rps26	3	31.3	162130000	99186000	178330000	153550000	108890000	161460000	164690000	134290000	134180000	102820000	118970000	160720000	159060000	100360000	127350000	155280000	100580000	91104000	149390000	130840000	203400000	120900000	75603000	194130000	114650000	141660000	231060000	148380000	93132000	166770000	162400000	157100000	156850000	179090000	147180000	174500000
P62869	Transcription elongation factor B polypeptide 2	Tceb2	9	66.1	32293000	28996000	22590000	29728000	22124000	29814000	29535000	18082000	27998000	16220000	24159000	34944000	28204000	25607000	27907000	22950000	19181000	35731000	22725000	34512000	23291000	27176000	32788000	26381000	24044000	26703000	32670000	19916000	27683000	27885000	23554000	25025000	22293000	29298000	31751000	26503000
P62874	Guanine nucleotide-binding protein G(I)/G(S)/G(T) subunit beta-1	Gnb1	3	33.2	17279000	5746700	6616900	14892000	8182300	13337000	8915200	6570300	11180000	5270200	4617200	10619000	16606000	7282700	7341800	13215000	4554800	7157900	8307300	8883100	9418700	6308700	5373800	11017000	6336300	13235000	14854000	9289800	5947800	17166000	15328000	13196000	15576000	15548000	13871000	14061000
P62880	Guanine nucleotide-binding protein G(I)/G(S)/G(T) subunit beta-2	Gnb2	10	35.3	80126000	32666000	42651000	56103000	40424000	58617000	60497000	36433000	58005000	36571000	37988000	61054000	59267000	33028000	52707000	63675000	35626000	33617000	45542000	46838000	41640000	35977000	42600000	57915000	34636000	51134000	82972000	40582000	38854000	65113000	74673000	67228000	62897000	78745000	56854000	71645000
P62897	Cytochrome c, somatic	Cycs	7	56.2	351280000	322580000	202110000	393570000	171620000	306230000	587580000	322470000	637080000	323440000	584980000	798220000	483790000	512050000	507370000	373030000	418000000	803680000	163930000	410620000	225930000	361200000	493040000	221110000	527600000	435590000	369620000	264510000	659010000	421190000	426610000	344950000	364880000	539870000	560620000	280090000
P62900	60S ribosomal protein L31	Rpl31	5	38.4	178740000	107620000	174720000	176700000	121710000	178580000	154500000	118790000	155200000	114470000	112880000	185620000	203570000	109420000	137460000	171270000	129510000	123790000	163860000	151010000	201750000	136580000	86810000	195470000	106270000	181790000	265090000	166110000	123350000	219140000	192450000	173370000	173300000	224520000	196970000	216740000
P62908	40S ribosomal protein S3	Rps3	18	71.2	270520000	210120000	190660000	228650000	139880000	227440000	219930000	144250000	248250000	152520000	174310000	270510000	240530000	154780000	198070000	194620000	136650000	216990000	224880000	264500000	203510000	183890000	169210000	228150000	159410000	215130000	296550000	190240000	175210000	233780000	206910000	197230000	206190000	261360000	233140000	212590000
P62911	60S ribosomal protein L32	Rpl32	8	47.4	56248000	28786000	48012000	54642000	33691000	55976000	39371000	31026000	43235000	28841000	31145000	56122000	57841000	29501000	36584000	49255000	31828000	41322000	49691000	36817000	53493000	30850000	18872000	56145000	39680000	51929000	63745000	42541000	28237000	57420000	49661000	41979000	50522000	69588000	60746000	52774000
P62918	60S ribosomal protein L8	Rpl8	10	47.1	174430000	83472000	139730000	141460000	100470000	155290000	124900000	95719000	122360000	85604000	93660000	137200000	164300000	78067000	104380000	141840000	92637000	100670000	158680000	103890000	157290000	89786000	65455000	187080000	112120000	143240000	220820000	129770000	88383000	168920000	150520000	127440000	134480000	183350000	171880000	144010000
P62960	Nuclease-sensitive element-binding protein 1	Ybx1	12	65.8	97533000	87767000	55702000	49480000	34160000	73306000	63649000	44955000	66566000	43231000	51586000	69902000	54741000	50571000	60271000	35075000	45060000	95514000	49393000	85172000	56731000	63890000	78938000	41834000	59488000	52697000	47465000	36256000	67459000	54433000	51632000	41023000	42396000	52041000	58145000	41386000
P62983	Ubiquitin-40S ribosomal protein S27a;Ubiquitin;40S ribosomal protein S27a;Ubiquitin-60S ribosomal protein L40;Ubiquitin;60S ribosomal protein L40;Polyubiquitin-B;Ubiquitin;Polyubiquitin-C;Ubiquitin;Ubiquitin-related 1;Ubiquitin-related 2	Rps27a;Gm8797;Uba52;Kxd1;Ubc;Ubb	5	42.3	714820000	650880000	481840000	698550000	459290000	760490000	684060000	428740000	589650000	467960000	533170000	778300000	665330000	469950000	556310000	511860000	442570000	772490000	474650000	758440000	520700000	658450000	762890000	642090000	619870000	670140000	815500000	517180000	664090000	728430000	628090000	587690000	627740000	763040000	815100000	534260000
P63005	Platelet-activating factor acetylhydrolase IB subunit alpha	Pafah1b1	6	19.3	20327000	559659	19027000	24762000	12143000	26339000	14473000	13189000	19296000	14281000	14946000	824522	29301000	13348000	20018000	17084000	11859000	31162000	19108000	10456000	16837000	11781000	14465000	20194000	13058000	18568000	30416000	16661000	15061000	36028000	18131000	19287000	11049000	24817000	21539000	20018000
P63017	Heat shock cognate 71 kDa protein	Hspa8	33	61.5	821200000	829070000	511260000	690080000	471450000	608190000	788930000	476780000	732970000	528640000	644300000	1004100000	630090000	549380000	688700000	484690000	464250000	1080600000	405620000	743130000	430730000	513000000	798290000	478360000	675130000	734150000	832760000	497100000	840070000	717750000	583530000	579710000	529930000	749080000	851610000	577130000
P63024	Vesicle-associated membrane protein 3	Vamp3	3	38.8	20578000	16986000	9437600	13012000	8054400	15793000	13188000	567044	12410000	7575200	11516000	15326000	16426000	13409000	10192000	8202100	9951300	24264000	15378000	20546000	15448000	12163000	19573000	7139600	17526000	12795000	13912000	11624000	11194000	20496000	8339100	9942700	9634600	18769000	19252000	13080000
P63028	Translationally-controlled tumor protein	Tpt1	5	31.4	140210000	116080000	90322000	117000000	80166000	134190000	140040000	86363000	115620000	83635000	103620000	118040000	107200000	86805000	115230000	99734000	84221000	124020000	94899000	157180000	101900000	132580000	154960000	90424000	89941000	78166000	119260000	66990000	94931000	71212000	92773000	81520000	80450000	95192000	67446000	87370000
P63030	Mitochondrial pyruvate carrier 1	Mpc1	6	71.6	95788000	49435000	77254000	98187000	55716000	98906000	60286000	44274000	57598000	42101000	39519000	59225000	85850000	42945000	57191000	75096000	48582000	48805000	118460000	78822000	85541000	74288000	71258000	142500000	78244000	118400000	112400000	93130000	72905000	139110000	139760000	112930000	124120000	130560000	113230000	119580000
P63037	DnaJ homolog subfamily A member 1	Dnaja1	13	50.6	63758000	49898000	33930000	55440000	32659000	39298000	73070000	40561000	74887000	42947000	56224000	88730000	58478000	49948000	54910000	39862000	45831000	94520000	25886000	44783000	28827000	35220000	60934000	34635000	59127000	57372000	63815000	36438000	68323000	61595000	47790000	40715000	37500000	57919000	66867000	43701000
P63038	60 kDa heat shock protein, mitochondrial	Hspd1	48	78.9	598380000	326980000	436170000	591490000	399620000	561510000	524160000	369000000	487910000	373920000	415420000	555080000	586780000	328180000	442020000	598530000	328940000	419120000	376480000	396770000	459550000	375580000	324250000	603260000	421340000	641000000	856440000	518860000	418010000	646180000	665630000	611770000	625630000	665660000	666550000	559710000
P63073	Eukaryotic translation initiation factor 4E	Eif4e	6	37.3	17256000	11851000	12991000	23498000	16355000	22941000	17714000	12821000	18161000	11034000	12383000	16810000	21133000	12737000	13613000	19724000	10872000	12147000	12622000	15558000	15078000	12100000	7525000	21806000	13344000	19381000	23362000	16415000	13570000	20273000	20482000	20524000	18687000	27519000	21685000	19872000
P63085	Mitogen-activated protein kinase 1	Mapk1	7	20.7	10385000	4366400	6845200	8653200	6791700	10897000	8572300	6807100	5757500	7280100	5817100	6633600	12021000	6885600	7631600	8373600	6107100	6262500	8562000	4336100	11062000	4717300	3814600	12257000	7446400	8470100	14709000	9823900	4906900	10611000	13081000	9579400	9842900	12751000	10737000	14129000
P63101	14-3-3 protein zeta/delta	Ywhaz	14	71.4	209830000	130990000	130690000	166430000	122590000	191270000	176880000	128530000	193440000	123530000	126780000	196880000	178060000	134720000	155460000	156580000	111820000	197920000	161340000	170160000	162760000	157070000	146280000	187320000	143060000	181520000	236460000	151290000	140110000	201470000	193190000	171900000	176960000	211410000	183950000	191150000
P63158	High mobility group protein B1	Hmgb1	11	62.8	289080000	191790000	188310000	139540000	82840000	254860000	163750000	114810000	178990000	99175000	129320000	177420000	160650000	115820000	133600000	101660000	121300000	228780000	164180000	291560000	202840000	286260000	330110000	172790000	218480000	188940000	166050000	115230000	172380000	215800000	196350000	171230000	168340000	234330000	241780000	144610000
P63163	Small nuclear ribonucleoprotein-associated protein N;Small nuclear ribonucleoprotein-associated protein B	Snrpn;Snrpb	7	27.5	39798000	48353000	40984000	34204000	21957000	42205000	31666000	21670000	38387000	22477000	26395000	47140000	34757000	24780000	32379000	19509000	29166000	64944000	34309000	54162000	39129000	62117000	70357000	35104000	39539000	40362000	41337000	27369000	44879000	45506000	36144000	32746000	35076000	46996000	49617000	31563000
P63242	Eukaryotic translation initiation factor 5A-1;Eukaryotic translation initiation factor 5A	Eif5a	12	77.9	237430000	182510000	158890000	212110000	141000000	245210000	185760000	119660000	197300000	126000000	156660000	222170000	199920000	136840000	160470000	155310000	123280000	222030000	146790000	241210000	169070000	214360000	221550000	180820000	164500000	182110000	213740000	148320000	176100000	182910000	190130000	162910000	165270000	210130000	221070000	158080000
P63276	40S ribosomal protein S17	Rps17	7	52.6	166770000	157930000	112880000	104420000	63411000	105950000	110960000	82867000	143950000	80755000	104490000	163520000	129420000	89002000	114450000	88814000	87703000	148190000	93126000	211380000	99738000	143490000	122330000	93381000	110130000	88528000	115560000	80187000	124030000	92943000	92936000	81600000	87199000	117320000	114040000	93275000
P63280	SUMO-conjugating enzyme UBC9	Ube2i	3	34.2	9424900	14742000	12075000	740217	9001600	12161000	12451000	9095300	9322400	12492000	640650	12617000	700781	11546000	606068	708310	10739000	10730000	11872000	17106000	17461000	15051000	19354000	18661000	15969000	13816000	22639000	15648000	12093000	13779000	17722000	16317000	15426000	16349000	19507000	15935000
P63321	Ras-related protein Ral-A	Rala	6	44.7	35972000	33664000	8739800	11081000	12178000	19121000	26653000	13286000	33630000	19105000	23283000	37957000	15307000	19391000	23337000	16257000	12838000	32661000	6818600	39939000	12607000	41651000	28947000	11597000	20952000	22735000	18876000	10057000	27740000	14164000	26338000	24949000	22259000	26667000	32534000	20671000
[truncated: 1,377 more rows]
