# Supplementary material for: Combined transcriptomics and proteomics unveil the impact of vitamin C in modulating specific protein abundance in the mouse liver
Source: Biol Res. 2024 May 12;57:26. doi: 10.1186/s40659-024-00509-x (PMC11088995; doi:10.1186/s40659-024-00509-x)
Supplement: Supplementary file 5 — Additional file 5: Table S3 [file 40659_2024_509_MOESM5_ESM.xlsx]

## Sheet: Column header
Column header	Description
ENSEMBL	Gene ensembl_id from http://ensembl.org/
SYMBOL	Official gene symbol
FGL00-2788	Gene expression values for female and male group samples
FGL00-2790
FGL00-2791
FGL01-2722
FGL01-2723
FGL01-2724
FGL05-2894
FGL05-2895
FGL05-2896
FGL40-2694
FGL40-2695
FGL40-2696
FGLR40-2716
FGLR40-2717
FGLR40-2718
FWT00-2641
FWT00-2642
FWT00-2643
MGL00-2783
MGL00-2784
MGL00-2787
MGL01-2711
MGL01-2712
MGL01-2713
MGL05-2890
MGL05-2897
MGL05-2898
MGL40-2690
MGL40-2691
MGL40-2719
MGLR40-2828
MGLR40-2829
MGLR40-2831
MWT00-2677
MWT00-2682
MWT00-2683
Nota on spreadsheet entitled TPM for all samples: Genes with a TPM value = 0 for all the samples are highlighted in red
Nota on spreadsheet entitled TPM for all females samples: Genes with TPM values different from 0 in > 30% of the female samples are highlighted in red
Nota on spreadsheet entitled TPM for all male samples: Genes with TPM values different from 0 in > 30% of the male samples are highlighted in red

## Sheet: TPM for all samples
Additional file 5: Table S3. Transcripts per kilobase million or TPM value for each gene in all samples
ENSEMBL	SYMBOL	FGL00-2788	FGL00-2790	FGL00-2791	FGL01-2722	FGL01-2723	FGL01-2724	FGL05-2894	FGL05-2895	FGL05-2896	FGL40-2694	FGL40-2695	FGL40-2696	FGLR40-2716	FGLR40-2717	FGLR40-2718	FWT00-2641	FWT00-2642	FWT00-2643	MGL00-2783	MGL00-2784	MGL00-2787	MGL01-2711	MGL01-2712	MGL01-2713	MGL05-2890	MGL05-2897	MGL05-2898	MGL40-2690	MGL40-2691	MGL40-2719	MGLR40-2828	MGLR40-2829	MGLR40-2831	MWT00-2677	MWT00-2682	MWT00-2683
ENSMUSG00000000001	Gnai3	26.2795	29.5603	26.6114	28.0918	33.2675	37.473	37.4501	39.5395	46.3436	42.241	38.5255	37.7439	42.1056	36.7053	35.1159	41.2206	44.4137	36.9694	37.7782	34.3323	37.5136	40.0882	41.827	34.1971	39.6026	34.3637	36.278	36.9664	38.0358	40.135	40.2533	39.7493	35.3327	42.7947	46.2049	43.6381
ENSMUSG00000000028	Cdc45	1.01507	1.14835	1.11687	1.22774	1.36444	1.39837	1.04139	1.74375	0.562056	0.998646	1.01102	0.915528	1.41151	1.35321	1.35239	0.951054	1.0494	1.32008	0.680914	1.17439	1.10547	1.5927	1.56958	1.79053	0.842773	0.929243	0.708752	1.30431	0.609454	1.05747	0.796431	1.04421	1.20355	1.01528	1.39611	0.72204
ENSMUSG00000000049	Apoh	2880.34	2846.74	2732.53	3072.01	2749.95	2928.01	2925.53	2771.26	2745.65	2624.35	2734.04	2719.94	2852.12	2929.62	2821.66	2583.67	2561.2	2490.43	2969.23	2928.07	2908.6	2345.15	2378.31	2925.51	2356.84	2054.35	2376.11	2035.62	2294.94	2257.77	2478.94	2344.17	2423.36	2399.51	2481.02	2501.99
ENSMUSG00000000056	Narf	24.9212	22.8593	21.3591	18.8273	21.4721	17.0145	16.1277	13.0723	18.2673	13.81	13.8519	14.572	11.4727	17.5124	12.87	12.1172	10.1935	11.2704	18.341	19.0165	21.0619	14.9527	16.1649	14.5903	13.2211	14.2147	15.3899	14.0377	13.3119	12.1997	13.0102	11.791	13.8515	11.7917	13.1354	11.3841
ENSMUSG00000000058	Cav2	1.19315	1.98003	2.43815	1.9017	3.03499	2.72909	2.55401	2.57428	3.08517	2.11268	2.21241	2.31335	2.2659	2.98346	2.38185	2.22416	4.02104	2.88744	2.02435	1.38212	2.35432	1.91489	2.42898	2.06247	1.39173	1.90869	1.57274	1.71652	2.4819	2.5409	2.59781	1.73512	1.767	2.93079	1.90756	2.86293
ENSMUSG00000000078	Klf6	4.17237	9.05321	9.86221	10.7426	8.04101	7.5886	7.774	5.09412	7.93473	5.26532	8.56574	6.60613	6.96881	5.74568	5.63102	5.60474	6.00558	4.88234	5.18804	5.02313	4.53782	2.41922	3.4366	3.34785	2.80908	2.83905	3.15666	3.25986	3.9867	2.64004	2.73336	3.06172	2.42745	2.99444	4.33409	3.47569
ENSMUSG00000000085	Scmh1	10.5457	9.8919	9.02163	9.16421	12.8657	9.32122	8.16953	7.32716	6.73385	6.36368	7.80998	8.40166	8.80798	7.61996	7.29945	8.5522	7.17713	8.40924	8.10253	7.10504	7.62247	10.0229	8.12511	8.26164	7.39722	7.13674	7.97562	8.14392	7.63304	7.93458	6.48597	7.69589	8.63117	5.92284	9.08736	7.70533
ENSMUSG00000000088	Cox5a	223.232	220.071	246.573	270.464	300.544	310.781	308.418	292.501	289.673	287.011	281.191	291.462	288.291	289.413	310.879	279.171	281.328	285.181	252.266	237.919	230.842	318.421	331.737	275.117	312.728	267.951	305.076	293.546	297.911	312.043	328.286	319.841	299.907	292.843	310.653	311.432
ENSMUSG00000000093	Tbx2	2.2005	3.52151	3.32562	4.24356	3.23273	4.2713	2.5226	3.24326	2.06618	2.2551	2.45944	2.3486	2.7666	3.17149	2.76469	2.06764	2.35927	2.94283	2.17386	2.22885	2.33285	1.97018	2.08176	3.14497	1.57784	1.84318	1.88275	1.56813	1.87512	1.24203	1.85767	1.71012	1.96036	1.63019	2.63546	1.97505
ENSMUSG00000000120	Ngfr	1.41292	2.5342	2.58436	3.24162	2.88656	3.76292	2.27719	2.17734	3.246	2.3285	2.08988	3.34896	2.5208	1.57024	2.05924	3.27379	1.79887	3.14833	2.7189	2.77476	2.17902	2.42746	1.93701	2.54225	1.67696	1.57975	2.05777	2.35465	2.26581	2.30534	2.95274	2.07345	2.12902	1.65604	3.04087	2.50929
ENSMUSG00000000126	Wnt9a	0.740947	0.431709	0.542397	0.632098	1.09071	1.20448	0.43662	0.600843	0.582564	0.42915	0.50334	0.422882	0.325436	0.451616	0.0984502	0.3174	0.331707	0.689617	0.505701	0.4297	0.545083	0.710824	0.611712	0.541556	1.10857	0.56009	0.434132	0.653505	0.211495	0.705114	0.67457	0.552797	0.562301	0.535689	0.301438	0.609785
ENSMUSG00000000127	Fer	3.00398	4.24857	4.39488	4.09631	5.13215	4.30319	3.41924	3.19952	5.13117	3.46806	4.27066	4.25267	3.69819	3.95695	4.18305	4.23103	3.82506	3.73599	3.87049	3.77238	5.55431	2.98859	3.31347	3.77923	3.18055	2.96613	3.65439	2.984	3.89623	3.85371	3.52668	3.66029	2.79064	3.49915	4.29265	3.24465
ENSMUSG00000000131	Xpo6	26.5899	29.3626	25.5448	28.7997	27.8353	32.7104	22.1023	20.7066	18.7938	21.3197	19.0278	22.8215	26.4235	23.3425	22.38	19.7339	21.6176	20.966	21.4736	17.4625	25.3194	24.3461	22.2054	20.0917	21.0152	18.2251	15.9316	20.5569	20.2582	19.3369	19.4816	21.1854	21.9181	21.0046	20.3183	24.7364
ENSMUSG00000000134	Tfe3	10.6483	13.0974	15.3944	14.6318	12.7712	16.4603	13.8111	16.8298	17.287	15.6113	14.9396	15.4352	18.2249	16.4293	14.0493	15.7037	16.2991	16.7248	16.4197	12.4691	12.88	13.5273	13.9897	12.7284	16.6426	15.5116	13.4515	16.5926	14.3047	13.6928	14.0255	14.26	12.8797	14.4126	15.264	17.7372
ENSMUSG00000000142	Axin2	15.0579	7.90907	15.8248	6.39738	11.1815	14.4478	8.4487	8.96652	5.41144	9.90849	16.1979	7.70398	9.61907	9.85813	8.78303	9.62111	13.1518	11.7071	5.64811	5.13563	7.11568	5.71749	9.91314	8.20472	7.01872	8.59476	5.85339	3.56089	6.29029	5.62324	6.56086	7.87083	6.79999	6.26802	5.24277	7.28647
ENSMUSG00000000148	Brat1	3.91263	4.2832	3.64106	4.75826	5.27465	5.08091	6.16183	5.5171	6.6014	6.39743	5.71941	5.66357	5.6024	6.00782	5.04448	5.55791	6.47326	6.27731	5.07746	6.38991	5.84848	5.18455	5.0956	4.59274	5.21821	4.49133	4.41453	5.68324	5.03061	4.88537	4.63164	4.50814	5.10994	5.09906	4.8449	4.4177
ENSMUSG00000000149	Gna12	68.9593	62.1082	68.3289	69.4723	82.0134	98.8646	67.6454	80.0608	47.0906	59.2605	69.7542	69.3493	80.1279	75.1206	86.8326	66.9569	70.2784	68.4023	64.7307	67.7648	86.2149	94.1086	97.9809	89.4535	96.414	87.0471	94.0987	68.0143	74.4562	86.1979	89.3239	95.5016	95.365	94.6578	82.5383	90.7038
ENSMUSG00000000154	Slc22a18	50.6246	61.7627	56.2162	53.0772	58.5402	55.1345	75.4192	71.5209	91.9211	87.6024	80.3788	91.16	53.7229	62.9175	63.3232	94.1907	87.9253	77.98	83.7205	79.3652	83.5231	73.9103	77.1216	59.9156	66.5135	70.1282	76.9586	67.3767	79.1763	75.4516	65.6693	68.7955	79.559	81.325	86.43	75.6562
ENSMUSG00000000157	Itgb2l	2.29666	1.09613	1.38823	1.13572	1.69377	2.19408	2.0596	3.9174	3.65998	3.28136	2.93781	3.48702	4.9804	4.06523	3.41723	4.15567	3.84901	3.99237	3.45419	3.12798	3.35011	3.60064	3.28463	2.04504	4.11817	4.25386	4.50439	3.43392	3.10418	3.94344	3.43171	1.94567	3.33489	3.19445	2.45605	3.8758
ENSMUSG00000000159	Igsf5	18.0153	15.9846	17.158	14.7483	16.866	27.6309	22.3282	24.9069	22.7414	24.8187	21.3943	22.9356	29.7384	20.8025	20.8701	22.8992	22.5247	25.443	20.7059	19.7758	19.8319	28.5314	31.8613	20.3663	28.6397	28.4497	22.6695	25.717	23.074	27.0295	27.2277	27.0149	26.1175	29.1499	25.6227	30.7836
ENSMUSG00000000167	Pih1d2	0.536605	0.580328	1.19328	0.719645	0.603952	1.06451	0.911642	1.14559	1.53314	0.521239	0.767692	0.710619	1.41823	1.91849	1.49462	1.12446	1.44993	1.10098	1.07281	1.16097	0.904591	1.25604	0.63773	0.594848	1.00397	0.996796	1.02865	0.811743	0.966857	0.677592	1.02041	1.51298	0.933232	1.05883	1.31251	1.22422
ENSMUSG00000000168	Dlat	26.4969	26.8955	21.9164	21.2382	29.827	33.0873	33.2972	29.4761	39.9128	36.3295	35.6454	35.984	39.2971	37.896	33.058	34.3112	34.1463	31.9701	30.977	25.0599	27.1608	30.0943	35.7062	24.6956	28.0075	25.0047	24.0342	29.2107	31.1098	28.3955	27.7863	29.7247	24.7858	28.9652	27.4369	32.5969
ENSMUSG00000000171	Sdhd	166.722	166.129	164.39	197.549	204.714	216.78	224.831	227.79	195.282	199.792	213.395	216.51	234.405	247.216	240.208	203.844	208.565	190.251	185.856	165.347	194.367	227.681	225.527	189.634	219.451	179.976	192.078	194.526	209.143	214.306	213.103	215.042	198.855	198.554	210.47	207.214
ENSMUSG00000000184	Ccnd2	1.19529	1.79793	1.87494	2.12756	3.4738	8.70804	2.7114	3.318	2.63741	4.23741	2.96438	2.75183	2.45558	3.46773	2.63082	3.43299	3.94967	4.89901	3.09609	2.1298	5.06243	1.99815	2.63456	2.39614	2.35096	2.02662	1.75508	1.81722	1.83342	3.95487	1.26005	2.53884	1.97082	2.02753	2.05491	3.55978
ENSMUSG00000000194	Gpr107	6.99499	10.6927	9.11571	9.1278	8.96146	13.8296	9.63934	9.26892	6.95556	9.66051	8.91555	7.89041	11.1459	9.79531	8.23361	8.79547	8.77184	9.29804	8.94352	8.86314	8.4082	10.8551	10.3049	8.22809	10.6772	8.5931	9.38327	8.29977	6.86836	8.83998	7.98332	8.3665	9.88227	7.59022	11.4013	8.95491
ENSMUSG00000000204	Slfn4	0.16868	0.171155	0.151399	0.126659	0.246603	0.120638	0.200555	0.301868	0.205689	0.37822	0.246131	0.0609413	0.180144	0.0718928	0.117202	0.211165	0.211068	0.312295	0.226023	0.369058	0.268799	0.0589228	0.123916	0.0603187	0.185532	0.11571	0.108555	0.0906132	0.191304	0.0892363	0.0956383	0.126034	0.0429292	0.0496381	0.12084	0.0754676
ENSMUSG00000000223	Drp2	0.144432	0.0703333	0.131066	0.134709	0.148848	0.100422	0.0441449	0.111336	0.0899373	0.0715985	0.105498	0.113576	0.130627	0.186778	0.164418	0.0807114	0.121384	0.16534	0.0770915	0.0779242	0.0507046	0.075061	0.124274	0.114268	0.100816	0.073911	0.0694797	0.0191037	0.0626848	0.051769	0.0833186	0.0131762	0.0601982	0.0959276	0.0821173	0.0456816
ENSMUSG00000000244	Tspan32	0.721274	1.18073	0.752927	1.33616	2.27208	0.87178	0.52292	0.936547	0.528606	0.658273	0.913188	1.04777	1.03212	1.59628	0.868016	0.90054	0.821013	1.05763	0.804244	0.4965	0.545883	0.295116	0.897177	0.729004	0.312498	0.523682	0.449852	0.319899	0.422851	0.45378	0.831812	0.529478	0.766898	0.582106	0.744658	0.640294
ENSMUSG00000000247	Lhx2	2.36774	2.21963	2.87921	3.78896	4.04569	4.34319	4.3035	3.36414	3.33604	3.62107	3.10373	4.64111	3.92424	4.55251	4.80225	3.76727	3.76038	4.20667	1.9993	1.74517	1.9445	2.4611	2.61031	3.32604	2.39629	1.445	1.94485	3.39354	2.76195	1.96789	2.18759	2.33025	3.05004	2.47165	2.12963	3.00331
ENSMUSG00000000253	Gmpr	1.26703	1.70467	1.68963	1.65511	2.02668	2.36936	1.41798	1.5081	1.06498	1.10965	1.50281	1.4041	1.82736	1.13884	1.06092	1.29307	1.43868	1.26568	2.01931	1.0004	1.29987	1.11908	1.2252	1.09981	1.19665	0.801147	1.51661	0.856515	0.757684	0.665547	1.37203	0.814641	2.10417	1.40343	1.11305	1.21172
ENSMUSG00000000266	Mid2	2.18555	2.26565	2.07883	2.13565	2.97088	2.61785	2.33094	1.79789	2.12919	2.52853	1.70629	2.19061	2.17143	2.69595	2.45815	2.27101	2.22781	2.62082	2.0874	1.71509	1.62574	1.54373	1.93799	1.62899	2.24328	2.1332	1.47147	1.52678	2.0003	1.76659	2.33732	1.84561	1.81514	1.51277	2.11688	1.89881
ENSMUSG00000000275	Trim25	28.9896	31.2891	31.1215	28.8695	40.0263	40.5595	26.0231	42.3012	22.3676	32.4776	28.7419	29.2003	39.7579	39.7979	39.5857	38.8665	43.2154	36.2393	31.4506	31.6874	30.4001	31.3537	33.8526	28.3444	32.2376	28.3258	28.0036	26.3073	30.3851	36.3785	32.9315	35.222	35.7246	35.2918	35.3561	38.3754
ENSMUSG00000000276	Dgke	1.77317	2.22248	2.52301	1.95147	2.06819	2.14037	1.15697	1.19503	0.948436	0.855496	1.06543	0.836518	1.46898	1.1938	1.04939	1.02759	0.573495	1.14417	0.891862	0.945212	0.839419	0.874252	1.09976	0.876503	1.32519	0.885081	0.898459	0.643068	0.929448	1.01699	1.23856	1.00219	1.08332	0.871745	0.826162	0.985255
ENSMUSG00000000278	Scpep1	27.3815	30.2827	32.3872	23.8978	32.8382	33.3229	36.4834	32.4249	36.9857	35.8535	34.793	41.9925	30.744	33.4285	29.162	37.3479	35.0589	37.2884	29.8342	27.0106	26.1875	23.8895	23.2524	24.7673	26.6175	22.9399	26.9121	24.2293	28.4685	24.0303	26.4304	22.5265	22.9088	22.5877	23.3203	26.0856
ENSMUSG00000000282	Mnt	9.9793	12.0372	11.2754	10.3474	8.30747	5.86142	8.04168	6.27518	6.38487	5.54566	5.88611	5.20621	4.69761	6.42075	4.14704	4.68979	4.1652	6.02957	5.50872	4.17786	5.44	3.93209	3.97592	5.08408	6.31362	5.71841	5.75	5.79511	4.41665	4.22996	4.44362	4.55082	6.0128	4.88579	4.21634	4.82976
ENSMUSG00000000290	Itgb2	6.29859	14.0893	11.9604	10.8346	14.2292	8.88002	7.0679	8.52274	6.37584	5.9235	7.2251	4.92543	6.85104	5.7089	6.12136	5.7413	4.94961	8.50618	7.12001	7.03057	5.78621	3.18021	3.5714	4.68373	3.76059	4.84934	3.59479	2.5444	3.12434	4.31787	5.08731	5.25158	3.99349	3.10019	4.45837	5.63847
ENSMUSG00000000295	Hddc2	2.43581	2.5259	2.50454	3.31029	3.89961	3.1236	1.96198	1.87947	1.41436	1.78402	1.87447	2.0137	2.30138	3.30721	1.96058	1.12067	1.06458	1.72125	1.50376	1.23666	0.874405	1.41929	1.28878	1.26916	2.31031	0.699897	1.13999	1.83353	1.00785	1.14201	1.42855	1.1579	1.8046	1.23524	1.33716	1.51534
ENSMUSG00000000296	Tpd52l1	9.79775	9.57536	9.97798	12.4469	13.0101	12.9723	9.80989	9.54176	6.85455	7.78163	8.61398	8.86551	10.9933	12.4001	12.1078	9.99251	8.97412	8.03105	7.11575	5.99909	5.50046	9.37741	8.23737	8.99373	9.24883	7.51106	9.95082	7.02353	8.43078	7.86977	9.43443	8.74891	9.84707	8.48697	10.1895	8.53604
ENSMUSG00000000301	Pemt	353.236	355.826	308.876	304.867	327.449	351.853	330.908	286.451	366.155	301.226	287.067	306.23	284.295	309.817	268.414	332.4	298.171	308.815	332.915	310.281	316.302	290.011	295.518	305.011	261.167	250.699	238.764	236.461	274.492	240.405	255.715	259.579	261.652	262.942	262.036	282.715
ENSMUSG00000000303	Cdh1	3.55906	5.42686	5.99318	8.33803	5.60483	9.45585	9.95832	7.30344	13.3502	11.1613	15.9761	13.7993	7.53159	14.6215	6.35658	7.7513	7.31092	11.2427	3.54859	2.83483	1.80631	3.17597	3.51305	5.49841	5.16496	8.34415	7.65951	20.7342	10.7006	8.36599	8.18034	5.09297	4.38608	4.28223	6.73655	3.78701
ENSMUSG00000000305	Cdh4	0.242413	0.708968	0.895836	0.715449	1.05118	1.09701	0.693267	0.692424	0.325502	0.424152	0.692274	0.331302	0.385774	0.728285	0.611672	0.437292	0.256139	0.348913	0.437033	0.768074	0.32902	0.694776	12.0639	0.695245	0.641202	0.77221	0.788305	0.306768	0.349695	0.445418	0.454544	0.412259	0.698676	0.270953	0.453362	0.568516
ENSMUSG00000000317	Bcl6b	0.556009	1.31103	2.16276	1.5636	2.63935	3.44457	0.945524	1.50116	0.826583	0.853207	0.901675	0.869371	1.09511	1.3398	1.47071	1.06078	0.949198	0.91796	1.60998	2.03102	1.83854	1.75031	1.89365	1.94946	1.32628	0.889358	0.919012	1.09272	0.847309	0.967381	1.91908	1.49475	1.5094	1.15038	2.01367	1.28486
ENSMUSG00000000318	Clec10a	0.462317	0.598796	0.63635	1.08194	0.733195	0.870674	0.791822	1.76366	1.29976	1.42283	1.20411	1.04272	0.662658	1.86663	0.322291	1.31875	1.0343	0.900973	0.801002	0.811303	0.726685	0.414615	0.756434	0.738371	0.885671	0.134316	0.178234	1.73126	0.89733	2.2704	0.656741	0.51452	0.509541	0.724857	0.537967	0.62892
ENSMUSG00000000320	Alox12	0.281259	0.444832	0.432119	0.30276	0.448602	0.436944	0.443952	0.52649	0.868144	0.56053	0.614398	0.637897	0.684252	0.846396	0.766219	0.798779	0.782229	0.829357	0.45442	0.665984	0.520068	0.318935	0.212063	0.360624	0.903647	0.481645	0.215918	0.364176	0.557587	0.429	0.567377	0.800715	0.459875	0.733375	0.448478	0.743674
ENSMUSG00000000326	Comt	303.609	307.786	320.922	261.8	274.228	340.642	334.583	401.762	411.967	379.737	392.389	373.319	320.366	301.24	243.826	392.144	450.388	382.826	438.604	508.127	365.472	367.049	398.997	359.912	419.794	360.043	330.993	726.741	406.039	419.951	351.564	378.154	434.983	433.458	350.617	429.586
ENSMUSG00000000339	Rtca	11.241	12.0663	12.3895	11.7792	12.8841	11.3849	10.0944	8.33638	8.83109	8.25945	10.1336	8.26511	12.6017	9.54453	12.5988	8.43171	7.84342	9.57157	9.31085	8.20722	8.67605	8.49162	12.5927	9.09065	9.98681	9.20767	9.49782	9.1076	9.99517	10.6202	9.90886	9.75045	9.69548	10.1624	8.95258	9.59527
ENSMUSG00000000340	Dbt	36.9173	38.7595	36.6766	48.1857	48.5216	32.8951	43.2361	32.1254	40.1112	44.6007	39.0586	39.077	34.2994	36.9777	49.5323	42.8016	45.2895	33.597	40.7376	38.07	40.5937	35.0718	43.3895	42.3022	29.6994	35.7071	40.2865	31.0884	40.6755	32.9373	38.2445	37.0529	38.7381	36.7839	40.6283	34.2777
ENSMUSG00000000346	Dazap2	110.104	119.907	116.666	118.564	117.267	113.891	102.549	97.2174	94.6232	100.546	102.653	101.092	121.832	104.204	115.254	108.025	105.315	100.22	110.348	104.149	104.309	92.2361	100.086	110.762	93.2267	86.7924	91.2766	92.9215	99.0693	94.0608	103.8	96.5279	94.3501	97.0967	89.2446	100.814
ENSMUSG00000000355	Mcts1	57.053	52.0195	52.8495	54.2624	58.8754	50.3493	49.6791	56.713	51.6384	60.1953	53.0139	51.2047	55.7619	57.8536	49.8515	59.3136	61.0019	65.8176	64.4441	63.3535	63.1064	56.4483	57.2501	53.3871	51.7342	54.1025	46.7042	53.1926	49.5661	53.1263	51.8268	51.146	51.169	53.5438	58.0241	52.4218
ENSMUSG00000000359	Rem1	0.261873	0.396088	0.196265	0.301879	0.739072	0.602526	0.553818	0.454362	0.421618	0.384117	0.51205	0.421379	0.62267	0.848545	0.398357	0.360225	0.546993	0.470045	0.468224	0.6792	0.22313	0.356352	0.668927	0.294005	0.811575	0.283227	0.440591	0.471218	0.447106	0.413587	0.439268	0.285457	0.204012	0.3914	0.753868	0.652641
ENSMUSG00000000365	Rnf17	0.0554206	0.0960012	0.0949884	0.0804218	0.109519	0.0227526	0.216428	0.156135	0.186409	0.249667	0.203702	0.0961321	0.250096	0.0116209	0.0359528	0.259249	0.16517	0.385257	0.207323	0.286463	0.0385918	0.0484647	0.0770951	0.212223	0.173869	0.0244062	0.065341	0.122918	0.132685	0.0491189	0.175984	0.139429	0.10084	0.0204846	0.047261	0.116741
ENSMUSG00000000374	Trappc10	12.2201	13.2616	12.7216	12.7068	14.4708	17.3436	12.6479	12.8148	9.95711	12.9577	11.8507	10.4016	15.858	13.3763	12.962	11.7138	11.7129	11.9253	9.74872	11.2671	10.8454	11.6009	13.0291	12.5548	12.1701	8.97562	9.50208	10.782	11.4683	11.5507	12.4789	12.1634	11.1681	12.6099	11.7195	13.7805
ENSMUSG00000000378	Ccm2	17.4891	17.2762	18.4388	16.7349	18.1538	22.3198	17.6462	20.8324	15.7236	16.3776	16.3519	18.2374	21.9724	22.8695	22.3365	20.249	19.1023	20.7327	20.4378	18.1374	19.4192	19.9829	22.8183	17.7843	20.5691	16.1562	20.9826	18.8785	16.4988	16.8558	19.0985	21.3712	19.1329	21.5105	19.7798	20.8093
ENSMUSG00000000384	Tbrg4	38.1547	29.9242	34.002	37.2686	40.1718	46.0037	33.3092	38.3023	28.099	30.2427	30.2549	30.9378	44.6906	41.5673	46.7201	30.5671	31.446	34.2012	34.2389	34.1379	37.6673	34.8329	34.163	35.0894	37.4259	31.9273	33.7667	33.9874	32.1994	26.2271	34.5815	32.0405	39.4807	30.791	36.89	29.9649
ENSMUSG00000000385	Tmprss2	7.96456	8.10004	8.42911	8.02524	6.20845	4.63447	3.35111	4.44608	3.5929	3.02897	4.80938	3.32068	3.77974	8.45217	2.37802	3.35143	2.49698	4.57432	3.3323	2.72794	4.54049	1.21964	3.11545	3.09964	1.29129	1.80623	1.45439	1.111	1.44517	1.67308	1.6078	1.34005	1.23206	1.08491	2.05316	1.07845
ENSMUSG00000000386	Mx1	5.73182	4.7284	3.18218	3.44784	6.14416	4.83224	4.21266	4.49967	3.20642	5.98971	2.93943	4.28907	5.1994	3.77828	3.01309	5.40435	5.69182	5.16734	5.94171	6.99298	4.50267	3.34446	2.00457	3.35834	3.49479	3.35105	3.20273	1.93838	1.29049	2.4615	2.30607	2.30709	2.66847	4.31451	2.16253	2.8258
ENSMUSG00000000392	Fap	0.275238	0.100516	0.359407	0.101546	0.149214	0.649409	0.0773931	0.347948	0.0719177	0.237706	0.156414	0.642247	0.169213	0.0660993	0.405116	0.142116	0.190885	0.24246	0.195048	0.497422	0.209296	0.206028	0.229827	0.375278	0.0498497	0.186521	0.0968436	0.316901	0.220072	0.397057	0.175593	0.0454926	0.177005	0.0728653	0.0919529	0.204719
ENSMUSG00000000399	Ndufa9	89.6557	92.5509	89.9603	92.9374	104.75	110.028	100.044	102.241	95.0839	99.2405	95.6498	96.077	96.2345	109.91	98.4359	106.63	97.8091	105.73	98.6245	101.615	104.313	111.243	115.375	104.603	104.548	92.3957	97.2256	93.3268	89.3939	97.906	101.692	108.444	103.159	101.092	106.835	100.628
ENSMUSG00000000409	Lck	0.508509	1.19901	1.50974	2.56575	4.83237	2.08645	2.41247	1.98041	0.871856	1.06659	1.20462	1.04194	1.74756	1.17602	1.44805	1.9033	2.64272	3.39593	0.69357	1.39145	1.08307	1.25335	0.903183	0.931862	2.41826	0.924385	1.3751	0.828228	0.936927	1.13857	1.55805	1.49622	0.771057	0.784547	1.64668	1.96321
ENSMUSG00000000416	Cttnbp2	0.141776	0.0623703	0.0622499	0.103549	0.239331	0.159463	0.305306	0.0803514	0.467838	0.0912989	0.174218	0.16803	0.0680646	1.00193	0.254083	0.125001	0.194626	0.579567	0.0495831	0.129345	0.0551671	0.128236	0.0499766	0.0533862	0.0617763	0.0241681	0.227327	0.368117	0.130639	0.231151	0.191704	0.114724	0.0611453	0.136232	0.117085	0.119107
ENSMUSG00000000420	Galnt1	24.226	23.9552	25.4483	22.749	29.0976	27.5756	24.5084	26.675	24.5453	23.1346	22.504	23.816	29.9964	27.8292	28.9698	23.5651	25.5562	24.9382	24.0413	23.2459	27.332	30.7483	31.5676	25.6826	26.5262	22.662	21.9882	20.8061	25.1688	24.8599	27.81	26.8036	25.8253	26.3027	27.519	26.8889
ENSMUSG00000000439	Mkrn2	7.32333	7.9699	9.17592	8.16026	13.6556	10.5203	10.3581	9.26666	11.8655	6.28788	7.80815	7.69078	8.79367	8.31544	9.24964	7.495	8.38501	8.88622	8.33635	10.3009	9.40812	9.10384	7.61817	9.00958	8.46953	6.11679	7.81122	6.78781	8.22871	7.49453	10.3698	7.45002	11.8329	8.65731	7.2581	6.34402
ENSMUSG00000000440	Pparg	17.8646	16.2831	14.1451	18.3221	16.6493	19.9009	8.8983	9.96582	7.29896	5.85856	6.6561	5.46737	10.2331	7.21912	7.57711	9.80623	6.45093	9.31753	11.0199	13.5276	13.7988	16.6033	20.314	9.89974	15.4818	6.0461	7.46054	7.19576	9.00217	9.65569	11.0606	10.3047	17.756	10.2412	9.3439	9.7389
ENSMUSG00000000441	Raf1	43.0288	43.6441	43.8486	46.4937	47.6733	58.7081	49.8208	48.6937	41.4733	45.6867	47.5007	45.3961	58.3687	47.7246	44.5108	44.1708	47.5921	47.6267	48.3678	43.396	46.7873	51.3963	52.8381	44.5609	52.3747	43.3147	41.4385	55.9027	53.2613	48.9598	51.8859	48.7459	45.2152	52.7289	53.5456	50.1784
ENSMUSG00000000486	Septin1;Gm4532	4.35737	6.60924	5.85891	6.17168	8.42493	7.03598	5.79382	4.63256	2.82601	3.64783	6.59254	3.72044	5.54285	3.68271	6.67522	5.90697	5.44145	6.57022	3.11527	2.57404	3.43609	3.66571	3.13319	3.10786	4.28048	4.48131	2.6864	3.07772	3.05682	1.75923	2.98396	4.52099	3.1925	5.09959	5.75183	5.21304
ENSMUSG00000000489	Pdgfb	1.32039	1.08528	1.76978	2.81269	1.6074	1.5412	1.48919	1.75417	1.0361	0.758837	0.93526	1.45213	1.62298	1.31694	1.48554	0.78551	1.71507	1.97628	1.41039	0.911963	1.03966	0.76029	0.603981	0.787961	0.98254	0.639732	1.05117	0.701491	0.768213	0.895728	0.930253	1.43343	1.42692	0.66485	1.28232	1.14769
ENSMUSG00000000530	Acvrl1	1.21951	3.11155	2.82753	4.07837	5.41912	5.11576	3.0268	3.74491	2.70927	4.35925	3.11403	4.36615	5.34606	3.75826	2.75082	3.60485	4.58369	4.54087	3.14768	2.80538	2.28217	2.70071	2.2214	2.18347	2.43102	3.06194	2.81602	2.09974	2.36499	3.91797	2.48965	1.86601	3.14364	2.75562	3.52496	4.28674
ENSMUSG00000000531	Tamalin	1.81682	2.20491	2.63904	2.77312	2.01202	3.2811	1.80713	1.57234	1.70207	1.90297	2.74741	2.18915	2.19204	3.0457	3.15103	1.89944	2.13118	2.42652	1.80035	1.80284	1.93325	1.68414	1.85684	2.19508	1.39667	1.80454	1.48249	0.96366	1.33349	1.40544	1.70801	1.75104	1.98082	1.65439	1.58376	2.55343
ENSMUSG00000000532	Acvr1b	6.98154	7.16244	6.22427	8.05966	8.71072	7.16942	6.13086	5.67734	5.83496	5.51363	5.91569	6.09974	5.35527	6.01381	5.66953	4.74226	4.59649	6.25469	6.05223	6.25833	6.94562	6.29631	5.70597	6.55245	6.51248	5.49971	6.40779	4.94389	6.07889	5.4005	6.12333	5.65874	6.168	4.73246	4.80377	4.90038
ENSMUSG00000000538	Tom1l2	12.9212	10.1857	12.8264	14.1118	14.8653	15.635	13.5069	15.8761	10.5607	11.8516	11.3866	11.7116	15.3397	17.073	16.1684	12.0332	11.8072	13.1668	13.5439	13.0298	14.0015	14.4152	13.5825	11.5038	15.119	11.046	14.0201	11.0513	11.5774	12.7161	15.0974	12.4554	13.893	13.4115	17.4032	12.9149
ENSMUSG00000000552	Zfp385a	17.6791	20.628	17.1606	18.5016	29.358	38.7485	19.9072	21.482	15.421	17.214	17.9965	19.1253	24.9256	21.2054	19.7815	16.8052	16.4234	18.6974	18.7629	16.9735	17.6612	24.5851	25.964	20.9995	28.1581	16.7486	15.9382	20.7489	19.5716	20.6144	25.6877	25.3653	18.6033	26.5039	20.6724	25.4787
ENSMUSG00000000555	Itga5	13.5683	15.6826	14.1042	15.1703	16.0938	22.8791	16.7604	23.9134	13.8532	16.388	21.6382	14.9394	17.7542	18.5008	17.6665	18.1181	23.2781	16.1858	13.3893	13.2113	12.6287	13.857	13.5849	19.1653	20.196	14.0486	13.2237	16.4709	16.6454	13.8055	19.5558	16.9594	16.2906	15.1518	20.0464	18.7932
ENSMUSG00000000560	Gabra2	0.191484	0.15718	0.132981	0.170887	0.0982453	0.157881	0.176821	0.134882	0.0871091	0.0958355	0.105715	0.177797	0.141967	0.151041	0.111893	0.130686	0.143457	0.153697	0.0936685	0.115887	0.134127	0.0817468	0.100997	0.1393	0.0814904	0.0763711	0.0933994	0.0673766	0.122102	0.0701712	0.0450371	0.100216	0.114575	0.147285	0.100892	0.0903399
ENSMUSG00000000561	Wdr77	16.9366	14.7403	15.3086	15.6217	14.5595	19.5156	15.2454	19.2311	16.6429	20.4188	17.5035	16.1236	25.6259	23.0134	19.6193	20.6579	17.6285	18.3813	19.035	17.6973	16.8989	19.3626	18.8592	18.586	16.8263	14.6375	13.541	22.0877	16.347	18.5029	16.1801	17.07	18.6151	16.8457	19.0712	16.5135
ENSMUSG00000000562	Adora3;Tmigd3	0.496183	0.531121	0.309817	0.238373	0.308993	0.460375	0.369165	0.472556	0.263769	0.250464	0.218549	0.401629	0.326647	0.370006	0.28065	0.352639	0.33174	0.497874	0.35788	0.203787	0.269787	0.243575	0.189634	0.218307	0.372264	0.39043	0.214699	0.399556	0.205569	0.246932	0.351708	0.356506	0.227711	0.299501	0.438822	0.501536
ENSMUSG00000000563	Atp5pb	205.791	205.092	217.809	229.329	249.825	248.339	225.223	231.104	223.431	223.824	215.388	215.901	224.129	231.391	236.509	233.49	231.411	232.038	223.375	217.784	227.587	259.342	274.438	244.521	227.31	203.869	219.539	203.719	214.667	230.943	232.282	247.169	239.948	210.14	234.015	214.374
ENSMUSG00000000567	Sox9	4.32184	4.30884	6.28374	5.5188	2.62147	2.047	2.39727	1.34814	1.63473	2.32038	1.69601	2.02385	1.65796	2.25144	1.83631	1.1375	3.69232	2.02619	2.97193	3.09838	3.33275	1.7175	1.22271	2.83232	1.68764	2.34758	1.83583	3.48861	3.46717	3.35945	3.44184	2.03315	1.95021	2.23614	2.94715	2.37365
ENSMUSG00000000568	Hnrnpd	73.8474	80.7201	79.5989	91.5996	85.8988	82.9404	65.1068	60.9574	64.5593	63.1221	60.643	61.1775	74.2565	75.6205	74.4912	73.467	65.8867	68.341	70.5829	73.3873	81.994	60.6704	57.2379	67.8122	63.8728	47.3556	46.0654	48.9701	58.0504	49.0528	70.3376	59.9937	53.4587	55.0454	69.8535	59.466
ENSMUSG00000000579	Dynlt1c	4.20403	4.04167	4.42224	5.9798	5.36254	3.70894	5.21724	1.93861	5.74744	4.79496	5.82477	4.7578	4.53513	5.53976	2.36473	5.33662	5.35752	5.06677	2.65604	5.29648	2.41034	2.41522	3.88698	4.39679	3.97493	2.49679	2.11106	4.09901	2.79324	2.62318	4.0475	4.41899	1.01073	2.72138	2.68939	3.77363
ENSMUSG00000000581	C1d	26.3168	27.8028	32.1405	34.6602	34.1816	44.2597	37.5233	29.8739	37.0725	42.9536	37.8458	33.8373	32.0546	48.6504	42.5934	46.9759	41.5871	37.6156	41.0844	29.4176	37.7807	40.1504	35.2235	40.7196	41.8417	34.0623	35.2343	37.2718	33.281	37.6378	33.5263	36.5805	41.3125	39.2339	31.7876	34.0581
ENSMUSG00000000594	Gm2a	17.3288	21.8345	21.5734	15.51	27.7584	24.9903	40.8385	34.6727	39.2848	48.0027	44.1636	49.9692	36.6891	32.5847	40.4554	35.237	39.9618	36.5007	28.3062	23.7598	18.8643	35.6592	33.5385	23.3671	35.6683	26.2719	29.1218	31.4781	37.6242	41.9285	34.0417	30.3507	32.5311	32.5946	40.4162	30.8309
ENSMUSG00000000600	Krit1	10.3285	10.1349	10.0156	9.74817	10.7339	10.6441	9.58723	10.158	9.62077	11.0667	9.89147	8.08327	11.1299	10.6646	11.3915	10.7984	12.1349	10.1222	10.722	9.68445	10.6863	9.16423	9.44204	9.82398	9.61035	9.74882	9.94334	9.45075	9.46497	9.18064	10.1671	9.8997	9.51753	9.76814	10.645	10.5753
ENSMUSG00000000605	Clcn4	15.4875	18.1639	18.2559	18.5296	24.5743	25.9731	22.8859	27.6624	24.9389	24.4597	23.9258	24.3848	28.9782	26.9313	25.8998	24.2413	23.2939	25.8555	22.2233	20.8091	21.9535	24.4872	23.4492	21.5907	26.9431	22.1569	22.045	23.8373	23.7934	23.05	25.4856	24.9593	24.9021	25.0414	25.9812	25.3455
ENSMUSG00000000606	Vmn2r88	0.692321	0.304347	0.523804	0.379235	0.598582	0.955919	1.86239	2.50017	2.47617	2.32995	2.19765	1.94174	2.26865	3.19174	2.25436	2.13423	2.06684	1.60775	1.27322	1.13421	1.55491	1.02817	1.08423	0.768156	1.12931	1.27338	1.00105	0.889685	1.2239	1.34478	1.05014	1.52002	1.04093	1.4825	0.869269	1.5686
ENSMUSG00000000628	Hk2	0.81384	0.825338	0.743724	0.705426	0.886206	1.19344	1.31617	1.19683	1.16176	1.0882	1.26353	1.53671	1.17229	0.620462	0.736915	1.43307	0.60125	1.27931	0.837691	1.78126	0.859175	0.291132	0.605464	0.76712	0.316159	0.81801	0.52266	0.58858	0.424344	0.571389	0.689572	0.454591	0.579053	1.08973	0.597377	0.688458
ENSMUSG00000000631	Myo18a	30.3051	39.4001	38.893	40.5138	35.853	36.6974	35.0465	37.707	44.5742	37.0738	42.4305	40.009	32.9926	34.8459	31.3635	34.0461	33.1777	33.1907	38.3807	39.5152	38.91	28.2352	26.9527	28.3233	29.6038	24.9314	27.172	32.7102	29.1139	29.4345	28.0335	31.149	29.5685	30.626	28.543	32.6941
ENSMUSG00000000673	Haao	311.14	333.136	323.625	281.708	322.533	323.694	440.895	353.495	481.564	473.686	437.427	487.706	312.809	331.611	349.367	539.442	475.215	427.82	445.441	452.252	384.853	381.936	360.162	385.383	325.414	345.5	364.618	351.034	388.257	398.796	355.382	365.869	378.963	370.762	384.902	353.221
ENSMUSG00000000682	Cd52	13.9029	26.7421	24.2574	25.4691	45.9082	24.6464	26.5829	27.9606	19.6315	22.3648	20.5484	18.1885	24.5796	20.5934	19.8343	18.5749	25.1659	35.1907	20.392	22.2268	20.6676	13.7983	10.916	14.6949	13.6958	14.8562	10.6405	7.96792	10.8788	13.6871	15.3001	14.8698	19.6122	10.6493	18.5838	24.6171
ENSMUSG00000000686	Abhd15	42.2442	53.735	42.0541	40.4858	39.4863	33.149	31.1966	26.8765	23.6314	27.7781	30.2672	26.8867	31.6558	32.8111	35.3821	27.523	26.3089	27.7386	28.2477	27.6649	37.7493	29.1336	30.1226	35.9321	22.2727	26.5226	27.8063	16.8689	23.0502	21.4702	26.9858	26.2831	26.2076	24.5988	22.7635	26.0694
ENSMUSG00000000693	Loxl3	1.01066	0.932335	1.6653	1.52875	1.68575	2.56823	1.43594	2.34279	1.78508	1.13263	1.42867	1.46586	1.64765	1.50785	1.49837	1.90272	1.33181	1.42294	1.79559	1.76674	1.3827	1.08206	1.50354	0.662261	1.02248	0.558636	1.17151	1.12705	0.905999	0.823605	1.40923	0.915235	1.21526	0.960741	1.01834	1.50776
ENSMUSG00000000708	Kat2b	32.4456	32.3249	28.4134	31.7412	32.9661	43.7911	40.5305	36.8268	33.207	36.5776	38.5098	35.414	48.2013	42.6568	37.124	42.7356	46.3629	37.8895	36.0841	33.7399	35.79	44.7672	48.8246	41.6423	39.2576	33.0535	37.233	30.3313	38.357	40.1686	46.5489	40.8181	36.7651	42.7717	40.1349	42.1139
ENSMUSG00000000711	Rab5b	36.9916	43.8164	40.3721	44.1776	51.6131	51.1231	48.8747	52.2956	51.5793	53.3319	48.9716	51.1697	50.6579	52.7419	49.6191	52.0855	50.8247	50.032	51.6743	48.5805	49.2496	50.9881	50.2102	46.765	48.4568	43.5969	44.7672	46.839	47.4528	47.8845	49.4241	48.3158	46.9118	47.7048	47.0511	50.9782
ENSMUSG00000000724	Cryba1	0.327217	0.331905	0.418624	0.517683	0.287359	0.265977	0.405758	0.154	0.203047	0.260294	0.282053	0.500998	0.163644	0.247164	0.0861563	0.209864	0.208442	0.260008	0.416991	0.410131	0.277754	0.20454	0.127653	0.187536	0.13642	0.0816573	0.274341	0.17853	0.119038	0.124089	0.0402955	0.19146	0.423391	0.13748	0.293443	0.400407
ENSMUSG00000000732	Icosl	2.52838	2.08884	2.93075	2.59323	4.32556	2.12656	2.06279	1.29117	1.56154	1.77376	1.78171	1.80609	1.95408	1.88418	1.4872	1.76581	1.69528	2.42987	1.42332	1.32476	1.02453	1.12027	1.40038	1.11401	0.979459	1.27249	1.18247	1.19756	0.956294	0.980358	1.33658	1.41623	1.37539	1.08754	1.62213	1.99052
ENSMUSG00000000738	Spg7	21.3397	20.5549	21.0103	20.0881	24.3963	28.1311	25.0173	26.2878	23.8628	23.5596	24.0504	24.8786	24.8534	27.1232	23.0079	27.1551	27.4826	26.0319	27.341	28.1316	28.1281	33.1085	32.4868	27.0659	32.3425	21.3413	27.3268	26.4601	26.381	25.0202	26.1707	30.8648	29.4858	30.0683	29.7138	30.2537
ENSMUSG00000000739	Sult5a1	1.75335	2.35581	4.06002	0.568651	1.06563	0.74267	1.33397	5.12915	11.34	17.6093	22.016	23.025	4.25148	5.83043	7.48931	29.8925	23.4038	18.2421	1.27914	1.33612	1.5517	0.363402	0.566636	0.40393	1.05438	4.99008	8.12327	6.52839	7.08491	7.18077	2.48532	2.92884	3.72183	11.3153	3.51076	4.90316
ENSMUSG00000000740	Rpl13	538.831	574.883	492.824	773.153	601.493	639.323	522.115	441.38	451.778	381.92	410.539	430.048	478.547	448.944	459.891	430.18	438.165	425.591	540.842	506.535	569.099	407.51	387.306	527.62	395.364	347.343	403.234	432.399	404.412	322.417	415.095	411.957	382.866	320.767	354.443	366.959
ENSMUSG00000000743	Chmp1a	48.2592	49.9382	46.1847	45.307	51.4467	54.5599	45.6547	49.7602	43.5069	43.9394	44.8687	43.3946	52.6361	52.1204	52.3834	48.3064	47.5147	46.2802	49.1948	45.5798	51.7324	50.0272	52.0241	48.9615	50.433	41.7469	43.1346	42.7842	39.4868	40.4637	47.5318	45.1513	45.3308	44.6842	44.5895	44.8907
ENSMUSG00000000751	Rpa1	11.9141	15.2198	10.9938	16.9307	18.5635	14.7556	15.4245	14.3748	16.2062	18.5643	14.2428	16.5566	17.011	15.9651	17.2863	17.0675	15.4652	15.4545	14.5441	13.4279	13.5102	12.0129	12.5403	12.6862	10.9237	9.75664	11.207	11.6202	13.7012	10.5423	11.9143	13.1985	12.092	11.0504	12.6168	13.2254
ENSMUSG00000000753	Serpinf1	474.14	476.993	529.353	500.414	449.586	536.141	736.361	745.164	654.868	712.122	715.785	687.028	666.141	625.437	686.349	717.274	678.936	621.004	490.454	512.405	509.932	649.004	598.377	603.894	654.072	555.001	639.368	656.406	607.414	646.917	697.538	677.446	701.091	620.875	710.286	597.904
ENSMUSG00000000759	Tubgcp3	9.80357	10.5268	10.1254	11.3852	11.0351	10.9069	11.496	10.4148	9.42526	9.81639	9.9461	9.90022	10.158	9.92685	10.8742	10.0304	12.0681	10.2319	11.5234	12.3079	10.547	7.72424	7.73357	9.40262	9.08714	8.13685	8.20336	8.2707	10.0398	7.36027	7.94405	8.78703	9.03535	8.50332	9.54107	8.12912
ENSMUSG00000000776	Polr3d	11.2106	12.0801	10.0035	12.4094	11.8898	11.0218	10.54	11.3783	9.8278	9.20782	10.4444	8.21263	11.391	10.8572	10.2671	10.1925	5.89897	10.5144	10.5404	11.9833	11.094	5.21731	6.6709	9.24779	10.0275	7.42231	9.43823	10.1934	8.87555	8.09449	6.99479	7.87898	12.3398	7.0472	6.7256	4.65941
ENSMUSG00000000782	Tcf7	7.12378	6.543	9.84771	5.72414	8.16572	6.99122	5.36448	5.61578	6.04712	4.50158	4.27236	4.20284	5.35733	5.07186	4.09595	5.81112	4.90556	5.66838	4.24186	2.90309	2.41247	3.20223	3.87818	3.81581	3.54751	2.89497	2.2754	2.76297	2.60837	1.97153	2.5588	3.04234	2.91832	3.64324	3.00638	3.54644
ENSMUSG00000000787	Ddx3x	106.951	109.078	114.468	89.8624	103.664	133.448	100.825	112.778	81.2492	95.1266	91.2092	89.2737	148.722	123.851	130.84	108.684	107.937	107.079	73.2764	66.6871	74.2008	81.6787	91.047	91.3358	95.5856	68.9678	67.7692	69.3031	80.506	73.7323	99.3513	88.8761	82.1024	82.712	97.9291	84.9327
ENSMUSG00000000791	Il12rb1	0.615276	1.22784	0.51306	0.784904	0.620049	0.545365	0.504711	0.317075	0.644762	0.323634	0.284411	0.531798	0.260314	0.405916	0.55094	0.467185	0.215796	0.496332	0.822112	0.346844	0.469081	0.447925	0.262563	0.6853	0.576327	0.360542	0.403069	0.433474	0.710781	0.292112	0.462699	0.220467	0.445391	0.406333	0.360291	0.547778
ENSMUSG00000000804	Usp32	11.9185	10.4179	12.009	10.4129	11.3607	12.9261	12.0869	11.3222	10.7499	10.472	11.5365	10.2173	14.3797	12.0155	12.8513	11.5821	10.539	11.0661	11.2041	10.8596	12.3222	10.7168	11.0474	11.9409	11.4468	9.12697	10.1698	10.7138	10.4588	10.4708	12.6745	12.6803	11.8176	11.6157	12.1274	11.5983
ENSMUSG00000000811	Txnrd3	4.46295	6.40567	4.53845	3.16472	5.15712	5.84719	4.85648	4.33699	4.96272	5.09053	4.55983	4.40016	4.89718	4.60376	5.63947	4.16349	3.99504	4.17302	4.0717	3.38471	3.78297	5.20677	5.06717	4.13992	5.09629	3.53057	4.91752	5.51082	4.96973	4.57212	5.12609	4.4285	5.22003	4.75727	5.09163	4.66172
ENSMUSG00000000823	Zfp512b	38.3801	41.2756	32.1999	38.4532	42.7902	59.0448	31.7333	31.859	21.4541	24.2832	32.5994	25.6815	37.3043	29.2602	32.0793	32.8207	26.8065	25.2005	29.0748	22.4403	28.5432	37.2726	35.6657	40.6064	36.4618	27.6948	33.0779	31.303	34.3092	33.8476	41.4383	37.4482	34.639	36.6624	35.5442	36.2368
ENSMUSG00000000826	Dnajc5	25.4721	25.2105	28.0513	24.5135	27.8182	32.892	25.8212	24.441	20.1018	26.9114	24.7596	23.395	29.4403	27.8256	32.5423	23.7947	23.8391	25.8513	24.7332	23.5927	21.8223	24.458	26.7507	23.8847	26.6546	21.5761	20.7951	25.106	22.7948	23.6119	26.5212	26.8804	25.4302	25.3463	26.0096	26.8616
ENSMUSG00000000827	Tpd52l2	22.1042	24.0827	23.4365	27.5279	27.3261	29.3268	23.3813	27.7988	21.2664	21.4392	23.3528	27.255	23.4408	24.0584	25.393	23.5445	24.4595	23.3991	27.0131	27.5609	29.0726	21.0742	23.6099	24.9334	22.6159	18.9742	25.021	22.2354	23.2076	22.2433	21.1891	20.7102	22.3663	20.1277	22.5535	21.0192
ENSMUSG00000000838	Fmr1	10.542	10.6083	10.4892	9.4053	13.3294	9.49262	10.6273	10.5962	9.37275	12.0208	9.03655	9.69761	12.0301	10.1318	10.0848	10.556	10.9437	10.215	10.4039	9.41462	10.253	8.68365	8.41516	9.2291	9.40462	8.52547	8.58201	7.2908	8.19877	8.93721	8.67109	7.94771	7.65635	7.46523	9.67602	8.08691
ENSMUSG00000000861	Bcl11a	0.108889	0.192147	0.267547	0.530007	0.583827	0.34706	0.176898	0.218577	0.141142	0.127519	0.119883	0.268812	0.544572	0.229616	0.280087	0.164008	0.171126	0.400812	0.235822	0.141352	0.451194	0.150283	0.362657	0.0549995	0.103936	0.211106	0.104406	0.140933	0.0794325	0.164513	0.178263	0.234748	0.199235	0.148579	0.177556	0.323746
ENSMUSG00000000869	Il4	0.935355	0.631662	1.0419	0.286116	1.07396	0.372261	1.57573	0.835823	0.667881	0.571455	1.31303	0.234153	0.938031	0.301634	0.701951	0.409601	0.688993	0.546185	0.547741	0.243593	0.759639	0.669711	0.277002	0.745455	0.448114	0.400753	0.448398	0.92125	0.485705	1.21125	0.262602	0.250666	0.262654	0.448449	1.03599	0.289002
ENSMUSG00000000876	Pxmp4	77.2294	49.9634	67.6752	49.8663	82.6517	118.304	78.1665	119.436	64.7773	84.1661	79.8382	83.7983	139.361	112.856	128.529	105.939	105.135	119.938	77.0951	81.6462	87.655	103.392	110.023	103.945	121.043	114.395	105.053	116.131	113.782	111.744	132.85	120.227	103.025	127.086	137.146	144.355
ENSMUSG00000000881	Dlg3	11.6243	9.8751	9.44653	9.06178	9.78002	7.81673	9.1859	7.67855	9.33243	10.0836	10.359	8.50658	8.35814	7.38339	8.33095	7.82461	7.6366	7.86159	7.59318	5.80213	8.77852	7.55101	6.12786	7.62736	7.79395	7.33939	9.88295	6.1658	8.57103	8.90899	7.9485	7.9002	7.26008	6.6314	6.99416	8.30157
ENSMUSG00000000884	Gnb1l	1.54143	1.4568	2.00188	3.0308	1.67429	0.835035	2.19825	1.2109	1.59605	1.91764	2.14171	1.47269	1.64805	2.90134	1.78721	2.44008	1.64006	2.5616	1.00266	1.6814	2.22123	1.70904	2.84069	2.19285	2.04126	1.39848	1.7282	1.53849	0.973566	1.28141	1.48708	1.1833	1.33228	2.1423	1.59851	1.01326
ENSMUSG00000000901	Mmp11	3.77012	2.26287	2.25948	3.40627	2.85438	3.58218	2.32095	1.90364	1.05953	2.04375	3.33521	2.04997	1.73389	1.78941	1.76152	2.2668	1.96639	2.32976	0.942631	1.17786	0.662353	1.53083	1.1416	2.16258	1.46358	1.13763	2.1178	1.57827	1.56999	1.72326	1.10503	1.54309	1.30546	1.39348	1.8774	1.86555
ENSMUSG00000000902	Smarcb1	13.3181	12.5703	11.0432	14.2351	12.7222	15.5579	14.6238	18.9094	17.6652	18.8654	14.9804	13.769	12.4758	16.9395	12.0913	16.0526	14.1432	16.5885	16.6943	17.4474	20.0772	12.9561	12.2555	12.6455	13.2084	11.9349	12.0628	18.5075	12.1557	13.1077	12.1372	14.2742	12.3293	12.8926	12.2277	14.4966
ENSMUSG00000000915	Hip1r	11.7993	15.3016	15.551	16.9431	14.0958	11.9075	10.884	16.2261	9.92791	8.6652	7.33199	6.73051	10.527	8.96078	7.47872	9.88911	8.64642	10.6378	8.97592	12.9526	9.3401	8.31626	10.3587	12.2242	10.0715	10.6363	11.7069	8.67175	9.36169	9.69046	10.694	8.5178	12.4442	10.6505	17.557	11.6051
ENSMUSG00000000916	Nsun5	9.10898	9.89826	8.78271	8.99246	9.62636	14.6922	8.94055	10.8778	9.60875	11.0607	9.37489	10.856	13.3425	12.6101	10.9401	10.6993	10.6672	10.133	9.48797	11.1065	11.182	11.0634	9.6154	9.93254	11.6299	8.12038	9.23239	10.3132	9.36173	8.66201	8.82701	10.0097	10.7224	9.22298	10.4153	9.90527
ENSMUSG00000000934	Top1mt	15.6403	16.8923	15.7699	19.5453	20.6592	20.6551	19.0236	19.3128	19.3222	20.5342	18.2702	18.2907	18.1022	18.7203	18.377	19.4182	19.238	19.7528	17.6213	18.0195	17.7188	17.2408	16.6294	15.0116	16.2176	13.0677	14.3809	15.4519	16.9507	15.8222	15.9477	15.9894	17.3776	15.4304	14.6237	13.7611
ENSMUSG00000000942	Hoxa4	0.0392439	0.159812	0.647011	0.368735	0.511832	0.417783	0.501403	0.421995	0.374155	0.476092	0.541078	0.332451	0.446964	0.20881	0.435992	0.457469	0.561485	0.291478	0.420911	0.183426	0.429007	0.342541	0.356792	0.337946	0.345712	0.344887	0.34653	0.457614	0.3751	0.346838	0.237738	0.354901	0.427944	0.231595	0.267165	0.299945
ENSMUSG00000000948	Gm38393	0.546958	0.73693	0.68477	0.669985	0.887849	0.797683	0.197709	0.169755	0.45244	0.33838	0.202295	0.233077	0.492863	0.230296	0.260913	0.647104	0.259106	0.242949	0.273927	0.189139	0.256645	0.31643	0.591408	0.352574	0.324768	0.465577	0.241248	0.167789	0.231112	0.155212	0.345298	0.218668	0.345382	0.175067	0.243347	0.38975
ENSMUSG00000000957	Mmp14	41.3986	45.9126	41.4657	55.7734	50.2566	48.8764	38.5199	41.1243	29.4937	35.7053	37.6907	34.1873	42.9392	48.8907	41.5597	43.3831	40.6685	42.2377	32.114	32.0135	35.573	21.0092	22.4069	37.7877	23.1428	23.7096	20.4636	20.567	24.8183	23.1054	32.0742	31.861	22.7164	28.3617	29.3347	34.0936
ENSMUSG00000000958	Slc7a7	3.15371	7.57642	8.56602	4.94361	5.89182	5.96838	6.46569	5.8304	5.43084	4.61246	6.79054	4.77053	4.34264	4.50877	4.86983	3.90412	2.79962	2.92781	3.47856	5.64599	3.88143	2.95773	4.50723	3.09062	2.97432	6.46805	3.46693	4.42759	3.78076	4.67864	3.34799	3.74029	4.81448	2.16386	3.96886	3.16753
ENSMUSG00000000959	Oxa1l	40.8804	41.3798	43.4895	42.9163	48.6867	49.899	46.8661	41.3453	35.0279	36.1135	42.1754	43.9795	47.5281	47.8316	49.0014	42.91	42.1439	37.9955	34.119	37.8396	39.7285	36.6127	40.4255	37.7514	39.5217	31.2105	36.7588	36.8261	38.3132	36.2706	39.8049	40.0391	40.0076	32.6911	39.9043	35.4631
ENSMUSG00000000976	Heatr6	4.18061	6.32786	4.68069	5.61297	7.15974	6.86766	6.10984	7.86624	5.28242	6.12502	5.31821	6.37626	6.47957	7.40227	5.23779	5.98154	7.17025	5.23327	6.24733	5.22302	5.50822	5.6738	5.77162	5.63236	6.23733	5.74531	5.38603	6.72216	4.95505	5.03411	5.64883	6.70167	6.1644	5.61328	5.72579	6.80803
ENSMUSG00000000982	Ccl3	0.666789	1.73908	2.56406	2.39276	0.906574	1.07842	1.3727	0.467708	0.492142	0.176549	0.732027	0.290272	0.828397	0.704711	1.65621	0.677107	1.10325	0.52649	0.338304	0.530548	0.563571	0.247236	0.343251	0.452412	0.647188	0.497091	0.462972	0.083892	0.150356	0.581502	0.244527	0.776001	0.0860941	0.626056	0.240778	0.269506
ENSMUSG00000001016	Ilf2	15.0906	12.8894	12.0651	14.3826	14.0157	15.7279	13.1291	13.3392	10.2395	12.5758	11.5472	12.3122	14.2975	13.2601	11.7337	12.0149	12.589	14.0322	12.4242	13.0294	14.4028	11.5167	12.0804	15.6175	10.9134	9.47333	10.5645	12.6199	10.2187	11.0915	11.2684	11.5692	11.8974	12.5461	11.0856	13.6502
ENSMUSG00000001017	Chtop	37.7319	42.172	41.0515	42.0233	46.5086	49.545	42.9296	40.9639	40.7187	43.9571	40.8971	41.9084	47.7084	42.6908	46.6309	41.6686	44.4225	45.8796	41.6793	40.5858	39.4494	36.4005	35.4682	38.9384	36.5976	32.5713	34.8032	37.3791	35.8609	33.9279	36.3402	36.224	36.3419	33.7437	34.6517	36.4309
ENSMUSG00000001018	Snapin	16.1092	15.2336	14.6862	14.5659	18.4659	18.2143	16.3055	13.7366	16.0613	13.1508	15.9365	16.0351	14.3304	15.3267	17.6169	16.6622	14.8059	16.867	17.1176	16.6865	17.5347	15.7826	17.9034	17.9146	16.2289	14.3559	17.7546	15.3281	16.3601	16.054	17.6816	15.4793	17.9571	15.2466	17.1088	16.0138
ENSMUSG00000001020	S100a4	2.89489	5.67927	6.55965	5.49911	4.84893	4.67201	1.4317	2.27573	0.90205	1.13263	1.63512	1.19194	1.82016	1.84535	1.11153	1.26345	1.71866	3.04739	2.94359	2.26592	3.09637	1.35604	1.88013	1.49188	1.01453	2.26671	1.29878	0.607091	0.549542	1.35986	1.03906	0.425546	0.790899	1.38256	1.61123	1.79687
ENSMUSG00000001025	S100a6	4.4444	5.07317	6.09884	3.64694	4.56297	8.93128	3.48266	2.41312	2.68315	2.34525	8.01327	2.65685	2.8658	15.2274	1.79588	1.90304	5.22417	19.1686	3.3307	5.3563	4.98769	4.12077	8.29588	2.12893	1.88646	2.0208	4.40819	2.619	1.379	3.87882	1.96577	1.58174	1.71206	2.44291	2.37824	1.63712
ENSMUSG00000001027	Scn4a	0.0258512	0.0351673	0.0323323	0.0407091	0.150257	0.203829	0.0368003	0.0071709	0.0224895	0.02422	0.0447836	0.0267058	0.0606413	0.00920586	0.0321208	0.0699015	0.0386087	0.0241071	0.015461	0.040436	0.0344062	0.0377951	0.0314998	0.0165581	0.0254241	0.022852	0.0169976	0.0234276	0.0275954	0.0153461	0.0375249	0.007121	0.00785437	0.00639252	0.0147481	0.00829274
ENSMUSG00000001029	Icam2	1.49788	3.84372	5.35096	3.95527	4.44285	6.11883	4.20409	5.11735	5.40389	4.18088	4.04087	3.75912	3.22218	5.33096	4.84197	4.36099	4.79001	4.3737	4.8259	4.03344	4.29022	4.43996	3.55664	3.19113	2.58498	2.77464	3.07758	2.34662	2.88365	3.30158	3.22696	3.92696	3.45583	3.39421	3.65786	3.4809
ENSMUSG00000001034	Mapk7	1.45625	1.78262	2.57244	2.19795	3.38725	3.30969	2.22023	2.32052	1.88806	1.71149	2.75236	2.20395	2.87783	2.65853	1.96596	2.01089	1.83201	2.22824	1.97897	1.42637	1.74839	2.09375	1.94847	1.29052	2.62888	1.57156	1.20119	1.88117	3.02176	1.59582	2.21332	1.55391	1.7732	2.45885	2.49989	2.21876
ENSMUSG00000001036	Epn2	6.77815	6.21899	8.61481	8.82449	8.24753	9.1942	7.7383	6.47668	5.47087	5.34088	6.70282	7.04957	6.25003	7.58351	5.90987	5.95365	4.93359	7.66347	6.07654	5.87934	5.32166	4.3423	6.02149	5.04401	4.60196	4.81633	4.46949	3.96227	4.57253	5.0182	4.60954	4.70262	5.09409	4.08169	4.67553	5.66029
ENSMUSG00000001039	B9d1	1.47351	0.692504	1.06846	0.897905	0.489154	1.19877	0.981422	0.868125	0.834868	1.14667	0.524002	0.831754	1.16987	1.63631	0.300848	0.881379	0.665345	1.37807	0.466915	0.749986	0.239128	0.707612	0.433346	0.963942	0.571462	0.701152	0.704671	0.568427	0.484328	0.625525	0.690246	0.547571	0.237608	0.821997	0.457132	0.413611
ENSMUSG00000001052	Sec24b	15.8626	14.3587	15.6841	14.6251	15.8217	16.4134	15.7048	15.9836	13.7298	15.5588	14.9682	16.1163	15.9073	18.9544	15.1284	16.6631	16.5405	16.0516	16.4716	12.0678	13.3167	13.6994	13.424	14.8289	12.8923	11.4674	11.8927	16.9329	15.2888	14.0862	15.0405	14.6087	14.7818	14.2938	15.3417	14.1742
ENSMUSG00000001053	N4bp3	1.03871	0.774526	1.34882	1.28468	1.80852	2.9125	2.70681	3.72556	3.40925	3.50824	4.16701	3.08612	2.75211	2.43766	2.4894	3.77435	4.76703	3.46607	2.83409	2.72095	3.43115	2.68528	2.65669	1.95981	2.16205	2.38863	2.18673	3.43858	2.7284	2.70604	2.08888	3.15274	1.99204	3.41683	2.47652	2.73197
ENSMUSG00000001054	Rmnd5b	15.8385	12.8831	13.8192	14.6064	17.432	19.2341	13.6738	12.4311	12.4075	17.6492	13.5047	11.3299	12.8505	11.8586	15.0301	15.3827	14.2343	17.304	13.6547	15.5671	13.6968	10.7899	13.734	12.0557	12.6233	10.7307	10.1336	12.634	12.4556	9.45078	12.4037	12.0277	15.4022	11.6034	10.2915	13.0591
ENSMUSG00000001056	Nhp2	24.736	22.1081	23.1986	26.0537	29.1206	32.7886	21.6697	22.8474	21.3887	21.6764	19.396	20.3928	30.4483	22.2544	29.4249	20.0587	21.0152	22.2026	20.7077	21.6456	19.5817	28.3031	26.0154	25.4042	23.6966	23.0108	20.6376	23.3381	24.5091	22.8192	22.2192	21.6949	25.4353	22.8669	24.1509	21.8251
ENSMUSG00000001062	Vps9d1	12.8077	20.3859	13.5799	19.3154	24.1324	13.7864	13.0561	13.8615	12.3255	13.5318	14.1876	14.6885	12.7495	14.8289	12.5188	11.7805	12.0966	13.1987	15.4624	14.6946	17.2033	12.6334	15.5991	13.8414	13.1817	13.1903	11.7869	10.9933	11.9301	9.71611	11.2674	12.2444	11.674	13.1221	12.8608	14.0381
ENSMUSG00000001065	Zfp276	11.3457	11.034	9.21775	14.1172	14.6597	12.9722	13.7365	12.6395	10.3882	10.0935	11.4353	9.97245	10.6937	12.433	13.33	11.0102	11.6629	10.9107	13.569	15.0033	14.2111	9.90931	11.3201	12.0871	9.04749	10.4715	11.0984	9.19262	9.5825	9.48109	10.2299	9.43909	8.67447	9.49771	10.619	9.61042
ENSMUSG00000001082	Mfsd10	11.6325	11.7615	13.7772	16.0768	15.269	8.94543	7.34988	7.57051	7.4266	5.58683	8.69491	5.4401	7.21172	6.93457	4.91606	6.16722	7.64296	6.07616	10.1301	6.61003	6.32494	5.31988	6.49948	7.46475	5.12665	5.06143	6.28781	6.80692	6.25004	7.58488	7.05581	5.22112	5.61079	7.90174	7.11949	7.88415
ENSMUSG00000001089	Luzp1	6.39456	6.79766	7.23059	7.70991	7.19447	7.05278	5.68476	6.52158	4.01673	4.51528	4.22264	4.00116	6.06532	5.22608	5.67297	5.02484	5.89072	6.58678	5.92234	5.34245	3.95642	4.61588	5.40775	4.89919	4.19037	3.92575	5.10201	4.36468	4.67072	4.68145	5.03843	5.341	5.55289	4.68027	5.54561	5.84571
ENSMUSG00000001095	Slc13a2	0.148933	0.252965	0.353662	0.187072	0.410594	0.122368	2.09586	0.905976	2.73708	3.34184	2.70166	3.69992	2.17884	2.06415	3.04281	1.91883	2.64399	1.24704	0.377818	0.139482	0.296635	0.28232	0.226224	0.54732	0.487013	0.743733	1.34276	1.43186	3.48812	2.00338	1.76677	2.06612	1.6038	1.43203	2.16023	1.57054
ENSMUSG00000001098	Kctd10	6.00103	10.2347	11.1085	11.7462	13.2917	14.7962	9.89036	11.078	8.67618	10.5078	10.8465	9.04889	11.7165	14.3695	10.7415	9.84539	10.8544	15.1394	11.2731	9.22011	10.8589	9.85939	9.14526	9.29012	9.22948	7.43398	7.97122	9.10631	9.06604	9.55617	9.14869	9.03224	9.17505	8.28928	9.4581	9.65165
ENSMUSG00000001100	Poldip2	67.2832	63.5911	63.1408	70.5814	77.7911	81.8497	69.1122	78.5439	65.8794	66.0039	62.113	62.8193	76.4265	74.9931	71.7615	67.0937	61.629	66.2824	67.4764	74.5899	74.7471	73.8538	75.6344	70.7533	70.8917	61.0149	69.7004	68.2535	66.4163	62.0352	66.5842	71.3683	70.7545	72.3162	74.0795	67.3696
ENSMUSG00000001103	Sebox	0.248009	0.252306	0.0743095	0.133498	0.329681	0.271375	0.44407	0.548374	0.574962	0.530583	0.571417	0.343098	0.290563	0.421721	0.350682	0.488407	0.593452	0.307882	1.10697	1.15156	0.295325	0.345778	0.437611	0.634655	1.83174	1.42212	0.743524	1.15769	0.641363	0.627532	0.952243	0.739868	0.516794	0.768589	0.725435	1.00811
ENSMUSG00000001105	Ift20	38.3768	35.888	40.6963	37.9309	46.0254	49.0285	46.0181	54.0577	54.2716	53.2688	49.3105	49.1883	54.2565	54.4482	53.6597	49.0123	52.2761	52.6081	51.1359	53.3563	46.761	49.6095	52.7845	45.6392	50.2896	48.4691	47.6186	55.1482	53.1357	50.0899	50.2439	50.3269	47.9929	56.7914	53.6396	53.5189
ENSMUSG00000001119	Col6a1	3.40215	3.61377	5.05192	5.84961	6.64297	5.59287	4.49522	4.51792	3.90276	3.87247	4.49562	3.87863	3.49935	5.95296	2.78565	3.96618	4.98223	6.78742	4.1638	3.36278	3.36517	3.86018	4.17605	3.6051	1.90042	1.91975	3.17147	2.3113	2.86161	3.77854	2.70179	2.94873	2.44346	2.41669	4.13943	4.08387
ENSMUSG00000001120	Pcbp3	1.1122	1.25404	0.782147	2.26754	1.86837	1.74443	2.03084	1.16454	1.14887	0.92867	1.85494	0.761251	1.02513	1.4076	1.47142	1.12287	0.949233	1.54695	1.30344	0.975657	0.722706	1.38875	2.07498	1.90214	1.12348	0.646366	1.06941	2.47024	0.84183	1.70805	1.08393	0.990763	1.51479	1.29684	1.30164	0.827832
ENSMUSG00000001123	Lgals9	323.947	352.451	315.954	338.985	443.33	421.984	436.749	453.638	485.17	491.872	421.377	471.056	432.096	477.776	427.996	472.367	470.665	470.559	436.875	446.916	416.761	396.748	373.09	391.27	418.219	370.714	373.983	405.706	380.364	361.966	384.009	355.236	364.119	375.809	442.063	420.558
ENSMUSG00000001127	Araf	61.9775	62.3935	57.2751	62.5307	62.2589	56.2323	54.6271	48.5989	45.5756	46.7739	45.5184	50.0589	47.0583	52.066	49.536	47.8465	48.7799	50.308	56.7566	55.4696	52.4625	52.9357	49.8263	53.544	48.654	44.2395	47.3243	47.6453	43.8543	45.2425	50.507	45.2032	45.298	45.0871	46.4664	49.8046
ENSMUSG00000001128	Cfp	32.5344	54.7161	49.2197	61.9574	72.1057	51.8026	50.2947	54.9049	39.3454	38.7036	49.5813	38.6472	40.8638	37.9673	38.5541	30.2129	31.0992	42.8333	27.3446	31.0312	25.7156	18.1588	19.9713	23.2577	22.6841	24.7326	16.8054	16.0396	18.3205	21.0671	27.6122	29.4008	19.7192	17.2413	25.4254	28.1945
ENSMUSG00000001134	Uxt	22.6185	29.6804	30.3045	35.6858	34.5952	32.6731	24.9864	32.672	22.5512	26.4916	19.0378	24.0235	26.1849	30.4399	29.1542	20.4105	26.3637	26.2988	25.7229	26.8748	25.3962	30.1577	36.831	30.671	24.068	24.2042	24.1763	28.9853	29.515	22.0993	29.2509	25.0233	27.9976	27.8657	31.0802	30.3449
ENSMUSG00000001138	Cnnm3	10.8413	9.93677	11.3041	9.34767	14.9122	9.75071	15.581	10.6942	12.0553	13.1755	14.8663	13.2573	11.9333	12.4007	11.1206	10.7578	15.4241	10.1114	10.0381	7.0003	8.5978	8.74129	7.95054	7.89408	7.92836	9.27154	9.2441	10.4342	10.778	11.0599	9.69876	8.70994	8.8679	9.06434	11.2767	7.44609
ENSMUSG00000001143	Lman2l	10.5629	7.89438	8.56293	8.4485	10.6991	17.5629	11.3548	20.8035	15.4183	14.5309	13.0272	13.518	12.5531	13.9157	12.606	15.3445	13.0192	12.7185	10.2459	10.1548	10.2704	10.2373	15.4038	10.1411	15.8482	12.7202	10.7866	14.7148	11.5053	11.9618	12.6835	14.1631	13.3278	13.1397	14.7819	13.7949
ENSMUSG00000001150	Mcm3ap	11.5327	12.5316	8.45823	7.88518	9.10777	12.6658	8.93393	11.8356	10.7944	10.0727	9.75998	7.46457	10.9363	10.5977	8.48694	9.24188	9.67819	11.6712	9.20622	9.12011	9.49787	7.6274	9.33956	8.00012	11.324	10.3623	6.92076	9.2489	9.34615	11.2308	6.90115	9.40909	7.73293	7.42975	9.31929	9.41134
ENSMUSG00000001151	Pcnt	6.86994	5.684	6.21893	5.77614	8.5807	7.59259	6.01017	8.47962	3.77687	5.25627	7.68347	5.25045	6.61016	6.00104	6.34309	6.03752	7.11805	6.66694	5.95984	4.17814	5.6074	3.80733	4.13537	5.14863	5.89437	5.69857	5.12641	4.96161	4.58703	4.7297	5.90132	6.31222	6.37363	3.99433	4.87872	5.02946
ENSMUSG00000001155	Ftcd	164.328	195.414	180.63	307.772	212.058	178.106	273.036	232.966	266.819	270.949	272.571	302.887	221.111	275.261	302.258	305.599	288.119	255.065	298.403	287.642	272.834	216.766	205.585	254.27	248.748	269.868	319.765	302.83	307.558	296.389	294.913	291.37	308.919	269.947	288	264.038
ENSMUSG00000001156	Mxd1	2.41928	3.92793	4.06649	3.22249	2.76423	2.96414	3.14524	2.48616	2.30193	2.16671	2.77247	2.77714	2.07829	2.48275	1.65795	2.3016	2.23155	2.75394	2.31897	2.67295	2.15734	2.21191	2.28009	1.91858	2.10637	2.41058	2.71652	3.17797	2.02831	1.55829	1.72205	1.80844	1.74951	2.23348	2.06084	1.88406
ENSMUSG00000001157	Gmcl1	4.92296	5.37259	4.9634	4.86569	6.02733	6.23906	6.64543	6.63468	5.6203	7.28619	6.08453	6.23514	6.25732	5.50561	5.89334	7.59539	6.54546	6.73128	7.15308	6.20905	6.17874	6.57615	6.84111	6.36746	6.09928	6.28487	6.22661	6.58475	6.72254	6.40882	7.32013	6.52402	6.75804	6.92375	7.01081	6.74375
ENSMUSG00000001158	Snrnp27	16.2092	20.2012	16.2978	17.8248	20.2769	21.271	19.7315	19.6059	19.0214	18.1213	19.255	18.5694	18.5332	21.2261	17.6512	20.5998	19.1432	21.6762	20.9936	21.3108	18.2263	18.0623	18.7436	19.1562	20.0149	15.402	15.897	20.4895	20.4084	16.848	16.7202	15.8769	16.8649	16.6377	16.797	17.8594
ENSMUSG00000001166	Oas1c	0.26249	0.77126	0.295238	0.469714	0.708337	0.954671	1.44017	0.841627	0.888684	0.858786	0.476047	1.11468	0.940832	1.73944	1.0377	0.990735	1.05035	1.2145	1.02013	0.608198	0.803839	0.32144	0.334839	0.402554	0.979691	0.485638	0.586363	1.31031	0.454835	0.465452	0.614999	0.237902	1.00538	0.575367	0.335855	0.794946
ENSMUSG00000001173	Ocrl	4.83518	4.39063	4.32764	5.601	6.14272	4.84364	3.82415	3.77423	3.69842	3.59486	3.66223	3.59856	3.42708	4.24692	4.43163	4.27961	3.58661	4.65746	3.21694	3.88667	3.32314	3.63828	2.98913	3.84227	3.09346	2.62081	2.35249	2.40644	2.91767	2.91142	2.56521	2.3198	2.53783	2.40114	3.27448	2.12894
ENSMUSG00000001175	Calm1	65.2302	79.5403	80.761	79.7529	76.4635	96.3747	82.3753	81.4026	101.02	94.3621	85.0032	81.3781	76.9807	86.5212	72.9604	83.6267	84.529	87.2633	93.4284	96.323	95.9551	74.9309	83.1049	83.3046	62.061	67.4921	68.4685	99.0067	73.9516	81.1977	78.3919	96.1053	84.6261	66.5121	76.823	80.5653
ENSMUSG00000001211	Agpat3	223.082	197.288	215.408	239.604	233.924	251.861	187.202	223.568	148.255	163.45	188.557	183.558	218.879	239.091	209.784	176.945	181.244	180.523	158.725	176.413	209.058	218.426	221.502	225.847	220.202	168.237	195.175	205.721	177.602	182.21	202.316	203.824	204.406	194.39	188.999	205.604
ENSMUSG00000001225	Slc26a3	1.2291	1.01734	0.780793	1.18189	0.792701	0.785774	0.234586	0.707241	0.554078	0.326069	0.556152	0.394468	0.852129	4.76054	0.655703	0.685599	0.628934	6.09448	0.424957	0.544346	1.10678	0.571985	0.766148	0.668676	0.67269	0.962985	1.22569	0.260017	0.484068	0.771442	0.408872	0.885078	0.999089	0.767848	0.957796	0.709398
ENSMUSG00000001227	Sema6b	3.48046	5.09669	4.73161	4.96282	3.76299	3.83415	2.7409	3.22179	1.89106	2.34462	2.21926	2.5847	3.26729	3.07926	2.99878	3.1102	2.63617	2.29094	4.02945	4.59496	3.90631	2.15224	2.70075	3.48015	2.16679	3.29921	2.58415	2.29581	2.01764	3.1854	2.8671	2.79534	2.73615	3.09795	2.45994	3.69651
ENSMUSG00000001228	Uhrf1	0.205815	0.579175	0.0775869	0.147808	0.450746	0.141892	0.317199	0.128889	0.274471	0.295411	0.202946	0.173335	0.121175	0.168533	0.224504	0.282257	0.29333	0.289004	0.305875	0.193926	0.18905	0.4128	0.235966	0.200333	0.118526	0.138082	0.237683	0.10904	0.0686764	0.182003	0.107208	0.225172	0.144348	0.127679	0.20831	0.0827787
ENSMUSG00000001229	Dpp9	26.1273	24.6843	26.8268	23.1148	32.8459	45.5603	38.8268	53.0577	40.3764	38.7998	33.1338	36.9748	39.1347	39.4906	33.9208	36.1393	37.5243	38.6101	39.0991	44.3691	33.3339	27.6335	29.5219	32.0249	32.8237	30.0947	25.7547	37.0908	33.6043	27.8436	32.3959	32.9488	28.4163	33.3772	43.0544	36.5768
ENSMUSG00000001240	Ramp2	6.40368	10.6619	13.7025	11.2274	12.1611	16.057	12.7965	12.9286	10.424	11.1092	11.5515	9.60077	12.0666	14.4597	12.7846	12.3743	14.6938	12.9902	9.19337	11.8849	11.6818	9.79466	11.8345	10.8561	9.46934	10.81	9.59278	8.08503	7.93631	7.92889	9.25029	9.13956	8.40149	11.123	11.2573	11.5332
ENSMUSG00000001247	Lsr	81.9929	96.2655	105.806	80.3747	91.9206	105.799	101.909	99.4228	125.758	114.19	122.756	120.694	78.616	95.3309	84.8763	103.121	101.692	91.0282	120.91	112.849	108.962	71.4494	67.0528	71.4183	81.5646	62.1988	63.007	95.7873	75.953	74.3053	72.8533	69.7795	59.0416	61.8527	66.7479	63.6534
ENSMUSG00000001248	Gramd1a	11.0345	10.1916	8.79615	9.09784	10.6462	10.5992	10.3783	10.4014	8.47705	8.42742	11.7493	7.89854	9.02541	8.82903	8.48437	10.2792	10.0357	10.0102	8.03219	7.07201	9.52436	7.47759	9.73013	7.51529	9.4723	7.27771	7.06731	7.5987	8.28894	8.01116	8.10821	8.04241	8.02989	7.61948	9.24318	8.56603
ENSMUSG00000001249	Hpn	353.134	411.896	375.542	354.425	340.248	352.126	375.338	349.268	348.583	357.359	380.112	365.522	322.913	348.397	351.528	374.532	354.73	340.018	393.918	359.347	397.559	338.92	331.934	366.108	322.521	318.509	335.707	326.055	337.535	335.824	331.891	323.821	338.118	334.125	334.438	341.89
ENSMUSG00000001270	Ckb	6.82486	11.615	11.6649	8.50156	10.5099	10.9451	7.00177	9.59258	7.85082	8.51542	7.62097	6.95244	6.83434	10.1316	6.09626	7.71879	8.83303	13.8875	7.58583	8.07008	7.0217	5.31697	4.79926	5.95407	4.98567	6.40504	5.51181	5.12672	3.9423	5.93952	4.85295	6.13289	6.28871	4.81356	5.51743	6.27573
ENSMUSG00000001280	Sp1	9.31256	9.60994	9.54927	10.1127	11.8429	9.85954	10.3589	8.84221	10.3178	9.54234	9.49535	10.0579	9.93152	9.3643	8.31132	10.1888	9.5	10.0065	9.54616	8.79074	9.64096	7.2356	7.27153	9.21276	7.34449	7.6773	7.7064	7.7308	8.35644	7.91519	8.0832	8.5607	7.5207	7.91435	7.23895	8.21566
ENSMUSG00000001281	Itgb7	2.06001	4.46292	4.19752	3.79019	5.0953	4.48937	2.31952	2.04138	2.29533	1.87729	2.26807	1.39859	2.7369	2.24194	2.58838	2.86001	2.90266	5.09058	2.9827	1.90105	1.68184	0.890948	1.02899	2.77779	1.83577	1.63902	1.77499	1.48606	1.59113	1.39525	2.33552	1.28081	1.30239	1.74466	2.06034	3.21441
ENSMUSG00000001285	Myg1	19.7968	26.0044	22.3551	26.1809	30.5852	30.2663	25.3312	25.2107	21.9311	25.1204	20.261	22.8054	27.6934	28.3108	32.8202	27.0033	27.31	24.8567	24.6355	24.5701	28.6677	20.209	19.9349	23.94	24.3297	21.6521	23.687	25.9747	20.8652	21.6639	21.2024	23.2327	23.4421	26.0107	25.9178	24.6102
ENSMUSG00000001288	Rarg	4.86955	8.98205	6.98783	5.49467	7.66843	7.49893	6.71123	5.75523	5.39379	6.23172	5.706	5.16768	6.54201	11.3508	5.80423	5.94569	7.36828	7.21046	4.88705	4.46399	8.52297	4.97031	6.94429	4.72992	3.53317	7.93934	4.05195	3.89132	3.83563	4.49395	5.42266	5.24712	3.58522	7.72585	5.68861	5.7499
ENSMUSG00000001289	Pfdn5	130.206	128.902	122.475	157.323	156.819	146.076	137.965	146.295	124.482	130.62	105.378	123.17	115.107	126.658	127.024	140.557	128.453	138.168	132.325	125.503	123.384	111.86	108.952	122.573	110.33	99.4064	115.828	115.593	105.853	121.684	120.904	118.63	128.543	106.737	105.209	116.523
ENSMUSG00000001300	Efnb2	0.443751	1.6858	1.20583	1.47223	1.6602	2.14112	1.51456	1.41436	1.38479	1.03331	1.48737	1.04004	1.43067	2.99789	1.65134	0.95073	1.3001	1.87814	1.45191	1.23759	1.05299	1.07252	1.41308	1.15176	0.902649	0.94429	1.37744	0.932644	1.08975	0.906992	1.23955	1.44288	1.01667	0.981415	1.69948	1.00315
ENSMUSG00000001305	Rrp15	11.6766	9.36651	10.6119	10.9018	12.2905	12.0907	9.66325	9.46763	8.68549	10.8818	10.0022	10.2127	14.577	11.3491	11.3577	9.75081	11.6937	10.1101	9.56197	9.61583	9.34737	8.1836	7.73472	8.67285	8.22324	8.59855	7.65791	10.3352	8.73951	8.97807	10.2014	8.7779	9.43289	7.38644	10.2941	8.1455
ENSMUSG00000001313	Rnd2	8.18776	9.33692	9.25144	8.19428	9.12041	5.80505	9.04525	7.55754	8.75487	12.0274	8.94291	15.5922	7.74005	8.48864	9.79342	6.96521	9.68978	9.54625	5.88262	5.04136	3.70362	11.3294	10.8239	7.54754	7.76211	5.66109	5.24498	6.1411	8.66188	11.2049	9.16667	8.57363	8.60965	8.2086	7.85359	9.14275
ENSMUSG00000001323	Srr	22.5379	29.988	23.9859	24.9248	42.5644	52.9864	61.6366	60.8744	73.0555	72.7281	66.6587	68.2747	66.561	56.1469	61.2632	65.6491	68.3725	61.1748	55.7928	57.1489	49.6359	84.1578	88.3565	47.56	87.1216	56.772	61.2932	68.5218	70.0186	70.4759	71.8257	76.4498	69.665	78.5289	79.8306	79.373
ENSMUSG00000001334	Fndc5	0.236089	0.109289	0.257437	0.181957	0.261661	0.352611	0.292841	0.160224	0.354161	0.300992	0.296545	0.414333	0.244977	0.228822	0.239167	0.347153	0.364839	0.239661	0.153701	0.241101	0.256425	0.469458	0.35208	0.205667	0.252661	0.24589	0.422164	0.309598	0.137126	0.285733	0.22374	0.353769	0.214749	0.285763	0.0732691	0.267779
ENSMUSG00000001348	Acp5	49.7656	62.8409	68.1664	54.9239	72.0871	82.0322	100.483	110.016	100.882	108.161	116.427	96.5283	90.5051	76.5065	85.6211	109.93	112.118	97.5104	88.809	84.2658	72.2127	100.967	84.9929	49.8546	104.007	97.1648	91.247	122.734	100.111	110.477	103.062	110.701	106.133	122.038	115.203	104.752
ENSMUSG00000001366	Fbxo9	44.4833	46.6892	50.4183	43.7656	57.3451	67.5942	69.6397	72.9434	65.0765	66.3043	70.5301	65.4796	69.5615	62.5131	58.8006	68.9467	72.0368	64.6985	69.109	65.8859	67.1086	66.7021	69.9048	59.0215	77.6683	64.6447	69.2814	71.4757	70.844	66.635	67.1654	67.3588	64.9977	73.3125	71.5266	72.9706
ENSMUSG00000001376	Vps50	7.47091	7.32059	7.87156	7.88248	7.80208	9.32356	7.25343	7.43609	7.29599	7.60442	7.42556	6.63319	10.6984	8.71715	10.0762	9.2969	8.64064	8.41724	8.24501	7.40867	6.81707	6.23998	6.97678	5.33449	5.95253	4.3415	4.44674	4.59364	6.6302	6.72712	7.76159	6.86958	5.41447	7.87761	6.22159	4.7179
ENSMUSG00000001380	Hars	18.6478	19.0256	19.3721	18.3604	23.1029	25.2499	25.5487	26.9546	25.5509	29.0177	24.1297	25.1548	31.8234	28.8153	27.3297	25.8554	24.0781	24.1407	23.9182	25.374	23.5458	21.2963	22.9917	23.307	25.7519	20.8253	19.7406	24.5793	24.4904	21.8252	25.8892	26.1027	22.6991	25.6642	27.5935	23.9711
ENSMUSG00000001383	Zmat2	26.2564	21.7849	25.1491	22.8876	26.0205	25.8247	21.6667	25.2397	22.8786	23.3094	21.2538	26.8797	26.1489	25.1785	29.4786	26.1616	25.3798	27.5084	25.4891	26.5129	27.4607	22.6677	21.3035	24.764	27.4309	21.6033	26.3163	26.6021	23.3863	23.3004	26.5528	25.5754	22.5406	23.5453	23.7181	20.5529
ENSMUSG00000001403	Ube2c	0.664746	1.16051	0.742834	0.812198	1.9702	1.09483	0.848038	1.19462	0.868358	1.14734	0.881734	1.15158	1.19772	1.24773	1.10499	0.431975	1.79446	1.08013	0.761836	0.861558	0.908808	0.783544	0.802592	0.151944	1.32059	0.313953	0.363177	0.816753	0.709664	0.61858	0.522851	0.872079	0.999691	0.538249	1.08924	0.996649
ENSMUSG00000001415	Smg5	23.1499	21.5312	23.3028	20.93	19.1524	30.1423	21.7919	27.8037	16.0057	19.3028	22.1152	15.5143	29.7515	21.7791	23.8876	21.6772	21.5022	24.6605	20.3584	21.7459	22.2139	23.1474	24.5987	19.2555	27.7367	21.7771	21.1811	28.4334	18.8939	24.1634	22.8433	26.9441	22.5796	24.052	25.0189	23.7748
ENSMUSG00000001416	Cct3	51.0958	50.6035	53.9658	49.7938	60.0946	75.9683	62.0712	82.1177	77.7228	72.6743	61.0857	64.9437	83.545	82.4861	74.2315	59.7691	66.0477	66.9201	60.8297	63.5607	68.1195	62.2802	62.4377	58.5836	72.3867	59.459	51.412	77.472	57.7825	56.8141	60.3844	60.4493	54.1926	56.5161	65.6958	61.8888
ENSMUSG00000001418	Glmp	53.2934	62.3221	67.1691	50.1861	70.8098	78.8188	88.624	94.0667	88.7486	96.4556	85.1582	89.4997	87.1917	95.4681	79.6602	90.1749	87.5346	91.4189	77.2872	76.408	82.6404	78.2955	78.7747	64.084	86.9633	76.3172	76.4561	82.8388	84.5913	79.8997	78.1642	77.9951	82.7125	86.2963	90.2084	82.0635
ENSMUSG00000001419	Mef2d	19.6012	15.8658	23.9911	18.2792	25.7837	32.8227	18.333	26.3369	12.8464	13.119	20.7844	17.3878	25.4528	24.7456	22.3143	18.4684	19.1482	19.8748	16.4108	14.6389	16.435	18.6411	19.7661	18.0545	31.8679	21.1751	21.5747	17.8331	17.5538	17.8482	24.6001	20.6568	23.221	21.7394	28.8381	26.1949
ENSMUSG00000001420	Tmem79	2.45024	1.60594	2.23439	1.75016	2.5751	4.53416	1.80056	5.9636	3.01002	3.07752	4.8557	3.3093	4.94126	2.04776	3.12865	4.53898	3.86853	3.63741	3.99414	4.36254	4.11765	6.30885	4.70112	2.66586	6.37895	5.23264	4.96573	5.50954	4.93663	5.29171	3.43226	5.50378	4.55326	5.15362	4.22854	5.36059
ENSMUSG00000001424	Snd1	40.2874	40.8568	37.1238	44.6045	54.6998	58.8129	53.9159	47.613	60.6357	64.9543	60.7429	67.2647	48.4536	50.2036	35.8955	51.3268	42.9424	57.81	61.3748	57.9261	51.7141	38.8994	43.7017	46.285	50.8102	39.118	41.4206	62.9969	45.145	44.0511	45.1017	53.3992	48.3163	49.432	43.1108	47.8638
ENSMUSG00000001435	Col18a1	372.3	401.3	374.153	389.727	313.246	312.5	363.634	326.248	304.031	327.059	361.095	351.938	292.799	343.254	299.688	358.85	310.142	328.897	370.616	388.663	421.032	291.799	287.767	339.002	305.534	300.874	331.681	296.917	301.541	319.155	323.418	324.035	338.245	287.931	287.584	302.27
ENSMUSG00000001436	Slc19a1	22.9224	19.5044	20.2366	22.2915	19.8955	17.326	21.0988	11.4227	15.5265	19.4018	13.4958	18.4763	18.9685	19.7667	15.5442	16.1488	14.3928	15.7592	17.8476	15.5944	19.937	14.321	17.6851	19.5394	13.2407	16.8024	14.1936	15.5932	16.3289	13.3713	15.0486	16.0274	12.556	13.5553	13.336	16.8742
ENSMUSG00000001440	Kpnb1	33.3037	43.7518	36.7162	39.1548	41.3654	42.824	37.9607	39.3537	32.7225	37.861	36.9171	34.932	43.2026	38.2631	39.7244	35.0969	35.6731	37.6122	37.6894	35.2661	37.717	34.3677	36.2908	38.0566	39.3096	34.6467	31.8587	35.1713	32.8706	31.287	37.2954	37.407	31.8427	34.0659	39.5278	35.7053
ENSMUSG00000001441	Npepps	23.9731	17.5734	17.6309	17.8619	19.4036	22.179	20.846	23.1915	19.1156	19.3267	24.7853	19.2111	25.7963	17.2337	21.9268	23.1985	20.9851	21.1185	17.672	16.8131	16.9579	22.2414	23.7004	18.8088	19.0926	19.2368	18.5136	18.9581	18.5363	20.647	21.4277	22.8606	19.5198	24.2856	22.3524	30.1828
ENSMUSG00000001444	Tbx21	0.0720079	0.146776	0.251998	0.33923	0.397067	0.394502	0.409457	0.378362	0.291793	0.314207	0.165894	0.27811	0.31607	0.230332	0.423594	0.302096	0.386749	0.536004	0.171944	0.112409	0.262969	0.252032	0.0875141	0.0920535	0.141298	0.232712	0.141666	0.02164	0.13417	0.127756	0.208381	0.178056	0.109224	0.0710234	0.16386	0.276178
ENSMUSG00000001445	Mrpl10	22.9469	26.3895	25.4836	24.5506	30.7663	37	31.0675	36.0351	35.3033	34.661	31.501	34.492	36.5015	36.9747	36.1712	34.8078	33.4935	35.5961	30.1335	33.5961	35.3185	33.6869	35.1379	29.9012	35.5223	30.3698	32.6556	35.4895	34.7688	32.2438	32.2549	35.43	35.7887	33.3366	34.1511	33.4563
ENSMUSG00000001467	Cyp51	16.0235	25.8296	16.0628	5.21754	15.8649	14.2686	39.3658	10.1978	62.9425	46.6289	27.4965	54.8822	12.1446	13.09	9.25107	18.6328	20.4002	22.9197	36.3817	25.5183	9.07923	13.0443	12.1224	18.2071	18.8937	22.069	29.988	47.3122	55.7082	22.5775	22.4464	15.7596	13.9634	9.2875	9.72995	17.2945
ENSMUSG00000001472	Tcf25	84.8324	87.9827	88.4542	88.3561	89.7116	97.7008	84.262	89.7696	77.3075	77.5297	78.6614	75.7457	88.4313	89.9364	87.7705	84.5113	75.6009	78.8831	75.2285	82.0494	78.4634	85.6612	81.8773	86.1065	93.7311	72.3163	80.4312	82.3682	76.8911	79.5288	87.1108	86.0119	88.7824	85.736	91.5204	86.0155
ENSMUSG00000001473	Tubb6	8.20279	9.90294	12.6409	14.5343	10.2928	10.8802	8.91251	9.57909	7.63755	7.68282	6.44752	7.44418	8.40701	9.0545	7.13364	6.5449	7.13228	7.59996	6.87285	7.02096	6.45187	5.21912	7.26867	5.37221	6.56899	5.12496	5.12282	7.0622	5.41489	6.1691	6.72085	6.43019	5.43858	5.92558	6.66817	7.09417
ENSMUSG00000001482	Def8	27.8014	24.9776	29.2309	29.7519	39.1661	34.5176	24.5428	28.956	22.7731	27.2237	24.0632	26.8767	28.4031	36.2636	37.3809	27.4207	24.6521	28.9322	24.5335	27.984	34.4626	28.8246	27.2166	33.8329	28.7909	24.8885	26.1839	28.1076	23.6919	23.734	26.6622	28.9884	26.5097	22.5742	27.5729	23.9668
ENSMUSG00000001497	Pax9	0.188721	0.188232	0.125103	0.232408	0.416598	0.159805	0.197441	0.24508	0.0644397	0.254576	0.244613	0.208823	0.238153	0.220394	0.180193	0.219037	0.168707	0.146149	0.130367	0.148778	0.17694	0.139522	0.159308	0.246615	0.2521	0.173469	0.165658	0.0634411	0.101536	0.11449	0.124422	0.126411	0.139449	0.168235	0.160998	0.108529
ENSMUSG00000001506	Col1a1	1.01002	1.35751	1.45085	0.908702	3.11114	2.58742	1.7406	1.54463	1.32203	1.58595	2.44085	1.53499	1.33677	3.71961	0.887254	1.50834	2.79084	5.62352	1.69981	1.56057	0.912048	1.8139	2.628	1.06267	0.55807	1.00655	1.47026	1.05445	1.14802	2.68447	1.16427	1.16038	0.675054	0.87756	2.97267	2.95233
ENSMUSG00000001507	Itga3	2.03595	2.43917	1.89393	2.30768	3.1791	3.29211	3.00948	3.18854	3.0848	3.91559	3.18583	3.95363	2.56229	3.24019	2.56091	2.67114	4.0258	3.53556	2.50623	2.10352	2.17157	2.38208	2.63793	2.21124	3.30089	2.21932	2.30082	2.40733	3.29206	2.14121	2.50451	2.8222	2.91133	2.96338	3.73638	3.29194
ENSMUSG00000001517	Foxm1	0.440548	0.434847	0.272014	0.121753	0.370774	0.306126	0.230691	0.195471	0.234118	0.261745	0.209588	0.53211	0.254919	0.620616	0.708079	0.407298	0.177337	0.265212	0.133127	0.562604	0.26281	0.324035	0.358717	0.290808	0.387971	0.393041	0.265912	0.0966099	0.359457	0.319769	0.0938606	0.212926	0.112727	0.106807	0.51724	0.250509
ENSMUSG00000001518	Itfg2	12.1329	9.30681	10.8035	12.5391	13.7076	12.5164	9.31033	8.78259	9.17646	9.96367	8.1093	8.0179	10.5471	11.2911	10.5286	8.56271	8.79987	7.88685	9.08663	9.50182	11.1364	8.65105	7.91147	9.67432	9.34574	6.2973	7.62151	11.9659	9.67116	8.48945	9.47937	11.0959	10.011	8.4433	9.21169	8.86763
ENSMUSG00000001520	Nrip2	0.215523	0.254588	0.139132	0.250313	0.374633	0.712094	0.41134	0.754936	0.429893	0.338419	0.482524	0.271353	0.741421	0.559683	0.375006	0.286658	0.556489	0.51619	0.157997	0.395728	0.169364	0.133824	0.421067	0.212554	0.531445	0.446587	0.340746	0.148419	0.111949	0.215226	0.323255	0.446499	0.354567	0.245929	0.554803	0.248657
ENSMUSG00000001521	Tulp3	2.52862	2.1848	2.37372	2.96546	2.72531	2.14758	2.07051	2.15184	2.41169	2.10628	1.77929	2.11895	1.98421	2.4561	2.23659	1.90912	2.24847	2.56419	1.92066	1.29703	2.60975	1.513	1.45785	2.13727	1.40679	1.31881	0.886017	0.999635	1.4952	1.6775	1.64592	1.1	1.28855	1.15481	1.54184	1.40605
ENSMUSG00000001524	Gtf2h4	7.22513	9.7972	9.63634	11.0876	13.3116	13.3682	13.4988	15.711	13.6282	13.3931	13.8821	15.1584	14.287	14.0691	15.4724	15.2146	14.6676	13.3985	11.8543	11.4545	12.1077	12.1174	9.59768	11.9128	12.6239	10.4848	13.1054	14.794	12.5088	11.9403	13.1659	11.5732	11.5615	13.2865	15.5587	12.8085
ENSMUSG00000001525	Tubb5	17.5303	26.3963	22.1698	31.1318	32.8258	37.1617	36.0386	36.2871	39.7259	39.0048	33.8572	35.0076	38.306	30.695	24.998	34.0583	37.5415	36.2864	35.4187	31.98	30.9105	24.3219	29.1767	25.9628	26.2931	20.8148	18.9688	36.2689	30.7012	25.7281	26.6287	28.3377	23.449	31.7915	26.3583	35.4167
ENSMUSG00000001542	Ell2	17.7148	29.1032	22.0096	26.9787	26.192	29.1924	26.9307	38.1728	22.6792	26.3629	32.5998	28.4936	29.693	31.7668	34.8627	26.0885	30.2773	28.0692	31.333	34.118	30.1286	25.6545	24.5459	33.4246	28.4056	30.1911	36.9102	25.5367	30.6385	31.3105	28.3304	28.1257	30.2407	28.0833	40.845	27.7978
ENSMUSG00000001552	Jup	27.4044	35.6267	33.7645	34.1492	36.4283	37.8379	32.6952	31.8181	30.6975	33.1379	33.3739	32.1815	31.2589	35.9316	34.3343	32.2288	30.7106	35.5676	30.632	31.9496	32.6261	25.9761	22.4119	27.7938	26.723	22.0631	24.0024	24.1429	24.4597	25.8628	27.6858	27.703	26.0739	27.8995	27.7636	27.5476
ENSMUSG00000001555	Fkbp10	0.984836	0.766606	0.55296	1.44901	1.01229	1.01065	1.40316	1.36005	0.811192	0.622998	0.63914	0.728617	1.31474	1.15059	0.870217	0.811245	0.71746	1.13879	0.84432	0.559608	0.847152	0.560704	0.630181	0.495011	0.454543	0.633428	1.00659	0.585972	0.590178	0.449789	0.574531	0.208945	0.599059	0.323912	0.660255	0.96076
ENSMUSG00000001569	Nom1	14.1949	13.8536	17.6284	14.5408	16.074	17.851	11.1753	13.6271	11.3971	10.0925	10.6139	12.9332	16.6785	15.0081	14.8926	14.9897	11.6574	14.4221	11.7588	9.66787	11.5726	13.667	12.3152	11.9403	13.1253	12.0665	9.52592	13.0385	13.8468	10.6582	12.4932	12.2523	13.0622	12.6748	13.3763	12.1025
ENSMUSG00000001576	Ergic1	20.1878	24.4037	23.2688	24.89	33.1696	34.8046	38.8558	38.9178	41.53	42.9001	40.8192	47.2204	42.0826	35.9131	43.7924	36.0674	41.5431	39.8579	33.635	35.7141	29.2127	34.5191	35.5405	29.9096	43.2	37.3769	37.9756	55.3609	45.1317	47.997	39.669	45.4965	40.2107	44.4194	38.4026	40.8029
ENSMUSG00000001583	Tnk1	0.103411	0.185406	0.256922	0.098491	0.318942	0.627409	0.0884869	0.176859	0.0423823	0.144095	0.209659	0.252897	0.0603954	0.626022	0.26172	0.142458	0.257296	0.550721	0.118007	0.0839104	0.108392	0.157737	0.147775	0.54941	0.0508067	0.111214	0.13009	0.0625683	0.157426	0.0216479	0.400171	0.335018	0.145895	0.0537375	0.123163	0.236675
ENSMUSG00000001588	Acap1	2.91822	3.33612	2.45107	4.33592	4.74624	3.74956	3.16124	2.68066	2.89465	2.63071	3.1917	2.67538	3.90057	3.59021	3.28173	3.35815	3.20164	4.00216	2.9646	1.81768	2.39986	1.55957	1.81321	2.35353	1.81429	2.05886	1.97029	2.14	1.88855	1.72417	2.50531	1.97127	1.85508	1.76948	2.85723	2.19459
ENSMUSG00000001604	Tcea3	14.6058	27.2611	20.027	16.7619	25.48	22.4136	54.7824	45.6894	48.2614	63.4208	55.269	55.9479	29.0063	36.2559	29.402	64.7553	62.3838	57.6493	47.8177	39.126	29.2148	52.1167	43.0015	27.5676	40.2776	39.7067	49.2396	53.8984	52.1709	58.294	44.5293	46.7551	56.6608	52.5822	60.3171	46.0621
ENSMUSG00000001627	Ifrd1	55.5032	52.6993	73.0899	48.9103	28.5454	31.1507	27.0615	30.7343	20.4663	14.702	24.437	18.6807	30.1532	22.7802	24.2499	13.518	12.2323	18.0019	26.7125	25.2325	28.6575	17.6643	23.2097	31.3326	30.3231	27.6595	22.724	21.0103	22.0965	14.3896	20.8784	21.8709	27.9039	18.2119	19.9152	25.3543
ENSMUSG00000001630	Stk38l	5.07134	3.8566	4.85283	4.40235	6.26571	7.50184	5.92937	5.8989	6.17562	6.88761	4.92626	5.73075	8.69815	6.01505	6.71052	5.7084	6.39171	6.0366	7.26487	6.59054	6.8683	8.18531	7.40873	5.55225	7.77258	6.39523	4.74117	7.86641	7.44389	7.93094	8.07373	7.35758	7.53195	6.94531	6.67848	7.44499
ENSMUSG00000001632	Brpf1	11.9058	13.7407	11.059	11.289	10.0532	9.85187	7.0089	8.68269	5.73238	6.27002	7.48207	6.08722	9.01219	9.14561	8.85924	8.46341	8.86351	8.55575	7.94456	9.94033	9.29057	6.38926	7.50111	7.73048	7.66058	6.70741	7.13687	7.61945	6.7556	6.3402	7.10584	7.96548	7.74508	7.80091	7.7305	8.48954
ENSMUSG00000001642	Akr1b3	6.67181	7.91571	7.58521	6.40815	9.97398	7.71913	9.2949	7.04325	8.75951	7.5851	7.90812	9.49628	7.56187	9.16409	7.36845	8.09647	7.58198	9.26941	5.8549	5.61629	5.2218	4.14478	4.36398	5.59224	3.76006	5.85378	5.87744	5.23905	5.93543	5.38967	4.73027	5.13777	4.09385	4.38331	5.18992	6.90782
ENSMUSG00000001663	Gstt1	158.477	125.099	140.379	135.538	205.017	229.56	325.138	266.033	362.109	351.315	332.488	345.123	245.804	262.641	250.773	397.296	345.613	344.399	247.555	255.287	230.35	298.537	301.924	218.078	225.054	165.863	239.028	229.167	234.87	255.768	276.558	286.735	312.404	244.135	209.779	288.339
ENSMUSG00000001665	Gstt3	51.3932	67.0848	56.3999	73.0102	75.3211	52.6092	130.682	56.8427	165.299	178.705	142.006	206.119	87.9952	104.259	148.702	122.92	149.65	108.203	72.9807	50.46	48.1907	59.4504	70.8025	59.0933	39.4285	26.0213	43.9882	31.4886	63.0932	53.6588	54.1367	53.0909	57.6762	51.8938	35.141	56.5993
ENSMUSG00000001666	Ddt	503.761	495.498	551.838	652.332	674.029	644.084	581.359	564.071	639.907	598.808	633.187	617.666	549.132	629.915	638.137	613.933	648.703	586.952	517.907	488.568	546.376	652.186	628.987	641.345	601.996	480.194	602.463	535.649	594.382	543.005	549.943	610.373	648.766	617.603	688.138	569.919
ENSMUSG00000001670	Tat	573.622	1077.35	646.83	1140.91	700.086	991.26	923.181	1188.59	789.528	715.889	841.737	841.942	735.797	922.858	1027.54	729.432	524.52	656.281	989.827	1074.74	733.89	776.494	758.266	1476.64	912	826.407	906.195	423.684	604.643	343.748	767.432	746.87	748.758	582.598	1896.89	594.418
ENSMUSG00000001672	Marveld3	0.195503	0.282818	0.436699	0.749564	0.945876	1.22799	0.679081	0.849972	0.511687	0.319887	0.63425	0.944365	1.05518	1.10164	0.511691	0.590375	0.532055	0.547761	0.793233	0.649441	0.440132	0.692951	0.535115	0.565503	1.16882	1.75155	0.596992	0.973299	0.755468	0.57405	0.87907	0.557694	0.269591	0.79165	1.52106	0.516855
ENSMUSG00000001674	Ddx18	15.8624	13.7378	14.5716	15.4825	18.2355	15.0476	15.1002	16.61	14.3827	14.662	15.92	15.4278	17.1658	16.8048	18.2645	15.2492	16.722	14.9346	15.3216	15.8489	15.7708	12.1217	13.0766	13.4532	13.87	14.3313	12.9609	15.2933	18.0887	12.5551	13.6907	11.6154	13.9304	13.1788	12.1908	11.3533
ENSMUSG00000001687	Ubl3	46.3396	56.2602	52.8049	54.8662	62.2361	68.7276	53.0084	57.9017	43.3517	45.628	48.3799	48.2875	57.4922	53.9196	54.1445	54.4935	51.3052	49.545	46.8313	45.5167	51.7494	50.5298	54.0215	45.341	48.7889	44.4716	42.0361	43.7334	44.25	45.0089	52.8027	48.3071	48.2184	50.8645	57.1615	54.8736
ENSMUSG00000001700	Gramd3	17.9977	15.2073	16.9747	15.0895	17.0031	17.205	18.4934	17.1682	20.866	17.3569	16.5922	15.9084	20.1505	20.596	19.6776	15.4497	17.2023	14.2117	23.5109	20.0247	22.3964	22.5026	21.2648	17.6765	18.5262	18.1914	18.5491	21.2934	19.4588	22.7316	17.4706	21.3639	17.5871	18.4675	19.5154	21.2404
ENSMUSG00000001707	Eef1e1	6.00646	4.62439	7.12801	5.02146	5.32276	7.17119	6.28235	6.05627	5.78851	5.46717	5.75387	5.86248	7.60312	8.05569	9.10519	6.42144	5.21406	4.1344	6.45045	5.24631	6.69328	6.90712	6.48956	6.16282	7.62224	6.43089	5.68683	9.06277	5.77968	5.72511	7.02438	6.18359	7.32588	5.28293	7.51152	6.47359
ENSMUSG00000001729	Akt1	43.9753	50.2833	49.9303	55.1084	47.3433	53.4849	44.1061	47.5644	35.5479	42.6565	44.1097	43.2852	46.1306	40.2802	39.5515	40.9492	35.4929	39.516	39.2504	36.4033	38.8552	38.4233	39.6256	38.6483	39.6453	35.9826	33.4034	36.894	35.8276	34.5926	37.9702	39.3135	39.7628	37.0827	44.8439	41.0696
ENSMUSG00000001741	Il16	2.08356	3.34846	2.97705	4.37459	5.49653	4.18137	3.35862	3.43485	2.30683	2.25127	3.01022	2.86388	3.25006	2.93801	3.36533	3.18471	2.72001	3.73429	2.34447	2.12171	2.35336	2.07942	2.90134	2.28905	2.24848	2.15695	1.70765	1.74618	2.04889	1.75332	2.16668	2.51222	2.19321	2.1655	2.65232	1.99884
ENSMUSG00000001750	Tcirg1	31.9128	42.2119	32.3012	41.4873	47.4301	46.2556	34.6205	34.349	33.3261	42.545	37.4342	42.2092	46.1115	38.4425	43.2948	36.6071	39.2282	37.5334	38.7189	31.2379	30.3015	29.2851	24.7063	31.2159	31.4803	30.0221	27.7233	30.607	28.8562	29.6858	37.2624	35.2154	23.3321	31.1329	32.9766	38.6924
ENSMUSG00000001751	Naglu	12.084	13.9723	15.1089	12.2729	13.6762	11.478	17.5502	12.978	20.7093	18.111	16.9051	16.9716	11.9744	13.6254	14.3271	15.632	16.308	13.6881	15.5932	13.8225	13.0965	11.3727	10.6088	12.8549	10.8252	11.5304	12.5709	12.8871	15.0192	11.1926	13.4795	11.3199	11.3545	11.0113	11.6005	11.2141
ENSMUSG00000001755	Coasy	48.5046	51.143	45.3502	49.8932	70.8734	78.605	78.6203	85.5288	90.4295	85.0708	85.9897	89.1574	83.2511	84.6031	78.925	81.5339	82.1735	77.5196	76.9162	73.6417	78.858	101.591	100.124	71.9011	92.9064	80.3826	79.3942	96.6869	94.7272	87.9021	87.1362	91.298	94.7788	88.7549	89.284	89.8974
ENSMUSG00000001761	Smo	3.50656	3.74428	3.50821	5.40485	4.33017	2.94703	3.00749	2.94135	3.09962	2.68104	2.65924	3.26344	2.32006	3.22125	2.72639	3.35492	2.78185	3.75877	2.26136	3.15604	3.28238	2.27862	1.85193	3.07426	2.05262	3.33604	3.05802	2.64064	2.39908	2.81708	2.08394	2.29919	2.59099	1.86261	2.0376	2.39105
ENSMUSG00000001763	Tspan33	6.71523	7.50628	8.05644	8.58865	9.29369	11.8085	9.52075	10.2496	11.899	9.35022	8.3727	7.7345	10.9761	9.96713	9.47185	8.84464	8.57368	8.45203	8.49193	10.3291	9.32052	10.2572	9.46673	10.1521	13.0866	14.0551	11.8144	17.5731	14.437	12.8872	13.377	13.0881	13.1193	14.328	13.0332	14.5366
ENSMUSG00000001767	Crnkl1	6.98401	7.65346	7.44732	6.8093	6.63011	8.59077	5.83509	5.92135	5.68528	6.86708	4.79892	5.41442	8.97884	8.39164	7.65178	5.31817	6.11215	5.58758	5.40577	6.45923	5.34515	5.06845	5.99641	6.66039	6.56215	5.16821	5.53589	7.44146	6.31037	5.26109	7.20293	5.54124	6.28217	6.3999	5.95589	5.12339
ENSMUSG00000001768	Rin2;BC039771	7.19771	7.72581	8.5626	10.5349	8.77744	12.0389	8.50032	11.3439	8.07593	8.88866	9.69247	9.49054	11.3575	13.9378	12.0646	9.70978	8.77626	9.52531	8.72024	6.13344	10.5671	9.06512	7.49399	7.18382	9.28375	7.43098	10.0758	10.018	7.18391	9.44803	9.14769	10.2274	8.84937	9.8728	9.43134	9.09214
ENSMUSG00000001774	Chordc1	9.16926	11.3438	8.57126	9.53121	13.5095	14.6113	20.2152	21.9113	24.8859	27.9349	24.2786	19.3991	23.2977	28.5034	16.6512	17.7794	23.1297	25.2105	18.7623	22.3441	22.6667	19.5784	19.254	19.3123	18.2668	22.0061	18.6251	27.2001	19.7803	20.0963	17.7816	16.9144	17.4086	21.7914	23.7232	21.1545
ENSMUSG00000001783	Rtcb	46.6699	48.1058	45.5883	53.2567	52.7868	51.7328	45.9357	47.0879	42.2184	47.1566	44.2058	45.4577	48.1585	48.1424	47.8764	47.725	42.8229	45.5888	46.931	49.3134	46.8296	42.2894	41.2276	43.0403	39.0824	36.7573	38.1936	34.9796	38.2097	35.6434	37.7615	38.1278	41.1699	37.4617	38.5036	38.1542
ENSMUSG00000001785	Pwp1	8.41898	7.79802	8.50204	9.71453	8.61953	11.1602	9.84798	10.0172	9.77585	9.42876	8.91079	8.94652	12.2714	9.91974	10.6545	9.51443	9.30602	9.68408	8.22634	9.55736	8.98378	7.96591	8.31548	9.01109	10.1771	8.33804	7.074	8.6569	7.58292	8.21335	8.42525	8.31374	8.84754	7.77547	8.0781	8.29281
ENSMUSG00000001786	Fbxo7	13.3767	14.2802	12.6823	10.6887	13.889	13.0816	15.1725	14.8116	13.4828	15.7188	12.9967	12.966	12.7467	14.5032	14.7732	13.3598	14.8352	13.1308	12.2946	12.1757	12.6664	11.8181	13.7551	12.8346	10.4619	9.70795	11.6446	11.3736	11.8274	10.3688	12.1522	11.9457	12.1877	12.367	11.7666	13.1449
ENSMUSG00000001794	Capns1	64.3566	82.9478	80.0662	70.6585	80.8187	85.6969	94.324	100.306	101.449	96.196	92.5796	93.7246	85.7476	95.2773	82.2611	101.174	96.9356	106.607	101.685	108.346	101.234	111.481	113.979	80.4559	103.98	86.264	90.6501	95.8083	95.386	97.182	93.9422	98.1451	103.368	113.597	105.419	109.331
ENSMUSG00000001802	Lrp3	6.41738	7.75402	6.45687	6.72048	9.01443	12.3057	10.8973	12.4732	9.85537	10.0965	9.7368	9.37929	9.48384	9.423	9.4652	11.8326	10.7215	10.1111	8.82515	8.82254	8.61502	10.5696	9.55147	6.82015	12.221	9.01926	8.04524	12.3238	9.23642	10.6112	9.73297	10.767	11.7615	10.8007	9.16493	11.2545
ENSMUSG00000001829	Clpb	16.9235	16.7033	19.6199	17.1911	23.9391	30.9485	26.7201	31.1875	30.2179	31.4827	27.7045	27.1692	30.8876	27.8437	30.1589	28.1119	25.5004	28.7967	23.9291	28.0067	23.748	38.9904	37.137	21.6002	38.4906	27.4844	29.8485	34.5924	27.5373	31.7703	33.8692	33.0918	33.4187	35.833	34.6369	33.6254
ENSMUSG00000001833	Septin7	19.5277	25.2166	24.0605	23.9026	29.3745	25.5028	26.995	26.0462	28.8937	30.9694	23.8013	27.7862	29.6177	25.9455	25.9519	27.3718	29.3797	31.0205	28.204	24.7821	26.4855	24.0339	25.2025	24.196	22.4205	23.9322	21.772	22.731	24.1916	25.1039	24.6341	24.3434	21.6404	25.0481	27.0398	25.5609
ENSMUSG00000001844	Zdhhc4	27.8651	28.6003	25.1627	25.2405	29.6981	26.7864	22.718	22.002	18.819	20.7222	21.4539	21.5992	25.5548	22.6647	22.998	19.5536	22.4342	22.1299	24.558	23.7487	26.3277	21.3429	23.4881	24.0164	23.3893	21.3205	23.1392	21.192	23.1717	20.1054	22.9193	22.0965	20.1748	19.2866	19.9172	26.1613
ENSMUSG00000001847	Rac1	97.3812	114.141	113.751	102.822	120.11	118.623	116.733	118.262	119.359	123.236	115.623	127.767	135.442	123.088	123.897	125.023	128.715	120.19	115.724	108.877	101.88	105.439	116.791	106.633	112.51	105.077	103.901	109.173	113.381	111.59	112.65	119.257	112.14	122.99	125.588	129.533
ENSMUSG00000001855	Nup214	9.90297	8.96785	11.503	8.07845	9.59842	7.93221	9.33504	7.92	7.23021	8.80664	6.48849	6.47335	7.90242	8.35969	7.48167	9.07632	5.61192	8.98209	8.18138	9.47891	7.90158	6.65135	5.93346	7.45763	7.27779	7.80935	6.95783	5.20055	6.97263	6.70358	7.47206	6.66754	5.97693	6.56009	5.77627	7.68018
ENSMUSG00000001864	Aif1l	0.463538	0.0576594	0.409225	0.0177785	0.240688	1.50981	0.464943	0.21725	0.0980626	0.495811	0.139639	0.408767	0.080651	0.346925	0.514446	0.236452	0.101285	0.654453	0.236747	0.247538	0.0914399	0.231085	0.238928	0.324448	0.110476	0.542569	0.0371204	0.465944	0.0602667	0.0334882	0.238086	0.217503	0.0343309	0.270903	0.390702	0.0180978
ENSMUSG00000001870	Ltbp1	3.29703	1.92753	2.58261	2.77656	4.19142	4.29696	2.37855	3.29398	2.02759	4.16327	2.57499	3.73305	3.57827	5.02493	3.11559	3.72337	2.36605	5.40185	2.42397	0.732747	0.994915	3.76976	4.22232	2.18661	3.87766	4.06124	2.75017	2.41913	1.71729	2.39533	1.94709	3.6857	2.15241	1.74472	3.74496	4.00128
ENSMUSG00000001891	Ugp2	76.3505	100.248	101.725	92.2534	90.101	102.428	184.509	186.061	206.751	207.278	207.745	204.128	179.842	176.571	161.564	275.327	303.59	213.57	180.377	140.675	161.458	169.704	164.983	112.38	132.389	131.085	156.473	132.706	169.129	200.742	137.378	150.44	159.293	218.991	136.269	166.575
ENSMUSG00000001909	Trmt1	37.1093	45.4141	40.2558	36.8311	35.9763	44.788	37.2132	35.6507	27.5322	29.2397	34.7101	33.9525	35.4867	34.4455	39.4554	34.6881	31.9995	27.7501	35.8161	28.64	33.4703	32.6213	28.5293	30.1936	38.0903	30.3663	28.3037	33.9825	28.9863	28.6355	28.3664	27.993	33.3236	29.8284	29.0172	28.45
ENSMUSG00000001910	Nacc1	13.0068	14.1991	13.9775	12.0484	14.9374	18.7728	15.1392	18.1868	14.9974	16.7615	16.3094	16.1448	17.6716	16.4029	15.2977	15.6544	13.8346	17.8245	14.8275	16.0119	15.641	17.6949	16.3806	16.1223	19.2074	14.0709	13.5895	16.4536	14.5836	15.4575	15.2764	18.5601	17.163	17.7608	17.0589	18.8086
ENSMUSG00000001911	Nfix	37.9764	50.9242	39.2841	44.1973	47.5002	49.1788	45.9793	43.5965	37.7718	43.7828	51.8979	41.5911	41.7272	43.5476	44.0267	45.2794	43.3192	39.8633	44.9178	40.637	46.7611	40.8647	41.0436	46.9726	43.736	39.2317	44.6885	44.0149	40.8842	38.4492	43.7497	44.2481	43.4288	41.547	39.6715	44.6286
ENSMUSG00000001918	Slc1a5	3.58199	2.80242	2.55503	2.78922	4.90031	3.78299	3.95597	2.40556	2.76358	2.93658	4.67394	3.65201	3.64279	4.69577	2.82165	2.33848	3.09133	5.60217	1.27225	2.30911	1.04113	2.09618	3.47294	1.80026	1.91959	1.36792	1.63885	1.95929	1.79898	4.71541	2.05211	2.2052	1.48461	1.12429	3.929	1.61053
ENSMUSG00000001924	Uba1	66.7996	66.0234	69.6937	61.4312	85.1717	92.0739	81.889	91.291	79.6703	86.0172	77.1683	75.0233	88.977	86.7744	83.2631	78.6762	83.388	85.4972	87.2343	84.8718	85.1668	80.1558	79.1765	78.4874	91.3	73.5157	74.5294	86.5775	79.9271	76.7574	82.7872	79.1513	83.8948	81.1939	94.9453	92.5593
ENSMUSG00000001930	Vwf	4.51706	4.48101	8.46435	4.48194	5.08147	4.59271	2.58514	3.40663	2.80726	3.89271	2.78522	2.7756	3.67731	2.90197	3.23612	2.73573	3.73494	5.50248	4.98926	2.86838	3.21666	2.09445	3.17352	3.57985	1.7232	2.26242	2.49709	2.17351	2.47545	2.43613	2.08571	3.53529	2.01404	3.55051	2.98615	3.73126
ENSMUSG00000001942	Siae	11.6883	15.1781	12.9917	11.7639	16.2067	13.6872	16.778	17.1306	18.1503	16.7984	17.6272	16.7835	12.5356	16.1559	14.2533	16.5645	16.4997	16.4565	17.0422	17.2806	19.1811	17.6803	19.3191	13.151	14.9047	14.5873	15.0625	12.4108	15.3855	15.1476	16.2094	14.9546	15.8755	16.676	14.598	14.6165
ENSMUSG00000001943	Vsig2	3.38086	4.73908	2.954	5.3926	4.18229	3.71181	3.04049	3.35784	2.49097	1.89307	2.523	2.59346	2.96737	5.3342	1.919	2.24518	2.70566	6.24591	2.26886	2.63651	2.88671	2.91538	2.3139	3.02016	2.58552	1.87688	2.58239	2.03294	1.38592	2.81893	2.1547	2.29618	3.48199	2.18899	3.06559	1.99832
ENSMUSG00000001946	Esam	7.74424	11.0185	14.747	12.6399	13.6538	14.3023	10.966	12.4575	9.37316	9.28719	9.44678	11.0789	10.7855	11.7234	11.407	10.9942	9.72018	11.7473	11.7785	12.0119	10.9773	10.1315	9.21696	11.1487	10.35	6.63912	7.79826	7.22041	8.61806	7.62097	8.84496	8.52793	9.30528	9.72434	12.4165	8.64463
ENSMUSG00000001948	Spa17	1.06869	1.10033	0.98438	2.0683	2.25885	1.07244	1.39266	1.30163	1.0396	1.68514	1.32944	1.17234	0.692831	2.29169	1.0687	0.77849	1.23052	1.03358	1.41495	1.20462	1.98653	1.04743	0.486903	0.616349	0.889574	0.811333	1.29318	0.893265	0.958952	0.407504	0.583155	0.098341	1.23124	0.754268	1.70329	2.40438
ENSMUSG00000001962	Fam50a	15.7235	17.0343	15.4326	16.5827	20.5266	26.164	21.4613	24.4254	23.9369	22.7111	21.0961	19.8352	24.0178	22.598	18.4149	21.7519	21.4413	22.5574	21.5526	24.2939	21.1719	20.5378	19.8919	18.8356	22.0776	19.2956	17.2584	23.2004	19.2503	17.2384	17.609	21.8392	18.6934	20.2567	23.7844	21.8708
ENSMUSG00000001964	Emd	13.7176	14.5857	15.7561	18.0682	16.152	18.008	15.6822	17.8086	12.8783	15.1327	15.6133	14.8586	17.6218	18.5934	15.7541	14.8117	13.443	17.1904	17.6368	13.7017	15.9288	11.6417	12.2067	13.6729	13.619	11.1017	12.102	15.833	14.1105	11.6765	13.9172	14.5906	15.2633	13.4703	17.2134	14.0415
ENSMUSG00000001983	Taco1	11.8637	12.7298	12.5538	16.5913	21.5807	23.74	21.4944	19.2947	20.788	25.2646	21.1776	21.8695	22.0213	22.2337	23.8125	21.0862	21.7439	18.9671	22.7149	22.1173	20.0278	21.8543	21.8824	20.0341	21.8457	19.5284	20.0855	22.1015	22.3296	20.5277	22.659	19.3328	23.8106	20.95	19.9306	21.531
ENSMUSG00000001985	Grik3	0.105936	0.0739091	0.0917363	0.0529359	0.0925029	0.0805776	0.0629846	0.0420569	0.10089	0.0590344	0.06712	0.0717015	0.0785676	0.15417	0.070764	0.0913774	0.0929178	0.119349	0.0596002	0.070587	0.0895224	0.0675827	0.0811149	0.077664	0.0329493	0.0364718	0.0951987	0.112443	0.075498	0.0119249	0.0717851	0.0597006	0.0730427	0.0658936	0.0944532	0.0577094
ENSMUSG00000001986	Gria3	0.5502	0.736921	0.326345	0.194339	0.323826	0.580949	0.244863	0.205821	0.119316	0.113041	0.306529	0.272281	0.345053	0.766363	0.326704	0.211869	0.183296	0.329565	0.1841	0.0634727	0.154976	0.228708	0.321381	0.343815	0.0675158	0.295567	0.131768	0.0518945	0.568815	0.130471	0.149406	0.294802	0.156234	0.0834491	0.272371	0.137499
ENSMUSG00000001995	Sipa1l2	1.48289	1.81174	2.25148	2.23639	2.39815	2.13397	1.93496	2.126	1.51435	1.15886	1.32685	1.10871	1.43506	1.82455	1.49711	2.07712	1.09433	1.8697	1.58239	1.46014	1.58959	1.63573	1.82285	1.66047	2.02454	1.38634	1.52745	1.03227	1.33501	1.2596	1.74319	1.38426	1.86343	1.3591	1.55341	1.7451
ENSMUSG00000001998	Ap4e1	4.3045	4.15634	4.25549	5.05352	5.04643	4.57271	4.95505	4.46589	4.29321	3.92962	3.88241	3.43548	5.04435	4.15638	4.44001	4.90294	4.19469	3.98896	4.28096	3.10078	4.39913	3.36068	4.42815	3.20667	3.84487	3.20161	3.39163	2.76605	3.0453	3.66997	3.55727	4.24476	3.26538	3.77535	2.85354	3.38835
ENSMUSG00000001999	Blvra	11.045	13.4649	12.5003	13.7819	14.3724	11.7439	13.592	13.4152	17.689	16.0081	12.4022	12.2768	13.03	15.9601	13.4712	13.4067	13.8207	15.0889	15.0172	13.4301	13.8295	9.69745	9.92146	10.0375	10.7396	10.719	10.3222	11.3381	11.536	10.3946	11.7658	10.351	11.6978	9.97479	10.2634	12.2231
ENSMUSG00000002006	Pdzd4	0.128533	0.193591	0.197184	0.197079	0.368993	0.332098	0.199441	0.22696	0.177712	0.315806	0.2527	0.2825	0.183552	0.360112	0.20928	0.249808	0.35314	0.209532	0.301069	0.241027	0.291258	0.281536	0.253285	0.210266	0.229555	0.212737	0.221564	0.132062	0.115623	0.103864	0.177821	0.120545	0.190239	0.107124	0.302067	0.324126
ENSMUSG00000002007	Srpk3	0.65777	0.596874	0.455268	1.37591	0.895491	0.626722	0.679086	0.166472	0.493899	0.355559	0.21251	0.766167	0.57305	0.429835	0.345688	0.767913	0.718837	0.371981	0.612266	0.155236	0.333925	0.573089	0.356864	0.209868	0.181019	0.692297	0.730775	0.150424	0.179399	0.266251	0.447351	0.162388	0.150315	0.494561	0.288592	0.304323
ENSMUSG00000002010	Idh3g	51.8393	51.3127	52.2671	65.7138	72.7082	72.7209	67.073	67.4856	63.2122	71.5225	68.1479	71.1399	69.4659	71.9636	70.4107	65.5762	67.8658	67.0799	61.3971	66.837	64.989	60.4509	58.2752	65.0634	59.6496	47.3111	61.0168	63.428	56.7375	51.6938	53.2572	61.3202	58.3633	55.5032	53.7246	55.175
ENSMUSG00000002014	Ssr4	122.615	136.996	135.78	134.569	137.175	124.878	116.008	105.848	131.776	101.842	102.74	97.2936	106.963	118.066	106.135	106.679	102.394	104.335	135.18	126.186	129.185	113.351	104.582	124.725	103.952	103.538	97.857	124.302	102.92	98.2242	112.661	107.443	103.682	102.543	112.824	108.436
ENSMUSG00000002015	Bcap31	111.797	110.004	112.693	92.8925	120.774	133.386	122.088	137.398	131.166	121.926	109.674	112.971	122.6	118.983	112.868	132.548	127.734	123.951	132.35	130.42	119.736	148.085	149.964	119.844	136.145	112.988	111.359	116.424	113.193	118.582	117.099	116.217	116.352	128.461	131.848	124.634
ENSMUSG00000002017	Fam98a	8.60047	8.8506	8.82934	8.38326	10.1751	13.4235	12.6549	12.7112	11.6555	15.0628	12.5786	10.5486	14.8862	13.8457	13.0968	11.9829	12.6547	12.168	13.9682	14.5058	13.5481	13.0171	13.3715	12.6732	14.3018	12.8994	13.1629	17.4049	13.1847	13.6959	12.5094	14.0609	11.9023	14.1767	16.4016	13.2229
ENSMUSG00000002020	Ltbp2	1.07532	0.347743	0.397647	0.482947	1.11412	0.756822	0.329571	0.772363	0.195298	0.650189	0.42975	0.330249	0.941255	0.724238	1.08425	1.2487	1.01823	0.772182	0.292228	0.152464	0.475378	0.289543	0.838667	0.511624	0.256627	0.574023	0.329154	0.216414	0.294627	0.458355	0.560982	0.472545	0.808431	0.236722	0.719794	0.414255
ENSMUSG00000002028	Kmt2a	4.1573	4.16482	4.18549	4.66156	4.79514	4.64635	3.93607	4.0391	2.91156	3.27915	4.09153	3.59336	4.69022	4.70296	4.86759	4.36957	4.46938	5.20303	3.73147	3.61551	3.84638	3.7127	3.63709	3.70091	5.14459	3.55454	3.57577	3.36365	2.73653	3.89986	4.11391	3.12581	3.0029	3.40434	4.32589	4.30532
ENSMUSG00000002031	Ift46	33.4809	34.7533	29.8378	36.5826	38.9623	36.9519	34.4035	32.3104	32.787	32.536	38.4961	36.2013	38.1052	36.3336	33.2192	39.2797	31.4045	32.2666	35.8622	34.6981	30.6211	29.6394	34.0689	34.3773	31.152	28.0593	28.6037	32.8136	34.2278	31.8153	35.0045	32.7037	35.1179	32.9613	33.9929	32.5805
ENSMUSG00000002032	Tmem25	9.91399	10.5082	7.35263	13.8049	18.5661	15.2165	16.4889	18.7955	18.4526	17.5987	21.7742	16.3399	17.5833	23.2535	18.727	22.7455	31.122	17.5936	18.8998	13.8737	22.4587	20.1256	15.3557	17.0891	20.3112	24.8652	23.0865	18.0542	17.0154	20.7608	19.4523	18.8184	17.8321	22.6196	26.2417	21.0156
ENSMUSG00000002033	Cd3g	0.770918	1.70175	1.35791	2.0969	3.19701	1.79361	1.75244	1.70309	1.19802	0.666876	1.34175	1.16711	1.61772	0.651445	1.24177	1.33646	2.21615	1.77062	0.702855	1.11704	0.527674	0.573751	0.482488	0.939343	0.668842	0.865878	0.758745	1.33239	0.228158	1.29315	0.599295	0.648401	1.21435	0.693803	1.1935	1.34099
ENSMUSG00000002043	Trappc6a	25.5869	25.2993	25.88	22.8311	24.4919	26.2474	20.1699	17.3161	21.5893	17.3464	18.1564	18.5888	15.2232	22.2096	18.2093	18.4944	17.6674	19.8164	24.6255	21.5979	23.4471	23.9559	21.4444	19.9434	17.4207	16.3797	17.3388	18.8223	18.6616	15.8387	18.4136	17.2926	17.4555	18.479	15.0015	15.2866
ENSMUSG00000002052	Supt6	15.1462	18.0473	17.1995	16.3687	17.8509	19.2879	14.5778	18.3384	14.3161	17.343	15.9661	14.7025	20.9456	18.9076	19.4947	17.2637	17.1614	17.6528	15.51	16.884	15.3167	14.2253	15.5396	15.0929	17.3183	14.8728	14.1051	17.9727	15.5154	14.9237	17.593	16.8088	17.6499	15.7793	17.9551	16.1396
ENSMUSG00000002055	Spag5	0.761595	0.361037	0.056093	0.833535	0.84595	0.53149	0.414422	1.11455	0.523245	0.262844	1.36217	1.24886	0.285221	0.596635	0.216168	0.348463	0.208289	0.858494	0.88821	0.682541	0.358052	0.240646	0.367786	0.813028	0.796729	0.382188	0.585173	0.414559	0.617736	0.516573	0.367296	0.486962	0.190528	0.399819	0.420644	0.568857
ENSMUSG00000002057	Foxn1	0.0373887	0.0558157	0.0279936	0.137691	0.0975342	0.195208	0.0942381	0.0454694	0.063426	0.034153	0.0315607	0.0143439	0.0641262	0.0198101	0.0514889	0.164206	0.0996582	0.0679731	0.0497374	0.0513148	0.0727775	0.0325795	0.0677138	0.0533039	0.0553679	0.0326837	0.0365672	0.0164841	0.0147576	0.0658284	0.11266	0.0458874	0.0830838	0.0810794	0.0320566	0.035042
ENSMUSG00000002058	Unc119	8.49178	8.90467	7.02003	6.97628	11.2204	13.5632	6.8256	7.88719	4.65331	5.08466	4.48739	4.41685	9.16967	6.05902	7.40565	8.00503	5.93331	7.40691	6.3943	8.1855	7.68424	22.7422	20.632	8.93457	15.8447	11.7213	9.42412	10.0867	8.70081	14.5871	13.1433	16.0817	17.8037	12.8451	12.446	14.693
ENSMUSG00000002059	Rab34	5.39508	5.11684	5.75972	5.37036	6.27105	6.6524	5.20115	4.95875	4.1121	4.17818	3.39307	3.9569	6.24389	5.77626	3.68192	4.91342	4.04296	4.66	3.92075	4.94347	5.03123	7.46153	6.19848	5.69737	6.55199	6.01591	4.51538	6.4637	5.22757	7.60088	9.87628	8.0201	8.198	5.93198	9.63921	10.4858
ENSMUSG00000002064	Sdf2	29.4332	30.7905	29.9323	24.5011	32.9703	36.3401	38.8474	36.7214	40.0142	34.0691	31.426	30.6639	32.663	31.6569	30.3147	32.9402	33.2683	36.0167	32.7954	35.204	33.8098	34.134	33.0742	29.6801	31.9251	30.9033	27.7636	33.2496	30.5866	32.2199	37.081	34.0919	35.5192	33.323	35.4218	32.2007
ENSMUSG00000002068	Ccne1	1.03767	0.546827	0.596974	0.810774	0.715645	0.727055	0.55364	0.693553	0.224376	0.562928	1.07088	0.198036	0.782911	0.259607	0.415264	0.115572	0.213588	0.283156	0.173996	0.391617	0.513504	0.450274	0.767287	0.378926	0.675247	0.489209	0.366734	0.227951	0.400898	0.735215	0.422541	0.900843	0.443264	0.284319	0.539391	0.734267
ENSMUSG00000002083	Bbc3	15.2807	16.6102	15.1059	15.4102	17.9851	10.1148	18.725	7.61673	16.3509	20.4253	14.6326	23.5709	7.2877	7.85978	6.66122	10.1187	10.479	10.272	10.3655	6.54859	4.05875	9.26142	7.34058	8.66439	10.5445	8.21574	8.64497	13.0045	11.1314	9.10453	8.04971	9.10364	8.68077	7.13369	7.82504	9.04993
ENSMUSG00000002100	Mybpc3	0.0419848	0.0999123	0.0419985	0.158522	0.194124	0.0343319	0.0119475	0.0349015	0.0243343	0.0524113	0.0605567	0.0758216	0.0492086	0.0747049	0.0260533	0.0504099	0.10029	0.0652035	0.0250937	0.0262505	0.013959	0.0122658	0.139539	0.0134362	0.0412567	0.0370754	0.041371	0.0126599	0.033583	0.037336	0.0365251	0.0115548	0.0254989	0.0103717	0.0598223	0.013451
ENSMUSG00000002102	Psmc3	78.3793	82.8319	79.1697	90.0874	97.824	110.634	97.75	109.258	117.529	106.404	91.8304	105.124	121.834	124.345	107.902	97.0642	97.857	101.594	99.2408	109.914	113.704	100.636	102.536	111.653	107.556	102.669	94.9444	102.702	94.7384	88.8477	91.9162	101.6	92.829	94.6879	107.938	95.4998
ENSMUSG00000002103	Acp2	19.1913	23.779	22.3559	22.789	28.3727	26.0065	28.4873	32.0594	31.9894	35.018	26.334	31.2166	27.581	23.3506	27.318	28.9795	33.0782	29.2033	30.6382	25.1629	27.8063	21.6995	22.6072	24.4549	24.5894	21.9431	19.3245	21.672	21.0301	22.099	23.413	22.5185	22.2948	22.9347	25.0578	27.0533
ENSMUSG00000002105	Slc39a13	14.6576	13.8447	16.0322	12.903	18.197	16.5981	14.1345	13.6052	10.9837	10.6094	12.3644	12.1686	14.1225	16.3266	18.8081	11.7265	10.2911	11.667	10.7396	12.5654	14.6386	11.8083	13.7989	14.128	13.4854	10.0491	14.0589	10.8779	11.7673	8.75396	13.8724	10.8099	14.4811	11.3895	10.3251	9.90725
ENSMUSG00000002107	Celf2	9.66386	5.85626	8.87847	8.81837	11.1913	12.166	5.0354	6.40525	3.79653	4.82458	4.44467	3.36404	5.88754	7.32311	7.02531	4.46929	5.02414	5.96928	5.81824	5.58799	7.49636	7.37108	9.46736	6.94558	6.96609	7.03382	5.89201	4.55631	5.52271	5.1968	6.51447	8.1522	7.15189	6.48904	6.94431	6.22174
ENSMUSG00000002108	Nr1h3	55.5866	56.6666	55.3261	57.2192	88.4199	88.7474	92.6504	94.8381	86.6594	85.5926	87.0361	84.0366	81.6119	79.8412	83.7662	93.1128	86.3052	80.7403	76.8489	81.8279	75.0399	80.5371	74.3471	75.3832	74.5459	77.7603	67.5423	79.8011	69.7951	69.982	76.2787	79.6172	79.0617	75.1535	76.0196	75.3185
ENSMUSG00000002109	Ddb2	3.72938	4.36466	3.9141	5.59329	6.00706	5.34927	4.94658	5.77304	3.4326	3.65452	4.48167	4.17061	6.2343	5.49767	6.49931	5.4838	5.62126	5.0476	3.9585	3.14522	5.27426	4.55111	4.16728	3.94925	4.01661	2.82134	2.57576	3.06494	3.89478	4.77845	4.43046	4.01637	4.12397	4.88157	4.93704	4.18577
ENSMUSG00000002111	Spi1	10.1656	17.5826	16.2615	16.0987	18.2864	12.5868	10.0424	14.4337	8.52457	11.1944	10.8441	9.76836	10.2749	10.0253	10.2358	6.39847	5.89602	10.6228	7.47759	10.3198	8.94389	6.44767	5.2581	8.47682	6.30319	9.27118	5.8885	4.8312	5.64681	6.1967	6.62434	7.32134	8.06582	5.32217	5.23008	7.56598
ENSMUSG00000002129	Sf3a1	7.73337	8.34195	8.32509	8.24542	8.33115	8.96033	9.95076	7.91206	8.09513	9.09391	9.6934	8.64019	10.0489	10.2136	9.04188	8.64037	9.11838	9.21446	10.6514	9.54713	10.8229	6.98676	8.92449	7.75716	7.7242	7.69189	6.96092	9.05751	7.51892	6.85595	7.29785	7.78395	7.37289	6.39062	8.37307	7.2051
ENSMUSG00000002147	Stat6	22.1022	25.2833	26.515	24.6507	26.2097	28.3447	30.3054	35.6943	33.0014	31.7324	30.7725	32.8488	34.1948	32.5924	28.4253	35.7274	31.2299	35.539	32.5004	31.3403	32.4852	26.4733	26.5052	23.9654	34.9431	29.397	30.7132	34.6907	32.6377	32.1597	32.8133	30.9643	32.8209	32.4192	35.1825	35.7335
ENSMUSG00000002204	Napsa	1.90682	2.83728	3.15047	2.92672	4.3455	2.91443	1.93406	1.1112	1.40754	1.82627	1.8482	1.69089	2.45501	2.52541	1.69047	1.08115	2.47623	4.23492	1.60584	1.89451	1.53261	1.13921	1.8117	1.21234	1.26733	1.28549	0.956917	1.24681	0.848095	0.643626	1.13496	0.810328	1.36586	0.858151	1.55423	1.18356
ENSMUSG00000002205	Vrk3	14.6567	14.6633	16.6679	13.8161	14.7469	20.0597	19.523	21.8077	18.4519	15.9891	20.7134	19.1863	21.9208	22.3547	20.8481	18.8375	19.2625	19.5765	21.4135	21.097	20.7942	19.5719	20.6888	18.166	20.4863	19.3641	19.101	17.7954	19.0464	18.0621	19.366	19.9295	18.9268	20.2028	22.6956	19.7097
ENSMUSG00000002210	Smg9	9.81512	11.1253	11.4012	11.0955	10.693	12.9474	8.42124	8.12277	8.72106	9.07452	8.19773	7.55894	9.24177	8.68021	8.02431	10.8698	8.4622	9.34366	8.84948	8.18826	8.46793	7.08645	8.14756	9.27001	8.82434	8.96956	9.27221	8.74965	7.43751	7.65075	8.6303	8.10904	7.44613	7.92995	7.09555	8.24594
ENSMUSG00000002221	Paxip1	15.4403	14.9704	13.6065	15.3959	15.6707	16.905	13.6301	13.3502	9.11496	11.633	12.1584	9.74907	16.6978	13.8826	12.8033	13.3092	11.7181	16.0145	11.5969	10.846	12.0076	13.0354	13.9972	14.4853	16.0822	10.2573	13.3004	10.7448	12.8619	12.4291	12.3954	15.5268	12.5762	13.5354	12.8975	15.1647
ENSMUSG00000002222	Rmnd5a	48.1983	48.7666	53.5572	51.1951	52.2222	52.9922	46.5156	50.3583	41.8707	44.3293	47.5529	45.9469	54.2723	52.817	59.3007	53.5613	49.9694	48.021	42.3749	37.0292	40.8006	48.3896	50.263	45.127	46.7361	41.807	43.6873	34.3969	42.7949	45.3767	49.2212	46.962	48.6602	46.2648	44.6639	47.7994
ENSMUSG00000002227	Mov10	9.05813	11.4575	9.54821	11.6204	15.1961	12.6096	13.8549	11.6484	14.8003	12.2965	14.5684	16.4224	9.87633	11.5356	8.52977	12.6841	12.8542	13.4884	13.4239	12.3657	12.5172	10.6924	11.1023	10.7664	11.1826	12.7407	11.7541	12.7485	11.3751	12.054	11.7284	9.86329	12.9712	10.4157	12.6344	13.6129
ENSMUSG00000002228	Ppm1j	0.721099	0.329902	0.53776	0.659254	0.59485	0.662816	0.306701	0.357532	0.593027	0.235244	0.574675	0.360737	0.473259	0.268257	0.970172	0.840222	0.482945	0.48525	0.418422	0.269311	0.520641	0.220055	0.26196	0.137831	0.352519	0.158273	0.743899	0.528861	0.359001	0.0955177	0.218214	0.386508	1.45155	0.371979	0.52106	0.275339
ENSMUSG00000002233	Rhoc	13.2702	16.0995	20.62	15.6709	18.7555	20.6121	15.0459	21.383	12.6832	13.1036	13.6486	13.7739	17.992	19.9136	14.0062	16.6524	14.131	20.8671	13.3285	16.5231	16.7537	14.3832	14.4025	12.4279	16.6891	14.5789	10.9798	14.5246	12.5583	14.1129	15.5124	16.6068	13.7716	15.404	22.3654	19.0916
ENSMUSG00000002249	Tead3	9.97748	12.1401	10.5512	12.9855	13.447	14.2137	12.3049	10.8783	9.33494	8.67382	10.6283	9.68926	13.4036	11.6566	10.8705	9.90967	11.6585	10.8904	11.2285	10.2732	10.5139	10.2836	9.50805	10.4105	11.1394	9.80557	10.2516	10.4175	9.78454	8.87257	11.1996	10.3564	9.27507	9.86526	9.99869	9.96901
ENSMUSG00000002250	Ppard;1810013A23Rik	5.23623	8.17915	7.14123	6.21896	6.61861	7.04134	10.9446	8.01769	12.244	14.8846	9.18884	9.70168	6.70454	8.36394	7.14546	5.48983	7.09677	8.14272	5.97037	7.29358	6.40797	5.10157	5.08097	5.48089	4.71774	4.59328	3.71983	8.05877	8.7375	5.18823	5.56928	6.54355	4.1189	6.06541	5.35673	5.29112
ENSMUSG00000002257	Def6	0.803117	1.68737	1.23379	1.70939	1.50821	1.13298	1.62468	0.841325	0.707559	0.822231	0.50204	0.424296	0.653814	0.789176	0.344024	0.906635	0.780388	0.955209	1.13579	0.481122	0.665462	1.86092	1.18671	1.10912	0.934817	0.433789	0.278898	0.534635	0.542647	0.824674	0.58336	0.813291	1.29386	1.13264	1.18407	1.33844
ENSMUSG00000002265	Peg3	17.6938	10.2	19.1575	30.222	17.7618	22.2125	3.95931	8.57143	4.191	3.2835	4.50122	3.85655	11.2941	13.7165	9.34431	4.43426	3.58429	6.11792	2.8547	3.53008	7.25781	3.31701	3.08314	6.13832	6.63702	2.99683	4.59818	3.49721	3.20588	3.20324	3.55688	3.74892	3.04781	3.60074	3.28897	4.01148
ENSMUSG00000002266	Zim1	0.12014	0.092839	0.157358	0.543432	0.0983277	0.125079	0.0859721	0.173582	0.0711049	0.306135	0.716493	0.298786	0.127709	0.407899	0.0993227	0.135088	0.114826	0.0990873	0.0566063	0.0487166	0.548657	0.308783	0.745609	0.0928075	0.818067	0.054545	0.0584557	0.296738	0.267262	0.115726	0.302838	0.427346	0.0553223	0.4186	0.124054	0.101396
ENSMUSG00000002274	Metrn	5.57203	7.5212	7.1269	4.53618	6.42677	7.94371	6.96981	9.18465	9.02514	7.03824	7.68718	7.12909	6.54728	6.9484	6.03792	8.41468	6.17711	7.77509	5.21605	4.55406	5.81874	4.13202	4.21186	4.97826	6.02742	3.84427	4.73918	4.48294	7.05892	5.71194	5.30992	5.60046	3.8906	6.74797	4.41332	4.50762
ENSMUSG00000002279	Lmf1	22.7541	24.6032	23.5241	21.4325	23.1033	27.9947	22.8308	25.4831	27.1616	27.4411	22.6522	23.5707	17.8349	19.7259	19.529	27.3829	22.4244	26.4477	25.0956	30.0737	29.1823	24.1406	23.7001	20.9166	21.3694	22.3304	23.6073	26.0511	21.5978	23.8634	21.3524	23.2802	27.4568	23.9255	18.0357	22.5
ENSMUSG00000002280	Ciao3	11.8452	14.1808	13.6069	16.4947	18.98	19.1865	17.6874	15.5222	15.6937	17.9062	16.547	13.8943	19.5396	18.009	21.5498	15.31	14.9082	16.167	14.9638	13.6362	14.4287	15.7591	14.1494	13.7191	18.5675	14.3102	14.9071	17.7411	15.7328	16.4512	16.595	15.48	15.0836	17.039	16.754	15.3788
ENSMUSG00000002289	Angptl4	75.4406	71.8185	74.7506	71.5108	86.0121	135.443	71.6843	104.324	47.673	84.4829	83.4658	92.1818	119.064	95.1452	111.219	102.032	91.3945	83.0903	94.4659	109.457	128.79	114.457	112.547	120.673	124.175	118.804	138.111	106.42	85.2915	85.117	118.419	91.9182	100.476	129.585	146.401	157.321
ENSMUSG00000002297	Dbf4	1.27934	1.9049	1.56021	0.867404	1.8014	2.21555	1.38912	1.47943	1.78426	1.35022	1.05296	1.21872	2.38465	1.22164	1.19775	1.11633	1.65287	1.52787	1.09798	1.19651	1.06532	1.69255	2.95926	1.61837	2.07933	1.87741	1.31622	1.29567	1.91023	1.77859	1.83483	1.67309	1.32507	2.15875	2.45542	2.06416
ENSMUSG00000002307	Daxx	11.7173	15.3177	11.5727	13.7979	13.5007	15.1362	14.3746	13.4925	10.9787	12.8361	18.4894	15.2448	15.5071	13.2499	14.4918	13.8461	15.8798	14.9979	14.3743	11.4735	13.6386	9.24433	12.4098	13.1541	11.2069	10.328	9.72028	13.8913	12.379	13.2958	10.4441	12.2209	14.9087	11.3712	12.3491	14.1471
ENSMUSG00000002308	Cd320	5.68227	5.14804	4.97867	6.28314	8.98507	7.95612	7.04947	6.68786	8.55383	6.5302	8.1245	6.63657	5.52101	5.26406	4.04866	4.8809	5.14228	6.17083	6.59081	6.58053	7.18773	5.092	6.17473	4.97145	4.51205	4.72218	4.22042	5.95559	4.49679	5.44914	5.18336	5.47257	4.89466	4.69403	6.78726	4.97516
ENSMUSG00000002319	Ipo4	19.1447	18.3674	21.6914	24.62	21.6198	24.634	22.5034	32.8053	20.7319	21.8165	20.7587	20.493	33.326	27.6575	30.6325	25.0902	30.2582	27.1965	27.928	25.026	25.4748	27.9797	25.6048	21.5049	32.2623	26.5204	25.5978	31.2272	28.6423	20.4276	24.8268	26.7049	28.565	23.5085	32.6635	25.2303
ENSMUSG00000002320	Tm9sf1	40.0633	40.255	44.8808	44.6904	46.1913	54.2671	42.5218	46.0191	44.0458	47.4998	44.615	43.082	48.3702	47.7422	46.9416	43.7217	47.1347	46.1697	43.6334	45.0596	40.6576	47.9952	47.0239	43.0842	41.853	36.9327	38.0883	42.5467	40.1219	39.1185	47.4735	43.9075	42.4665	43.609	45.2269	42.8549
ENSMUSG00000002324	Rec8	0.77403	0.614196	0.969764	0.329418	0.907182	0.948252	0.707406	0.688732	0.793544	1.13723	0.907338	0.93052	0.796219	1.14608	0.669169	2.14216	2.3291	2.58176	0.569304	0.97389	0.275293	0.921252	0.902502	1.15712	1.78529	0.835832	1.05164	1.40974	1.50565	0.857871	0.74371	1.18848	0.93466	2.50862	0.753647	2.31215
ENSMUSG00000002325	Irf9	10.1258	11.4282	11.6794	11.1395	16.4389	18.0133	28.222	30.8146	26.269	28.4638	21.0323	26.2751	19.8955	23.2401	24.92	29.8489	30.1703	30.2356	27.9534	30.3395	23.5074	16.9172	17.6612	15.438	21.0205	23.9411	23.1093	23.8845	19.8898	21.9773	19.1447	17.9841	19.1834	17.1273	22.101	24.735
ENSMUSG00000002326	Gmpr2	3.89243	4.13983	5.14026	5.68399	5.20788	5.62721	6.01177	8.17441	9.26716	10.0188	7.52606	7.55858	7.23925	8.09582	6.82098	8.30954	9.28046	9.19756	7.56035	8.42191	8.32466	6.88697	4.73458	7.12473	6.9308	6.987	7.2165	7.08563	8.07895	7.84004	5.61647	6.75553	6.16493	7.39789	6.84562	8.34111
ENSMUSG00000002329	Mdp1	10.4046	10.3199	9.23674	11.4162	13.2598	14.5191	11.1152	11.8876	12.3747	12.738	10.017	10.1599	14.0346	12.7545	13.6102	11.3211	11.9393	14.3415	11.4114	12.5693	11.5638	11.9215	11.9838	10.8852	10.5021	9.80651	9.8208	10.8282	10.4193	10.3597	11.5383	10.6862	11.5387	11.5168	8.55269	11.3505
ENSMUSG00000002332	Dhrs1	71.7832	82.7038	85.0068	58.7317	96.8987	107.297	116.74	133.608	135.335	118.617	116.8	105.366	103.438	118.324	106.68	126.607	120.926	119.157	121.75	112.332	126.823	126.927	122.275	83.8859	136.876	122.664	118.813	122.469	130.072	112.49	131.944	125.646	135.107	150.768	119.222	143.15
ENSMUSG00000002342	Tmem161a	18.1612	16.9319	20.1267	19.4699	21.027	23.3038	19.6568	43.8437	18.2461	18.1692	16.7706	18.6241	20.7388	26.2145	23.5875	21.2303	18.2756	18.1121	21.2778	20.4054	21.7223	19.9433	16.8736	19.1981	20.9502	16.4282	14.3367	21.2891	15.2584	18.1721	17.3779	19.7438	19.3526	20.5333	15.1117	16.5039
ENSMUSG00000002343	Armc6	2.6992	3.13993	2.747	4.26286	3.43796	5.14858	4.07355	4.60816	4.47172	4.40523	4.13036	4.36389	5.2568	5.96228	5.10417	4.71584	5.28428	4.1018	4.39137	4.637	5.1744	3.41492	3.23998	3.30458	2.91942	4.28815	2.95931	6.05476	4.36943	3.05004	2.89082	3.5149	3.72882	4.4629	4.90237	4.42408
ENSMUSG00000002345	Borcs8	17.1793	17.3205	18.2755	20.4495	24.5082	28.5151	27.1846	28.002	27.3441	22.1898	23.0482	26.5256	23.1869	28.9114	20.825	28.3211	30.1658	25.8572	24.938	25.2126	25.7531	23.9997	21.5842	22.8416	26.5175	22.9633	21.4484	24.027	21.8427	22.0808	22.4232	24.0331	20.5572	22.5157	27.0178	21.9012
ENSMUSG00000002346	Slc25a42	109.329	61.2943	105.199	85.6033	78.2175	105.516	48.0183	108.926	42.1126	51.1345	57.6851	53.8393	79.5893	69.841	75.5662	70.5634	59.5014	79.6926	54.1953	53.9697	77.8366	79.6976	70.8118	58.4037	96.4536	78.3116	84.9529	67.7674	55.9855	77.0831	78.3491	80.8577	83.7421	81.1712	82.4956	93.3153
ENSMUSG00000002365	Snx9	26.4363	30.549	29.0601	30.8276	30.7004	24.8972	23.6451	23.1964	23.9957	25.0687	24.6755	25.0802	22.0486	21.7203	27.1561	26.2604	24.2508	25.6747	25.4738	24.2098	24.1211	22.8819	23.1336	24.3388	20.32	19.3477	23.0112	17.8584	20.5949	21.1828	20.2087	21.3016	21.4406	20.4799	19.6644	20.5696
ENSMUSG00000002372	Ranbp3	18.0933	19.0372	18.2783	18.2058	20.0167	26.4906	22.77	23.4248	18.9187	23.1824	21.2054	23.168	25.7845	22.2648	23.116	23.6471	25.1332	23.5262	23.0473	22.8989	22.1592	20.1423	20.0288	20.5445	18.3869	18.575	19.6379	23.459	22.1669	21.2792	20.7418	22.7798	20.7486	20.2874	22.0489	20.5518
ENSMUSG00000002379	Ndufa11	90.497	96.3678	90.1927	117.177	126.318	131.527	118.202	108.813	105.579	118.921	100.645	109.766	105.657	110.612	112.895	105.584	104.861	103.193	111.097	100.332	102.342	121.182	118.363	115.133	113.519	101.93	101.626	109.775	106.902	106.199	112.799	109.519	109.379	109.868	112.787	106.679
ENSMUSG00000002384	Bmp8b	0.0888867	0.0494865	0.135755	0.41674	0.189436	0.201663	0.085634	0.105446	0.215398	0.0829363	0.184806	0.208363	0.387844	0.145847	0.109375	0.0541747	0.242845	0.348839	0.0179846	0.139455	0.108124	0.0703698	0.195361	0.0851393	0.106532	0.204873	0.185483	0.114082	0.142196	0.192374	0.0174417	0.0961228	0.144185	0.154753	0.32785	0.0849505
ENSMUSG00000002393	Nr2f6	59.4685	73.0201	61.4107	63.8768	75.7664	97.7733	87.9392	95.2955	83.4497	86.442	81.7716	79.1137	83.5586	79.1446	79.6857	86.7238	81.7374	82.5355	77.6721	74.0557	74.2177	80.438	79.1196	77.5888	85.544	72.0956	70.3993	90.4704	82.7346	80.7792	87.244	89.7006	75.7235	88.979	78.7675	82.2888
ENSMUSG00000002395	Use1	71.4284	74.5705	76.6496	86.121	82.7177	79.2574	74.217	72.9289	59.6125	63.5173	68.5563	65.3795	75.0494	77.2999	73.5054	68.936	71.1287	62.1295	77.7446	71.7525	83.2688	61.4534	64.4742	78.4265	57.95	54.5831	59.2714	60.3195	62.03	49.4684	63.4165	62.6066	61.0601	56.139	65.527	57.7317
ENSMUSG00000002396	Ocel1	6.5663	6.97164	7.08313	6.73384	9.27657	9.61398	9.1189	11.2587	8.7615	9.04998	9.19274	9.93032	9.44572	10.2889	10.3611	10.5815	12.0895	10.5891	9.6442	8.43127	10.3032	8.79663	9.75903	8.25346	13.0913	11.3961	11.4418	12.356	10.7301	10.8331	9.23034	10.6746	9.35372	12.4863	12.5609	11.1851
ENSMUSG00000002409	Dyrk1b	8.31928	8.65671	10.2366	6.9319	10.1925	11.0787	13.6261	11.9883	11.3165	11.061	12.6948	13.1411	8.4327	9.61758	8.55447	11.9003	8.84225	12.2739	9.62329	7.54897	9.46199	10.1629	10.6623	9.03461	11.153	8.02248	9.44712	8.67738	10.5121	9.70266	9.97784	10.3644	9.07165	9.83427	7.85556	10.2719
ENSMUSG00000002413	Braf	5.97177	5.90243	6.39806	5.87255	6.167	7.64666	4.99064	5.00295	4.39085	4.82697	3.83855	3.99129	7.249	5.75661	6.18179	4.8961	4.67071	4.51095	4.24931	4.29965	5.0585	5.2556	5.69607	5.82603	5.09998	3.93087	5.00326	4.09564	4.0971	4.12992	5.50762	5.69163	4.94806	5.17683	5.4582	4.9682
ENSMUSG00000002416	Ndufb2	99.7463	99.7377	110.797	117.791	128.127	138.952	131.108	125.41	123.567	113.664	113.676	114.796	111.007	135.603	116.692	121.198	126.818	126.181	119.439	122.666	122.816	139.46	145.97	137.042	124.481	107.11	118.174	119.601	113.671	118.535	117.17	136.846	137.791	119.93	119.524	122.954
ENSMUSG00000002428	Hltf	3.99451	3.88133	3.92301	3.24401	4.34393	2.83854	3.9234	2.85039	5.05012	4.56789	3.90882	3.69664	3.29827	3.74098	3.50049	4.8856	4.01927	3.78255	3.44278	3.18979	3.59254	2.24684	2.64998	2.91827	2.29264	3.3777	3.1855	3.41982	3.70656	3.63643	3.35246	2.6761	3.05256	2.8535	3.26826	2.55349
ENSMUSG00000002455	Prpf6	26.0101	27.363	23.5321	28.7849	26.5439	30.5618	23.1186	24.2367	22.7945	24.7451	24.2339	21.3445	29.8575	28.6616	30.9773	27.2727	23.9731	26.7146	27.343	28.274	27.1999	25.4394	26.8961	27.5199	26.4974	23.5859	22.9061	41.1194	27.4498	26.3917	27.6938	26.3653	31.3811	26.1421	26.5085	27.7462
ENSMUSG00000002458	Rgs19	2.19649	3.6217	3.10386	5.11335	4.34954	2.68409	3.72424	3.4938	3.02661	3.28073	2.62241	1.87838	2.41291	3.80026	2.39322	3.03959	3.16933	4.09895	3.16799	2.89342	2.19553	2.1649	2.35885	2.35698	1.80004	2.29254	1.99973	1.53889	1.10279	2.20301	1.94793	1.83011	1.00865	1.44667	1.88434	2.68823
ENSMUSG00000002459	Rgs20	0.327938	0.492479	0.213557	0.355607	0.336842	0.553236	0.495626	0.310728	0.359884	0.115484	0.665667	0.210667	0.801569	0.758168	0.792199	0.448323	0.43086	0.323887	0.289585	0.393924	0.466419	0.248455	0.376085	0.379687	0.443618	0.408801	0.228958	0.396419	0.274601	0.343371	0.273284	0.297726	0.377049	0.268182	0.273552	0.450295
ENSMUSG00000002475	Abhd3	26.454	30.8039	37.5867	23.0291	38.6858	40.7977	39.6531	46.9704	45.88	48.9058	44.5125	43.5362	47.3164	40.6843	46.7599	46.1888	48.5465	45.0708	36.3015	35.3619	33.3936	52.5778	54.94	33.3916	46.8617	40.0842	37.4072	43.4516	45.3014	44.1784	41.8645	44.7808	48.3751	47.081	45.3517	42.8189
ENSMUSG00000002477	Snrpd1	12.483	14.7775	12.4408	13.4449	16.3563	18.1469	16.0257	15.5686	16.5605	16.9913	12.5732	15.8329	16.0574	16.1299	14.8846	16.1543	18.9463	17.3769	20.1892	16.1141	17.3402	14.1044	11.0433	13.0632	12.3869	12.5816	11.4901	16.1674	15.7027	13.2227	12.8912	12.1655	14.0034	12.618	13.0132	12.5002
ENSMUSG00000002486	Tchp	1.74406	2.62147	2.66018	3.57361	4.11675	3.34417	1.82178	3.59317	2.37311	2.98235	3.21845	3.39099	3.2978	2.52196	4.12515	3.02429	3.90928	3.32189	1.76202	2.50613	2.33964	1.75367	1.55862	2.39096	2.54948	1.34799	1.66172	2.0246	1.82676	2.53277	1.60476	1.85499	1.69405	1.974	2.21716	2.19404
ENSMUSG00000002489	Tiam1	0.58847	1.18808	1.14742	0.977003	1.89489	1.83554	1.01024	0.702097	0.963469	1.11301	1.14722	0.699935	1.32482	1.5714	1.01381	1.35756	1.22868	0.839379	0.797295	0.509984	0.625243	0.559704	1.37409	0.75888	0.547953	1.24849	0.427127	0.667149	0.869494	0.473096	0.957006	0.964904	1.19123	0.971683	0.781818	0.833538
ENSMUSG00000002496	Tsc2	17.2632	16.6679	18.68	19.3759	24.6577	24.7635	24.2959	29.8861	20.3181	25.8888	26.0431	26.4327	26.511	25.7399	25.8608	25.3109	26.2565	23.3524	21.7739	22.8094	26.9896	24.5746	22.9547	19.3743	30.5623	22.9385	22.8091	24.4708	22.7744	25.3984	24.342	24.0084	28.584	21.9774	25.1726	25.0814
ENSMUSG00000002504	Slc9a3r2	8.55034	10.9246	14.085	11.1434	12.0703	18.9602	19.2343	16.3538	15.0574	16.2569	16.9955	15.4511	21.3132	18.6008	21.4484	17.5411	18.249	17.7906	14.4181	11.983	12.6229	15.8962	14.4567	13.8321	14.6372	13.2582	12.7781	14.9854	15.0135	15.9781	14.1888	17.3931	14.5631	16.4629	16.1699	18.2166
ENSMUSG00000002524	Puf60	48.8236	47.8355	47.023	51.2514	49.3837	59.1106	50.0543	46.8633	50.7365	51.2094	48.5442	48.9805	56.2283	51.3955	50.1085	54.1408	48.9714	48.1461	50.1627	48.5157	48.6318	35.2846	39.1809	47.3004	42.0577	41.4828	38.6302	47.9956	44.5197	39.7837	40.9817	41.1747	39.6456	40.9784	41.4364	40.5431
ENSMUSG00000002546	Golga2	16.2009	21.2828	19.4209	21.1899	21.8413	25.6608	20.2595	21.0106	17.8809	19.5766	20.2248	21.1363	23.8402	19.8044	21.2424	23.1016	20.0152	19.4585	18.4851	16.8617	18.9783	18.9523	16.3207	19.318	19.0292	17.0741	16.4266	18.3194	17.1971	19.6865	18.6176	18.3654	18.4923	17.3706	20.6875	18.9769
ENSMUSG00000002550	Uck1	40.1111	24.9034	31.4746	16.3028	35.3587	45.9845	27.4928	50.0888	23.5374	43.7224	32.9404	31.965	42.477	35.1704	47.5157	42.4367	37.2674	48.7273	26.736	36.9108	39.5031	57.0616	55.6814	22.9293	49.7052	34.7319	36.9135	36.482	36.5566	48.6966	46.3259	55.3684	62.7153	46.9665	30.4563	46.2492
ENSMUSG00000002578	Ikzf4	0.256731	0.356081	0.899803	0.562485	0.505011	0.384347	0.503879	0.346596	0.865588	0.474794	0.337881	0.49531	0.485095	0.63218	0.377238	0.358835	0.472526	0.487839	1.60428	0.303292	0.287925	0.171966	0.321189	0.343123	0.519989	0.309666	0.544687	0.73874	0.511252	1.29311	0.47622	0.471693	0.648953	0.632876	0.574203	0.554427
ENSMUSG00000002580	Mien1	28.8551	35.0529	32.6163	32.3241	40.6322	43.1327	45.1508	60.2448	61.9663	55.8309	50.0916	50.3108	45.9719	55.9739	46.291	57.8975	59.5622	50.4175	54.4543	48.3412	50.0858	55.8646	51.5184	38.2444	55.3175	47.3384	51.1882	58.9166	48.9402	53.8086	51.8761	50.116	53.0332	54.6975	51.743	48.1675
ENSMUSG00000002588	Pon1	992.726	809.124	863.969	591.053	699.779	783.293	902.58	1045.21	1004.57	1006.79	889.764	848.347	820.416	888.175	822.104	1046.47	1026.91	1003.33	830.928	870.28	928.939	760.527	807.697	727.357	629.431	588.728	674.391	538.806	654.878	606.363	671.81	710.655	732.9	744.148	587.599	721.59
ENSMUSG00000002602	Axl	15.7906	23.3124	21.4735	17.9507	24.0262	18.3173	19.4053	20.5941	14.1787	15.0568	16.8111	15.6525	21.513	18.3455	16.1026	12.9836	16.6225	20.3583	15.0688	15.2741	14.3738	11.154	9.76595	10.1433	9.15707	10.8922	9.79569	7.95233	8.75873	9.68662	11.4819	11.8305	10.9136	9.13041	12.2118	12.8617
ENSMUSG00000002603	Tgfb1	7.31994	14.644	17.3745	15.3993	18.4482	15.708	13.2316	12.912	9.13765	9.87793	12.6173	12.4992	12.8529	12.4316	12.0947	9.94039	11.4347	13.4805	13.3059	10.634	10.6121	8.84257	9.29682	9.74788	8.72463	8.4142	7.31027	7.26748	6.43227	8.31468	8.72253	10.0118	8.37259	8.00258	11.2874	10.9254
ENSMUSG00000002608	Ccdc97	15.3406	18.5271	14.594	15.8782	17.8262	21.2747	19.5497	24.2928	17.078	21.3835	21.4033	19.4183	23.2139	20.2942	19.5068	18.4992	19.6361	20.9906	21.4171	21.9975	18.9243	18.3882	17.832	16.7213	20.5175	19.0197	20.3828	21.761	17.3838	18.3649	18.4201	18.4498	18.016	17.4828	23.2656	17.6917
ENSMUSG00000002617	Zfp40	1.86832	1.22634	0.861299	1.62757	1.35877	1.83504	1.08002	1.30224	1.79805	1.23538	1.41854	1.24957	1.95116	1.49535	1.6799	1.26667	1.60076	2.06911	1.17221	1.07192	1.22462	1.13782	0.889501	2.31488	1.08107	1.06383	0.767632	0.664723	1.66086	1.03348	1.37835	1.16469	1.66508	1.48761	1.11548	1.10187
ENSMUSG00000002625	Akap8l	29.5038	30.8567	29.4425	36.7707	33.3637	41.6833	38.7042	38.7807	33.7254	37.9295	39.7434	40.0539	45.6473	37.407	34.7628	40.5715	34.7965	39.4801	38.4678	32.4556	35.8232	35.6675	43.1126	31.8106	30.2866	26.5144	36.4911	38.2776	40.1319	35.8705	40.7166	35.9655	31.0611	38.731	34.94	39.4033
ENSMUSG00000002635	Pdcd2l	10.3245	11.2393	10.4686	9.92354	11.7008	15.1853	12.2898	12.7947	10.6818	14.1408	13.2106	12.6557	13.3115	12.4753	15.8752	14.0715	12.891	12.8486	12.1471	10.7533	10.9295	8.92816	11.704	10.6675	9.79786	8.85368	10.1787	12.5119	10.521	10.7854	11.9685	12.2683	11.0255	10.286	9.48351	10.9866
ENSMUSG00000002658	Gtf2f1	17.7928	14.4432	15.9327	16.6258	18.1431	16.4446	19.7107	15.8618	17.0235	20.8227	15.4339	15.1018	20.3714	18.8268	20.095	17.647	16.9471	16.5602	17.5226	19.002	18.3723	14.2777	14.0184	16.79	17.7424	15.0432	14.1361	20.4164	16.9408	14.3967	15.1895	16.2389	14.4023	13.6924	17.9157	12.94
ENSMUSG00000002660	Clpp	42.693	43.2374	47.4438	51.5381	54.6785	61.6564	57.1746	58.6865	55.1755	55.4933	54.94	58.8292	60.3582	61.7051	63.7342	57.1204	55.1274	50.5398	54.43	58.7141	54.8533	57.5454	61.6758	65.9119	60.5398	50.0235	59.8173	62.8734	57.1728	51.0152	55.4866	54.5304	56.6009	55.3962	60.4713	55.0058
ENSMUSG00000002661	Alkbh7	10.8846	12.5283	9.39954	10.3558	13.5455	16.4512	18.4782	11.6098	18.9119	19.3816	16.3619	19.2464	14.3655	14.9219	12.3618	17.5544	15.9105	13.5477	15.171	14.1696	11.8827	12.2605	10.7928	14.3816	13.6908	10.0945	13.7666	14.3982	14.4706	11.393	12.4949	12.1561	12.2002	12.4955	16.8589	15.8669
ENSMUSG00000002668	Dennd1c	9.07487	6.68639	8.77993	12.9055	12.0381	7.71933	10.4697	11.5455	10.1154	9.17167	8.35556	8.75237	11.0434	9.70286	8.2735	9.4164	9.06567	11.8595	7.30553	7.03334	5.10841	5.31176	7.26996	5.84177	8.08392	5.60006	6.30638	5.96286	4.64508	6.93513	5.87283	5.90103	7.77414	6.34102	8.85458	13.79
ENSMUSG00000002679	Med6	13.1405	13.0567	13.5029	14.8842	13.4635	14.3447	12.6042	12.512	13.2121	13.1354	12.7823	11.9349	14.0769	11.657	12.5954	12.4793	12.3765	11.5866	16.4942	12.8975	15.7269	11.3428	11.0822	13.1252	10.5457	8.88899	10.7032	12.3785	14.1456	11.7227	12.4099	11.8112	13.1694	12.8608	11.5583	11.7735
ENSMUSG00000002699	Lcp2	4.6711	6.83017	6.23017	5.38938	7.09466	5.94946	5.36731	5.16158	4.45275	3.62051	4.65415	4.64798	5.13684	3.64047	4.0899	4.62304	4.71168	6.20966	4.37408	4.85962	3.29004	2.66033	2.96449	3.09955	2.79343	3.41895	2.87503	2.75674	1.98554	3.41903	3.23718	3.96257	4.16142	2.19419	4.58714	3.84932
ENSMUSG00000002718	Cse1l	14.553	16.5288	16.2017	15.0085	15.3894	17.3333	15.5648	14.8096	16.4221	16.3337	16.2361	15.0396	18.3497	16.4124	14.9478	16.942	19.9271	17.6273	16.1534	16.2579	15.8767	14.5888	17.7084	16.6693	17.2495	13.8103	14.3828	16.3404	14.2516	15.5109	15.5475	13.3896	14.9936	16.0889	16.2608	16.1759
ENSMUSG00000002728	Naa20	19.8639	20.3398	21.2754	23.7985	20.9711	19.931	17.5183	16.8677	15.7174	15.519	16.183	14.1772	21.9521	23.3655	23.276	15.9331	16.9979	19.8011	15.6674	16.6873	18.6012	13.3077	14.7222	17.9738	15.5452	13.6213	15.5259	14.6305	15.695	13.7018	15.4308	13.9787	14.6107	13.5318	17.2728	12.1259
ENSMUSG00000002731	Prkra	5.45588	8.41705	7.93272	6.56323	10.4037	7.87021	10.7548	12.3703	12.3822	12.8926	11.4955	12.5672	9.97875	10.1715	10.0466	14.4837	15.0941	12.3024	11.6089	10.018	8.9243	12.0554	10.0396	8.75901	10.6495	10.7068	9.92036	11.0722	12.4959	13.5119	9.27264	11.3066	11.9719	11.7396	10.4885	11.4209
ENSMUSG00000002732	Fkbp7	3.41175	4.65165	7.03305	5.5192	5.07899	4.73264	3.77407	2.61682	5.33569	4.33233	5.09791	3.05288	4.58629	4.48204	3.47328	5.08773	5.19571	5.13025	5.32912	4.68233	4.73102	3.42873	3.12995	3.75893	3.19023	2.57797	2.71694	3.01386	2.60688	4.01746	3.02687	2.62452	3.10467	2.85253	3.36209	4.37784
ENSMUSG00000002733	Plekha3	13.7832	12.5388	12.6347	12.3879	14.1349	15.4509	13.4276	13.6994	12.3846	12.8043	11.8267	13.2816	17.0106	16.4213	16.1832	13.8865	13.2878	14.0628	12.4494	11.4088	11.6022	11.9557	14.8986	13.1489	14.0612	11.332	11.729	10.9157	11.6525	13.1332	12.7904	11.7468	12.013	13.7377	12.7917	13.7056
ENSMUSG00000002741	Ykt6	36.6354	38.27	37.2487	36.1706	38.1978	42.1957	33.9327	39.1126	32.5725	34.9737	31.7757	31.3285	42.481	35.3473	38.8775	32.355	32.7195	35.4379	32.0752	32.0092	32.9278	36.0793	39.4614	36.7031	38.5896	35.3079	36.5896	39.3339	34.8632	34.288	39.2695	38.0211	36.2234	39.7542	35.3428	39.6485
ENSMUSG00000002748	Baz1b	12.0169	11.1385	12.2785	10.8203	11.5882	15.5785	12.5949	16.8204	13.0894	15.7503	14.5354	11.8742	18.4876	18.1309	17.4642	15.0473	17.3681	15.9587	15.7602	14.2846	16.5757	15.0157	16.2131	14.3927	14.2804	14.1074	12.3945	14.6791	13.7275	14.5781	13.9787	15.1416	13.8192	14.7966	17.0261	16.571
ENSMUSG00000002763	Pex6	19.8631	22.7349	23.8187	25.7033	33.2519	41.5174	45.3349	55.5677	44.8488	49.071	50.3501	46.6983	41.5769	43.4668	41.6815	59.1758	50.5059	48.6126	47.6284	47.3457	45.528	43.4508	36.6334	28.6932	45.78	39.6912	42.6387	56.878	41.0321	41.5649	38.89	45.7384	41.8404	43.2173	40.2153	46.7376
ENSMUSG00000002767	Mrpl2	45.8483	47.1717	46.8032	51.4231	59.4555	70.2383	63.6536	58.6098	54.9588	54.4009	59.1595	58.7668	65.0761	61.8186	64.808	67.6429	53.743	54.9925	63.6776	60.3284	63.8284	61.1437	62.5448	54.9597	64.8662	46.6887	56.266	62.7782	63.2055	51.8106	56.9057	58.5364	59.9716	60.6322	53.4144	63.0254
ENSMUSG00000002768	Mea1	37.3548	47.8088	44.387	44.8891	44.8132	55.0197	47.4837	58.1382	51.831	47.2713	48.1376	49.2836	45.298	51.302	45.0159	58.5418	51.0677	47.9787	53.0776	53.7908	51.9707	60.2852	56.1976	49.3487	48.8915	44.2331	49.9163	52.3	54.1495	52.1387	50.4872	56.9132	49.4339	53.9596	58.3077	50.5761
ENSMUSG00000002769	Gnmt	2477.95	3074.97	2682.21	2863.11	2401.51	1804.89	2712.51	1806.11	1882.3	2299.74	2364.86	2387.11	1597	1812.5	2571.67	2498.31	2345.36	1678.3	2423.4	2220.95	2159.47	2139.87	2122	2896.45	1472.28	1844.56	2127.17	1206.67	1772	1851.01	2005.99	1753.12	2092.91	1520.68	2542.05	1604.76
ENSMUSG00000002771	Grin2d	0.0533317	0.402469	0.231995	0.294686	0.415975	0.348525	0.450233	0.235809	0.573937	0.506098	0.179028	0.528104	0.152143	0.419808	0.346766	0.542874	0.491695	0.229042	0.251882	0.319997	0.17652	0.267402	0.161433	0.326844	0.268676	0.0586948	0.124637	0.0692442	0.173913	0.349259	0.102802	0.0616924	0.166447	0.272826	0.210045	0.36637
ENSMUSG00000002778	Kdelr1	76.4384	83.5387	81.8446	79.7899	89.5746	90.2329	84.9089	94.2881	94.1737	91.0333	90.6487	87.7427	85.3801	86.8185	93.1781	94.0024	90.5647	94.458	95.8373	100.7	91.6698	84.5973	83.2194	82.916	85.0642	81.5846	76.9511	84.8561	75.2675	80.2102	78.8833	86.5894	81.9433	78.1685	81.8504	88.5599
ENSMUSG00000002781	Tmem143	10.3045	7.28248	7.43558	9.05746	16.7449	18.7068	21.4602	17.1735	20.9383	23.3624	21.1736	21.6606	24.1218	25.5822	17.437	23.3703	22.2758	21.6538	25.7196	23.3716	23.995	15.7428	17.5942	17.3833	15.7667	21.5527	16.4098	19.4115	23.0311	18.1666	16.3822	21.3563	16.385	17.5871	21.96	18.0295
ENSMUSG00000002797	Ggct	9.06834	10.1652	11.6421	8.59411	11.1107	15.6587	14.4536	22.6718	16.4157	20.0138	14.0245	16.0858	12.6895	17.0079	12.6836	11.6456	17.9029	13.5257	12.4298	15.4908	17.0716	13.4571	10.7639	9.47495	7.29104	8.82057	8.92475	6.52495	6.64103	9.27931	8.2917	8.70028	9.21928	4.55665	6.43387	5.6924
ENSMUSG00000002799	Jag2	0.200902	0.503824	0.572473	0.184757	0.307129	0.889178	0.166036	0.196137	0.094038	0.470796	0.396257	0.304658	0.0532811	0.373698	0.313462	0.0882321	0.211859	0.760747	0.469317	0.342887	0.466268	0.222341	0.0552482	0.0953526	0.25227	0.285973	0.289575	0.087396	0.0539223	0.0962304	0.267341	0.159532	0.570887	0.0732799	0.225709	0.0946213
ENSMUSG00000002803	Btbd6	10.416	11.8909	12.5286	14.8711	14.8957	14.7426	12.4955	12.456	10.6825	9.62937	10.8189	10.2199	12.1338	10.4765	11.528	12.1072	10.0627	9.76214	9.45752	9.55251	10.3776	10.5304	12.2056	11.4265	12.8895	9.18956	10.2799	10.965	10.0547	10.4591	11.6082	11.1554	11.6198	11.9967	13.1983	12.2845
ENSMUSG00000002804	Nudt14	111.583	121.285	139.517	141.888	144.205	180.269	123.509	130.605	142.744	111.378	109.334	108.914	138.207	131.821	106.487	123.185	122.108	113.454	168.914	180.782	158.958	176.222	173.601	161.653	174.872	139.412	137.529	139.799	149.574	140.417	144.377	150.038	161.013	154.071	146.148	146.713
ENSMUSG00000002808	Epdr1	0.126904	0.221209	0.252952	0.135001	0.327311	0.321816	0.332776	0.147361	0.207143	0.213551	0.350758	0.404787	0.461518	0.53806	0.510964	0.530404	0.364489	1.34672	0.477396	0.289577	0.143313	0.227596	0.261387	0.413982	0.119249	0.126125	0.116672	0.224271	0.114554	0.388106	0.0881134	0.175862	0.197101	0.242234	0.761204	0.342227
ENSMUSG00000002812	Flii	27.1834	30.2283	24.5814	22.5137	28.7234	28.9326	29.6462	28.8451	22.7422	24.9289	29.4533	28.1142	24.4654	29.1919	23.4559	29.1558	27.2097	30.3995	28.4455	25.4201	26.2536	25.3539	28.4502	22.7119	29.2839	22.9295	28.4894	29.1556	25.5849	27.1845	23.5962	23.4121	27.6069	29.6822	30.099	29.14
ENSMUSG00000002814	Top3a	4.80139	4.15767	4.55484	3.49067	4.29994	5.91107	3.95683	4.17018	3.66773	3.59824	4.47899	3.2124	3.73828	3.96118	3.5488	4.71201	4.07173	3.89825	2.7325	2.95788	2.8644	2.82215	3.30084	2.93859	4.05366	2.88897	2.94521	3.75203	3.10045	3.60699	3.73771	4.00822	3.46125	3.38562	3.37057	3.43277
ENSMUSG00000002820	Atg4d	28.2334	29.2874	29.4658	30.9589	29.4425	32.7882	34.1098	35.0684	30.0329	28.5709	33.6995	29.9203	28.1332	31.2873	27.8983	34.5588	28.0734	27.1835	21.4443	23.704	27.8742	26.0955	28.0135	26.5264	26.7571	26.975	30.3201	31.0263	27.8074	25.1546	33.5549	32.2901	28.1108	29.2155	31.0354	31.1234
ENSMUSG00000002825	Qtrt1	9.33851	6.43055	7.99788	7.21226	7.90842	7.51623	6.17836	5.20689	4.42593	5.19413	5.25986	7.74657	6.97033	6.85346	6.48787	6.06502	7.06035	7.09344	5.66097	6.33009	6.1454	3.82759	4.10855	6.64639	6.76389	3.63959	4.78899	5.99136	5.44709	4.76568	3.71575	5.3002	5.2743	5.99165	6.41298	4.4731
ENSMUSG00000002831	Plin4	39.8454	18.0028	21.7349	8.884	4.75662	6.91078	3.15146	11.0088	0.517702	1.10588	2.72311	1.26781	12.2312	6.83376	10.6473	2.70878	5.76014	4.59707	14.1819	30.8372	57.5262	14.45	23.4641	11.7106	13.1282	7.67944	5.94708	2.82149	3.94658	8.50425	17.9757	18.8576	27.8267	17.9142	24.5171	18.3512
ENSMUSG00000002833	Hdgfl2	33.3826	34.6014	32.6914	32.5584	33.5485	33.5039	31.933	27.7205	22.0895	26.4613	26.3376	23.0425	26.0858	29.3215	27.2451	25.3328	26.7171	28.9736	29.5634	28.3287	29.8224	21.8983	28.9862	28.5728	23.7845	22.302	24.316	24.5854	21.5364	19.5475	24.0444	22.5016	26.0077	23.9562	20.1305	23.6358
ENSMUSG00000002835	Chaf1a	0.448749	0.713067	0.45886	0.950659	0.676932	0.670962	0.606722	0.688568	0.616181	0.523001	0.523558	0.552533	0.448448	0.540176	0.46744	0.582934	0.469212	0.578332	1.17994	0.501952	0.604715	0.66089	0.92062	0.970947	0.595185	0.355473	0.361584	0.719194	0.483918	0.612828	0.786794	0.749113	0.806211	0.582891	0.602609	0.909438
ENSMUSG00000002844	Adprh	1.56522	3.24339	2.94896	3.13719	2.99676	2.99199	3.1716	2.98876	5.86055	4.5712	3.29421	4.36632	3.10511	3.96146	2.60386	3.12082	2.93116	3.31367	2.57684	2.6469	2.49542	2.02937	2.70007	2.44167	1.95085	2.59981	2.56679	2.92243	2.91242	2.31995	2.98229	3.084	2.82781	1.92813	3.09971	2.84524
ENSMUSG00000002845	Tmem39a	12.2353	13.4642	14.9735	13.2855	13.8987	16.1286	18.1474	18.1562	18.3728	20.6729	17.7596	14.9867	18.7779	20.9316	13.4954	16.2652	27.2477	17.8635	18.9444	23.2452	22.7254	9.76419	14.9117	14.0609	12.7479	12.2933	10.615	17.3889	15.4325	13.5404	13.2499	13.4119	12.2221	13.3744	13.4528	12.7972
ENSMUSG00000002846	Timmdc1	13.8365	15.8586	13.0803	13.6141	19.0249	19.873	23.0471	22.4514	23.6416	22.0364	22.5087	22.8401	20.9785	21.601	20.1163	23.853	22.063	20.0107	21.7592	22.3376	21.2513	22.311	23	19.505	21.2387	18.3111	17.7047	22.9609	22.9566	22.5772	19.5977	21.0075	22.2028	21.3196	20.4538	21.4479
ENSMUSG00000002847	Pla1a	27.5964	26.821	26.411	26.9386	21.0518	22.8706	41.1983	32.5643	44.7757	42.9639	34.2941	39.9293	33.9392	38.6563	30.4958	36.6627	37.0233	32.3449	26.0096	22.4464	20.7562	15.0734	14.2366	19.0154	14.962	22.3329	19.4323	18.2348	22.3457	21.0549	20.3354	13.3571	14.1827	25.2654	23.3991	18.0303
ENSMUSG00000002870	Mcm2	0.727801	0.934435	1.30164	1.38654	1.92743	1.45832	0.903522	1.18432	1.35642	1.75134	0.943655	1.29139	1.13114	1.22006	1.19959	1.15208	1.25826	1.6827	1.0861	1.18798	2.40162	1.74991	1.47171	0.984714	2.44096	0.934184	1.28071	1.39511	1.01034	1.12363	1.30788	1.38675	1.38857	0.950085	1.28471	1.51488
ENSMUSG00000002871	Tpra1	27.8609	26.6481	23.4882	32.3929	25.5745	25.1889	24.3296	21.4871	20.689	19.7179	24.7402	22.4855	21.1073	24.9488	25.4789	26.0007	30.1626	24.1865	26.3897	26.9277	27.5168	21.2351	21.6007	25.8112	18.6516	22.2234	24.3414	20.9556	22.2064	23.1795	19.7044	20.0985	22.7741	18.9247	22.6487	20.6313
ENSMUSG00000002881	Nab1	25.5951	27.6656	28.2773	28.9982	29.7163	36.151	27.6555	37.7982	32.4071	31.6503	28.2949	29.4791	33.7306	32.1838	30.986	32.9278	28.6805	29.8516	32.4434	25.6833	31.6025	30.1694	31.2918	27.0566	33.8417	24.2051	29.4419	30.0814	27.5667	27.4315	30.9498	36.2878	28.0374	30.151	28.2618	36.4657
ENSMUSG00000002885	Adgre5	20.8069	25.9259	25.3521	23.2423	28.4927	24.0454	21.5389	22.9991	20.9254	20.7002	22.5718	20.056	21.1238	22.6662	24.5551	19.5666	22.3022	23.3524	17.9873	17.3773	16.9751	11.4374	12.3791	13.2988	13.2472	17.805	12.69	9.24055	11.9833	12.0418	13.3545	14.2376	12.4192	12.4941	14.6073	17.9893
ENSMUSG00000002897	Il17ra	12.9546	13.5328	14.2813	12.4093	11.5766	11.5212	7.75557	11.14	8.54842	7.91486	8.50269	8.94436	8.51866	8.71676	6.80386	8.87731	10.1876	8.61982	8.24689	7.34162	8.0736	8.05385	7.24142	6.76221	8.62549	7.40114	6.40554	8.59809	7.85895	8.23174	8.13985	7.39621	7.53941	8.0986	10.1428	8.47077
ENSMUSG00000002900	Lamb1	2.96335	4.78445	4.72248	4.98507	5.25543	4.30831	3.40691	3.35857	3.19965	3.21434	4.25019	3.95125	4.28709	6.1472	3.71133	3.86144	3.31425	7.16672	3.31609	2.11395	2.6166	2.83376	3.49753	3.59209	2.09161	1.53031	1.92542	2.73302	2.27796	2.83385	2.60851	2.08894	2.43743	2.37162	2.92334	3.03678
ENSMUSG00000002908	Kcnn1	1.78074	1.80834	2.63724	4.82321	3.28699	2.90139	3.27928	4.30359	3.18086	3.34968	2.90998	3.48337	2.89754	4.47016	5.08296	3.32952	2.71694	2.34663	1.65959	2.10234	3.23894	1.56757	1.64625	2.87025	2.98047	3.36959	2.39398	2.52784	2.61079	2.84902	2.50578	2.23624	4.58684	2.09365	1.86989	1.96919
ENSMUSG00000002910	Arrdc2	9.95611	13.9299	9.50151	10.8941	12.6687	9.73996	12.7144	7.73582	10.1643	15.1259	7.52514	9.76392	7.42365	7.68088	6.35703	10.5933	10.0259	6.69185	13.5543	13.0977	10.2988	9.06084	7.32012	11.1136	7.40584	12.2112	8.49581	10.8198	9.9442	7.86185	7.82623	7.38499	5.70504	6.28382	4.95124	6.52345
ENSMUSG00000002944	Cd36	39.8261	30.0753	35.8718	48.719	55.2663	69.6257	29.084	79.6702	37.7694	56.5409	44.1454	36.061	46.4845	45.5768	34.8805	48.6854	34.2788	61.1089	39.5778	46.2005	52.9341	114.853	169.895	30.9318	66.8943	26.1239	31.0547	17.3261	20.0212	58.7352	43.5152	70.2261	85.324	76.8755	38.5629	52.5117
ENSMUSG00000002948	Map2k7	26.3645	26.0825	24.8287	29.1046	25.4226	27.8043	24.8841	23.989	21.1629	22.589	25.4428	23.9258	26.1029	25.5547	28.7246	26.1044	23.1521	26.1312	24.8465	22.73	25.3347	19.2259	21.7975	22.7686	22.8742	19.4569	22.3905	23.7238	24.5064	22.5384	22.186	24.9856	25.7738	19.2961	24.3361	24.3051
ENSMUSG00000002949	Timm44	29.7565	31.2576	27.5293	28.2304	34.0664	40.3008	32.9296	34.6747	29.5269	33.0889	34.8097	32.2877	40.0712	38.0105	32.5004	36.6391	33.535	38.4027	35.8475	34.9112	34.2285	33.713	31.2538	31.335	35.2637	32.8309	32.6106	36.4812	35.7519	32.0047	29.4566	32.7892	35.2241	34.8678	37.8667	31.8305
ENSMUSG00000002957	Ap2a2	27.7425	31.7087	29.2457	24.9289	39.9769	46.1684	45.0016	47.3571	41.6016	48.9043	45.7399	46.1937	46.9021	42.353	39.3944	43.1001	44.5019	43.2278	37.7462	35.575	33.3198	42.4692	42.8256	35.4357	43.415	35.8478	33.2773	42.9036	38.892	43.0976	43.4804	42.8273	40.1748	45.1241	42.3995	46.8513
ENSMUSG00000002963	Pnkp	17.1978	21.4783	18.6918	23.4125	24.3585	28.1439	21.8139	25.6247	22.3357	24.9297	23.0193	21.9362	27.3585	24.9436	25.9792	22.5819	24.6118	21.7522	22.9214	22.1216	20.4658	22.8396	22.1385	21.1654	23.7093	17.9454	22.701	26.7901	25.1803	21.9061	28.3228	23.1118	24.3631	26.9447	25.7539	23.9829
ENSMUSG00000002968	Med25	37.2377	37.6461	36.0451	40.5285	39.8981	35.4547	31.1658	30.5602	26.7776	28.2107	28.3463	31.5819	32.1531	32.0328	39.7018	28.1917	30.6503	29.387	34.4062	34.5367	32.8854	32.2119	28.4932	30.7176	29.1503	23.0734	28.6058	26.8112	28.5545	24.3413	28.8319	28.397	26.8848	28.4555	29.9467	26.5161
ENSMUSG00000002980	Bcam	1.71072	1.58813	1.88423	1.85365	1.89092	3.84738	2.6175	1.67568	2.43834	4.24737	4.30747	3.54122	2.76785	6.48709	1.32691	2.49653	4.3903	7.92994	1.6763	1.59192	1.25118	1.4225	2.51303	1.72402	1.64334	2.08207	1.30839	2.91828	1.55387	2.57822	2.63554	1.96361	1.38992	2.25938	2.28342	1.65317
ENSMUSG00000002981	Clptm1	47.7722	49.5872	51.6474	50.3024	54.5085	59.7929	48.4576	60.0512	51.2002	53.7192	51.2595	49.0358	53.6743	56.5451	61.3049	52.5121	46.8857	52.6288	55.037	51.9204	50.1572	61.5707	54.37	50.4336	59.7885	49.3268	49.6441	57.3057	49.6141	50.5376	53.455	52.595	48.1477	53.9393	59.7405	60.5319
ENSMUSG00000002983	Relb	2.51399	3.11107	5.91718	4.79509	4.68917	3.6693	2.88123	2.78913	2.05863	1.67914	2.27527	2.45018	2.27761	2.37963	1.90731	2.42819	2.44254	3.34773	2.98878	2.18703	2.33042	2.77912	1.9029	1.79549	2.2763	2.01138	1.63382	1.51505	1.60257	1.99075	2.07705	2.00009	1.74291	1.98352	2.62694	2.49087
ENSMUSG00000002984	Tomm40	45.0528	46.3766	42.3886	57.6005	48.7241	45.3246	38.1787	34.0616	28.9734	32.6649	33.7738	30.3798	40.38	37.8997	49.1182	33.7169	31.323	32.4746	39.1634	37.4432	41.8182	34.2053	32.0949	40.0749	32.2161	29.5331	34.8518	34.0897	28.6731	27.9474	32.1558	30.677	35.5626	29.5632	34.8207	27.1654
ENSMUSG00000002985	Apoe	30519	29513.6	28450.8	29244	27100.6	32491	28514.7	30268.9	24903	27247.1	28726.4	27758.2	30150.8	28976.5	31604.8	31461.1	29278.6	28034.8	32661.9	33909.6	34235	32584.9	31404.8	28014.9	29024.1	25104.9	30075.9	26858.1	25635.2	27405.5	28136.7	32105	32885.4	29881.3	29451.3	27412.9
ENSMUSG00000002992	Apoc2	282.361	263.035	328.279	455.449	401.046	336.504	270.764	332.106	265.403	276.9	309.187	298.454	335.857	360.852	338.73	259.742	310.759	324.702	283.005	281.085	342.232	394.848	380.297	327.22	397.923	245.634	302.117	368.263	307.591	391.554	360.837	364.793	406.424	421.637	458.308	371.446
ENSMUSG00000002996	Hbp1	48.0198	56.2815	50.2207	54.1054	60.5773	55.5057	44.0883	46.3742	44.4235	44.4844	41.9705	43.2106	53.9985	51.2691	48.3616	47.9926	48.3176	45.3841	49.9154	48.885	44.1363	47.5158	47.4039	44.8524	47.8616	45.713	42.9803	47.4068	45.3061	48.3044	46.4463	48.1305	46.0596	48.4006	50.6405	45.9758
ENSMUSG00000002997	Prkar2b	0.31549	0.489402	0.558348	0.310258	0.241282	0.327685	0.280693	0.435136	0.180517	0.350615	0.647562	0.202967	0.315647	0.369445	0.173945	0.235846	0.387574	0.471381	0.302223	0.140486	0.27303	0.262367	0.170804	0.269836	0.183884	0.165111	0.187517	0.134849	0.239423	1.03487	0.195943	0.185343	0.102421	0.152713	0.255801	0.287213
ENSMUSG00000003031	Cdkn1b	12.3757	12.3555	13.5328	15.0627	17.442	13.5387	15.3652	12.0388	14.3384	14.1076	13.7468	12.0574	15.4181	15.1212	12.2693	11.9319	13.5427	13.3529	14.9703	13.1659	14.1288	9.56112	11.0459	11.9274	10.3368	9.77981	9.90966	10.0599	12.5619	9.93667	11.6539	10.8825	10.4952	10.1216	11.6739	10.4229
ENSMUSG00000003032	Klf4	1.64348	3.10956	4.39902	2.89158	2.03096	3.76051	1.43174	1.71326	0.927543	0.80006	1.31067	1.10768	1.48882	1.36634	2.27518	1.19754	1.75768	1.93945	1.34076	1.38429	1.26971	1.52116	1.53978	1.90395	1.29756	1.29797	0.82271	0.728594	0.792108	0.696492	1.89798	0.935955	0.847257	1.06479	1.50163	1.51109
ENSMUSG00000003033	Ap1m1	21.1389	22.7636	23.0437	27.9785	29.0197	32.0978	29.5119	30.2494	25.9854	25.3742	27.2937	29.5455	26.2912	31.7372	26.0546	28.8144	27.9167	28.6083	28.6787	28.6933	31.4633	24.3643	23.2028	25.5807	27.0854	19.8937	23.448	27.4282	22.1656	23.3059	27.385	23.0986	27.508	23.6768	25.2145	24.7605
ENSMUSG00000003037	Rab8a	30.9877	38.7052	35.8792	40.6925	42.7828	47.3081	47.7212	49.6174	47.5104	47.2692	43.1902	46.0026	48.079	46.3192	47.7671	42.3129	41.8581	44.8755	43.3305	49.4439	47.6751	43.3061	40.618	43.3921	39.3876	37.937	35.0286	42.0365	41.7269	36.8634	40.6254	44.816	36.4724	42.9748	42.5584	39.549
ENSMUSG00000003038	Hmgn2	50.2387	52.9232	50.8198	66.8852	42.5104	17.6654	20.9091	15.3167	24.0938	19.5738	16.1513	19.0209	13.9541	23.95	22.1037	23.1358	19.4032	20.3475	30.6871	40.0574	50.0086	14.3957	13.2914	28.1542	12.075	14.9551	22.3089	11.082	12.4711	11.9196	14.0245	12.0086	16.0524	8.48099	12.8024	12.1888
ENSMUSG00000003039	Fam32a	25.9517	31.9921	27.4163	26.8413	29.6535	31.3628	26.9736	27.2552	27.3204	24.055	22.8298	24.2075	29.4823	29.1737	29.0394	28.8488	22.8732	23.6106	26.4576	27.0815	29.3326	27.6693	25.8071	29.5941	30.2102	21.8572	27.0424	23.4929	27.8037	21.9004	30.0064	28.7984	26.7072	25.3071	25.6309	25.4938
ENSMUSG00000003051	Elf3	0.492051	0.608725	0.893037	0.868657	0.377845	0.951093	0.659045	0.373616	1.20668	0.380694	1.51754	0.447241	0.491106	2.93804	0.257705	0.404942	0.951205	2.4242	0.777594	0.614438	0.68466	0.112616	0.555946	0.474492	0.333657	0.368583	0.316484	0.867805	0.73177	0.342283	0.609814	0.291711	0.146491	0.411101	0.46669	0.293723
ENSMUSG00000003053	Cyp2c29	574.274	681.116	557.138	459.652	737.921	832.101	1916.26	849.199	3948.55	3342.94	1860.6	2620.91	2116.22	1211.3	1193.75	2434.71	2422.94	2234.87	1465.9	1065.52	505.207	1624.46	1368.59	880.041	657.809	1219.26	1077.4	1770.1	3069.38	1891.56	926.943	1106.73	965.54	2344.09	925.262	1711.14
ENSMUSG00000003062	Stard3nl	7.39518	9.86181	9.50309	10.9869	10.4875	8.36428	9.75942	10	12.7805	10.5847	9.39067	11.7248	9.50418	10.7067	11.8079	9.64258	10.2614	11.1024	11.073	9.63829	10.7303	8.24463	8.92305	9.16654	7.08733	8.24082	9.0253	7.76033	7.74356	6.96969	8.04216	6.58273	8.05377	7.74046	8.25067	8.72525
ENSMUSG00000003068	Stk11	60.3493	62.4716	66.932	67.9396	66.2425	71.1017	70.2273	80.3774	56.9003	61.9941	69.0912	68.4702	67.7145	70.5062	66.952	78.0192	76.5927	67.8473	65.5234	60.6065	67.4782	59.3635	56.1933	60.1806	62.3744	52.7564	61.4705	64.5167	58.0557	57.3434	57.4429	66.4898	59.017	63.0096	67.1536	61.3274
ENSMUSG00000003072	Atp5d	270.58	252.814	279.422	302.789	300.929	347.114	304.009	317.54	279.185	280.724	284.633	282.996	272.679	292.551	292.688	288.64	288.729	269.979	277.26	281.639	281.298	346.726	343.467	315.019	318.381	263.942	293.064	304.057	285.685	270.401	312.01	320.037	325.314	283.419	314.448	301.566
ENSMUSG00000003099	Ppp5c	20.8561	26.6634	22.7354	26.8575	35.6284	42.2816	41.5662	36.9077	31.297	39.7109	35.9818	38.0436	38.1339	40.0339	34.2933	35.681	38.7115	36.007	36.1964	33.851	37.8647	42.1777	46.0404	38.2211	39.6867	29.9953	32.5741	39.1186	36.4559	38.8505	38.5608	37.9591	36.6098	42.7616	42.4609	39.2329
ENSMUSG00000003119	Cdk12	9.39949	11.1883	10.9114	10.1077	11.2442	11.0693	10.4524	11.6817	8.5597	7.672	10.8433	8.42049	10.9887	10.412	11.4956	10.5246	9.76851	10.1292	10.2631	10.2683	9.76086	10.1073	9.32723	10.287	10.331	8.80269	9.38129	8.60241	8.86341	8.63615	10.3172	8.87434	10.3221	8.12578	12.0122	8.67994
ENSMUSG00000003123	Lipe	7.61589	8.64669	8.52257	9.34183	11.5083	11.694	11.3053	10.3614	10.3975	9.61005	9.89676	11.2149	11.4427	15.8814	11.0356	11.9562	9.45281	10.1162	8.18233	7.34103	12.1921	8.25766	8.44626	8.71779	13.0667	11.9791	11.4566	9.97265	10.432	12.3022	10.3706	9.86898	13.3572	8.92978	9.41151	11.2322
ENSMUSG00000003131	Pafah1b2	10.0456	11.5331	11.8148	13.8538	16.298	18.341	12.1835	17.38	10.5868	14.3343	11.6563	12.4589	16.2663	15.8449	18.0054	13.3779	13.2056	14.0881	14.2339	15.4634	16.5823	12.0168	14.3248	13.0965	14.8859	10.4308	13.166	17.0891	12.9713	12.7452	15.0612	16.6707	18.9359	13.7234	16.6014	17.7599
ENSMUSG00000003134	Tbc1d8	5.66254	8.74832	5.94078	9.10059	6.53784	8.78365	6.0243	12.5016	6.12404	5.69368	7.80813	7.36141	8.92439	8.57928	7.39543	7.89916	10.3043	6.71531	6.53964	8.28837	8.06047	6.00917	6.08425	11.8442	6.36632	6.32155	5.72933	4.6742	4.65174	5.12494	6.58136	6.33369	5.72477	5.69209	13.7645	6.03872
ENSMUSG00000003135	Cnot11	8.83173	9.75232	9.96826	7.77835	9.39058	9.62188	7.71593	9.71675	7.4613	8.82842	9.51225	8.46569	9.82088	8.18151	9.5476	8.91324	8.66737	8.89868	8.28476	8.02728	7.59436	6.19517	7.37335	7.86084	8.48757	8.30269	7.52648	8.64479	8.26563	8.50356	7.90703	7.68925	6.8978	8.12972	8.96697	8.0029
ENSMUSG00000003153	Slc2a3	0.665242	1.1088	0.948447	0.538454	0.672945	0.728365	0.682757	0.520524	0.49542	0.329031	0.346345	0.866555	0.602694	0.413966	0.748827	0.261514	0.49069	1.35993	0.332026	0.547933	0.908114	0.328258	0.23251	0.653276	0.147038	0.638317	0.333819	0.262885	0.297907	0.214641	0.21025	0.446512	0.86531	0.215107	0.350507	0.459577
ENSMUSG00000003154	Foxj2	3.99553	4.60119	4.63741	4.98865	5.40767	5.7135	4.40485	4.73544	3.48909	3.75646	4.43331	3.86763	4.99236	4.66858	4.60514	4.09614	5.60071	4.27357	4.53951	3.75221	4.47551	4.1729	4.01581	5.15744	4.22557	3.59942	3.57389	4.50555	4.02668	3.70104	4.56513	4.2708	3.72212	4.47184	4.68546	4.74441
ENSMUSG00000003161	Sri	25.1046	24.2845	32.1167	31.7881	33.2017	26.1492	27.3931	29.0191	32.6847	32.3975	30.1137	30.4877	19.4226	33.5753	30.4424	33.0878	27.6425	33.3433	34.7683	30.4585	35.128	21.3247	19.7399	23.9454	21.5022	23.6462	28.3773	28.9328	27.0953	24.597	25.5998	21.9894	26.1996	19.153	24.0109	23.1985
ENSMUSG00000003166	Dgcr2	30.2508	33.1513	28.9067	30.7595	34.8739	34.9714	38.2907	34.5628	34.7759	36.7557	38.4006	37.4406	34.7923	35.5877	36.8654	35.4612	36.5488	34.1016	30.786	31.613	30.0315	28.5831	31.0819	29.6572	30.8433	26.7589	27.2167	29.1468	31.0715	29.1324	29.2507	31.6085	28.8003	31.979	29.948	31.4887
ENSMUSG00000003184	Irf3	47.7737	41.2527	42.2454	44.3869	60.7372	61.039	77.1192	72.7846	68.4944	77.4432	74.291	88.16	70.5127	75.6609	68.0509	82.0368	84.9083	73.6251	67.1054	68.7921	65.9027	65.5062	60.9153	62.1622	61.7438	69.726	62.3942	74.4903	65.6034	63.908	63.9217	62.054	63.4626	65.3315	63.405	64.5071
ENSMUSG00000003190	Bcl2l12	5.63678	6.58677	5.56426	6.11868	7.46938	8.23919	8.46435	9.15897	9.84823	10.6476	9.3409	10.5589	7.6322	8.37004	10.0848	7.96939	9.6338	8.60577	11.0585	9.12101	10.0636	8.18423	6.80298	7.73907	6.45592	7.10961	6.52091	8.80611	9.62595	7.33775	6.1909	5.84743	7.21485	7.41958	7.77817	9.53854
ENSMUSG00000003198	Zfp959	4.56203	4.52983	4.76442	6.52799	5.31381	6.7208	4.4087	5.28636	4.18344	4.15694	5.01847	4.16712	5.14457	5.8231	4.93467	4.78276	5.08103	5.79724	5.51862	4.69526	6.80385	4.80597	4.68621	5.82357	6.66339	4.93178	5.30204	5.10592	4.51103	5.34	6.14192	6.15447	5.46183	5.39	6.50332	5.63485
ENSMUSG00000003199	Mpnd	49.5814	54.843	45.9249	38.9802	50.0258	49.0066	57.699	53.1157	62.8819	60.9814	55.5036	58.4183	44.1972	46.2651	50.0872	53.7017	51.1517	46.9199	67.9396	68.3909	52.4589	49.5383	49.8844	56.4375	53.5425	50.1887	52.1618	61.6787	56.1082	51.0434	50.606	54.3269	50.2373	49.216	56.453	51.5172
ENSMUSG00000003200	Sh3gl1	12.5709	13.0326	12.5089	14.49	12.2617	13.6998	13.6058	13.6623	14.4272	14.4161	12.7763	13.5202	13.9432	14.1582	14.1601	14.2463	15.8833	14.2667	14.5945	14.4276	13.6374	11.6325	11.4772	12.5132	11.4746	10.8395	11.6404	15.336	13.0425	11.3767	12.2037	12.8276	12.1881	13.1634	12.478	11.5095
ENSMUSG00000003206	Ebi3	0.570836	1.1028	1.28235	1.22964	2.62643	1.44321	2.03887	1.50569	1.43173	0.850373	1.66747	1.66471	1.09766	1.27279	0.526491	0.714477	0.968686	0.951511	0.814579	1.2245	0.792183	0.745224	0.517432	1.03528	1.05868	0.299983	0.781714	0.559899	0.951994	0.904183	0.984394	1.4505	0.569603	0.503667	1.01681	0.868926
ENSMUSG00000003208	Yju2	4.86213	5.95029	5.25508	5.09508	4.65961	6.18259	4.42356	4.84508	4.39337	4.18315	5.04282	5.14234	5.91464	5.7449	4.41954	5.03643	4.55446	5.28986	5.01217	5.07291	4.99695	4.79309	3.45857	4.92923	4.26262	4.28365	3.68473	5.17432	4.04512	3.97739	5.04473	4.96078	4.31141	4.66718	4.69815	4.45109
ENSMUSG00000003226	Ranbp2	14.2489	14.0475	13.4053	13.2732	13.9884	17.0027	13.0947	14.404	11.6117	13.7912	12.7725	11.8141	20.6331	17.6293	16.1852	16.4832	14.1477	15.862	14.2999	13.4979	16.0809	15.1502	17.012	14.8697	16.5756	16.0011	16.0363	13.7474	14.8707	13.4027	17.2744	16.0378	16.2119	15.482	15.5098	15.5761
ENSMUSG00000003228	Grk5	0.76967	1.19905	1.19966	1.14149	1.65384	1.43245	2.25104	1.66832	2.0523	2.31547	2.49248	2.26968	2.57578	2.25763	2.19157	2.38333	3.13144	2.92	1.70709	1.08673	1.00921	1.79362	1.0819	1.02119	1.02832	2.01013	1.61457	1.62104	2.15849	2.01096	2.05461	1.39969	1.6563	2.18419	2.38788	1.57173
ENSMUSG00000003233	Dvl3	13.4255	14.0567	14.5073	14.631	12.9894	15.3296	11.6994	13.1696	8.86185	11.5267	13.5198	9.97942	16.0899	14.6538	15.4096	12.1273	14.0192	12.3652	12.2297	12.933	12.1296	11.8521	12.8984	12.1528	14.3882	10.9531	12.4848	14.2446	12.5162	12.0892	13.1354	11.9373	13.1758	13.2261	14.4958	13.458
ENSMUSG00000003234	Abcf3	32.0591	28.5332	28.7485	32.9438	31.9561	38.7404	38.6765	40.1021	36.5382	38.8755	37.395	32.5234	41.94	38.0015	44.221	36.839	36.8198	40.4618	41.301	40.0017	39.9836	35.3475	36.7419	35.6479	37.8368	33.6433	33.4433	41.9391	30.9781	32.3884	34.0536	33.9131	31.3038	34.0867	43.1858	31.8709
ENSMUSG00000003235	Eif2b5	18.8764	18.1932	19.4727	19.97	22.3339	24.0583	22.2122	25.085	22.0119	25.3784	21.1691	23.1572	25.218	24.2856	22.8488	22.397	22.9879	22.4877	22.9642	23.0155	22.7773	20.4917	19.5268	22.1502	23.5058	19.8311	19.4408	23.0405	20.5105	20.0591	19.7632	20.3696	19.2622	21.3639	22.2638	20.084
ENSMUSG00000003269	Cyth2	21.4606	28.0224	24.7809	25.9453	24.6363	30.5982	26.8025	36.1375	25.6238	23.1282	25.164	25.6563	30.3375	31.8841	32.8223	28.6172	25.6771	30.0931	25.7816	25.8651	25.4907	27.7397	25.2483	27.661	29.8651	24.8825	23.4397	28.3766	28.2237	25.2816	28.226	26.8021	25.5467	28.0488	30.8349	29.3844
ENSMUSG00000003273	Car11	0.565372	0.207136	1.36611	1.19597	0.275536	1.1157	0.912775	1.30531	2.46237	0.701739	1.81784	0.932484	1.08625	1.62912	2.12138	1.44032	1.03576	2.49418	1.42307	0.332279	1.98279	1.26654	1.79056	0.439263	1.65628	0.785459	1.37654	1.87232	2.65977	1.32252	2.25065	2.16963	2.20448	2.3777	1.26382	1.53023
ENSMUSG00000003279	Dlgap1	1.10934	1.67942	1.57628	1.71361	2.04675	1.42054	1.86194	1.26614	1.97688	1.31558	1.55233	1.95973	0.818681	1.67434	1.58382	1.17119	2.20046	1.49119	2.05922	1.43852	1.74345	1.24871	1.25729	1.59925	1.57021	1.17499	1.31042	1.70961	1.43514	1.35647	1.75484	0.997174	1.3313	1.26609	1.64567	1.35645
ENSMUSG00000003282	Plag1	0.377851	0.17199	0.553931	0.309162	1.00558	0.470702	0.219798	0.825239	0.209462	0.11278	0.245667	0.149206	0.176337	0.192903	0.134581	0.450058	0.234674	0.10817	0.164022	0.135569	0.108138	0.175167	0.181853	0.385033	0.132431	0.106395	0.201819	0.0696943	0.196253	0.117878	0.125782	0.161003	0.0329278	0.147093	0.293504	0.115802
ENSMUSG00000003283	Hck	3.80012	7.21107	6.28543	6.65869	7.3718	4.66732	6.25692	7.69381	5.3873	5.20453	5.73468	5.57393	4.50452	3.8329	4.1987	4.74219	4.93213	6.17672	4.12758	5.53925	4.504	3.04349	2.72119	3.08512	2.9861	4.29121	3.25035	2.2193	2.66172	3.59828	3.74845	4.20481	3.24568	2.55125	3.85821	3.94502
ENSMUSG00000003299	Mrpl4	30.3293	28.459	29.0052	30.5713	38.0103	43.8355	37.4935	32.8318	35.2185	35.6181	35.9757	33.1069	34.2411	38.9904	33.2595	33.5857	37.4053	32.9334	34.9177	35.7966	33.8321	29.3586	30.1871	34.3595	32.491	30.4406	30.6229	36.6551	35.0339	29.6647	35.2247	32.8255	34.4916	32.743	29.9164	31.8959
ENSMUSG00000003308	Keap1	25.9038	22.8082	23.406	24.6644	27.8227	35.1603	32.2572	32.6821	35.1653	32.4132	31.1732	32.4468	36.715	32.5686	32.8441	32.176	33.2016	29.4697	26.0209	27.5643	28.8611	28.1114	31.0011	30.814	29.326	27.0687	26.2718	31.7318	29.4803	27.7393	27.0032	29.9615	29.0597	28.7661	30.0409	28.3168
ENSMUSG00000003309	Ap1m2	0.0453967	0.296132	0.150257	0.0933683	0.176951	0.387255	0.255338	0.14169	0.0945559	0.339365	0.339632	0.252105	0.114698	0.906305	0.32238	0.441944	0.349647	0.973012	0.323421	0.101984	0.108425	0.253959	0.396794	0.139184	0.0711957	0.17247	0.193191	0.228471	0.158422	0.257205	0.0314787	0.0598016	0.0582623	0.174818	0.29081	0.243279
ENSMUSG00000003316	Glg1	16.2048	16.2266	17.3983	18.103	19.376	18.5608	14.428	15.8113	13.0176	14.0446	13.5461	14.333	16.4892	17.2255	15.4321	14.4792	14.1497	15.0862	14.6722	15.7105	16.3791	14.1568	15.1401	15.4439	12.7854	12.4981	12.5558	11.5922	12.261	13.2598	14.4825	13.2712	13.2143	12.187	13.0216	14.843
ENSMUSG00000003344	Btbd2	9.97208	13.3127	12.0661	15.328	17.003	18.0049	17.8169	15.1239	14.9527	17.4063	17.149	17.8208	14.6242	16.8895	15.5773	19.1659	17.1641	14.8815	18.4466	18.8228	19.5719	15.2908	14.6862	15.415	14.9743	13.9024	15.5972	16.8891	13.5918	14.1686	16.1534	15.8141	16.9773	14.9382	13.1435	15.7207
ENSMUSG00000003345	Csnk1g2	47.546	55.657	51.5483	57.2455	58.9397	64.7824	52.7562	57.487	47.5122	51.3583	50.1558	55.7493	54.6341	52.5618	63.4351	57.828	49.4806	49.5913	52.9781	54.1729	54.5511	57.695	53.5643	54.0347	51.0696	45.2202	57.0176	54.0875	53.4591	47.9955	54.679	59.9978	55.1852	54.3089	45.3051	53.7436
ENSMUSG00000003346	Abhd17a	49.537	54.1096	50.2835	52.2158	51.3177	57.3762	52.715	56.3813	49.8018	53.4227	48.33	54.5495	49.6715	49.2478	51.7722	59.0159	55.2153	54.3483	56.4204	61.2561	61.3421	71.2196	71.4325	56.7979	55.4582	44.3608	49.0433	53.0534	55.0364	56.7113	53.9447	63.6293	74.9523	57.3643	54.7877	56.2723
ENSMUSG00000003348	Mob3a	1.59386	2.97849	2.39977	3.38414	4.23225	2.91197	3.36419	3.3622	5.2448	3.13705	2.62094	2.80536	2.06046	2.93453	2.56648	2.54084	2.4575	3.49742	3.86704	2.70752	2.64648	2.43823	1.99825	2.55461	1.92388	2.82972	1.91688	2.4364	1.94511	2.32608	1.98027	1.80543	2.09566	2.08414	3.04448	2.35794
ENSMUSG00000003352	Cacnb3	0.441531	0.805463	1.05713	1.67774	0.779204	1.0907	0.338161	0.738305	0.415216	0.425934	0.520897	0.335326	0.374073	0.704747	0.298522	0.293336	0.595157	1.26256	0.280859	0.841696	0.313377	0.622027	0.596203	0.330712	0.155089	0.364118	0.379582	1.03935	0.262566	0.247008	0.167501	0.331843	0.168119	0.403634	0.674306	0.292416
ENSMUSG00000003355	Fkbp11	2.86902	4.71531	1.74796	3.23805	3.98193	4.50465	5.60333	4.40842	9.45815	6.14795	7.82192	6.81444	6.44996	4.63587	4.73375	4.21922	4.11118	5.3735	5.034	8.23097	7.09087	5.08134	3.64896	4.28077	6.83945	8.56617	7.26041	11.4532	6.95035	7.51878	6.45738	6.30433	5.45522	5.79007	6.96765	6.00463
ENSMUSG00000003360	Ddx23	28.4438	29.9089	26.0087	27.2097	32.0202	37.4146	30.4742	29.8755	26.609	30.1287	28.4518	28.8709	33.1136	30.1758	29.5762	31.7757	30.3709	27.7257	29.0391	27.1223	32.1445	24.8293	27.985	27.0859	29.4678	23.5968	23.4646	29.6426	26.4094	26.62	29.0279	27.4704	27.3032	27.4234	25.9948	28.1676
ENSMUSG00000003363	Pld3	13.5113	18.565	17.9285	19.4317	19.1504	19.8202	18.8897	18.8128	17.5851	18.336	17.0552	16.4054	15.578	18.7051	18.3663	17.4035	13.4496	19.5646	15.2543	17.037	15.8988	11.512	10.9844	13.4398	16.0282	14.3157	13.1151	15.2596	12.9344	13.9498	13.3351	14.8808	13.1295	13.6492	16.1631	15.5149
ENSMUSG00000003378	Grik5	11.7944	12.9386	11.7952	15.1204	9.06734	6.68337	7.81257	5.62725	6.67456	5.90955	7.21287	8.01678	5.86629	7.22026	7.9629	6.45128	6.99247	5.09999	7.23607	8.47654	10.6002	4.4514	5.20582	6.93743	4.53739	5.08848	7.38637	3.43445	6.1323	5.33479	5.47293	5.4729	8.18115	4.54796	3.75634	4.21805
ENSMUSG00000003379	Cd79a	1.43465	3.27425	2.31274	5.55111	9.86221	4.51698	4.33088	2.62293	2.86227	2.14905	2.1713	2.57587	3.99702	2.91306	3.01598	2.68794	2.17641	4.03377	2.17488	1.21852	2.02939	2.16147	2.36983	2.49442	2.55152	1.4125	1.61968	0.856694	1.79938	1.49694	1.95471	1.07149	2.2904	1.6984	2.14409	2.28213
ENSMUSG00000003380	Rabac1	66.181	73.7807	85.0577	71.1193	86.548	116.002	98.0203	111.076	93.7716	89.5125	100.919	95.293	119.421	105.542	105.249	92.715	97.3599	84.6232	91.1388	85.864	84.1877	108.985	115.35	98.4026	120.444	85.7433	95.5643	109.992	100.015	96.4273	108.448	107.056	100.982	112.175	126.463	105.041
ENSMUSG00000003382	Etv3	5.52134	6.75758	7.04436	7.13292	7.03382	6.83155	5.94106	6.48363	5.56825	6.19017	5.39961	5.17207	6.68323	6.26686	6.11234	5.82728	6.47144	5.93062	7.05673	6.07981	7.67428	4.68401	5.13317	6.64299	6.24291	5.4059	6.28838	5.6345	5.74785	4.54245	5.33609	5.63077	6.1776	5.43557	5.30994	5.58694
ENSMUSG00000003402	Prkcsh	78.2369	80.4993	79.9964	89.3392	85.6895	87.2994	75.6321	79.9375	74.6026	73.8801	69.1701	74.4527	74.6279	80.4315	75.2622	75.1372	67.6872	68.6085	79.8837	81.3816	80.2197	66.594	61.8363	70.1046	68.6483	60.7574	66.7136	74.0769	61.1881	64.1549	63.685	63.5965	65.0384	63.8334	67.2839	62.2879
ENSMUSG00000003410	Elavl3	0.34842	0.63268	0.392946	0.34982	0.477567	0.37018	0.261006	0.477529	0.499549	0.344168	0.478024	0.439163	0.452334	0.485608	0.26975	0.559553	0.261917	0.48301	0.499428	0.199852	0.615325	0.293112	0.159867	0.338605	0.340537	0.34151	0.436166	0.21189	0.240809	0.408929	0.35262	0.16307	0.236274	0.206938	0.386507	0.232683
ENSMUSG00000003411	Rab3b	0.220434	0.610819	0.11876	0.583139	1.35325	1.14763	0.48751	0.577129	0.972341	0.795029	0.656355	0.244242	0.57899	0.540907	0.587002	0.870312	0.586814	0.789889	0.227188	0.296954	0.504933	0.443281	0.115414	0.101284	0.497185	0.724773	0.186815	0.170114	0.505587	0.391961	0.274394	0.626202	0.642821	0.529918	0.107991	0.908103
ENSMUSG00000003420	Fcgrt	132.609	123.009	156.06	114.181	141.198	192.25	133.768	229.015	126.707	129.53	143.261	131.094	172.032	163.054	160.944	174.983	148.396	173.398	128.839	136.791	154.392	170.68	164.94	138.979	178.031	136.15	149.967	152.252	124.446	149.845	150.735	165.441	171.437	156.672	163.006	154.789
ENSMUSG00000003421	Nosip	27.2889	22.0675	25.5063	30.0099	31.0946	28.2698	24.3021	19.2269	20.2669	20.7741	23.5893	23.1211	26.1821	21.3677	24.3836	24.0399	21.991	24.2929	22.7777	24.9177	25.1318	21.8345	19.8722	23.5527	21.8076	17.8004	22.1533	21.9404	23.6992	17.1024	21.1163	22.0081	22.9824	20.154	22.4385	16.4685
ENSMUSG00000003423	Pih1d1	47.2882	48.2071	48.9227	40.5264	50.9376	57.5649	52.9606	57.7921	48.184	55.4305	50.3544	55.8795	53.9362	49.7678	52.0636	58.3599	59.0763	47.0394	49.0818	51.8918	47.4961	52.2834	50.3063	51.5875	53.3829	43.6398	45.0526	48.4414	50.8979	47.9398	49.4582	46.9905	51.7268	51.7178	54.7187	54.4542
ENSMUSG00000003429	Rps11	359.513	413.1	365.091	479.957	457.847	449.206	399.215	366.644	358.22	316.971	323.023	338.595	388.811	368.755	377.22	338.867	345.396	357.608	405.455	372.93	409.231	335.088	313.378	388.353	327.231	303.729	308.06	342.797	328.244	290.42	315.419	323.601	303.507	295.877	319.929	318.399
ENSMUSG00000003435	Supt5	33.7323	38.5894	36.2556	40.1499	42.5008	45.6945	39.053	43.3726	32.3514	39.8578	39.7621	38.8214	46.4787	40.9234	38.4956	41.7612	39.4634	42.2117	35.6588	37.2182	35.2068	33.5663	34.8725	36.9612	39.9019	32.3066	31.7165	41.3017	37.5641	35.0897	33.7876	34.8449	35.4623	36.4522	43.1001	37.9972
ENSMUSG00000003437	Paf1	30.2156	34.751	31.4532	36.3345	39.8331	39.9803	33.2452	38.3241	33.1371	28.5255	32.9369	34.2225	36.5531	37.9767	35.6859	32.4096	31.71	37.8236	37.2878	38.6996	43.3789	25.9924	27.6721	35.1699	33.0089	27.883	36.716	36.0862	34.3484	28.0115	35.3173	34.7996	30.3771	27.9872	36.2212	27.8896
ENSMUSG00000003438	Timm50	23.8027	27.3641	25.1227	26.364	26.4676	29.3549	26.0615	25.8432	26.6634	25.776	25.9683	26.0271	26.4453	23.9376	23.7354	25.8123	25.1316	24.8811	26.5409	27.2298	26.477	25.6685	26.4892	25.6759	27.4807	25.6344	22.5588	22.7345	25.892	26.3652	24.9004	21.7431	27.1988	26.4677	25.1887	25.6286
ENSMUSG00000003444	Med29	10.5467	11.1907	13.4561	12.492	12.8431	15.0033	12.8818	14.5771	12.9288	12.8845	11.8924	12.7576	15.4949	16.5698	15.7068	13.3236	13.1663	11.9276	13.6477	14.037	14.2195	12.4864	13.0966	12.8242	15.384	12.8778	12.0574	15.648	11.4339	11.9644	11.8511	13.6235	13.6501	13.225	13.9278	13.0788
ENSMUSG00000003452	Bicd1	0.537484	0.574551	0.678743	0.756656	0.809441	0.641014	0.631338	0.623664	0.553207	0.616928	0.914031	0.758524	0.944541	0.879241	0.833116	0.699429	0.822527	0.768298	0.628746	0.868005	0.552023	0.643883	0.693887	0.520998	0.632549	0.813518	0.432866	0.471349	0.486527	0.677228	0.552374	0.708627	0.464736	0.779627	0.577039	0.667154
ENSMUSG00000003458	Ncstn	33.997	36.7993	34.9246	37.7472	41.2785	40.2291	35.1971	35.5904	31.6198	34.0302	33.4447	34.7807	38.3001	37.0698	33.877	33.2626	35.0745	37.5808	31.4287	33.9194	34.8983	30.6945	29.4653	31.8456	29.4959	27.4117	28.9064	29.1327	27.963	28.924	31.9004	27.976	28.983	28.769	30.0959	32.0991
ENSMUSG00000003464	Pex19	150.495	127.449	144.576	117.616	138.603	159.772	113.518	132.07	78.7874	109.662	103.744	103.603	145.657	132.806	148.659	125.126	117.591	135.958	101.505	101.075	120.839	133.108	138.248	126.712	130.553	99.7171	112.518	109.51	98.3103	108.635	120.028	127.621	129.884	113.563	116.671	123.288
ENSMUSG00000003469	Phyhip	0.729216	1.41323	0.904094	1.69414	1.95493	2.4325	0.782139	1.93971	2.59403	2.21689	1.27134	1.64052	2.48204	1.58045	1.08296	0.0562212	0.0186544	0.116369	1.58829	2.21179	1.20411	1.54908	1.58854	2.96566	3.19414	0.624736	0.758718	0.846178	1.85802	1.08781	1.26668	1.05055	0.89148	0.077107	0.0533686	0.337798
ENSMUSG00000003477	Inmt	388.798	441.304	354.357	414.855	401.471	365.091	540.388	325.008	687.484	354.322	471.357	365.299	381.289	371.204	378	639.581	374.729	405.437	504.849	487.813	424.322	844.549	705.229	450.001	505.77	265.045	499.544	329.584	392.534	437.977	469.289	632.565	778.072	387.415	224.28	367.265
ENSMUSG00000003484	Cyp4f18	0.950308	1.30256	1.47868	2.50894	2.57578	1.85724	1.17601	0.935318	0.853336	0.680512	0.773881	1.30214	0.80447	0.478456	0.824475	1.0279	0.9415	1.01581	0.684347	0.611853	1.60992	0.699751	1.07892	0.627306	0.51127	0.769351	0.500881	0.26506	0.356462	0.82167	0.626984	0.599584	0.35786	0.861873	0.886537	0.424506
ENSMUSG00000003500	Impdh1	1.94528	2.8256	4.90476	3.81892	3.86226	4.07733	2.33366	3.09254	2.78752	2.53301	3.44669	2.54803	4.33702	3.39077	2.67818	2.46786	2.23708	3.90777	3.48464	3.59571	2.77299	2.7786	2.83421	2.63623	3.02996	2.60997	2.02086	1.81729	2.26854	2.16985	2.32905	2.48751	3.11618	2.13045	2.80759	2.50359
ENSMUSG00000003518	Dusp3	20.1513	20.6299	24.8333	20.7115	28.5461	42.249	25.9846	33.8014	18.0174	19.7813	21.3589	19.7177	34.8317	30.8525	30.4454	22.2326	22.3584	23.4865	21.1639	20.2795	26.9795	25.828	30.2214	25.2689	32.5936	24.4448	22.596	24.0016	18.7607	24.2316	26.2398	32.9264	23.0113	29.9919	36.7479	28.1344
ENSMUSG00000003526	Prodh	154.93	202.052	171.029	111.765	157.428	110.984	140.92	86.8893	113.627	154.524	147.77	125.843	89.3883	112.277	147.612	113.644	127.345	81.3791	124.818	116.382	133.723	73.7361	78.1393	113.558	66.1578	89.9001	91.9816	49.0815	97.4919	59.5187	84.7404	66.5711	65.5822	68.1966	84.2189	62.4054
ENSMUSG00000003527	Ess2	12.6592	11.4554	11.099	11.5636	12.171	10.6228	11.6904	9.2023	9.42798	10.8717	11.8818	10.4207	11.1282	10.488	14.1263	10.5347	11.8848	11.7653	6.86425	6.96896	7.77818	5.81818	6.76358	7.79647	6.06763	5.313	7.51272	5.2432	6.36209	5.83984	7.39263	6.75315	6.14566	6.39884	5.82111	7.37844
ENSMUSG00000003528	Slc25a1	85.0499	101.727	90.5297	69.8384	106.299	120.527	136.806	122.756	153.432	133.168	112.955	141.065	127.845	112.793	109.315	142.592	130.477	125.76	140.024	122.456	97.029	161.157	142.389	111.599	154.354	140.748	136.69	177.959	169.151	156.259	156.604	150.841	166.843	141.334	148.8	159.484
ENSMUSG00000003531	Dgcr6	41.7748	49.2087	39.763	38.4698	43.158	50.0218	46.3637	44.5866	44.6624	44.1249	45.9024	46.3244	39.3619	38.5458	39.093	47.7598	47.5053	41.8266	45.6222	38.7795	43.2721	52.6987	52.6131	40.2976	46.5902	35.4584	40.7622	38.7157	45.0733	40.3699	42.8807	47.279	43.7416	49.3937	45.2943	41.1474
ENSMUSG00000003534	Ddr1	0.474677	0.983236	1.22839	0.945906	1.18836	1.92255	1.09653	1.43053	0.871403	0.88675	1.42298	1.47827	1.70778	2.36555	0.83829	0.998527	1.48011	2.78468	0.870998	0.776732	0.832511	1.36826	0.785324	0.385462	0.674996	0.650952	0.84919	1.26305	0.500742	1.16903	0.648704	0.571333	0.49726	0.573	0.967857	0.882687
ENSMUSG00000003541	Ier3	1.69572	2.55631	3.85288	3.83252	2.03021	2.76505	2.63515	4.19209	1.51689	1.63297	1.80811	1.79449	2.35055	2.42086	1.4557	1.88151	1.82768	2.65274	1.30354	2.07196	0.811304	0.610553	0.688874	0.390632	1.14129	0.665608	0.74337	1.30287	1.11422	0.823004	0.806453	1.38962	1.43195	1.03159	1.0413	2.00202
ENSMUSG00000003545	Fosb	0.603654	0.350526	1.73992	0.717355	0.244298	0.323842	0.466075	1.14232	5.40962	0.134459	0.303925	1.14571	0.244706	2.40687	0.357452	0.143738	0.246937	0.565006	0.157292	0.139713	0.0825451	0.159493	0.13554	0.1988	0.43268	0.101853	0.125552	0.0594541	0.145531	0.161209	0.0571463	0.0683238	0.0749381	0.0245306	0.317568	0.405566
ENSMUSG00000003546	Klc4	22.8717	30.681	25.1754	26.1079	34.837	35.3758	29.3044	35.4996	32.56	35.2739	32.0567	30.7623	30.77	29.6312	28.6452	37.2837	34.6083	30.5607	34.1439	32.9857	31.3826	32.0467	28.9878	27.6699	32.4069	27.324	28.3563	32.4142	27.8915	30.4551	28.3673	30.5047	29.2277	31.0684	33.1442	32.7289
ENSMUSG00000003549	Ercc1	3.02091	4.09101	5.4601	6.01839	6.81854	7.35281	5.93812	6.24136	6.54324	5.54286	9.01911	8.42551	6.43673	9.22065	5.96922	5.83641	6.5198	5.32282	4.97695	5.15502	8.00334	5.0941	4.26135	6.92549	4.00453	6.30243	7.50094	3.76866	5.54678	6.62591	4.32906	4.6537	4.62551	4.6922	6.60954	6.55791
ENSMUSG00000003555	Cyp17a1	21.8433	19.1173	50.5803	16.2196	31.2406	41.8318	119.514	184.137	146.583	186.302	157.904	221.473	93.5452	160.734	163.471	98.3402	129.784	85.1224	7.83974	11.7751	17.3936	11.5886	13.9766	18.7875	14.3995	19.1221	16.9422	6.16111	10.3594	13.0236	14.1315	8.39696	8.23828	7.27805	33.5002	14.2964
ENSMUSG00000003559	As3mt	24.8054	23.6784	26.7917	29.0894	39.2098	31.1899	41.8789	43.072	42.4505	42.2257	43.1071	50.1542	37.286	52.5724	54.3029	31.6666	37.3806	33.8806	21.0427	20.9725	25.5673	21.1492	20.1813	25.7136	35.0438	34.7528	29.6194	21.1698	32.0182	29.6208	36.2592	31.1656	28.965	23.1126	46.6435	31.6662
ENSMUSG00000003573	Homer3	2.12707	2.43168	4.28269	3.12876	3.25779	4.79781	2.18184	2.45197	2.41555	2.66753	2.75026	3.01907	2.6808	2.93033	4.50924	2.98274	2.74741	3.66055	2.1884	2.33896	2.24992	1.53414	3.4688	2.23469	3.45583	1.81592	1.53037	2.03236	3.02108	1.90368	2.75189	2.79546	3.1893	2.67454	3.80186	2.93649
ENSMUSG00000003575	Crtc1	4.85355	4.3291	4.23671	6.25641	6.43983	5.78396	4.35018	3.41971	3.87741	4.35096	3.46818	3.9213	5.17948	5.20307	4.53552	3.82738	3.42154	4.13145	5.83736	4.73999	5.46173	5.31743	3.72791	4.93748	5.33627	3.65702	3.39965	4.87475	3.50731	2.98944	4.10209	3.67914	5.19174	4.45157	4.89201	4.07813
ENSMUSG00000003581	Rnf215	11.2425	11.0501	10.8965	8.43722	9.36439	11.0705	12.1	11.7443	9.18483	9.87664	10.2714	9.35289	10.3496	11.409	10.5259	9.43951	11.7961	9.15924	10.7662	10.7775	10.8141	10.7915	10.4587	10.173	11.1474	8.55285	9.15724	9.72242	7.55176	9.63144	9.46237	11.4438	10.7559	11.0517	9.92134	9.85123
ENSMUSG00000003585	Sec14l2	231.18	226.693	226.939	169.238	350.969	397.272	376.33	426.622	358.856	452.049	406.763	420.579	402.449	406.624	411.846	432.202	406.138	420.603	315.664	323.349	321.595	455.138	419.65	348.02	441.316	384.736	413.06	454.299	385.137	439.15	430.976	447.126	435.895	398.483	426.92	416.867
ENSMUSG00000003604	Aven	8.06994	8.6163	8.1599	7.22656	9.69133	9.46077	12.3899	12.4146	12.8234	12.531	12.095	11.0234	11.6814	12.5528	12.4898	13.5593	12.0958	11.0262	8.68062	10.4624	11.5576	10.8234	11.5897	7.54611	14.1901	10.8892	10.9516	11.8377	11.4668	14.2688	9.93184	11.6874	9.74402	12.2792	13.4678	12.5855
ENSMUSG00000003617	Cp	695.026	772.07	694.05	633.902	489.657	435.849	500.14	458.653	619.526	543.896	484.973	528.515	497.802	588.672	469.288	451.077	508.751	541.009	617.867	610.864	553.744	383.103	415.999	459.551	414.356	485.455	406.785	447.114	465.975	473.585	425.263	392.275	367.683	480.08	445.555	497.947
ENSMUSG00000003623	Crot	603.199	405.042	559.158	432.525	510.037	625.09	446.969	625.486	379.92	399.536	433.782	392.47	630.959	570.756	456.383	691.232	484.928	732.755	519.565	625.684	783.873	795.168	753.598	691.764	782.594	680.778	635.692	619.038	471.516	579.78	646.489	654.76	738.178	654.12	665.722	653.29
ENSMUSG00000003644	Rps6ka1	4.06262	5.33143	4.17895	5.36394	11.1188	11.0739	9.35511	9.19093	5.78106	8.02189	5.49458	8.16765	9.65763	9.36974	6.99142	7.8429	7.97881	8.24997	7.38694	8.70039	8.98406	12.0115	11.5178	8.5411	12.8201	7.83923	6.54929	10.2771	9.51417	12.7009	12.7888	14.856	11.6696	11.4756	9.09346	15.5874
ENSMUSG00000003660	Snrnp200	20.7833	25.7378	21.682	24.2238	26.6832	21.8894	24.3005	22.4248	22.2925	26.9261	25.777	23.5944	24.0973	26.432	25.6842	26.5196	24.4776	26.0888	24.6888	24.2873	24.2433	17.6362	18.0268	22.621	20.6403	17.8244	18.5788	22.287	20.5106	18.9851	19.2997	18.4352	18.5609	18.9169	20.4635	18.4561
ENSMUSG00000003662	Ciao1	36.5247	36.8589	38.5744	41.3346	45.2521	48.5532	48.0133	45.4695	39.7576	41.2673	40.1401	41.8976	47.4471	42.8773	53.4487	47.7627	39.8503	42.862	44.8114	49.9527	41.1223	44.1648	41.0484	44.9729	49.9036	36.1667	34.705	41.1013	38.5731	38.6575	41.6268	39.9971	45.2814	45.1424	49.5814	37.6957
ENSMUSG00000003680	Taf6l;Gm2518	3.18538	2.68174	2.14739	2.02269	2.30963	3.03062	2.89126	3.86901	3.21614	3.14846	3.59889	3.3404	3.23808	3.29965	3.09318	3.52851	3.68562	3.57306	2.88555	2.71598	3.07222	2.16378	1.99245	2.5552	2.8432	2.61291	2.80329	3.80306	2.78592	2.84899	2.98698	3.91823	2.79615	3.6364	2.73305	3.05072
ENSMUSG00000003721	Insig2	277.497	234.278	337.553	259.666	250.304	358.276	318.157	392.87	240.097	306.644	293.462	292.583	553.658	466.574	657.452	315.498	407.022	370.902	143.999	154.563	144.04	256.247	317.84	295.145	364.192	349.725	366.567	291.534	285.143	353.052	342.295	354.112	357.11	372.34	373.543	377.705
ENSMUSG00000003731	Kpna6	14.5183	15.9979	13.9478	13.9728	16.6615	18.796	16.5435	17.0493	13.0654	18.3525	15.6973	14.8417	21.0948	19.5116	18.9946	16.509	16.9712	17.8229	15.4428	15.3713	16.7304	16.1238	18.408	15.062	19.0903	16.3265	15.9405	18.0858	15.8692	15.9579	17.952	18.8305	17.495	17.0198	17.6683	17.9476
ENSMUSG00000003746	Man1a	61.9443	71.4322	71.6299	62.9148	82.347	95.1795	106.399	115.461	101.326	108.235	111.513	110.025	114.121	96.9184	103.382	113.555	112.68	99.1633	88.047	82.1486	75.9449	88.9766	92.5646	86.2336	99.8082	86.6643	88.8149	91.3099	94.1411	96.1872	98.1809	97.8791	96.7424	107.464	107.416	105.649
ENSMUSG00000003752	Itpkc	4.70666	3.90771	4.27312	5.00403	4.54545	4.40882	4.21967	4.32393	3.47229	3.91143	4.39359	4.37073	3.91881	4.07367	2.95012	3.00532	3.86898	3.24008	2.80728	3.19245	3.45603	4.14114	4.10936	4.00183	3.34694	3.42233	3.15626	3.90179	3.1179	3.63723	3.73812	4.10852	2.33511	3.66177	4.38397	4.32634
ENSMUSG00000003762	Coq8b	14.1619	13.945	13.5485	17.8997	14.4732	13.0494	13.1752	11.7812	14.1953	10.1477	10.9389	12.4867	12.7482	13.4492	11.4496	11.986	11.2118	11.0561	11.4487	13.6093	13.0856	10.4517	12.3413	12.2284	9.42885	10.4159	9.53877	10.4991	10.4386	9.44789	11.8346	9.82817	10.5579	9.88233	14.042	10.4611
ENSMUSG00000003778	Brd8	11.6367	11.852	11.511	11.5255	12.384	11.2975	10.3637	9.28005	9.82	9.91296	8.89564	10.1871	11.4114	11.2466	10.2645	10.4467	9.9168	11.1581	12.5158	10.9596	9.98423	6.82582	7.44024	9.42238	7.5661	7.33301	7.02654	8.71845	9.12193	7.22864	9.15396	7.89085	8.21024	7.53941	7.31468	7.45614
ENSMUSG00000003779	Kif20a	0.61644	0.78691	0.959099	0.718499	1.23958	0.813287	0.879332	0.632031	0.996097	0.61459	0.337289	0.523063	0.356999	1.07185	0.628334	0.487782	0.895154	0.763841	0.938849	0.432589	0.394054	0.336963	0.73632	0.389848	0.333039	0.481557	0.147846	0.256149	0.434352	0.785841	0.598519	0.559124	0.445018	0.651104	0.577965	0.566737
ENSMUSG00000003808	Farsa	12.4172	12.8809	13.7539	13.7406	12.9255	16.1566	16.1425	19.2745	17.2297	17.091	16.0706	15.394	17.1581	18.5388	15.8619	14.6463	16.2499	16.6298	15.8308	17.9541	17.2563	13.6545	13.8978	14.6363	18.2751	17.1129	13.9757	19.9462	15.6787	15.265	14.7925	16.8723	15.8611	14.8194	15.1925	15.3791
ENSMUSG00000003809	Gcdh	352.793	325.757	348.027	345.817	397.811	372.277	368.368	370.681	343.145	380.985	353.334	372.816	292.89	332.516	343.63	416.284	370.312	385.902	388.556	398.723	421.949	452.045	439.442	378.523	353.65	315.093	377.438	302.974	324.558	348.204	364.53	390.399	414.489	359.982	309.164	339.775
ENSMUSG00000003810	Mast2	9.57891	10.6105	10.7968	12.0245	11.3703	9.44543	8.93062	8.68969	7.82351	9.07043	7.32454	7.51962	10.7769	7.78139	8.07224	7.87886	8.31629	9.39127	6.69723	8.56974	6.90099	7.57694	8.1936	9.42999	9.49412	7.07055	6.53171	9.46579	8.47267	8.43802	8.46509	7.51027	7.66022	8.32561	7.13334	8.35366
ENSMUSG00000003812	Dnase2a;Gm38426	12.354	16.5594	14.82	14.4422	19.3813	24.5348	18.7221	22.52	22.3789	18.5954	19.1485	17.2434	27.0811	24.2748	19.1828	16.8003	18.6529	19.0618	22.4838	18.4847	18.1116	25.8953	22.251	16.2018	26.3868	17.9274	13.9471	20.2391	20.1186	16.8509	21.1211	22.4768	18.8593	23.7033	25.7402	22.6021
ENSMUSG00000003813	Rad23a	30.6628	28.2592	30.7562	35.8194	45.087	48.5902	41.5418	45.8739	37.0144	39.1706	39.629	43.7873	42.2189	42.6114	41.0162	42.8641	36.9157	41.0434	44.5121	43.2581	45.2832	44.3254	45.8553	44.9254	40.6597	34.3329	37.8471	38.7705	42.938	34.4133	41.1613	40.5614	42.5809	38.8324	40.9578	42.6288
ENSMUSG00000003814	Calr	337.655	337.415	265.25	378.458	355.143	359.143	310.746	323.202	550.394	455.026	382.465	393.984	236.173	347.065	225.331	290.201	291.118	373.572	547.921	659.339	525.119	236.017	233.024	332.204	290.379	311.344	311.319	533.463	311.866	311.008	318.372	335.511	287.739	257.421	250.015	299.906
ENSMUSG00000003824	Syce2	6.65482	6.45369	6.91275	6.21726	7.91942	7.47274	8.90223	9.40986	6.2755	7.82541	7.64222	7.24272	7.40914	7.37362	7.47574	7.75526	7.89487	9.44639	5.97055	8.55403	6.29573	8.98704	7.20318	5.35277	8.3856	5.46835	6.19686	5.45575	7.08523	6.73916	7.19696	7.849	7.57374	8.20561	6.67724	7.43608
ENSMUSG00000003847	Nfat5	5.94478	5.31592	5.58376	5.70884	6.25315	6.02896	5.21471	5.33467	4.95338	5.02091	5.12599	5.41598	6.15999	5.50882	5.06795	5.75328	6.16403	6.03488	5.24607	4.29846	6.54566	5.91173	6.17843	5.29387	5.90083	5.41935	5.61838	4.6902	5.4515	4.91437	6.96621	5.243	4.93871	5.5467	5.95644	5.98124
ENSMUSG00000003848	Nob1	11.645	10.6829	10.5866	11.9648	11.5121	12.0863	8.12103	9.03565	7.44055	7.68181	8.82994	7.86386	10.7499	8.12225	9.48988	8.87824	9.94745	9.42238	8.87092	8.84842	10.6538	8.72247	8.6658	10.2799	7.92558	7.38115	6.78474	10.2389	8.28572	7.22556	7.55145	8.59235	10.1916	6.04996	9.81728	7.95015
ENSMUSG00000003849	Nqo1	4.64841	9.09371	6.05803	9.49284	13.4242	11.7477	9.39826	8.02251	10.3687	14.7089	8.74103	11.6086	16.0043	11.6122	10.5879	18.3366	18.5772	17.4099	9.06683	6.46033	6.1852	12.3462	11.2431	9.66742	5.81494	2.94776	4.59943	2.57323	7.98301	4.82138	6.36503	4.98374	7.16184	6.64793	7.94409	7.64419
ENSMUSG00000003863	Ppfia3	0.0608744	0.0827435	0.0872607	0.213953	0.0883646	0.172634	0.228665	0.171491	0.107523	0.0379648	0.124429	0.0784274	0.142577	0.421963	0.113174	0.0547602	0.167967	0.0566717	0.072712	0.096949	0.141546	0.159895	0.185074	0.0583947	0.141796	0.162694	0.172221	0.0745771	0.145923	0.139348	0.101093	0.101977	0.0554222	0.0844558	0.10555	0.136315
ENSMUSG00000003865	Gys1	1.46989	1.62774	1.69905	2.8061	2.54456	2.51483	2.66371	1.7336	1.69165	3.1506	2.02839	2.08583	2.37581	2.73309	2.49559	2.48632	2.65568	2.18664	2.12625	2.04308	2.74118	1.6381	1.36964	1.79077	2.19422	2.84442	1.52734	1.92759	1.2928	1.528	2.0752	1.83012	1.40819	1.37537	1.93055	1.93262
ENSMUSG00000003868	Ruvbl2	6.22859	7.1328	6.91864	11.4694	7.82363	11.993	10.8775	10.9313	11.4544	12.8953	10.833	11.0275	10.9814	11.3762	9.24101	10.7173	9.68691	9.10155	9.88322	10.5685	9.53291	8.04134	6.99366	10.0631	11.4112	7.01669	8.0229	9.87522	9.1437	7.84709	7.9753	7.69291	7.83838	10.0008	8.71807	8.60713
ENSMUSG00000003873	Bax	36.9112	34.1427	38.1728	29.334	37.0288	48.2404	35.4949	41.9661	31.4836	31.7073	29.3211	31.1662	40.4648	32.8636	38.2422	28.3038	33.6616	33.9139	37.7812	34.1595	31.5874	38.3232	37.3148	32.1497	39.5586	26.9868	26.2071	32.2274	31.3904	28.7979	31.6071	28.7911	24.983	37.7121	32.2106	30.1003
ENSMUSG00000003882	Il7r	0.528379	1.05567	0.819428	1.07374	1.86066	0.652216	0.43309	0.483007	0.504278	0.420625	0.390886	0.551759	0.63048	0.773943	0.86119	0.507118	0.644088	0.745294	0.788721	0.505956	0.430446	0.394264	0.403868	0.632081	0.288865	0.264712	0.226938	0.285611	0.354915	0.252073	0.504125	0.250712	0.337657	0.342829	0.527724	0.428521
ENSMUSG00000003923	Tfam	39.7159	35.281	39.1667	42.0909	42.2154	50.8269	33.6632	45.6425	38.6715	41.9693	44.8034	41.8322	49.5799	49.3418	47.4405	41.3186	41.0789	50.53	45.1402	41.0341	43.5417	48.4153	37.8044	41.7596	44.9518	34.0783	39.1709	30.8126	43.6721	40.1021	43.4638	42.9766	42.6276	42.4288	42.091	39.1497
ENSMUSG00000003929	Zfp81	2.79368	1.59302	1.98671	2.30282	2.61735	2.06591	2.4312	1.62741	2.56576	1.88266	0.857194	2.2336	2.49352	1.18132	1.88945	1.06337	1.60719	1.78911	1.32552	1.34423	1.36592	1.19479	1.27247	1.51752	2.09753	1.07747	1.49138	1.49218	1.77122	1.46403	1.56675	1.29118	1.30668	1.56361	1.53991	1.10314
ENSMUSG00000003934	Efnb3	0.0184363	0.0375942	0.0553161	0.10433	0.0321195	0.151703	0.0786648	0.0918748	0.0640788	0.0690042	0.191312	0.114053	0.0485901	0.137699	0.154301	0.0663589	0.082548	0.0515041	0.0495592	0.0864031	0.0735081	0.0807335	0.0336412	0.212276	0.126728	0.130134	0.127069	0.0499581	0.103151	0.0818851	0.0801208	0.0152102	0.0503644	0.0409564	0.0629941	0.0354019
ENSMUSG00000003948	Mmd	71.7356	52.7687	68.1414	47.6905	80.0789	116.882	83.506	159.06	77.5703	104.964	116.547	106.614	123.326	118.709	114.58	139.459	120.801	138.607	80.0761	80.501	103.845	119.416	125.264	88.2432	128.594	114.095	122.045	103.385	88.9523	129.017	112.849	127.015	119.816	118.342	104.596	121.812
ENSMUSG00000003949	Hlf	28.749	28.8881	22.3028	18.6793	26.4921	29.9539	21.3063	28.2162	16.1063	23.7248	23.7717	20.5763	25.2188	24.2162	28.3962	22.8801	23.4696	21.2438	23.2279	23.3346	33.688	30.8603	36.2114	30.1235	26.7627	21.7362	20.1783	16.6124	21.7613	24.9443	27.2868	26.6228	28.4633	25.8763	20.631	25.222
ENSMUSG00000003955	Fam162a	78.7386	76.5498	72.7025	74.9451	86.8794	91.8867	83.594	93.5259	88.3385	85.1185	82.5065	78.8588	97.7949	88.1121	91.7284	96.2173	96.2997	90.3194	94.5093	91.9483	105.977	115.48	111.167	92.2857	90.892	87.6911	83.0577	101.673	96.5043	91.4414	94.3809	100.603	95.8044	102.997	103.012	93.2948
ENSMUSG00000003970	Rpl8	576.679	603.521	547.867	804.637	664.596	711.561	585.727	562.641	487.694	449.998	465.115	498.549	573.685	525.048	542.262	488.569	483.96	464.515	573.839	546.331	584.727	475.222	431.716	578.888	448.273	415.299	457.567	468.748	455.958	398.82	456.098	488.152	444.373	401.377	423.156	451.09
ENSMUSG00000003992	Ssbp2	2.33996	2.39334	3.14646	5.99984	3.85928	3.68415	3.90725	2.99254	3.51463	2.54969	4.30685	3.75382	3.849	2.99568	1.98653	3.79487	3.78763	3.16691	1.74475	1.84004	1.55029	2.56874	3.41071	3.0087	3.48509	2.75431	1.99352	2.17431	2.47245	2.89985	2.50165	1.73302	2.51877	4.24221	3.11881	2.68775
ENSMUSG00000004018	Fancl	4.27385	9.26519	5.06968	6.06419	6.02219	6.21572	4.45667	3.96169	5.411	2.92221	4.21885	6.12117	6.13176	5.40753	4.9121	5.24933	5.28617	3.84855	6.09872	6.70409	5.57602	6.501	5.68393	5.07514	3.73406	5.46827	4.03847	6.40609	7.06555	5.71338	5.87321	6.53174	5.69256	5.52805	6.04309	6.41692
ENSMUSG00000004031	Brinp2	0.0576255	0.100367	0.0640141	0.0492552	0.10727	0.0664355	0.0821052	0.0434166	0.0815821	0.0769839	0.0725271	0.0445953	0.0527849	0.0889055	0.0278021	0.0751482	0.104743	0.104022	0.0387444	0.0518417	0.0431044	0.0482727	0.0810767	0.0523843	0.0545131	0.0742575	0.0420651	0.0757492	0.034576	0.0518362	0.0910734	0.0669419	0.0371351	0.105458	0.0686166	0.108145
ENSMUSG00000004032	Gstm5	8.7365	10.5741	11.0592	9.315	10.9243	9.04147	9.76851	6.31188	11.8018	10.1068	10.0665	8.00078	5.96865	11.8806	9.3026	9.34816	8.57398	9.97406	5.5702	6.71747	5.32838	7.48659	8.78055	7.76703	7.16021	7.43845	7.41575	8.20172	7.97743	7.91402	6.75774	5.48782	5.90091	5.45272	7.94362	4.34753
ENSMUSG00000004035	Gstm7	25.7036	28.8501	25.6941	31.4159	37.5062	33.3328	68.9265	39.8016	84.6766	76.0837	61.5755	69.1734	45.2181	53.8349	46.9466	75.7944	90.3155	61.6717	38.7589	43.2537	35.8278	36.5001	48.2288	46.3298	29.5846	36.2828	35.6337	36.1318	62.6332	53.0758	36.4934	37.9557	46.1704	41.4121	51.3882	48.7533
ENSMUSG00000004038	Gstm3	2.22023	3.83165	3.69525	0.83175	8.36495	9.63059	41.7613	4.85147	100.751	125.839	41.3887	97.6177	42.7146	13.9087	16.9152	66.7083	167.201	70.1499	30.1779	7.92519	3.81489	48.3048	48.4845	12.9596	15.3278	13.5494	6.95507	17.86	68.4392	31.9357	16.1823	14.8035	22.4583	31.0269	39.1106	42.9911
ENSMUSG00000004040	Stat3	125.28	131.88	114.401	138.136	89.3662	70.5038	68.0047	57.8709	57.1153	53.4326	53.0482	67.3378	49.0918	50.2425	50.9764	46.3444	43.8218	49.8976	111.989	120.258	101.23	48.3897	45.9423	83.8785	48.8685	76.4081	47.6947	43.1699	49.0388	44.9951	48.7183	41.9576	44.7669	44.2875	55.1394	50.9307
ENSMUSG00000004043	Stat5a	9.8218	7.95107	9.97762	6.86455	8.47805	10.0615	9.85877	11.6463	9.19402	13.7066	12.424	10.3064	10.5038	12.7129	9.11653	13.7342	9.59465	12.9953	10.1619	9.74777	9.79988	8.12897	9.75299	6.19954	9.67126	7.84105	7.96163	10.7617	11.2259	10.8285	8.52335	8.538	9.33706	7.70436	5.85153	9.89929
ENSMUSG00000004044	Cavin1	2.90963	3.00034	4.37576	3.8801	5.11242	6.26168	5.60257	5.29214	4.08286	4.45934	5.85117	4.72031	4.40342	6.86916	3.32824	4.4843	6.45326	9.04324	5.36403	3.47955	3.83376	3.93978	5.27907	3.41755	2.70669	2.18384	3.45783	3.77177	3.22131	5.55653	2.67462	2.67656	2.93865	2.74919	3.87133	4.41592
ENSMUSG00000004054	Map3k11	20.5981	25.9867	22.7612	23.6063	24.6684	34.6399	26.5321	31.7819	23.5532	23.5464	27.5863	25.551	34.1006	26.9193	29.4088	29.9101	29.2399	29.0641	22.8511	21.5627	24.771	24.2269	24.3883	24.0424	27.4981	22.2788	21.9182	28.3695	24.1734	22.4595	25.5552	30.7555	24.413	29.2164	25.6423	28.9759
ENSMUSG00000004056	Akt2	43.0556	43.5604	42.8187	46.907	53.8908	57.098	49.8513	59.7322	60.1638	52.3438	57.1097	59.4161	53.8729	54.8697	47.4052	57.1542	52.9736	53.9147	56.1805	56.6163	54.4737	49.7103	48.6787	50.9632	50.681	45.8086	45.9701	55.6606	49.5652	49.9414	47.4621	53.9355	52.2773	48.0192	50.9339	50.9621
ENSMUSG00000004069	Dnaja3	55.4673	44.8019	48.3025	54.1337	64.8811	71.1339	61.8571	68.0749	53.9523	66.4488	58.513	59.6004	73.1416	72.208	75.6148	52.8462	53.9733	56.6855	58.9878	64.6322	65.5203	61.467	64.3479	64.9461	60.8472	54.7364	60.398	59.4567	61.5717	54.1655	62.7295	63.9713	58.2414	57.102	62.1044	53.7276
ENSMUSG00000004070	Hmox2	55.3936	61.2538	57.5593	62.6302	65.1416	58.4538	64.8786	60.523	52.8245	56.4754	58.9796	60.5935	61.8051	72.789	75.0599	56.7828	54.2926	53.6463	53.7631	61.3211	65.1778	39.3985	48.476	57.9615	42.507	47.8601	48.8659	48.6742	53.7216	44.6218	52.2485	48.7798	48.0882	44.7895	50.8157	43.476
ENSMUSG00000004071	Cdip1	74.2092	75.5896	66.3976	89.5046	64.4533	55.4999	61.7416	55.5297	41.1566	52.0098	51.3208	48.465	59.1624	69.1123	71.8918	42.7846	49.0369	49.622	55.4215	63.4669	69.6376	39.6012	42.8456	70.4897	35.7117	40.9566	43.0693	31.9508	44.008	36.0334	43.5628	40.3856	41.8031	40.2701	47.4065	38.2046
ENSMUSG00000004085	Map3k20	3.34895	4.723	4.65877	5.53661	5.26257	5.39467	5.64534	6.52679	4.29133	5.91075	5.09743	6.00685	5.95955	4.83653	6.28109	5.38202	6.07127	5.6023	5.82887	5.85212	4.67313	5.66153	6.02503	4.89467	4.83195	4.66526	4.30365	4.58494	4.8638	5.10319	4.54487	4.09804	4.40487	4.91974	3.99081	5.39975
ENSMUSG00000004096	Cwc15	65.581	61.9868	63.132	62.4947	71.5188	75.0166	64.0941	66.6346	64.5577	62.5059	57.154	62.0901	76.7868	65.3997	73.52	65.2951	60.5091	60.1146	69.0612	68.739	66.0898	61.9126	72.7471	66.2417	67.7689	59.9042	62.3607	60.4841	62.0008	55.9656	61.7887	64.576	64.4545	62.5243	73.6114	63.724
ENSMUSG00000004098	Col5a3	5.87705	6.10086	3.79997	4.61029	7.31126	7.71085	3.33719	3.8097	1.79322	4.81261	3.93292	2.87398	5.86262	4.77951	5.78152	4.80105	5.10809	5.79451	9.41646	11.4747	10.5387	21.9724	21.868	8.76132	17.0708	15.3398	12.7166	16.5963	14.5208	26.3361	19.9152	20.5744	25.175	20.8156	22.4773	19.427
ENSMUSG00000004099	Dnmt1	4.49573	5.16669	3.74463	4.78809	5.10007	6.199	6.55914	5.0668	5.3712	5.86876	6.08272	5.13112	6.47234	4.89442	5.01554	5.57017	5.17041	7.01115	4.90755	4.26434	4.10256	4.62569	5.52323	5.45554	5.20017	4.8377	4.24505	5.47292	5.52772	5.28906	5.66063	5.07953	5.25253	4.89488	4.76278	4.90976
ENSMUSG00000004100	Ppan	12.8495	12.0777	13.9158	11.7224	12.5201	16.9957	11.3475	13.6991	8.32049	10.6471	9.97322	9.97834	15.5769	12.632	16.014	13.9819	13.6674	10.1266	12.0715	14.1502	14.0881	9.25641	10.5539	10.8196	10.98	10.7519	8.33266	16.831	10.2144	9.20217	11.4962	11.3641	19.7457	10.816	13.2316	10.9531
ENSMUSG00000004105	Angptl2	3.3817	5.50723	5.51887	5.02273	6.5148	8.04447	7.79385	6.87033	6.82948	6.89809	5.87846	7.85682	7.17552	6.39717	6.27699	7.92414	6.0624	7.91799	5.14985	4.19707	4.19653	5.22517	5.73773	4.23036	3.48257	3.39281	5.57475	5.47973	4.77162	6.13643	4.49221	4.94522	4.45761	3.67005	6.44281	5.02298
ENSMUSG00000004110	Cacna1e	0.48465	0.327123	0.516055	0.487238	0.982515	0.498979	0.362061	0.325882	0.237548	0.329218	0.303366	0.26103	0.386117	0.293918	0.392791	0.337362	0.258117	0.219746	0.224461	0.352167	0.216537	0.179513	0.224068	0.36875	0.295637	0.207948	0.222629	0.14602	0.236483	0.190658	0.21163	0.327955	0.21898	0.363389	0.237447	0.283935
ENSMUSG00000004127	Trmt10a	2.83633	2.93256	4.2683	5.60368	4.0118	3.07365	2.6107	2.0839	2.88716	3.11831	3.05117	2.20401	4.24987	2.86396	3.06243	2.89926	2.8802	3.41958	4.4055	3.23828	4.6303	3.22559	4.5817	4.0217	3.92621	2.83169	3.24605	3.74978	3.56221	2.64021	4.67061	3.90259	3.05012	2.82946	2.93523	2.70205
ENSMUSG00000004151	Etv1	0.593645	0.346231	0.410657	0.981312	0.813937	0.695687	0.287563	0.675859	0.457941	0.486681	0.59293	0.301656	0.423909	0.627697	0.313064	0.519399	0.534692	0.561204	0.305148	0.56523	0.470226	0.224831	0.777106	0.432597	0.237475	0.231687	0.409678	0.187484	0.469298	0.363765	0.17555	0.363417	0.327721	0.236407	0.328203	0.535864
ENSMUSG00000004187	Kifc2	2.45292	3.66577	3.86219	3.02197	4.63201	5.29798	6.16477	6.24161	5.53218	7.07606	6.47519	5.28126	6.18045	6.20478	5.40102	7.25244	8.06098	5.56319	7.12996	5.04491	5.54798	6.62137	6.34852	5.4905	5.8556	5.03058	5.51234	5.88256	5.74982	5.73741	5.30869	5.86902	6.3182	7.77093	6.93521	6.66008
ENSMUSG00000004207	Psap	343.51	375.924	399.433	368.192	429.375	436.577	318.345	462.901	281.693	313.174	309.352	307.682	363.392	359.219	350.325	330.362	316.509	364.565	321.484	343.153	386.894	392.532	401.224	312.917	362.83	284.597	295.045	280.079	254.989	310.466	304.983	319.109	329.908	314.861	356.586	359.734
ENSMUSG00000004221	Ikbkg	37.7819	40.837	42.4929	34.0291	36.7455	44.9363	39.1442	32.5406	30.144	36.4015	37.0809	32.3449	52.532	39.5365	42.0491	37.0259	42.2191	33.7178	36.6535	34.0791	37.2599	55.9938	58.5353	48.0271	49.4921	49.0733	41.3886	41.9711	50.8891	44.7471	53.3238	46.669	40.6059	44.2325	52.5973	46.7829
ENSMUSG00000004233	Wars2	1.98315	2.81092	2.43556	2.12512	2.0276	2.48619	2.2853	2.63474	2.08797	2.04464	2.30204	2.25662	2.73018	2.52	1.9812	2.49677	2.57433	3.1808	1.84162	2.98933	2.54061	1.90366	2.16859	2.45873	1.82256	1.85326	2.44118	2.27001	2.64437	2.43461	2.46497	2.25422	3.31486	2.26482	2.25419	2.22361
ENSMUSG00000004263	Atn1	13.7647	16.2216	15.2872	19.4701	20.1868	24.7658	13.7435	16.716	10.3748	12.7203	12.949	12.1423	15.9277	15.5323	14.9817	12.7611	12.1298	12.8226	15.5269	11.995	15.2008	15.9443	14.1674	17.481	16.0658	12.7739	13.5886	14.0266	13.7286	12.386	16.3631	18.168	17.1588	16.9328	15.6601	16.566
ENSMUSG00000004264	Phb2	252.686	218.459	225.514	263.223	275.353	296.323	227.202	240.791	171.111	207.346	198.808	199.939	256.436	220.994	273.843	221.92	207.137	202.819	201.03	198.174	233.784	252.602	233.393	242.727	231.207	185.218	216.45	197.097	193.482	182.465	221.792	226.239	223.415	195.995	219.849	207.862
ENSMUSG00000004266	Ptpn6	10.2218	17.0057	13.7679	17.1391	38.1091	25.1614	22.2047	26.0949	20.3695	20.1788	22.1096	18.152	18.2308	20.1808	27.2634	18.608	17.9792	26.7133	25.2284	19.7608	22.5115	20.003	24.8296	14.1213	17.6535	20.2568	16.4896	17.741	18.0378	19.5656	22.2144	18.626	16.1747	19.6984	19.3814	19.9654
ENSMUSG00000004267	Eno2	0.488065	0.392822	0.315377	0.255324	0.424731	0.625527	0.186914	0.247717	0.143249	0.395229	0.455357	0.259596	0.446123	0.649239	0.115081	0.452922	0.460414	0.393659	0.22382	0.261303	0.211615	0.160645	0.305091	0.268641	0.290614	0.357105	0.167012	0.221063	0.289512	0.0861189	0.108996	0.298771	0.161389	0.40896	0.551988	0.579531
ENSMUSG00000004268	Emg1	42.9271	47.4857	44.4272	54.2932	54.5758	56.2934	55.8552	59.7915	54.7979	53.7024	55.8743	59.3346	57.9317	53.4916	55.6886	60.7149	61.3317	59.2907	58.5247	54.1586	56.627	45.2229	45.7404	51.9217	50.2854	44.4197	47.469	58.181	44.2286	47.6723	46.7918	48.251	46.2652	47.1133	49.5131	50.9673
ENSMUSG00000004270	Lpcat3	83.9096	85.7547	96.3971	89.4017	80.9865	75.8796	78.2327	80.4507	68.0574	78.0058	72.4836	82.299	73.2989	62.2379	70.3553	82.2379	63.262	76.2292	80.4194	62.625	74.8337	76.3314	72.609	63.2345	81.8788	60.5694	81.5605	66.9991	67.669	78.672	73.5002	65.6999	81.3028	74.4223	75.3164	78.305
ENSMUSG00000004285	Atp6v1f	57.0502	66.081	70.779	61.3343	75.9539	85.198	81.8324	80.8422	80.3809	81.7224	81.3755	77.8023	81.3889	84.2846	79.5494	80.2228	88.1709	81.4793	78.4415	76.8041	70.7122	75.4105	75.3922	75.3021	85.7024	65.4515	71.2262	90.1079	77.8167	69.4626	69.4332	78.1301	69.4505	80.9455	80.2339	83.9643
ENSMUSG00000004317	Clcn5	1.12808	2.62556	2.86403	1.94805	3.10163	2.03328	2.22412	3.02752	2.85478	4.05808	2.39243	3.36535	3.78729	4.79711	2.18167	2.20729	1.95224	2.69229	2.98892	3.06652	2.2704	1.88313	2.72984	1.96274	2.86427	2.58321	2.28238	2.35569	2.27584	2.77602	2.76547	2.48187	1.51642	3.26375	2.11424	3.19865
ENSMUSG00000004319	Clcn3	16.7216	14.8974	16.7102	14.275	19.646	18.9721	17.6207	17.8121	17.2733	17.5797	15.4668	14.9238	20.6717	19.8361	18.3601	16.4677	16.5515	19.0868	16.0285	14.9513	15.9921	18.1229	19.3801	16.7495	18.5165	15.1294	15.0419	17.791	17.1675	18.537	16.3626	16.3447	16.424	16.5891	18.5696	17.5175
ENSMUSG00000004328	Hif3a	0.294881	0.621529	0.0542132	0.383956	0.132214	0.408453	0.339815	0.146146	0.0927913	0.127828	0.47841	0.138192	0.0960097	0.415813	0.0662634	0.073731	0.110282	0.104538	0.176574	0.101854	0.193815	0.0389851	0.427154	0.165895	0.0828801	0.11	0.0350656	0.0246335	0.0569285	0.0242454	0.0928942	0.0467266	0.0248863	0.142639	0.0988806	0.0649264
ENSMUSG00000004341	Gpx6	0.567545	0.38217	0.179348	0.981701	0.326062	0.424798	0.77431	0.611164	0.704785	1.00147	0.988836	1.32527	0.335218	0.0508989	0.353991	1.45771	1.00899	1.59839	0.598531	0.402394	0.475264	0.459091	0.695517	0.549143	0.0468052	0.168045	0.516006	0.556739	0.418924	0.548985	0.827288	0.550321	0.99992	0.681047	0.650924	0.913058
ENSMUSG00000004347	Pde1c	0.189961	0.160458	0.219214	0.132169	0.161746	0.190439	0.208672	0.249533	0.32018	0.236276	0.248262	0.28815	0.229935	0.220335	0.279026	0.205757	0.332567	0.284436	0.136116	0.0955912	0.299901	0.0680345	0.222558	0.163161	0.328944	0.180168	0.144749	0.25446	0.13675	0.180614	0.191648	0.0991436	0.087596	0.145128	0.104464	0.18218
ENSMUSG00000004356	Utp20	7.26045	6.86927	6.74135	7.77172	5.81611	6.82067	7.65632	5.92453	4.86503	7.75642	6.84765	5.72673	8.32601	8.22838	9.34707	6.43412	8.1306	6.00512	5.7269	4.96912	6.0949	4.63549	6.03357	4.88164	6.08834	5.41457	5.96957	7.18275	5.14307	6.51145	5.57922	6.18534	6.36074	4.18173	5.26773	5.38296
ENSMUSG00000004359	Spic	2.82561	3.58983	3.48816	5.49254	4.70562	3.19747	3.25176	2.67601	1.78517	2.55082	3.32986	1.7512	3.07067	2.57581	2.69321	1.41736	1.33573	2.42131	2.00467	2.09262	2.04914	1.14312	0.829127	2.12976	1.25995	1.65311	1.41597	0.815322	0.969068	1.01853	1.83313	2.36489	1.42395	0.867356	2.78889	1.9655
ENSMUSG00000004364	Cul3	37.2939	36.5589	39.9631	39.1868	42.2735	41.6142	39.6791	36.3604	43.1953	47.1947	39.9964	40.0374	48.2809	36.5102	46.9312	45.9241	44.0847	40.1106	38.2143	29.8312	34.9158	39.681	41.6357	37.9099	35.8191	33.576	30.0229	36.6535	34.6667	37.3704	40.8693	37.934	39.4367	36.478	43.5174	39.0852
ENSMUSG00000004383	Large1	2.75698	3.24147	2.38021	2.63537	3.3313	2.88631	3.1387	2.75748	2.06608	2.59643	2.86144	2.3135	2.20482	2.42922	2.55015	2.88461	2.85419	2.49025	2.61974	2.65095	2.41008	3.49344	4.06718	2.78291	2.66554	2.27474	2.28444	1.97551	2.86732	3.02066	2.94201	2.51456	2.61174	2.85601	3.10106	3.27158
ENSMUSG00000004393	Ddx56	22.5031	25.4508	21.5247	22.9677	25.6655	24.0821	20.162	18.745	20.6595	23.2175	18.7319	22.2127	24.542	23.9415	23.6375	21.4607	23.8394	22.1491	25.9768	25.3154	27.0269	20.1454	22.2933	22.6682	23.3818	18.9015	21.2188	23.4924	22.6312	16.541	20.345	19.7494	23.5557	19.5225	22.2253	19.8711
ENSMUSG00000004394	Tmed4	56.3564	48.3138	54.2438	56.3026	66.1893	67.2403	48.4054	58.8002	44.1858	44.3695	44.6265	43.5879	68.1283	60.2434	62.2446	44.9859	45.6389	47.3829	44.9965	48.5264	49.308	64.3608	63.1834	63.8528	63.6217	48.6826	51.6896	54.3469	48.7663	48.8195	61.063	61.8389	58.9117	55.6322	64.1307	66.5444
ENSMUSG00000004415	Col26a1	2.45032	4.07353	3.24838	4.04063	3.856	3.03837	3.60966	3.51941	3.42981	4.03039	3.54588	1.93919	3.65384	2.78558	4.27106	3.72783	2.55298	3.32866	4.70285	3.75392	3.28415	2.34263	2.77389	3.11797	4.69302	3.4272	5.18787	2.7876	4.56481	3.4429	3.13698	1.38769	3.51951	3.07485	2.27088	4.37522
ENSMUSG00000004446	Bid	7.44457	13.7582	11.2855	12.8724	13.4651	10.0183	11.9268	8.02981	11.4211	7.4062	11.9284	11.0202	11.35	8.43517	8.91969	10.1727	11.7911	8.57887	11.4249	13.1006	12.3828	12.2833	11.7531	11.8866	11.5892	8.90665	9.40329	10.5016	11.1871	10.5178	11.1924	9.60572	11.181	10.8314	8.37666	12.389
ENSMUSG00000004451	Ralb	5.86379	8.71599	9.3437	9.61146	8.97259	9.40007	8.15447	7.84616	7.56581	8.74948	8.22566	9.36333	6.57694	6.65862	6.68224	7.56463	6.93807	7.68733	9.10672	6.77494	7.2817	6.3718	5.68098	5.59298	4.92291	6.36569	6.41815	5.58075	5.61446	6.0768	5.36111	5.76239	5.69357	5.45548	5.49777	5.71038
ENSMUSG00000004455	Ppp1cc;Ppp1ccb	97.2043	94.0954	107.834	102.848	97.4396	90.9857	71.3743	64.1556	63.2027	65.5222	70.6592	66.463	72.9932	78.4841	77.5377	69.2721	68.5488	66.9661	73.4609	67.05	86.0362	64.7429	68.8319	84.2992	52.6622	51.9195	61.7664	50.017	54.9696	59.464	56.8657	60.6247	61.9929	59.1368	58.9164	58.1768
ENSMUSG00000004460	Dnajb11	55.2215	48.5497	44.5386	53.9687	59.4306	65.8858	50.2499	52.0853	77.1009	71.2421	59.2393	56.9555	45.8523	54.4194	41.7127	42.9054	43.532	47.7764	70.8919	79.2231	60.825	38.2605	43.1386	52.6556	52.4115	48.4595	48.3721	84.355	51.1809	49.139	50.0723	49.887	41.6628	43.63	42.0372	48.7466
ENSMUSG00000004462	Tbccd1	16.1849	15.3118	14.5439	12.967	16.1644	12.4648	16.2674	12.5546	20.8872	18.1239	15.7877	15.8305	15.2337	18.0437	17.5018	13.0132	16.1101	13.5576	16.8339	17.5244	18.7948	12.4997	10.996	15.0116	12.1085	13.2944	12.7976	16.867	13.4877	13.3745	14.0672	13.6788	13.2708	15.9142	12.5946	14.0188
ENSMUSG00000004473	Clec11a	0.85097	1.12982	0.979674	1.58614	1.05145	0.830232	0.591014	0.542269	0.618953	0.629493	0.701486	0.68847	0.677931	0.591138	0.533546	0.498506	0.88601	1.05023	0.904221	0.871673	1.24252	0.641153	0.758164	0.588539	0.52459	0.47133	0.448066	0.625356	0.585129	0.544785	0.739425	0.603964	0.486497	0.454178	0.625326	0.62682
ENSMUSG00000004500	Zfp324	0.826073	1.06022	0.741894	1.2053	1.61801	1.97714	2.61797	2.5077	3.37353	2.8424	2.65154	2.36158	2.73766	2.78432	2.40489	2.77206	2.89214	2.25043	2.15161	1.59528	1.7774	1.74752	1.84185	1.96142	1.86373	1.73912	1.47063	2.62695	2.21477	1.9679	1.95592	1.59427	2.03275	1.79891	1.94794	1.93687
ENSMUSG00000004508	Gab2	1.46808	2.82226	2.57328	2.70187	3.04382	2.05677	1.88174	1.84349	1.1879	1.62242	1.37063	1.53978	1.88705	1.70696	1.48889	1.5055	1.2996	2.36555	1.13512	1.20338	1.07904	1.07506	1.25976	1.52175	0.799306	1.08745	0.940234	0.764246	1.0793	0.978578	1.21313	1.01707	1.07837	0.870231	1.62348	1.32199
ENSMUSG00000004530	Coro1c	15.4358	17.7591	20.2366	19.7035	19.5687	22.5237	12.7046	13.2257	13.3409	12.9007	11.1364	12.8629	14.4679	15.8379	14.3139	10.5721	9.48199	13.9149	12.5845	14.5147	13.367	14.2635	14.3371	11.6981	12.295	10.4851	10.6839	11.7739	10.0236	8.626	12.0686	11.2279	12.7345	14.9594	11.0751	13.6759
ENSMUSG00000004535	Tax1bp1	62.1182	65.2688	61.283	63.9309	66.3829	72.0149	55.8852	60.387	56.2074	56.9638	54.2464	54.7144	73.6778	73.3041	72.1194	61.786	60.5938	65.7011	60.3582	58.8515	63.58	67.5632	68.3451	68.7984	63.336	60.8537	63.1165	60.5984	60.0238	63.547	66.7775	66.2185	61.5006	64.0896	72.9038	64.0384
ENSMUSG00000004552	Ctse	0.553691	0.798233	0.768763	0.702193	0.842797	1.07208	0.1457	0.779096	0.232364	0.159696	0.270466	0.175848	0.299862	2.12456	0.4493	0.281442	0.621884	2.47772	0.127449	0.373263	0.56698	1.00675	0.830131	0.421851	0.765627	0.175573	0.167973	0.319935	0.159088	0.339965	0.197629	0.304956	1.05893	0.397834	0.289029	0.272805
ENSMUSG00000004558	Ndrg2	837.273	879.916	895.44	724.908	833.755	855.991	868.059	839.253	773.736	998.682	1088.34	957.032	797.541	847.934	931.538	1465.04	1377.47	1310.12	837.424	821.508	891.929	797.323	745.294	720.448	738.556	684.77	801.988	737.81	752.156	797.755	748.419	800.09	772.653	1042.17	963.834	974.752
ENSMUSG00000004561	Mettl17	23.7256	16.9622	16.9099	20.4253	21.4124	16.026	18.3576	14.889	19.8847	22.2152	19.2208	15.7705	15.5253	16.626	14.1067	15.7666	16.5311	16.0263	18.5973	22.8637	22.0127	13.5133	16.5448	18.5397	12.8968	11.2205	14.3469	17.6389	14.1062	12.8101	15.1282	15.0436	16.2751	11.4233	11.0472	11.8289
ENSMUSG00000004562	Arhgef40	30.3732	30.8175	30.4717	26.5759	41.3806	38.4752	34.6905	44.5749	27.428	28.2221	29.8027	32.8908	37.7007	34.3786	33.8721	14.6327	12.836	15.0828	26.5444	22.1121	31.5169	31.9076	33.4403	26.4849	34.1483	26.7945	31.8301	24.7025	28.3992	25.3189	32.7743	33.2016	29.562	14.0595	16.6721	14.7596
ENSMUSG00000004565	Pnpla6	18.6438	21.3652	24.2574	20.2638	23.4102	23.1765	28.7227	23.866	24.3385	27.7409	31.3903	27.2857	29.879	31.6919	25.8398	23.5964	29.151	28.2749	27.2766	23.8863	23.502	25.4756	26.1588	22.4252	28.9613	23.8741	25.3782	29.3455	32.0814	25.6736	28.8852	26.1493	24.639	31.2582	30.8146	29.8035
ENSMUSG00000004567	Mcoln1	33.3519	28.3323	32.0228	34.5132	34.8247	39.5585	33.882	28.4746	33.7622	28.3709	34.33	31.4442	32.7156	31.3713	32.1399	27.2928	24.7106	29.6745	27.2242	25.9763	33.0996	24.9798	26.179	28.851	29.3033	25.8675	27.5355	28.3322	30.1388	30.1172	26.4472	26.6501	27.5701	26.2826	26.7786	24.367
ENSMUSG00000004568	Arhgef18	10.646	10.2115	9.17579	12.0022	12.9366	13.6654	11.0214	13.9211	12.3976	12.1214	13.1949	13.775	13.1046	15.1047	14.2264	14.0091	14.2446	12.8665	12.037	13.3039	11.8176	9.91867	11.1073	10.5716	11.7131	10.6355	10.5133	11.4001	10.2736	11.1147	12.211	11.9972	10.1537	11.4625	12.678	12.3915
ENSMUSG00000004591	Pkn2	11.671	14.7901	12.5043	12.2001	15.0511	16.7776	13.3133	12.827	12.2923	14.0718	12.9875	11.5641	17.1722	12.721	14.5682	14.6687	14.903	13.2303	12.9198	12.3239	12.7958	14.3564	14.2244	14.3598	15.1852	12.7722	11.4627	12.8236	14.4386	14.4075	14.7333	14.2534	13.2542	14.6541	17.471	15.2599
ENSMUSG00000004609	Cd33	1.5483	2.18829	2.8027	2.22453	2.19575	0.729545	1.20904	0.976565	1.1564	1.01128	0.996324	1.09029	1.14473	0.988279	1.31035	0.748208	0.554432	0.693571	1.14182	1.29649	1.20609	0.520869	0.80414	1.00754	0.481068	0.897129	0.450866	0.380341	0.527237	0.536	0.80867	0.509725	0.506197	0.474945	0.823715	0.664146
ENSMUSG00000004610	Etfb	488.084	441.582	451.779	528.154	604.849	617.759	528.984	578.118	469.469	491.478	479.127	487.966	544.056	576.409	573.036	560.712	528.46	511.421	423.893	451.06	532.93	503.144	506.376	545.611	512.196	455.934	488.185	465.272	420.32	446.881	468.73	497.033	470.196	472.706	523.039	484.02
ENSMUSG00000004612	Nkg7	0.97042	1.61433	0.603636	1.78887	1.17108	1.42268	2.18521	1.95753	0.968841	1.1241	1.4972	1.53774	1.53662	1.85197	2.1511	1.34553	1.78303	2.49534	1.34369	0.517586	0.942734	0.667565	0.866343	0.628497	0.977599	1.17885	0.779036	0.844469	0.253138	0.765468	0.614163	0.973926	1.01919	0.584208	1.39256	1.72462
ENSMUSG00000004626	Stxbp2	54.6151	58.1657	48.9402	50.0463	64.2632	65.0346	57.0072	54.5224	54.0865	55.6975	54.6806	55.55	64.7973	64.3673	60.8802	59.1657	54.1422	59.0109	63.8958	54.6405	58.72	57.712	45.3819	49.8158	61.5623	48.2284	51.9606	47.2562	52.3674	48.6841	49.6816	53.1602	54.8231	50.3719	53.2184	61.0068
ENSMUSG00000004631	Sgce	2.93432	3.42353	4.74818	4.08455	4.56259	4.36248	5.97429	4.93827	3.87181	3.16672	3.7834	3.54861	5.5948	6.00444	4.11228	3.63884	4.14177	4.94188	6.15507	6.45844	6.6057	7.03467	6.11178	4.89405	7.83831	5.20133	4.99458	5.11449	5.175	6.02251	7.09577	6.25608	4.55496	3.89495	9.01647	5.57719
ENSMUSG00000004633	Chn2	15.9598	18.8023	18.5146	13.1714	21.0855	22.2902	24.3604	25.6978	23.3421	19.1541	22.0164	24.2032	24.9038	21.482	25.1524	22.4189	20.9675	23.104	23.3766	22.8408	24.799	20.1955	19.4873	18.9023	22.6964	19.4967	23.5345	19.5078	18.2759	22.3279	22.9871	22.4174	28.1179	22.5066	20.0592	22.7537
ENSMUSG00000004637	Wwox	4.94223	5.09589	4.70892	4.41996	5.64333	4.91534	4.70062	4.46002	3.68591	5.69214	5.91113	5.44953	5.16104	5.28015	5.44969	5.3894	4.55463	4.51708	6.0884	5.17982	5.43529	5.03354	6.60046	4.29597	4.64553	4.53527	5.87839	4.07817	4.30706	5.08664	4.59955	5.44109	4.66754	5.43536	5.26341	5.93171
ENSMUSG00000004642	Slbp	7.42485	10.0124	7.09392	11.2937	12.8653	10.6124	12.5223	14.4547	11.1479	14.4382	12.7822	9.57192	14.9593	13.2575	13.6762	13.4786	13.874	12.3327	11.7518	11.7893	11.5611	11.5766	12.6804	13.1278	13.3207	9.76459	8.84424	10.1953	9.59183	10.1009	10.4792	10.7253	12.9578	12.6504	15.9346	14.2402
ENSMUSG00000004655	Aqp1	28.3173	63.9092	84.3362	74.9207	73.343	98.1185	83.7833	82.9162	73.5236	67.8892	75.8355	75.24	71.2518	109.23	70.9374	86.6885	79.8418	102.38	70.0005	63.1495	67.7608	54.8173	65.3586	62.4506	51.1795	57.4934	52.8951	47.4901	65.9189	49.7349	57.6148	67.2567	59.4208	65.5721	52.7462	69.476
ENSMUSG00000004661	Arid3b	1.8716	2.24653	2.00154	2.58029	2.51565	3.73903	2.49583	2.94165	2.61378	2.20761	3.36094	2.68637	3.62561	2.58156	2.64347	2.83675	2.82049	2.74022	2.16811	1.99211	2.04396	2.62161	3.07834	2.0474	2.97012	1.97184	2.13494	2.6001	2.32163	2.43278	2.01117	2.76988	1.92833	2.32557	2.72947	2.58695
ENSMUSG00000004665	Cnn2	1.84666	3.79166	4.13461	4.39206	6.40777	4.42792	4.43821	5.09126	5.34903	4.78645	4.34978	4.56059	5.20885	5.53763	3.6108	3.93173	4.99604	5.93369	5.58249	3.48194	3.43634	3.14652	3.50939	2.84446	3.27117	3.78079	4.29667	2.80375	2.95646	2.71571	3.27184	3.48463	2.74203	3.44799	4.16713	4.31571
ENSMUSG00000004667	Polr2e	23.3036	23.1267	23.3198	28.4635	28.976	30.4658	26.759	28.6402	27.0131	23.8094	26.5724	24.153	28.1303	27.058	25.8143	29.0395	25.083	24.1472	26.2171	27.8827	27.7194	26.6653	26.5466	29.1042	25.5337	23.7051	26.2074	28.3763	27.1013	26.4885	25.0637	30.0761	24.8644	21.4382	28.8313	26.8744
ENSMUSG00000004677	Myo9b	12.5489	19.1601	16.3141	17.4892	14.4574	16.2663	11.1802	15.4357	10.986	12.146	15.0777	10.81	14.7949	16.427	14.3062	11.6057	12.6161	12.1227	13.646	12.2775	13.3167	9.33381	12.7517	11.217	15.2242	11.1033	13.3069	11.5506	12.5325	12.4941	12.8161	13.6986	10.9827	12.7124	13.1279	12.0995
ENSMUSG00000004698	Hdac9	0.586159	1.03388	0.690982	0.715373	1.29299	0.926328	0.920893	1.03568	0.524491	0.429387	0.854097	0.714214	0.488032	0.418017	0.56155	0.683721	0.75911	0.750177	0.815718	0.505547	0.397034	0.403475	0.505027	0.437464	0.526017	0.50902	0.467784	0.426008	0.383532	0.686562	0.850397	0.372245	0.691062	0.43179	0.55791	0.570474
ENSMUSG00000004707	Ly9	0.905677	2.64983	2.1154	2.37644	3.6184	2.38733	2.75688	2.66365	2.09054	2.18036	1.93925	1.76558	2.37346	1.63263	1.97501	1.50594	1.65196	2.68138	1.74318	1.86963	1.80729	0.839516	0.787627	0.814012	1.19947	1.46835	1.25135	0.673162	0.824806	1.30787	1.45426	1.18844	1.05214	0.832983	1.88403	1.80023
ENSMUSG00000004709	Cd244a	0.382419	0.541938	0.322788	0.316888	0.293489	0.286027	0.165872	0.119542	0.0938459	0.0808454	0.367179	0.155505	0.337836	0.40972	0.181883	0.437141	0.135425	0.223731	0.174196	0.59863	0.239487	0.278972	0.137932	0.211919	0.0471704	0.114327	0.141826	0.0974877	0.0865543	0.240375	0.178859	0.202344	0.17526	0.0319842	0.293014	0.330403
ENSMUSG00000004730	Adgre1	4.89026	14.8214	13.7272	12.1517	19.4032	15.1722	18.5463	21.5303	13.583	15.1952	18.6577	13.5314	15.2293	10.026	11.4198	10.3366	12.4251	15.8666	11.6485	12.8559	9.87233	6.716	7.32498	7.37948	7.86398	9.12478	7.23679	5.61876	6.10836	9.05933	11.0278	14.3791	7.22092	6.00372	9.64332	12.9375
ENSMUSG00000004748	Mtfp1	14.674	11.9265	12.8536	12.5722	21.8521	28.5571	28.6278	29.228	25.2402	24.7112	25.6344	21.3483	26.2189	23.0689	24.8881	28.9873	28.1801	26.2809	25.1589	21.0485	23.8317	22.1061	23.0534	24.7491	22.8833	21.5118	18.2759	26.6967	23.7078	21.7095	26.3563	25.5057	25.1758	22.6203	28.3146	27.7858
ENSMUSG00000004768	Rab23	5.06068	4.63181	6.14237	5.34364	5.59518	2.91171	5.79098	2.72396	6.7069	7.22265	6.64103	7.73633	3.00173	5.42692	3.85493	5.01215	4.5863	4.26882	4.4822	4.17698	4.59489	2.6284	2.91594	3.80757	2.31584	3.21132	3.32854	3.59241	3.62402	1.82077	2.84657	2.21875	2.70303	2.30719	2.75042	3.03475
ENSMUSG00000004771	Rab11a	93.6087	91.2232	95.8564	88.3104	90.1193	100.023	79.7537	85.7578	84.7847	79.0739	73.7616	70.4067	85.5607	92.9469	81.2003	73.9849	68.9428	75.9785	94.8568	86.5168	85.8667	86.4432	90.2433	82.9132	94.1063	82.7224	78.1094	84.8043	83.4707	85.5355	80.2119	80.0229	75.6204	87.7214	87.4101	87.3431
ENSMUSG00000004788	Eif2b2	17.0251	22.0101	20.5103	18.8158	21.1624	30.1385	19.2012	19.3686	17.3618	21.5553	19.4626	19.3421	24.4656	22.5668	24.7626	17.8245	18.2218	20.0762	13.4843	20.8435	16.5583	18.1693	25.9362	20.4637	19.7915	16.2135	19.0617	23.8251	21.0308	19.0783	22.5045	16.8143	19.8367	13.0252	17.9471	14.3137
ENSMUSG00000004789	Dlst	116.525	99.2377	116.126	126.096	144.481	145.656	105.926	129.375	83.3753	100.816	105.003	104.242	133.384	127.528	166.218	107.21	101.71	106.725	82.4522	94.4653	106.714	142.624	137.748	118.475	137.555	112.435	128.128	107.789	101.942	114.469	128.749	126.2	134.265	115.127	146.566	124.235
ENSMUSG00000004798	Ulk2	9.35597	11.4548	9.73642	8.04882	11.3756	13.9265	17.4211	20.0039	21.5706	20.3422	18.6832	18.0912	14.1429	17.2013	13.2566	19.313	19.9901	17.9081	17.4749	16.7201	17.4559	20.3679	21.3029	12.9452	19.0651	20.0096	18.6233	26.6608	21.5234	24.3309	20.4029	22.3069	20.5037	21.9183	18.8056	21.7199
ENSMUSG00000004814	Ccl24	2.20521	6.25619	4.82676	2.28958	3.67534	3.17763	3.47556	6.20089	4.6579	3.73547	2.37674	4.07853	3.30415	3.37495	5.19462	4.53412	3.91838	4.30258	4.15436	5.15407	3.60116	1.76821	3.28399	1.6655	2.40924	2.53532	2.41062	3.18964	2.43649	3.32994	1.24591	0.59444	2.11835	1.80755	2.57971	3.29182
ENSMUSG00000004815	Dgkq	14.3561	14.3352	12.1181	11.634	14.1682	16.846	16.1876	15.3176	12.4596	17.1206	17.5713	14.956	21.5426	16.1458	14.7136	15.2879	16.3188	15.3111	14.4134	15.6275	13.7274	13.6237	13.3691	11.803	17.012	16.0921	15.6088	16.2834	13.4008	15.7248	15.4406	14.2949	15.8828	16.4634	15.1672	17.0885
ENSMUSG00000004837	Grap	4.53171	4.61301	6.82799	4.30419	8.02933	5.64866	6.43663	6.65824	5.02518	5.82353	3.65363	4.59893	8.7941	3.69267	4.57015	3.7642	5.14344	3.79027	3.25678	3.79105	3.25652	5.12496	5.87206	3.73701	4.76481	3.14632	3.4405	2.04487	3.45769	3.62558	2.99387	6.85991	2.53483	2.77513	4.52986	2.21165
ENSMUSG00000004843	Chmp2b	25.4224	26.0977	26.7071	26.6411	28.2685	23.3779	22.142	23.8942	19.7856	22.4059	21.4017	22.0875	23.5643	22.5831	22.1827	24.4474	24.1589	24.3033	23.553	21.2178	21.7115	23.8555	24.4071	22.6514	20.9407	18.3286	17.7139	15.8175	20.4399	18.6281	21.739	20.603	20.5848	20.9853	22.6124	20.6321
ENSMUSG00000004846	Plod3	8.574	11.5935	13.1571	10.4517	13.1778	18.2802	18.7859	25.7285	18.9759	18.4321	16.8483	19.2177	17.98	18.0715	16.3761	16.9992	17.3933	16.7554	16.376	17.9527	13.3261	19.0879	14.1533	12.0373	19.436	14.5355	15.253	20.6685	16.7367	18.7983	16.844	18.735	16.9991	16.2543	18.565	20.3491
ENSMUSG00000004849	Ap1s1	20.9223	24.9328	23.7881	27.8026	31.3808	30.4129	20.6194	26.6728	25.3184	27.504	22.4887	23.083	22.8096	32.6551	26.8969	30.2958	24.6017	30.2144	21.197	26.3104	26.7703	26.3896	23.7577	23.8123	27.9695	24.3381	25.8124	21.8494	20.9862	22.9473	23.8234	24.7732	25.5796	24.5579	23.8378	24.1867
ENSMUSG00000004864	Mapk13	0.595574	0.999508	0.972863	1.10166	1.03875	1.66321	0.220045	1.14638	0.140565	0.304892	0.698317	0.567942	0.238086	1.36125	0.31475	0.363696	0.592367	1.97126	0.261809	0.327492	0.483331	0.437224	0.631867	0.644365	0.613281	0.187086	0.355911	0.160629	0.429421	0.243303	0.644563	0.300533	0.309989	0.142989	0.218891	0.237683
ENSMUSG00000004865	Srpk1	13.474	13.19	14.3239	11.2937	14.7006	19.4541	17.1044	18.2428	14.3881	14.2703	14.052	17.2312	19.9816	14.7518	14.0025	15.8218	17.2883	15.4605	14.7622	13.6002	12.3736	15.6229	21.2491	14.5634	14.9637	14.3928	11.9935	15.2389	15.8372	17.9464	16.1708	17.1002	17.0691	15.716	13.7843	16.0741
ENSMUSG00000004880	Lbr	7.35893	9.91503	9.34401	10.0765	8.35143	7.98898	7.88186	5.16734	5.33154	5.75497	5.30743	5.7295	5.88749	6.07709	5.92333	5.77664	5.20641	5.83324	7.19889	6.00665	5.21224	3.63051	4.71059	5.65195	4.14717	3.92969	3.94097	5.13136	5.0838	3.95095	5.33137	4.71346	3.65774	4.86305	3.81573	5.71615
ENSMUSG00000004891	Nes	0.301193	0.439339	0.642278	0.569306	0.583872	1.08499	0.532448	0.65309	0.69587	0.82209	0.684769	0.615325	0.392724	0.633767	0.484998	0.638538	0.720499	0.780604	0.867784	0.717351	0.961868	0.800709	0.837186	0.740966	0.525118	0.39764	0.449481	0.719812	0.352479	0.477222	0.477911	1.07847	0.69519	0.503672	0.663425	0.677477
ENSMUSG00000004895	Prcc	13.8353	13.1245	12.4086	13.1872	15.1074	18.1141	17.2623	19.4635	16.8192	17.9756	18.7497	17.6533	19.0809	18.7436	18.8941	18.8361	17.4465	15.7646	14.4492	15.4108	14.8912	15.1774	14.3631	14.4464	17.6699	14.1922	14.3363	19.2646	16.8006	17.0699	16.5833	16.8892	15.4756	16.4589	16.6224	16.2105
ENSMUSG00000004896	Rrnad1	7.91748	8.11704	6.9355	7.73823	9.14817	8.4566	8.03	8.68007	6.09656	7.35473	7.21206	6.61961	7.28564	9.24041	8.44312	8.00924	9.21168	8.37313	8.91015	8.50825	8.62574	6.99552	6.25936	8.58735	8.49084	7.69453	8.49703	8.67497	6.73232	6.71282	8.02767	7.53647	8.29151	7.32922	9.11299	7.72994
ENSMUSG00000004897	Hdgf	107.492	111.964	106.207	100.165	108.456	146.109	122.292	134.303	124.593	127.089	121.391	127.838	143.222	129.077	122.485	125.01	133.761	115.025	135.93	122.126	121.576	155.795	157.23	139.037	144.717	108.26	113.693	129.591	126.519	123.537	124.839	135.825	119.307	133.07	134.123	131.541
ENSMUSG00000004902	Slc25a18	0.73673	0.456781	0.504262	0.9945	0.891811	0.683141	0.627934	0.291865	0.416809	0.299199	0.359268	0.518775	0.702251	0.44354	0.415816	0.431364	0.48718	0.535856	0.372511	0.389625	0.50986	0.139959	0.0291576	0.460177	0.439434	0.169135	0.15733	0.403217	0.306533	0.141798	0.305386	0.237297	0.349547	0.331246	0.272941	0.306551
ENSMUSG00000004929	Thop1	2.6728	3.4461	3.09559	4.49441	3.27586	3.57089	4.49829	4.17501	4.66466	5.33557	4.00709	5.77238	3.11002	4.94374	3.25589	3.42962	4.37215	3.64518	4.27553	4.99093	4.75594	3.4212	2.80712	3.71092	4.10455	3.39446	4.16149	4.07561	3.69559	3.4986	3.21549	3.52016	3.04562	2.67121	3.03837	2.55546
ENSMUSG00000004931	Apba3	19.8991	17.6867	20.7497	22.0241	27.9439	32.4709	40.5563	46.5783	44.0221	40.3124	39.5986	44.7344	40.845	42.2151	39.938	36.2838	46.4358	36.7989	37.3398	42.645	35.2854	33.4352	32.8292	33.1892	45.9535	39.6783	42.4964	45.6352	36.4739	37.1717	30.6231	39.5294	33.5926	40.0581	45.1801	38.7996
ENSMUSG00000004933	Matk	0.820338	1.20503	1.16461	0.780102	1.05898	0.795424	0.350503	0.753712	0.268739	0.461486	0.375679	0.582511	0.877829	0.489575	0.572894	0.352865	0.473155	1.033	0.368573	0.741638	0.497893	0.540712	0.504454	0.813226	0.338922	0.637591	0.287748	0.25208	0.467754	0.188246	0.24714	0.39672	0.764744	0.38609	0.361884	0.749159
ENSMUSG00000004934	Pias4	12.2032	12.9353	11.7125	13.9997	13.4329	14.979	13.3852	15.3802	13.8595	12.8104	15.5873	15.8082	13.8086	13.0032	12.907	13.0464	11.9515	12.7686	12.3817	11.9311	13.9112	12.8502	11.8283	12.9507	15.6627	11.9922	11.4365	14.3988	12.7207	11.5961	11.8118	11.7969	12.3855	15.7507	13.5563	12.6289
ENSMUSG00000004936	Map2k1	22.2164	26.6983	24.3595	23.0433	26.8459	31.9388	30.3407	29.3286	29.6889	30.3101	26.6641	27.5767	29.779	28.8907	29.7953	28.7458	27.1633	29.7562	28.1282	31.9663	26.82	28.8524	30.2961	27.5862	27.5915	26.5061	27.1233	30.4282	28.7011	29.3138	27.9578	28.2134	26.211	28.2215	31.9296	30.3851
ENSMUSG00000004937	Sgta	48.7545	47.6302	44.6496	45.1228	56.9657	64.5335	53.5137	56.9476	47.7171	54.0309	50.3898	51.76	62.9516	56.1137	61.1385	53.6082	56.7244	52.4514	52.5598	57.6478	59.187	54.8898	59.1179	52.3345	57.3931	48.3402	50.8288	54.7297	49.0117	48.0628	55.3	55.0308	54.1266	51.3316	60.7124	56.6554
ENSMUSG00000004939	Nmrk2	0.370325	0.334939	0.159666	0.249605	0.195418	0.141201	0.15555	0.117834	0.622617	0.306402	0.383818	0.565708	0.361586	0.870378	0.639629	0.239553	0.923151	0.129102	0.329771	0.128381	0.202639	0.0590549	0.166335	0.153762	0.136794	0.0604557	0.195326	0.1494	0.184973	0.180198	0.172343	0.0555197	0.158127	0.0285707	0.09159	0.210059
ENSMUSG00000004945	Tmem242	34.8612	42.6209	38.7802	42.8695	45.1538	34.6371	38.0593	38.119	40.5985	37.7494	37.6738	37.2672	31.4149	39.7243	39.3297	40.7255	37.8421	39.2321	43.5925	42.3119	42.2191	41.0449	37.9091	41.3399	31.1032	33.4277	39.9406	33.705	34.3822	36.239	33.9634	33.9025	39.3892	32.7818	32.848	34.0192
ENSMUSG00000004947	Dtx2	2.42259	2.58471	2.4612	2.69703	3.08905	3.13645	2.87284	3.73386	2.75487	2.72388	3.18548	2.65337	3.41092	2.92971	3.26009	3.50831	3.3933	4.2282	2.70695	2.61736	2.9775	2.5788	2.6373	2.59799	3.30978	2.6866	3.06903	3.20782	2.61095	3.32737	2.971	2.85955	2.19078	3.17518	3.10634	3.36956
ENSMUSG00000004951	Hspb1	5.00948	4.14741	8.76425	7.69552	15.4211	43.1666	29.1723	62.951	54.6521	37.7782	49.0804	35.4566	26.8646	49.2182	29.6508	28.2028	53.6546	32.018	20.9075	25.4453	21.1772	24.5316	31.1226	18.6358	56.8863	20.2347	23.3593	59.933	31.8431	31.6539	36.7958	41.108	29.4446	32.8444	35.1875	33.3448
ENSMUSG00000004952	Rasa4	2.88869	5.17936	5.02555	4.66242	5.64807	3.93572	3.81485	4.49666	2.89652	3.05659	3.8986	3.42076	3.48166	3.70052	4.61853	2.26651	3.45233	3.71523	2.74296	2.83216	2.17919	1.80102	2.15385	1.31505	2.45546	2.40706	1.70318	1.41577	2.4575	2.46505	2.75713	3.72271	1.96346	1.37025	3.55681	3.60552
ENSMUSG00000004980	Hnrnpa2b1	271.811	260.296	264.781	296.106	328.135	320.744	286.043	305.509	311.978	303.922	280.53	282.808	329.04	355.964	299.447	314.142	321.067	332.369	333.465	327.09	350.305	268.822	269.715	294.094	286.873	280.861	289.76	275.45	277.692	254.533	281.34	268.752	266.485	275.871	333.61	288.599
ENSMUSG00000004994	Ccdc130	5.02156	2.96809	6.2531	7.37812	7.90295	6.68088	5.68395	7.12499	6.86409	6.92104	6.03367	5.23895	8.13932	7.91843	10.3021	5.89281	7.17772	7.32329	8.23917	9.05204	5.79621	6.69878	5.66266	6.44821	8.14047	6.10135	5.3061	5.79595	5.10269	5.88663	6.56187	8.02492	6.51383	5.1445	7.01021	7.92714
ENSMUSG00000004996	Mri1	16.8031	15.3694	15.8669	16.2431	19.0284	26.4609	23.9824	19.1003	20.2813	21.5447	21.0902	19.8595	29.4114	26.8562	23.066	24.1895	21.2402	22.9944	23.2336	22.3438	21.1447	21.3464	22.4604	22.7081	20.2802	18.8815	21.8695	23.2731	19.4334	18.7396	18.7879	17.7476	21.0976	20.6073	19.3157	19.1431
ENSMUSG00000005034	Prkacb	16.4113	19.1802	18.1229	17.1511	21.2304	21.0954	18.2306	19.8275	17.4119	20.9344	17.8233	18.6725	21.3587	19.1906	19.9677	18.6778	19.6429	19.0652	18.359	17.7213	16.8395	19.4556	20.554	17.7246	18.1442	18.1682	18.311	14.6062	17.7765	19.4414	18.3553	18.4873	18.802	21.2849	21.0247	22.154
ENSMUSG00000005043	Sgsh	3.05062	3.99425	3.74892	4.14607	5.53478	4.82899	3.95531	3.97403	3.8108	4.49464	4.03659	3.9469	4.31149	4.49517	3.83963	3.81597	3.31626	4.26783	3.39375	3.37295	3.26013	2.53153	2.82631	3.32209	3.53781	2.86095	2.3174	3.06636	3.54883	2.89567	3.58172	2.87234	3.28522	2.70058	2.62996	2.81875
ENSMUSG00000005054	Cstb	64.0694	71.4707	65.7247	65.006	72.1528	61.1842	56.1704	68.3348	64.922	59.5905	51.9163	55.491	52.9538	66.8719	56.2791	61.965	58.722	61.8588	61.6838	70.363	71.9423	70.1558	64.8531	54.9436	69.9162	56.8621	55.8962	55.221	57.1098	57.1423	56.3397	58.4316	61.0748	57.4951	59.2871	55.7098
ENSMUSG00000005057	Sh2b2	2.046	2.40665	2.0789	1.93031	1.62899	2.79096	2.85199	3.34452	3.83264	2.29956	1.81508	2.01013	3.23317	1.67284	1.40283	2.05305	2.60683	1.76327	2.89992	2.24415	1.65149	0.706367	1.06871	0.880266	1.0767	1.84449	1.86857	2.46393	1.5389	1.50255	1.16701	1.35175	1.50506	1.32936	1.78307	2.18247
ENSMUSG00000005069	Pex5	62.0175	60.5178	57.3468	58.3293	75.5116	85.85	70.6345	76.1721	63.0694	70.8966	70.3251	67.759	86.9289	79.3038	83.1856	77.0769	70.3584	74.4969	73.4863	70.5454	82.5131	95.835	88.1766	77.7002	96.9381	71.2754	70.2167	77.8252	68.8149	71.3431	79.7596	84.7405	83.1036	78.6391	82.3558	80.9847
ENSMUSG00000005078	Jkamp	11.021	12.6961	8.95158	13.1727	16.3083	14.6781	14.7796	16.3988	16.4996	15.7932	15.164	15.4256	15.0178	15.1546	16.6423	15.8465	17.1757	17.96	17.6111	15.5755	16.3502	14.2408	15.7217	13.921	15.0151	13.5918	14.5682	15.1839	14.1958	14.5576	13.6264	13.2671	13.15	17.1297	16.5376	13.2339
ENSMUSG00000005087	Cd44	3.43773	6.96251	6.06419	6.27344	10.1428	5.50406	5.14717	6.02443	3.66637	4.14589	6.17702	4.42001	5.59593	6.46473	5.89979	3.59123	4.48006	7.31476	5.31443	4.87375	3.59228	2.80183	2.33982	2.80789	2.84104	3.5437	2.58583	2.32056	1.97792	3.13874	4.19056	4.52083	2.82716	2.34468	4.91424	5.81557
ENSMUSG00000005089	Slc1a2	53.6516	53.6854	74.573	35.7808	51.3324	54.6347	53.5486	69.013	49.9311	59.3916	62.1935	54.8633	54.5871	50.0383	51.3505	66.3676	71.1861	60.9127	47.3403	39.0858	44.6579	38.4899	43.8471	50.8879	36.6982	35.4685	41.0297	29.4677	39.489	32.8766	38.7683	32.9937	34.3217	41.279	47.6304	43.3275
ENSMUSG00000005102	Eif2ak4	4.62726	5.87427	4.72228	4.15926	5.1698	5.33676	4.11898	3.92597	4.00886	4.04058	4.01244	4.6977	4.09066	4.24936	3.45642	4.23468	3.70805	4.44575	4.09268	4.122	3.68605	3.35047	3.99664	3.29508	3.83554	2.9126	2.94231	3.13581	3.50844	3.63483	3.84768	3.217	3.82122	3.24907	3.43802	3.26977
ENSMUSG00000005103	Wdr1	22.876	27.1957	30.9084	31.2115	29.6791	30.1967	24.5271	29.0315	24.6387	26.7031	24.4258	27.5047	25.7644	25.897	25.4221	23.7865	27.334	27.6921	22.4226	23.3981	22.8861	23.4956	23.2022	20.5944	24.2077	19.5485	22.7865	23.6849	18.9727	21.6699	19.6613	19.4692	21.4899	20.2004	23.0138	22.9821
ENSMUSG00000005107	Slc2a9	20.8926	24.7562	17.7164	31.4129	27.8637	27.5435	25.5675	27.6561	29.1944	32.3027	31.21	33.1558	31.8282	28.7911	26.6364	34.0657	34.5347	25.0278	34.0443	32.807	36.4828	38.3284	29.7611	24.646	27.0128	25.4925	32.4199	25.1552	29.8005	32.0702	30.4527	27.5913	30.7542	30.9116	24.3957	31.3669
ENSMUSG00000005124	Ccn4	0.0787559	0.421685	0.45841	0.196545	0.359861	0.683077	0.842458	0.54518	0.971984	1.21505	0.903648	0.968368	0.796113	1.14587	0.457324	1.07837	0.592682	0.829589	0.369398	0.338174	0.456603	0.249668	0.299981	0.234167	0.520656	0.742473	0.421475	0.642334	0.959939	0.951277	0.476826	0.592027	0.930123	0.643592	0.39579	1.09971
ENSMUSG00000005125	Ndrg1	7.12997	9.02743	14.9262	9.43444	14.1414	29.0092	30.8128	39.3483	43.7958	29.6881	23.7904	25.3058	21.0862	24.2192	12.3802	33.6369	34.3518	46.5812	11.9024	13.3786	10.7493	20.2584	24.5233	18.2157	29.1809	18.6607	20.2177	20.318	29.4558	21.1741	21.4127	23.7676	23.1684	22.6621	20.2556	28.6611
ENSMUSG00000005142	Man2b1	52.7859	65.4766	62.4326	68.3439	71.3618	65.7923	58.3089	56.4435	46.0646	50.3367	53.5895	51.316	53.1581	53.6111	52.7257	52.6455	50.9708	52.484	59.2202	60.6574	63.7332	49.2222	48.7297	51.303	47.7949	44.4755	48.5709	41.6789	42.7587	42.8074	50.5095	48.9524	46.3842	47.8789	46.6866	49.9778
ENSMUSG00000005148	Klf5	0.0349043	0.0711797	0.130914	0.0823153	0.076019	0.38782	0.0893666	0.0437919	0.0606654	0.065329	0.382234	0.067491	0.0613364	2.12916	0.146106	0.0942405	0.472916	2.42183	0.109478	0.0981615	0.0206519	0.0462578	0.286656	0.100486	0.068561	0.0798838	0.122392	0.0630759	0.0837094	0.0930392	0.0606875	0.0864041	0.0476805	0.142183	0.119284	0.0837999
ENSMUSG00000005150	Wdr83	17.9543	19.2033	16.659	18.2272	21.9138	22.9172	15.412	18.3415	18.5985	16.8143	15.624	17.9577	20.0371	19.5082	18.9505	14.6092	15.3663	18.8047	19.5819	18.9602	19.3235	18.5423	17.9398	17.8617	18.985	16.857	17.7186	18.3577	14.8059	13.6415	17.7518	17.6453	15.8985	18.2209	16.3913	15.5131
ENSMUSG00000005161	Prdx2	83.3199	86.1428	86.6739	77.0808	93.119	88.6406	85.8063	93.4045	81.415	86.5758	82.5311	82.2665	89.4826	82.1147	76.3037	91.2469	91.4332	90.1531	96.3922	92.8406	86.9635	109.382	102.788	91.7855	96.3561	77.055	96.2516	95.2127	94.1874	96.1768	101.716	93.4907	93.6633	96.171	95.3726	93.2
ENSMUSG00000005198	Polr2a	15.924	18.7386	17.3049	17.3968	19.2524	19.0709	18.4002	19.9853	14.9885	16.0993	18.6385	16.1811	18.8043	19.3523	19.1499	19.9836	17.7891	19.7749	16.3479	17.7457	19.2092	14.1927	16.0553	15.5767	19.5259	15.2548	15.6849	17.1406	14.7024	15.0836	17.2693	16.3463	18.0845	17.0415	18.7473	17.9004
ENSMUSG00000005204	Senp3	33.1785	31.8816	32.9219	33.0086	37.9923	43.6432	32.391	36.1672	30.7196	34.284	36.2435	27.0561	47.3045	38.6891	37.9118	42.2528	37.6901	50.1141	37.102	46.3635	43.6477	30.7681	33.1548	41.5256	47.4752	31.9505	34.6891	33.3784	30.9962	27.6496	42.8674	36.7124	38.2565	30.7552	34.7672	40.6781
ENSMUSG00000005220	Corin	0.210937	0.164908	0.158266	0.438633	0.631075	0.283382	0.243671	0.351897	0.0539475	0.17861	0.15037	0.216953	0.240008	0.610946	0.484723	0.360582	0.345329	0.522433	0.0718175	0.178625	0.183091	0.194946	0.0921995	0.10706	0.085371	0.0767238	0.046591	0.0336912	0.0397104	0.0662304	0.0755871	0.0991792	0.59804	0.147174	0.224434	0.180166
ENSMUSG00000005225	Plekha8	8.93042	8.6333	8.98271	9.2419	10.4268	13.2385	9.20107	12.6989	8.87714	10.7707	9.34752	9.19732	14.2455	12.1107	12.1154	10.5527	11.5994	9.9122	7.42827	8.17667	7.43052	14.4789	15.6935	10.2393	12.6049	9.71027	9.82171	10.123	9.86664	11.0062	13.7436	13.8102	12.5471	12.491	12.5505	14.0347
ENSMUSG00000005232	G6pc2	0.179143	0.834518	0.267353	0.494242	0.789479	2.18263	1.63872	0.993541	0.520611	0.18151	0.825023	0.5364	0.495808	2.63175	0.958428	0.41237	0.455558	0.629619	0.696301	0.164903	0.175262	0.277888	1.20854	0.408717	1.74019	0.568417	0.516948	0.644341	0.789421	0.260202	0.436675	0.580481	0.205595	0.474006	0.477151	0.252649
ENSMUSG00000005233	Spc25	3.16747	3.08169	2.4159	2.59416	4.90207	10.7804	3.96073	7.35059	3.962	2.97163	3.42094	2.61168	10.6321	6.8553	4.08338	4.67402	4.86851	5.63415	2.54855	2.04793	2.65901	8.72664	10.9583	3.42653	9.76508	7.78456	4.59013	7.74279	6.53784	11.6044	8.42084	10.0791	7.52549	14.9347	14.1855	12.5218
ENSMUSG00000005237	Dnah2	0.0722807	0.0379224	0.248109	0.243153	0.115312	0.210934	0.0740821	0.12684	0.100197	0.512639	0.0956626	0.32334	0.0431716	0.0529579	0.0610023	0.026068	0.163222	0.0457686	0.280794	0.502412	0.0775472	0.0394691	0.0509373	0.107023	0.133227	0.145719	0.117764	0.117484	0.252946	0.757529	0.081953	0.213679	0.359027	0.0563928	0.144294	0.504026
ENSMUSG00000005251	Ripk4	2.12575	2.61447	2.28855	2.48036	2.17727	2.37795	1.84211	2.41354	1.33987	1.85297	2.14775	1.64454	1.86807	2.39003	1.87207	1.88434	1.43882	1.70807	2.05072	1.5975	2.49174	1.83399	1.71802	1.66648	2.29538	1.76181	1.96598	1.78951	2.01111	1.42782	1.93314	1.98211	1.56665	1.57477	1.91365	1.62116
ENSMUSG00000005262	Ufd1	43.1252	44.061	41.086	44.3233	44.8112	48.3663	36.0339	35.3086	34.4127	36.7368	33.2	33.0799	44.1572	45.9074	39.9106	35.0096	34.3911	34.9644	35.0722	33.432	36.7752	35.0862	38.2833	39.5019	38.5765	33.7425	32.412	35.0428	34.9677	32.613	39.0336	37.0546	35.1269	37.4556	39.1606	34.2894
ENSMUSG00000005267	Zfp287	0.292073	0.455417	0.438952	0.482365	0.708026	0.610461	0.497578	0.570433	0.379009	0.258043	0.446728	0.489478	0.816022	0.890033	0.719762	0.497925	0.541575	0.531852	0.42857	0.543235	0.503931	0.560802	0.465495	0.640461	0.340186	0.632034	0.45412	0.200421	0.450741	0.51451	0.354436	0.468719	0.421971	0.342395	0.4203	0.534182
ENSMUSG00000005268	Prlr	135.561	157.381	140.026	108.805	133.747	130.972	139.699	168.42	172.067	196.178	143.025	177.422	105.058	112.132	105.285	185.521	155.297	164.349	153.945	126.454	117.585	72.826	83.16	67.4249	56.8779	43.3733	50.2243	27.9993	55.313	47.2057	54.4535	59.7442	63.8994	73.5452	69.3621	74.5036
ENSMUSG00000005299	Letm1	21.9011	26.949	22.466	17.4849	29.0312	36.0995	32.5788	38.9544	33.994	39.5444	39.6701	31.7993	38.973	46.1361	39.6212	24.3088	35.1157	30.8305	23.7089	26.7718	20.7661	37.0212	35.4942	29.5816	41.5536	29.4859	34.3274	47.9328	37.1817	37.4798	38.7236	36.5168	35.273	39.987	40.4401	36.0863
ENSMUSG00000005312	Ubqln1	55.8853	52.2753	53.1292	48.6115	63.8067	74.4992	66.6543	71.6309	74.1241	75.4311	67.2172	68.4588	76.5807	73.1036	70.4488	68.5216	73.5703	70.1337	60.0537	60.817	59.6994	66.8322	65.0536	62.0676	71.062	65.1549	60.2053	73.4847	65.3691	65.2943	67.9801	67.8395	62.3171	66.7503	71.4697	69.0524
ENSMUSG00000005320	Fgfr4	30.1979	34.8527	30.0131	28.2222	35.7181	35.4137	36.0962	28.6679	27.1987	31.2886	32.1329	33.0707	26.6807	30.422	23.4138	31.7245	31.7299	29.0016	27.5322	27.5499	29.8708	27.3235	26.8006	30.8497	26.6202	23.4564	23.5063	25.2325	30.7845	29.361	27.8376	26.0265	28.8062	31.3868	31.6387	31.268
ENSMUSG00000005338	Cadm3	1.95989	2.28614	2.97049	4.24614	4.01596	4.76261	3.85793	4.84415	3.94592	5.86859	3.05153	4.01991	3.89103	3.2818	3.18377	6.26766	3.78203	5.4165	1.85289	2.6579	2.39723	2.44035	2.53342	1.78554	1.53544	2.73881	3.04445	1.90911	2.65967	2.26844	2.41482	2.7777	3.01853	2.68199	3.05051	4.01458
ENSMUSG00000005339	Fcer1a	0.476362	0.553125	0.0645712	0.318044	0.236079	0.553611	0.366172	0.727651	0.352668	0.189813	0.466874	0.104227	0.0593945	0.182673	0.250477	0.485826	0.60734	0.440436	0.848583	0.950683	0.340921	0.472979	0.36943	0.843216	0.397884	0.356879	0.465089	0.302298	0.161835	0.298626	0.234177	0.281715	0.246658	0.449431	0.864124	0.516606
ENSMUSG00000005354	Txn2	148.312	159.196	155.887	180.534	165.605	168.46	165.915	163.2	145.143	155.277	152.663	161.19	149.379	164.784	175.092	159.983	162.636	148.205	156.201	155.219	179.546	165.013	153.662	173.64	147.467	135.993	150.597	147.647	141.765	132.964	136.842	145.585	149.149	136.707	148.888	141.043
ENSMUSG00000005360	Slc1a3	0.619957	0.661991	0.458955	0.820824	0.50826	0.540634	0.512707	0.475856	0.514989	0.393673	0.87512	0.525997	0.601265	0.261775	0.801948	0.325762	0.674009	0.520942	0.381283	0.515937	0.409426	0.167647	0.51204	0.130529	0.100154	0.121749	0.109521	0.0920622	0.297598	0.496205	0.503628	0.36842	0.19957	0.611911	0.342561	0.563656
ENSMUSG00000005362	Crbn	22.2456	24.4441	23.5576	21.9486	23.4547	23.8649	19.9233	22.8685	18.2619	21.3716	20.0354	19.5143	26.589	23.4423	25.618	24.6893	23.6585	21.6457	21.0537	19.0434	20.5991	24.1074	23.7059	23.2326	20.6202	18.1009	18.8519	16.5003	20.8025	20.3142	20.5502	21.8044	20.3422	20.0578	21.6918	22.1897
ENSMUSG00000005364	Il5ra	0.14387	0.22098	0.115524	0.218297	0.462265	0.309839	0.261751	0.116517	0.07251	0.146244	0.252406	0.24323	0.423525	0.150786	0.351723	0.209627	0.251781	0.317859	0.210007	0.238415	0.133993	0.119984	0.186581	0.10843	0.168098	0.0878267	0.168099	0.119899	0.0642785	0.0800485	0.15326	0.148208	0.0558726	0.0791245	0.118861	0.0851259
ENSMUSG00000005370	Msh6	3.31655	4.63269	3.72774	4.2086	4.10397	5.16182	4.4793	4.73671	4.43163	4.45429	4.10549	4.82102	4.49271	4.10687	3.66943	5.11673	4.82168	4.10386	4.0825	3.64603	4.16697	4.70964	4.23227	3.82379	4.38908	3.83095	3.68944	4.72745	4.18612	5.62547	4.25299	3.86075	3.82641	4.43265	4.56517	5.65336
ENSMUSG00000005371	Fbxo11	14.9942	16.5541	16.5021	16.8966	17.0781	15.5353	13.0262	13.6047	11.7612	11.5275	12.6789	14.8897	14.7733	13.6783	14.4092	13.5803	14.9428	14.3969	13.2418	13.5168	14.6995	12.2563	12.3975	13.9238	11.2394	10.8128	11.5374	9.83424	13.0981	10.7667	12.893	13.6529	11.8607	11.9496	13.3883	11.8714
ENSMUSG00000005373	Mlxipl	89.8348	101.529	94.4562	79.8856	83.9901	102.14	174.365	182.783	233.026	230.865	222.627	231.834	183.618	178.934	182.808	200.249	182.62	151.217	172.856	157.134	152.983	143.205	130.436	88.4819	163.134	152.854	169.476	273.38	228.338	218.947	167.456	198.541	200.001	196.959	143.316	196.632
ENSMUSG00000005374	Tbl2	10.0105	7.7379	8.93516	9.37356	9.57261	8.41881	8.11919	10.0908	7.37164	7.32221	8.97687	7.3797	8.64744	9.82046	8.89402	10.2462	7.61103	7.39006	7.78671	7.42041	9.10067	7.92244	8.61552	8.88532	8.9049	6.43325	7.33427	8.12547	6.95257	7.33034	6.60639	7.8732	9.815	8.582	8.08832	6.9917
ENSMUSG00000005378	Bud23	23.0462	26.4424	31.11	26.6597	34.0555	40.7618	28.3647	33.4138	26.9905	31.7155	27.2096	26.9182	27.196	33.0139	32.6224	22.6251	25.0035	27.8777	25.0947	25.6847	27.0867	27.2741	27.8286	31.7287	29.0389	29.6599	25.8255	29.4477	26.5126	24.8947	29.7615	24.5494	26.6418	28.5097	32.1581	25.543
ENSMUSG00000005397	Nid1	6.37426	8.81278	11.7936	9.93826	11.9199	8.81376	6.19559	7.15188	5.31607	5.89054	6.02339	6.25557	6.33724	7.82358	5.38791	5.81649	6.31338	7.17544	5.76535	5.44535	6.84274	5.89895	4.78355	4.46157	2.8156	3.69678	3.64074	2.55176	3.51293	4.26513	3.6068	3.68334	3.72345	4.22068	6.54585	5.05078
ENSMUSG00000005410	Mcm5	0.288754	0.67544	0.603262	0.873135	0.915294	0.732568	0.779707	0.824945	1.01516	0.833424	0.577225	0.900413	1.03002	1.0722	0.445831	1.22155	0.872701	1.85011	0.941375	1.08957	0.628232	0.555006	0.479158	0.328691	0.470902	0.584207	0.696963	0.587204	0.602286	0.669134	0.555608	0.678186	0.47838	0.913592	0.721647	0.46025
ENSMUSG00000005413	Hmox1	52.206	76.892	103.626	101.384	48.3039	42.331	32.8412	29.4693	27.4499	27.6552	28.9227	26.1103	40.3242	28.3374	41.1404	20.6979	21.1912	25.6916	33.3467	39.0903	30.285	18.3828	18.9268	20.3075	19.4012	25.3091	16.9326	14.8286	21.3595	23.2614	19.3099	24.1612	15.756	17.8597	38.8036	28.3057
ENSMUSG00000005417	Mprip	57.3943	61.551	59.828	72.8935	64.7933	68.7771	56.4896	58.4158	45.9406	44.8315	47.9764	49.2102	56.0217	58.3419	55.5619	50.5368	48.5172	49.3317	58.4714	56.7782	55.6606	53.7623	54.8671	55.1739	51.8633	50.1958	52.4261	51.6228	51.7671	52.9541	51.929	54.0081	50.8586	50.555	54.6459	57.4136
ENSMUSG00000005442	Cic	22.8381	31.9905	21.9119	24.8163	23.3691	21.1535	22.6439	26.3604	21.121	21.0259	21.6032	23.5418	21.1309	22.039	18.2141	22.5193	17.189	21.3098	25.6008	24.0168	23.0579	13.6322	17.0473	17.9733	21.4578	17.8831	16.1182	17.487	19.6328	19.4893	17.4984	18.923	16.8992	18.5524	20.8749	18.6845
ENSMUSG00000005447	Pafah1b3	1.47001	1.89362	2.14164	1.51577	3.5271	4.2626	2.78382	3.2416	3.33652	3.14975	3.43937	4.38487	4.40592	4.73624	2.97921	4.10313	4.39997	5.10294	3.6376	4.64635	2.65267	3.8651	4.2657	2.00237	5.36769	4.84476	2.78232	4.132	3.36488	4.4386	3.57531	4.28474	3.79986	6.97505	4.36761	6.90639
ENSMUSG00000005465	Il27ra	0.222978	0.938801	1.034	0.504373	1.28435	1.17349	1.31009	1.47272	1.29006	1.01539	0.89118	1.19863	1.28884	1.79466	1.28801	1.02117	1.43282	1.81688	0.933784	0.810101	0.839596	0.386531	0.94312	0.662895	0.495795	1.00263	0.91507	0.576247	0.93777	0.849899	0.633482	0.802439	0.852458	0.752535	1.37086	0.83826
ENSMUSG00000005469	Prkaca	31.1433	36.7725	29.9535	31.3753	38.7542	38.4118	41.7396	38.5192	36.3984	45.6867	39.7277	43.517	39.1638	36.4953	37.8947	44.7828	40.9347	38.6807	34.8367	37.1071	33.6922	41.2619	40.6414	36.372	35.3073	35.2157	36.1243	35.9141	38.1962	38.0682	39.8015	38.4185	41.5188	39.2556	37.3658	43.0783
ENSMUSG00000005470	Asf1b	0.27593	0.245884	0.444901	0.262488	0.75006	0.527242	0.411478	0.460652	0.538415	0.386484	0.482837	0.4254	1.22791	0.257087	0.350894	0.329163	0.401088	0.519191	0.251546	0.258097	0.137204	0.241032	0.533518	0.165116	0.304068	0.153722	0.270942	0.77468	0.509647	0.396744	0.464052	0.397307	0.376294	0.4465	0.323144	0.593813
ENSMUSG00000005481	Ddx39a	13.6881	12.9355	13.3995	15.9228	18.7316	17.1417	12.6256	12.7623	12.8364	11.533	11.5206	11.3759	14.609	14.0456	14.6893	10.4495	10.9251	13.056	12.0148	15.0709	15.4205	9.2953	9.46898	15.2222	10.4387	10.4064	11.0785	13.0471	11.5869	7.74144	9.39471	8.96031	8.89734	9.06212	10.0152	11.3058
ENSMUSG00000005483	Dnajb1	6.90597	8.76923	7.95649	7.74579	7.45257	9.77691	8.3695	13.0105	7.26404	8.89657	8.01088	6.89858	8.67227	10.0632	8.81612	9.33701	12.5759	9.03181	8.89308	8.85219	10.466	10.3189	11.0342	8.24671	10.8333	10.6994	9.03457	12.7546	7.40712	9.11996	8.4852	10.829	8.45826	10.213	12.4502	11.2926
ENSMUSG00000005493	Msh4	0.932315	0.847673	0.967884	1.17725	1.54678	0.743308	1.04295	0.648895	1.13443	1.00767	1.04405	1.15389	1.38548	1.09576	0.617713	0.845838	0.834557	1.3243	1.3629	0.918017	0.915672	0.649969	0.960817	0.673909	0.997904	0.922502	0.593621	0.532668	0.748468	0.784645	0.847935	0.877928	0.621114	0.864613	1.06604	0.892665
ENSMUSG00000005501	Usp40	11.8653	9.01671	10.2479	10.9467	15.8675	17.146	14.3453	16.4498	14.4511	15.8259	15.6381	15.9519	18.3099	16.967	17.563	16.9482	15.0137	16.9185	12.7162	11.4274	14.2065	15.2639	13.5143	11.4415	15.1488	11.967	13.0847	11.7495	13.2341	13.2657	14.2089	15.7787	12.1093	12.2196	13.4163	14.7932
ENSMUSG00000005505	Kbtbd4	7.84754	10.8446	9.27887	7.46236	10.4148	12.1967	11.6493	11.7838	12.1354	10.54	10.5827	8.82847	13.294	12.6044	13.0514	13.1236	11.8872	12.196	12.5283	11.3447	10.9792	13.4711	10.9585	10.2105	12.7394	11.3982	8.98092	11.5688	12.7959	11.7603	13.4636	15.0415	12.6333	10.7837	15.6724	12.3512
ENSMUSG00000005506	Celf1	27.859	25.8564	25.9837	29.3954	31.6771	28.4204	32.189	29.3387	25.8281	27.7305	29.5617	26.599	34.2703	36.1257	30.4218	31.2892	28.4564	29.7216	29.9324	29.609	32.2094	26.2437	25.4562	33.1614	30.4421	26.6362	26.3698	27.6586	27.04	28.9692	30.0135	29.6238	27.4796	27.6396	31.9405	31.6838
ENSMUSG00000005510	Ndufs3	123.803	121.938	127.038	134.99	146.853	136.131	123.49	137.354	121.497	126.708	127.96	123.91	118.373	136.221	144.978	137.739	138.231	135.448	130.478	132.464	143.701	141.097	147.317	145.667	130.955	125.587	141.687	125.443	125.276	134.966	146.198	135.766	144.562	132.296	139.01	131.565
ENSMUSG00000005514	Por	653.821	562.475	662.86	701.947	523.273	467.723	332.735	296.349	266.975	256.724	293.871	299.125	401.849	364.71	455.274	243.179	200.94	240.893	315.512	327.111	417.36	278.743	282.379	394.102	243.751	190.383	232.868	115.07	183.793	157.316	216.137	220.108	190.832	165.766	359.867	209.618
ENSMUSG00000005533	Igf1r	0.789978	1.18329	1.21743	1.59059	1.55851	1.62825	0.887529	0.904599	0.686557	0.644667	0.668469	0.766204	1.01889	1.02693	0.650619	0.757631	0.965795	0.922212	1.09505	0.507049	0.638819	0.573737	0.69057	0.848499	0.577129	0.463857	0.436156	0.366696	0.648231	0.541565	0.663069	0.531514	0.578594	0.582201	0.553438	0.582052
ENSMUSG00000005534	Insr	32.9574	29.6391	29.6113	35.5293	35.221	32.9169	30.7781	30.9124	25.4627	29.1798	32.6829	33.5054	31.8178	33.1212	33.6996	33.7169	30.2021	30.6345	34.3267	32.7723	39.4562	27.0228	28.1864	32.0893	27.9935	26.523	30.5924	22.9758	25.528	27.2639	31.2284	32.1163	35.5927	29.7668	28.8533	29.8909
ENSMUSG00000005540	Fcer2a	0.986487	1.67096	1.11392	1.94148	2.28069	1.51329	1.80165	1.33556	1.02007	1.19969	1.49695	1.29738	1.76046	1.78593	1.25875	1.7829	1.72275	2.17698	1.14279	0.973845	0.783714	1.66479	1.0284	0.94887	1.48706	1.00522	0.942129	1.15331	0.975575	1.16533	1.1871	1.13183	1.38049	1.27016	1.31975	1.27911
ENSMUSG00000005547	Cyp2a5	260.845	377.296	327.144	143.576	165.981	207.136	335.234	287.084	361.384	573.338	435.534	575.197	282.685	145.186	267.559	586.352	558.514	397.882	463.862	291.061	386.061	1068.6	953.677	402.578	298.852	171.482	314.19	110.993	377.618	347.383	197.997	215.513	253.219	311.952	338.573	254.471
ENSMUSG00000005566	Trim28	47.4422	53.8448	54.8201	51.229	52.963	62.3864	45.6822	54.146	41.1692	46.099	49.6571	47.2539	53.9329	46.0298	46.3794	48.0662	50.9871	50.4492	50.554	45.9034	45.5311	49.4855	46.1745	44.4547	54.441	44.9389	42.9367	48.6112	53.41	42.6111	50.022	46.2521	47.4003	51.8595	53.1473	55.7368
ENSMUSG00000005575	Ube2m	50.4224	54.8275	48.438	56.7937	64.9253	78.8461	61.2857	73.9066	56.0134	55.6179	61.2613	60.0636	71.6495	64.5074	62.7699	57.8646	55.2525	59.154	53.3974	51.6251	54.9094	71.4427	65.6941	59.2904	69.1691	52.2459	52.2612	61.1378	56.5741	55.7127	62.5832	64.3312	60.5314	67.4536	67.1967	69.1597
ENSMUSG00000005580	Adcy9	10.3106	11.6855	9.99261	13.7903	12.3463	12.9328	9.98641	9.30898	7.83168	7.82181	10.288	9.60433	6.67399	8.19622	8.61193	8.75331	7.83456	8.62252	10.3247	9.03627	11.7824	8.43326	9.24475	13.0285	9.17194	8.54869	10.6089	7.19656	7.5786	7.70456	8.27823	7.76248	8.42032	9.33877	7.74493	8.59042
ENSMUSG00000005583	Mef2c	1.75724	1.93435	2.90083	4.17157	4.21577	2.39836	2.30549	1.65273	0.928353	1.31877	1.26806	1.58499	1.7131	1.66461	1.58147	1.18919	1.99061	2.45161	1.77317	1.56341	1.94342	1.31723	2.42842	1.53929	1.04072	0.8015	1.68778	1.01124	1.36097	1.51744	1.52415	2.67198	1.80771	1.19441	1.76178	1.93806
ENSMUSG00000005609	Ctr9	10.2861	10.5145	9.29053	8.75749	11.4099	11.6889	10.9641	12.0767	9.61817	13.1148	10.1941	10.1287	12.1525	12.1067	10.7936	10.7362	11.4662	12.0713	9.65999	10.2919	9.79272	10.0751	9.16074	9.72097	11.5921	11.7446	9.95009	12.0383	9.04389	11.1463	10.8922	10.1252	11.3218	10.0241	11.3155	11.277
ENSMUSG00000005610	Eif4g2	261.518	256.69	261.367	236.776	276.231	311.241	246.367	277.727	222.597	231.496	232.949	225.302	316.841	265.327	253.213	254.492	248.595	264.943	261.078	252.327	280.316	274.779	274.501	258.291	270.946	238.111	222.731	233.458	228.939	232.412	255.511	261.045	264.353	253.503	282.538	265.037
ENSMUSG00000005611	Irag1	0.338841	0.705423	0.467489	0.536803	1.29272	0.946022	0.612759	0.925053	0.601942	0.629136	1.32478	0.747891	0.42611	1.65015	0.285065	0.659837	1.03134	1.401	0.470544	0.824258	0.643564	1.03808	0.546476	0.296431	0.343869	0.732598	0.506475	0.620564	0.718763	1.24039	0.865791	0.938075	0.521423	0.742432	0.688755	1.39309
ENSMUSG00000005615	Pcyt1a	34.7616	37.2458	33.7096	30.6974	47.435	43.7218	36.3907	33.6922	29.2395	38.2092	32.3307	31.2434	39.5624	37.3346	40.8278	34.2693	33.355	27.4871	31.5661	30.5198	35.8829	43.7692	47.6021	33.1549	42.6057	31.9937	30.1205	27.8458	31.3891	35.2827	39.1697	38.0831	36.2461	34.6445	35.1961	37.4607
ENSMUSG00000005621	Zfp592	11.9795	15.663	15.2884	12.0832	16.5759	18.2171	14.9846	17.2305	12.0671	14.701	15.1178	11.7265	15.4814	18.1595	12.9349	12.8463	15.0039	14.8341	18.2821	13.808	14.2288	12.0864	13.0908	13.8028	16.5489	15.5078	13.1245	17.1707	10.7715	12.2998	14.8881	16.014	12.9533	14.0936	17.5806	18.5112
ENSMUSG00000005625	Psmd4	106.515	92.8408	99.6886	109.001	116.797	157.646	107.195	143.315	124.291	108.106	105.88	115.572	158.12	141.843	146.321	105.456	115.988	120.33	108.341	112.702	124.464	139.365	147.298	136.157	140.731	114.926	106.322	131.938	113.618	109.412	116.672	129.683	114.431	123.873	134.769	122.031
ENSMUSG00000005628	Tmod4	0.303957	0.436159	0.580563	1.18222	1.18527	1.00401	0.671883	2.77586	0.617371	0.616088	0.868301	0.29065	0.767533	0.502767	1.01287	0.800515	0.674972	0.43288	0.939599	0.899891	1.16542	0.574062	1.35916	0.758776	1.04924	0.270662	1.15687	0.436583	1.14171	1.43367	1.44073	0.405738	0.465106	0.646659	0.645621	1.35081
ENSMUSG00000005656	Snx6	29.8625	33.1085	46.7834	30.9281	28.7427	28.7029	25.1203	26.2785	21.7306	24.8229	25.2658	26.5731	30.4259	31.8125	47.7013	36.3545	39.886	41.1054	28.3547	39.0922	33.8365	18.2509	18.9923	29.6511	16.7551	25.4663	34.9745	14.8293	18.1376	20.1415	23.0951	17.2858	15.5362	41.2205	59.7463	33.7124
ENSMUSG00000005667	Mthfd2	2.84628	1.49118	1.95053	1.60544	2.06676	2.237	1.18114	2.66871	1.76819	1.52706	1.62147	1.9542	2.01566	1.65722	2.89746	1.53265	1.41873	2.08651	2.1405	3.4179	1.85049	2.83198	2.88746	2.54466	1.33632	1.6669	2.63785	1.82451	2.60143	1.33726	2.75237	1.79557	2.32277	2.85728	3.55267	2.18294
ENSMUSG00000005672	Kit	1.69917	3.3327	5.3021	3.50981	3.82556	3.47301	2.62087	2.83199	2.81269	3.14805	3.53802	2.84114	2.99188	4.5613	3.7406	4.67742	4.75838	5.52293	2.78596	1.90636	2.43997	2.86675	1.82147	2.63807	1.53877	2.88983	2.26696	1.86843	2.70803	1.80993	1.46325	1.67676	1.61253	2.95824	1.59601	2.68848
ENSMUSG00000005674	Tomm40l	31.0096	26.5241	25.6746	29.1309	24.2788	21.8843	20.0845	18.9223	15.1678	20.8655	25.3187	21.222	25.6292	36.1507	30.1636	27.207	32.2375	26.678	20.2798	17.7596	30.7462	24.0261	26.1475	23.2121	17.7181	17.4599	19.2178	16.4577	19.8994	18.9278	20.2258	16.8017	21.4575	20.3684	17.2522	19.7917
ENSMUSG00000005677	Nr1i3	362.096	279.945	317.856	273.465	269.835	321.079	334.991	345.445	243.131	317.102	314.929	308.237	329.333	342.499	273.952	368.763	449.959	388.28	270.402	260.684	352.228	301.877	366.098	289.339	195.264	175.489	203.459	113.892	226.332	179.905	229.852	258.912	200.63	300.078	127.601	275.487
ENSMUSG00000005681	Apoa2	14823.9	13618.5	14162.9	11991.6	15514.8	19590.2	17303	20038.6	17167.5	18849.4	16948.5	18107	17192.7	17270.2	17344.3	19892.9	17590.8	20015.2	18189.3	17725.6	17400	20670.4	20534.7	18246.3	18229.4	14408	18095	16160.5	16622.7	17410.8	17304.4	19788.5	21093.5	18732.7	15073.4	17731.4
ENSMUSG00000005682	Pan2	15.4899	14.7482	14.6453	19.4066	16.1001	15.5158	13.067	10.6877	11.9944	12.7503	13.0965	12.5078	13.5967	12.9135	12.1053	13.1177	11.6874	12.5921	12.6837	11.1662	12.8846	9.32277	10.0691	11.4253	11.544	9.61587	11.1563	11.8485	11.2093	11.1407	11.6534	10.4267	11.5985	10.1751	9.6984	10.5711
ENSMUSG00000005683	Cs	47.6217	42.2254	49.1084	30.7216	43.34	57.0363	64.7187	61.2169	64.3312	76.1039	62.9296	59.6157	72.4286	66.2501	65.1192	62.5897	62.0894	68.152	48.471	47.7741	46.3774	51.1307	58.6165	46.1849	56.5588	47.8453	46.3218	56.8944	60.8992	51.0069	51.4752	52.9259	53.3342	48.2111	47.2689	55.6886
ENSMUSG00000005686	Ampd3	0.1838	0.827683	0.810635	0.986666	0.623019	1.26117	1.01997	0.88529	1.22107	1.16622	1.23742	1.05325	1.41188	1.15053	1.05055	1.26753	1.60467	2.19741	0.971498	0.591766	0.632679	0.498075	0.680603	0.628953	0.738421	0.68618	0.82337	0.738467	0.75798	0.808816	0.697674	0.67947	0.580943	0.71321	1.07043	1.13685
ENSMUSG00000005687	Bcas2	26.625	29.2437	27.3379	29.0755	29.0269	28.6264	26.7326	26.6982	21.5033	25.0633	25.6925	24.6206	27.8199	26.0591	26.6921	25.639	26.228	25.1525	26.7053	28.4411	30.4105	23.4875	24.7448	24.7095	29.9423	21.8532	22.9687	21.6306	21.0893	22.7179	24.1391	22.1223	23.2268	20.2338	23.6883	21.3845
ENSMUSG00000005698	Ctcf	18.4195	22.5356	20.3112	20.5497	24.6296	24.0705	20.5278	20.0579	19.2755	21.801	19.0126	18.59	25.343	21.2449	26.7626	23.2781	24.1463	20.694	24.6917	20.5382	20.502	17.3308	19.6048	21.6796	19.4522	16.1017	17.1087	16.763	19.3512	18.8005	18.2911	16.5399	19.472	22.1404	20.5326	20.2751
ENSMUSG00000005699	Pard6a	2.2308	2.97286	2.52633	3.10931	3.01439	4.47111	5.58393	5.39932	4.95196	4.0598	3.46876	4.44733	3.6264	5.93027	3.75543	3.58958	3.82278	3.22071	4.53027	4.92669	3.28589	2.75216	3.70964	2.24423	3.90025	3.61429	4.76492	3.63449	5.92265	3.612	3.46284	4.67923	4.49905	3.89018	4.91897	5.14981
ENSMUSG00000005718	Tfap4	5.45913	3.05959	4.18482	6.11956	6.15056	4.49515	5.31025	2.10111	5.6775	4.54509	4.65447	3.97974	4.64069	3.34339	3.75217	3.32453	5.1234	3.67475	2.66393	3.20008	3.9387	4.10019	2.96905	3.19922	4.07187	2.08508	2.90215	3.83296	4.00826	3.45367	3.01383	4.14118	3.6585	2.79294	2.93335	2.94734
ENSMUSG00000005732	Ranbp1	23.4685	23.4247	25.1525	23.7561	28.6538	30.6151	27.2728	25.2093	26.9078	29.1594	26.4902	25.284	30.8702	27.4667	28.078	26.7751	26.1345	29.9561	29.2692	28.8948	26.1765	23.6142	24.4808	26.6196	24.4374	20.2789	23.7273	24.3745	23.9571	23.1854	24.5726	23.8589	24.5438	21.2746	24.4815	24.7308
ENSMUSG00000005763	Cd247	0.883574	1.13582	0.855947	1.11965	1.40159	1.65953	1.1378	1.44414	0.835757	0.900128	0.94131	0.554777	1.78071	1.12065	1.66731	0.765965	1.19813	1.11125	0.438823	0.213608	0.94806	0.820447	1.04994	1.37299	0.651426	0.451615	1.33236	0.68785	0.858235	0.956197	1.32152	0.659344	0.933609	0.798532	1.11072	0.890042
ENSMUSG00000005774	Rfx5	4.26515	5.91688	7.37595	5.9161	10.8108	9.06507	9.65273	9.25533	11.6624	11.5798	8.80804	10.9619	10.3744	10.4596	7.20025	9.87475	9.63439	10.8465	7.57195	8.86914	5.49876	5.73141	6.98812	3.63474	7.32952	5.25653	4.75087	7.67043	9.59788	8.22721	7.17845	5.64147	7.22939	8.56346	7.31361	10.3257
ENSMUSG00000005779	Psmb4	166.061	156.7	166.231	189.999	189.947	187.36	168.578	203.025	202.511	173.691	160.192	176.398	201.376	213.612	185.932	160.893	176.907	172.104	177.882	188.63	205.65	188.65	195.772	184.162	176.745	164.65	152.514	179.135	166.139	156.196	155.396	157.864	155.721	157.447	167.861	166.694
ENSMUSG00000005802	Slc30a4	4.86895	4.66713	5.13486	5.43103	5.35323	5.4812	4.24174	3.74203	4.01709	3.4495	3.51544	3.48402	4.38914	3.55245	3.79016	3.60344	4.31014	4.68715	3.33791	3.51094	3.61906	4.19489	5.35641	4.22143	3.95679	3.47037	3.57947	3.74255	3.5047	3.80889	4.47108	3.75658	3.92826	4.26482	4.58589	4.11693
ENSMUSG00000005803	Sqor	74.2597	95.3109	84.5839	93.136	80.3972	79.6974	113.432	99.6906	130.111	127.443	115.082	129.172	88.5371	88.1368	85.7692	150.941	131.221	123.593	148.116	131.075	119.757	101.314	98.1618	89.3178	91.3343	81.5223	92.2003	90.8867	103.237	103.264	97.6064	98.3128	104.962	101.464	90.7859	94.8364
ENSMUSG00000005804	Bloc1s6	10.5212	11.9656	11.7008	12.7827	13.1087	14.2062	11.9165	11.5849	12.8108	15.4728	13.3414	12.9377	13.8322	15.1742	14.2998	12.7502	13.0752	14.3681	14.9737	12.8269	14.4476	12.005	10.1148	11.5574	12.4955	9.58377	12.2005	12.6911	11.0697	12.693	12.7004	10.1327	12.7327	11.9165	10.6776	10.9451
ENSMUSG00000005813	Metap1	18.2042	17.5697	19.5231	16.0762	20.5812	19.7749	17.8517	21.2063	21.2303	20.4607	18.7762	16.5384	21.5195	20.2397	21.213	17.9903	19.8385	20.0265	20.4556	19.8408	18.9629	21.1217	21.7382	19.2158	23.1361	23.2155	18.081	19.8341	20.1293	20.3535	21.4644	20.3039	19.665	21.0792	21.8392	21.5729
ENSMUSG00000005823	Gpr108	15.0064	12.19	14.0647	15.8685	16.1717	19.0709	19.4369	17.9793	18.6822	17.2118	18.1307	17.5571	19.9047	19.3576	18.0692	20.8657	21.3948	22.1519	15.8457	15.0315	16.6355	16.0933	17.3319	18.8799	20.8905	13.4448	16.8751	17.999	17.6923	16.8961	19.7509	18.6075	16.1827	19.506	21.3299	18.1206
ENSMUSG00000005824	Tnfsf14	0.299394	0.271052	0.473791	0.469359	0.376217	0.354631	0.453605	0.606075	0.346244	0.279611	0.200864	0.359089	0.612521	0.425131	0.431725	0.298595	0.267835	0.43276	0.297544	0.373452	0.397059	0.232516	0.0908245	0.222987	0.293323	0.117074	0.228701	0.23919	0.318279	0.0588869	0.201774	0.328519	0.362972	0.294799	0.283395	0.381924
ENSMUSG00000005836	Gata6	5.11618	5.90563	6.68714	6.21998	6.35591	8.68383	5.66855	5.27208	5.05532	6.04182	5.47867	6.78833	5.18341	6.23175	5.56761	4.88618	5.78555	6.47186	4.78329	5.71335	5.35491	4.30583	4.28039	4.70347	6.16802	3.09968	4.33855	5.32767	4.34114	4.12264	5.10529	4.32802	5.51944	4.13386	5.06524	5.685
ENSMUSG00000005846	Rsl1d1	38.7781	34.1811	35.0524	34.8921	36.2058	34.4603	32.674	27.3137	28.6955	31.8716	28.8235	25.2457	42.0329	32.6633	35.5652	30.9598	31.512	31.5804	32.151	32.4897	31.7942	27.4891	28.5152	31.183	29.08	26.056	25.8707	30.4339	29.0192	28.9426	30.0753	27.8758	31.2823	26.503	29.0621	27.7708
ENSMUSG00000005871	Apc	5.07169	5.09788	5.57442	5.49124	5.97776	7.61984	6.68263	6.30242	4.70566	6.27565	6.19408	5.64503	8.47467	6.72672	6.54732	5.54806	5.68674	5.75925	6.47335	4.24845	6.07659	5.79904	5.29008	5.82886	6.68932	4.63074	5.76635	4.41042	5.22489	5.25611	6.32702	5.90804	5.06704	5.7795	6.07548	6.4356
ENSMUSG00000005873	Reep5	18.425	17.8073	19.2358	13.2421	21.6348	15.9119	15.0447	15.6456	16.3426	16.2706	14.8138	8.71083	19.9904	15.4813	18.2521	11.1451	13.1664	15.4009	12.7335	20.6507	13.5693	18.87	19.595	14.2991	18.1916	8.4537	12.2771	19.3001	13.3418	21.4184	15.6648	17.7726	14.0872	14.5041	17.9944	17.2789
ENSMUSG00000005881	Ergic3	52.2731	58.0128	56.8888	53.1083	62.0507	69.4931	70.0018	74.7564	70.6712	70.7477	68.8286	70.4374	65.2024	68.7398	61.8885	71.7649	72.0744	69.3231	66.2762	61.4267	67.2055	68.9961	64.084	55.4336	62.2505	56.1194	56.9472	69.1343	64.0915	67.5676	60.838	61.5921	59.0784	62.6664	68.0691	64.2179
ENSMUSG00000005882	Uqcc1	30.6509	23.78	22.6663	27.083	33.6518	38.3918	38.2034	36.8709	32.0296	38.8189	32.3812	29.2078	32.2613	29.291	34.6224	28.451	27.7543	35.3636	27.2592	29.6103	37.6756	41.0706	32.5367	30.3442	32.6522	28.0875	31.1318	34.7228	28.1323	29.2144	34.7568	42.6688	39.1347	38.3791	32.8788	36.238
ENSMUSG00000005886	Ncoa2	12.9341	13.3912	14.7308	18.1662	15.093	14.4541	13.9546	12.1971	12.1096	12.5143	13.4946	12.3702	13.4669	14.077	13.6212	14.2236	12.2177	11.2892	12.2872	11.8451	13.8634	10.3525	10.7946	12.001	12.1736	11.4907	12.4602	11.084	12.6836	12.3309	13.0192	11.9248	14.7115	11.7144	12.7809	14.2808
ENSMUSG00000005893	Nr2c2	8.83875	8.42262	8.61515	10.4846	10.5623	10.3346	7.40859	7.73586	5.65745	6.70727	7.05049	7.85925	9.80296	8.37639	8.24827	7.65578	6.51577	7.437	7.09292	6.33456	6.82864	7.6369	8.60954	7.931	6.96538	6.46223	6.1809	5.13704	6.51703	7.14406	7.7536	7.32327	6.97012	7.74479	7.43762	7.77773
ENSMUSG00000005897	Nr2c1	5.42642	6.37016	6.19166	6.21706	6.25796	6.74118	6.05271	6.15199	5.9791	6.74674	6.53505	7.31751	8.107	7.07561	7.19374	7.36902	6.89242	7.32423	7.00517	7.33306	8.14821	4.70707	5.47414	6.77152	5.27559	6.958	6.92654	7.40634	6.70611	7.20774	6.18531	5.62194	6.33289	6.32364	7.78618	6.90676
ENSMUSG00000005899	Smpd4	10.53	11.1151	10.678	10.5721	14.1851	11.8703	9.31647	9.20928	10.1012	10.3043	11.5448	9.96237	9.91723	11.8362	11.8688	11.2288	11.2642	10.8626	9.6607	11.3426	12.0904	9.88551	9.07364	10.2091	10.9998	8.58455	10.689	8.19242	9.11687	10.1129	9.24123	9.6939	9.12271	9.23804	10.2414	9.72261
ENSMUSG00000005907	Pex1	27.999	22.2917	24.9935	19.3217	28.655	32.9898	23.5885	34.7493	21.3626	27.2562	25.0837	26.2869	30.1815	29.4366	31.8694	30.2246	31.3194	29.6027	28.5062	24.1503	26.9359	28.8973	28.076	25.5746	30.6074	27.6794	30.4934	22.3484	27.7399	25.7092	26.9097	36.2237	34.3483	30.5875	31.1507	31.8508
ENSMUSG00000005936	Kctd20	27.4083	23.4953	28.4109	29.1013	29.1185	23.812	21.8081	18.9114	20.8607	19.598	20.3611	18.4744	21.8694	20.0682	20.8935	18.7192	18.3301	19.3732	20.9007	20.5759	23.5117	18.9575	20.461	20.5939	18.3778	19.7963	22.358	16.4638	18.0681	17.9631	20.0259	16.0748	19.3317	14.9031	18.77	18.8804
ENSMUSG00000005947	Itgae	0.0757802	0.200197	0.0907961	0.15705	0.276623	0.248702	0.193659	0.251465	0.183772	0.198024	0.156787	0.339329	0.252402	0.404098	0.224946	0.299108	0.405769	0.591536	0.10849	0.212841	0.150593	0.212053	0.13804	0.130461	0.103853	0.119989	0.178523	0.232419	0.0845354	0.228224	0.131461	0.124653	0.165063	0.201502	0.193784	0.130589
ENSMUSG00000005949	Ctns	7.86956	8.91636	9.00687	10.6081	10.0704	12.226	10.2661	11.18	10.0969	9.63711	10.9133	10.0212	12.9812	12.0087	11.6598	11.6228	10.9277	10.3151	10.4215	10.8213	10.6694	9.7572	10.5901	9.66618	10.1862	8.84153	8.02552	8.76496	9.7625	8.56452	10.4427	9.18921	9.65742	9.60755	11.3353	9.50639
ENSMUSG00000005951	Shpk	19.7636	20.0788	19.6696	20.5746	29.8937	28.6541	32.6684	26.2351	27.0183	35.2025	31.8692	31.8693	31.2024	31.8278	38.2206	31.1367	31.4602	28.1135	26.856	26.0807	26.6006	27.778	27.5125	23.8074	22.7741	20.6096	23.664	21.9653	27.0963	24.5043	28.518	26.0648	28.7955	26.6868	22.6163	23.533
ENSMUSG00000005958	Ephb3	0.191921	0.231633	0.26446	0.164681	0.306172	0.231503	0.352802	0.193951	0.272221	0.326559	0.302262	0.370547	0.21208	0.437528	0.0810087	0.496977	0.315195	0.550842	0.202596	0.164259	0.225101	0.350448	0.23117	0.276159	0.221402	0.176104	0.316473	0.0761187	0.102	0.198603	0.194937	0.149866	0.253348	0.0850621	0.149144	0.214778
ENSMUSG00000005968	Tuft1	2.712	3.44843	3.5867	4.73333	2.20644	2.63187	2.75049	3.00411	3.35584	3.26531	2.5976	2.82457	2.79201	3.43034	3.19499	2.67904	2.43698	3.3406	2.61886	2.35784	3.16921	1.60631	2.54524	2.33078	3.21603	2.58191	1.76368	6.30931	2.54364	3.64044	2.88819	1.74365	2.37372	2.4378	1.97928	2.3045
ENSMUSG00000005973	Rcn1	1.85314	3.04502	4.26388	3.2611	4.80231	4.82168	4.50548	4.96765	4.28024	4.82714	4.15275	4.71605	4.95394	5.2664	5.05383	4.16763	5.8598	5.85816	3.97169	4.27131	3.76308	2.96328	3.81299	3.36898	2.46513	3.85212	3.24632	2.4167	3.01207	3.14983	3.4097	3.15156	2.73208	3.73915	3.30181	4.18699
ENSMUSG00000005980	Dnase1	1.01944	1.41425	1.47911	1.40885	0.688865	0.819059	1.4855	1.26365	0.42043	0.79632	0.707153	0.483851	1.34993	1.32883	1.04845	0.524821	0.651878	0.687661	0.671545	1.36479	1.61026	2.09451	1.25526	1.15266	1.58751	1.45163	1.29861	1.09062	0.869289	1.86461	0.857053	1.54267	2.43024	1.86266	1.74875	1.08911
ENSMUSG00000005981	Trap1	64.3437	64.8251	66.8718	70.3386	93.3438	96.352	91.2644	100.692	95.4596	98.4931	88.3688	91.4633	96.3787	99.6658	96.1096	102.385	95.2443	96.6996	97.8884	106.771	106.617	114.944	119.267	90.4852	105.277	87.4894	96.4232	99.2256	98.445	101.469	98.7484	108.221	114.055	104.959	107.754	99.6259
ENSMUSG00000005982	Naa60	59.1699	57.9165	55.4689	49.7989	65.9353	71.9959	66.6184	71.2653	55.2736	61.5442	60.8408	54.0026	70.9711	63.047	66.4198	60.7763	63.9996	58.0938	53.2095	53.8702	56.4358	82.3795	82.1292	57.7239	83.2677	66.6172	62.0828	72.4286	66.5037	72.4123	75.988	77.3306	75.1048	76.3045	74.3165	76.8604
ENSMUSG00000005983	1700037C18Rik;Gm41410	0.656066	1.46694	1.00817	0.741374	0.512295	1.13526	0.671629	0.830656	0.93694	1.17374	1.11697	0.621858	0.423791	1.15242	1.28756	1.19063	1.83329	1.12862	0.472164	1.1215	1.67828	0.560374	0.702748	1.68937	0.866893	0.423649	0.629557	0.237299	0.778717	0.326953	1.06126	0.390176	0.944782	0.85944	1.58493	0.517269
ENSMUSG00000005986	Ankrd13d	0.372292	0.493374	0.833813	0.807835	1.24207	1.23496	0.579529	1.09174	0.795363	0.504405	0.317523	0.414116	0.385442	0.823725	0.401212	0.553048	0.837058	1.3417	0.435491	0.667262	0.197929	0.544253	0.769242	0.272201	0.817643	0.508389	0.357948	0.530921	0.426411	0.552169	0.812538	1.34078	0.502283	0.314955	0.337736	0.406502
ENSMUSG00000006005	Tpr	31.3112	32.413	32.3818	29.9788	31.5551	39.1206	30.1352	29.9066	28.9395	32.1063	30.6008	29.0736	39.5164	32.2764	28.839	32.1541	38.9969	29.7394	33.0997	26.8235	32.6752	35.5556	27.1955	28.342	29.835	22.865	24.1426	32.6443	31.2746	32.6196	28.0288	30.5275	26.8705	29.467	36.612	26.2378
ENSMUSG00000006010	Odr4	11.7816	12.5047	15.1778	15.5575	19.315	14.4218	17.0602	16.5953	17.7947	21.1704	14.0926	15.54	18.4775	18.4234	18.8053	20.4815	22.2269	18.7913	15.2337	17.6941	19.0501	19.1873	20.0021	14.1787	21.2155	18.5751	18.4149	15.9977	22.5339	17.0897	19.386	18.317	16.4624	19.6132	21.3273	17.3322
ENSMUSG00000006014	Prg4	50.2625	56.8089	47.4636	36.0943	30.9283	25.926	22.3131	21.0156	33.2642	38.41	25.2088	32.8914	29.7829	27.1758	23.9213	29.2987	32.1017	31.2112	53.6175	60.0673	50.6113	11.768	13.213	35.401	12.2892	17.523	12.1342	15.8155	13.045	14.118	12.728	12.4949	14.4586	16.993	15.1613	16.7745
ENSMUSG00000006019	Dhx34	2.75294	4.79722	3.71446	4.98171	6.16674	3.63506	4.33052	4.45931	4.67591	4.35708	4.74019	4.24541	3.28858	4.81966	5.24857	4.39456	4.8409	3.82829	4.14942	4.69501	5.40969	3.43863	2.67781	3.46961	3.28905	3.08593	2.84291	4.11321	3.06735	2.76852	2.79865	3.73357	3.6352	3.03215	3.65406	3.35112
ENSMUSG00000006021	Kptn	9.77783	8.93904	8.18659	9.8012	13.0776	12.5723	14.6201	11.2153	11.7027	13.3374	10.8937	11.6625	10.7174	12.6314	9.58564	13.6566	10.6251	11.3679	13.3758	13.6642	13.5144	10.1527	10.5517	10.8627	10.3091	8.89724	9.84422	11.8126	10.6003	9.69322	9.21496	12.3266	11.4433	9.76819	9.37025	11.9321
ENSMUSG00000006024	Napa	53.1096	65.097	66.5171	65.3664	59.9546	74.0679	63.4191	74.9576	51.3697	51.9616	54.6386	50.6816	65.2815	70.4999	73.3207	53.734	56.6774	61.1951	62.6511	61.91	67.1021	62.946	58.6156	63.0215	73.9679	51.9791	63.072	53.8474	62.1925	52.0799	66.826	63.6537	68.8201	59.5671	75.1502	62.8689
ENSMUSG00000006050	Sra1	81.6165	78.0859	84.3743	90.0847	78.2222	91.596	72.0901	80.0217	78.5102	71.4725	65.8319	73.9615	82.8248	88.7681	90.3784	74.2286	70.7296	74.3586	76.7576	90.819	90.6174	63.5114	71.3105	85.2075	76.8594	73.0681	77.8805	83.71	69.9261	66.512	81.9134	78.5483	76.8758	69.158	76.98	70.3101
ENSMUSG00000006057	Atp5g1	262.916	263.175	272.37	349.875	349.483	352.875	376.16	332.786	366.546	335.022	332.567	322.502	308.328	333.726	327.587	332.652	315.815	319.146	314.291	303.429	322.335	333.819	325.429	340.097	308.921	255.354	309.768	325.555	309.214	288.46	299.7	301.819	301.427	283.037	316.612	296.804
ENSMUSG00000006058	Snf8	50.0514	50.8409	47.9638	47.7513	57.329	59.4592	51.6075	50.1873	50.5354	51.9155	43.1004	48.5433	51.4896	52.5249	50.8217	47.065	49.3003	48.0312	51.4044	51.2007	51.2695	50.8591	51.4319	50.0788	55.4822	45.766	47.5205	51.1685	44.8089	44.0177	46.008	48.3986	49.8434	47.383	43.9298	43.7824
ENSMUSG00000006095	Tbcb	15.9824	23.857	17.4645	17.7442	23.8426	21.4913	24.4477	19.992	31.0428	24.4579	24.2222	21.3559	21.5772	24.9818	22.274	24.7592	23.9664	20.0529	20.5603	23.8212	24.9772	23.2458	19.3546	22.579	22.7194	18.9161	19.2058	27.9765	20.064	24.0336	23.8113	23.469	20.625	23.5724	22.025	27.2277
ENSMUSG00000006127	Inpp5k	16.3857	18.9076	21.3031	21.6727	20.1136	16.9105	15.4838	14.8317	11.763	12.212	14.7072	13.8063	15.1069	20.7446	14.4909	15.8368	12.4785	16.3443	14.8423	12.4586	11.8023	12.903	13.3755	15.3758	15.7267	9.85507	13.4972	10.5816	12.9953	12.3848	12.1515	11.761	11.7718	10.6536	13.7155	14.6769
ENSMUSG00000006134	Crkl	10.286	10.3874	10.4072	11.1209	13.3513	12.1759	9.69662	11.6397	10.1263	10.9184	10.7179	10.7667	11.7655	11.6659	11.2698	11.3806	11.9696	11.0429	11.791	11.9216	10.8492	11.7275	10.7335	11.3364	10.9673	9.82414	9.9125	10.1354	10.3001	10.2218	11.124	11.5285	10.2641	10.976	13.7189	11.3258
ENSMUSG00000006154	Eps8l1	2.55194	1.3387	1.5932	4.01063	3.04895	3.68285	1.41207	3.9898	2.98168	3.57606	2.36855	4.52994	4.68285	2.112	1.56429	2.45809	0.717052	2.25047	1.24721	0.552372	1.74973	3.49208	2.49218	1.54308	1.33365	1.25706	5.18817	0.99381	1.78297	2.22627	0.55679	2.5319	2.91552	4.81889	2.29429	2.29754
ENSMUSG00000006169	Clint1	29.1093	29.0498	30.1529	29.6185	33.9229	38.082	31.8333	35.9528	28.7221	34.078	32.4285	33.5222	36.2104	36.8827	35.913	31.8389	32.5805	34.1304	28.4349	27.9719	28.1304	29.9529	29.5936	29.155	30.7926	28.69	26.547	31.6296	29.8347	29.1218	29.9382	32.3635	29.2412	26.887	31.9372	32.6177
ENSMUSG00000006191	Cdkal1	4.65499	4.50752	4.16393	5.34576	8.56547	7.01323	7.57694	6.75079	6.2936	6.92242	5.07049	6.94744	8.01988	5.79571	6.82057	6.04336	6.28827	7.43173	6.24424	5.78215	5.43618	6.16588	4.98794	6.32889	6.6817	4.74884	5.59197	5.51203	5.32616	4.60053	5.553	5.75053	5.75393	5.52876	7.00537	6.12858
ENSMUSG00000006205	Htra1	0.466947	1.40844	1.1125	1.26761	1.35339	2.38637	1.64785	2.34265	2.04539	2.09205	2.7965	1.89596	1.43351	2.06432	0.88493	1.7631	2.7246	4.29901	1.35421	0.86424	1.14764	1.98745	2.02675	1.25688	1.0138	0.962165	1.74872	1.08213	1.19971	2.64848	1.17872	1.00564	1.02549	2.02891	1.47582	2.478
ENSMUSG00000006215	Zbtb17	6.54208	7.61759	7.61551	10.0236	8.83916	7.62096	5.98768	8.30823	6.0776	6.52905	7.70859	7.06871	6.81389	5.36627	6.14119	6.73024	8.69917	7.02526	5.92108	6.62696	6.82328	6.21715	6.73497	6.18085	6.40337	6.60436	6.40864	6.52205	6.22599	5.88071	5.57298	7.20336	6.56862	5.95774	6.03643	6.11755
ENSMUSG00000006218	Fam131c	3.67781	3.20179	3.78474	2.37099	6.23873	9.0611	3.9612	5.12625	1.76559	2.89269	3.01396	2.79548	6.90556	5.702	6.22892	2.69959	2.13895	2.91875	2.81022	3.146	3.60835	10.5501	9.17741	7.28748	15.3417	6.38031	6.42872	9.56266	4.76071	5.71063	9.04058	9.64564	8.00904	7.34783	8.51408	8.499
ENSMUSG00000006219	Fblim1	2.3438	2.91395	2.9136	3.12131	2.66051	3.17025	3.01279	2.35957	2.34489	2.12643	2.39254	2.8821	2.54435	3.57667	1.98846	2.9484	2.42566	3.82095	2.2777	3.15932	2.017	1.6042	1.62067	1.23005	1.72422	1.91903	2.22101	0.999785	1.25853	2.52043	1.17604	2.04921	1.55845	0.940258	2.35914	2.30317
ENSMUSG00000006235	Epor	0.771816	1.50054	1.75776	2.33076	1.94361	2.45817	2.07631	2.27756	1.98929	1.91241	1.87458	2.25335	2.5358	2.01396	2.01351	2.10919	1.67179	1.95798	1.41034	1.58877	1.17544	1.04834	1.25809	1.37778	0.765867	1.09871	1.28181	1.646	1.31251	1.45708	1.44089	1.23277	1.22977	1.54153	0.893945	0.838763
ENSMUSG00000006241	Ccdc159	2.54245	4.10402	4.16425	5.2457	5.21071	4.49374	7.16576	5.96142	6.87247	7.14511	6.6857	7.37964	4.26641	6.939	5.53455	7.0406	5.80481	6.3606	6.97328	8.23371	8.70614	5.70877	4.28206	5.37074	5.6838	4.75787	6.13223	5.88903	5.98525	4.97223	4.41295	5.27123	5.69197	4.55154	3.9663	4.41566
ENSMUSG00000006262	Mob1b	9.70244	9.21798	8.75792	7.98647	9.60847	10.8521	7.75334	9.79877	7.83025	8.29599	8.95172	7.0794	12.2293	10.0759	9.84469	9.58759	11.0035	9.73556	9.19751	7.10285	9.13789	10.6779	11.3284	9.17494	10.8389	9.74965	9.66369	9.1351	8.9736	11.558	11.86	10.4812	9.8502	10.867	11.1815	11.5094
ENSMUSG00000006273	Atp6v1b2	26.8599	30.7423	30.7814	31.786	34.8064	32.5931	28.9508	34.0688	30.5618	28.7017	30.6246	29.4913	30.4359	29.3569	30.2794	29.755	29.5442	31.9412	25.9566	25.3451	30.1049	23.8971	24.7736	23.9652	22.3503	22.6053	22.2273	22.3018	20.8277	22.1454	23.2893	23.0802	23.4662	22.71	27.562	23.591
ENSMUSG00000006276	Eps15l1	10.3515	10.7685	10.7691	10.4047	11.2687	10.5814	11.1188	10.2947	11.9085	12.5149	11.7544	10.108	11.7382	11.342	12.2629	11.1478	13.0716	12.6965	10.8036	11.6399	11.8725	9.76715	10.1656	9.63277	8.23465	8.86429	8.78195	9.71527	8.30981	10.2318	8.86992	8.22435	9.69065	8.4469	10.9248	10.7047
ENSMUSG00000006281	Tep1	5.63123	6.94722	4.88047	7.44166	7.00018	7.36623	7.0972	7.86892	6.20226	6.88721	9.52395	8.42656	7.5238	6.56172	5.97631	5.33741	6.53286	9.19181	5.41989	7.17695	8.58495	6.95007	6.5478	4.21762	6.79148	5.11947	6.31835	6.67813	5.5476	4.59516	6.36215	6.79396	4.87522	4.98126	4.89027	5.97994
ENSMUSG00000006288	Ttc5	10.5216	11.3531	9.9085	10.4153	12.8029	10.8508	8.85998	10.181	9.59678	8.46798	8.70898	9.77742	9.331	9.83219	8.45398	10.7731	8.67325	10.9045	7.73566	7.45801	8.21379	6.31536	6.27389	8.4606	6.38432	7.98597	7.2487	6.89605	7.16007	5.88931	6.88359	6.39478	6.88262	6.80017	7.95163	6.54563
ENSMUSG00000006289	Osgep	13.1062	16.993	15.1896	17.2128	16.3473	19.692	20.8579	17.6634	21.8096	19.224	18.0716	20.9054	18.8545	14.9834	14.3219	20.4803	17.257	16.5834	23.9724	25.2919	24.0063	18.0713	16.247	17.7552	15.7024	17.7294	18.0239	17.3998	15.5715	19.4219	14.3924	15.9325	21.7062	13.7378	13.32	11.1931
ENSMUSG00000006299	Aamp	93.5127	102.286	95.3092	98.6411	107.371	118.584	106.88	114.174	102.725	102.242	105.084	99.469	110.063	111.058	110.781	109.969	103.469	98.7811	110.066	107.225	113.135	109.232	111.52	108.244	106.543	99.1427	98.7983	102.253	96.7648	95.6425	100.497	104.421	103.457	105.905	114.931	107.822
ENSMUSG00000006301	Tmbim1	30.8358	29.7493	29.5128	33.4393	37.1084	43.7765	35.9139	37.8454	30.1425	32.282	34.0879	31.3579	43.1638	36.0518	34.8536	36.4145	33.6302	39.3933	31.213	32.1806	31.692	40.5264	38.6667	34.5055	40.6436	30.3404	30.9283	32.9077	33.7838	34.2149	36.8507	33.2694	35.4974	37.6281	37.0294	39.4162
ENSMUSG00000006304	Arpc2	95.3649	110.4	113.158	97.3483	107.606	106.72	98.0688	94.5396	95.3539	102.585	94.6476	92.1322	100.678	101.21	93.9525	96.8871	98.8765	102.136	104.391	104.763	100.225	101.688	107.889	93.3063	101.885	94.4488	95.7018	90.6485	93.6524	96.9015	103.839	100.523	98.8194	99.0549	100.573	106.65
ENSMUSG00000006307	Kmt2b	20.7197	18.5114	21.984	22.028	22.5607	18.9592	16.4551	17.3327	10.1239	12.5367	15.3489	13.0642	15.406	14.7408	15.4192	15.3226	15.9084	17.8788	15.671	16.1791	17.8953	13.3421	13.4285	18.5924	19.9483	12.3054	15.4046	13.0551	12.8709	15.3422	16.2268	13.7122	15.3309	13.0563	16.2331	18.1822
ENSMUSG00000006310	Zbtb32	2.43456	2.26159	2.37079	1.01369	2.11472	1.64864	1.33339	2.41218	1.05545	1.07149	1.16952	1.35235	1.91762	1.82349	2.65976	1.61687	1.52356	1.22759	2.04985	2.56249	2.10593	1.72614	2.11786	2.02615	1.39647	1.58425	1.12467	1.96032	1.35651	1.04606	1.89311	1.59542	1.98883	1.17917	2.67938	1.42961
ENSMUSG00000006315	Tmem147	82.5284	77.5769	76.1463	77.3583	98.2988	117.589	95.8432	104.283	96.7028	91.8799	89.066	81.6754	90.039	102.904	96.1686	103.42	100.536	91.5989	96.5106	110.011	105.399	101.764	104.938	98.78	107.183	92.4623	105.273	102.512	90.1686	89.6521	95.4882	96.8138	98.7081	97.0218	107.635	98.7858
ENSMUSG00000006333	Rps9	578.829	624.597	547.525	841.471	645.041	638.961	567.55	556.528	486.353	407.211	449.3	447.876	533.102	507.066	504.519	464.653	491.297	471.226	568.245	534.654	581.814	439.696	436.14	576.994	411.958	393.387	410.4	412.501	437.154	386.348	441.739	445.806	404.831	369.651	411.078	412.386
ENSMUSG00000006335	Tfpt	10.8189	9.84142	10.2468	11.3147	9.47147	15.1349	11.9925	13.1348	10.333	12.876	10.0049	9.82713	17.7668	11.3856	13.8079	12.139	11.6255	11.8875	12.4484	11.7573	11.0572	11.3367	12.7348	12.0533	13.1601	9.0733	12.0642	14.7263	10.4637	11.5837	11.1141	11.8629	10.9672	10.6505	11.3968	13.0757
ENSMUSG00000006342	Susd2	1.08445	0.911986	1.17417	1.15136	1.73691	1.16902	1.34284	1.63184	1.00392	1.46177	0.865201	1.20486	1.17872	1.31183	1.03973	1.1067	1.37167	1.59646	0.797882	0.814101	0.742994	0.701779	0.92846	0.679445	0.512368	0.489339	0.650191	0.52177	0.744722	1.13471	0.809822	0.676451	0.697925	0.528054	1.25127	1.23449
ENSMUSG00000006344	Ggt5	1.72652	1.65597	1.24435	3.2748	3.24037	1.74886	1.97278	2.06435	1.4604	1.40512	0.965165	1.60445	1.86559	2.21095	1.1148	1.27881	1.97011	1.23292	1.1198	1.52837	2.05965	0.933165	0.962082	1.59905	0.710053	0.815267	1.26064	0.83924	0.893692	1.10764	1.17645	0.693049	0.654752	1.08216	1.98441	1.41272
ENSMUSG00000006356	Crip2	97.7212	90.919	102.312	93.449	110.408	106.645	90.5619	108.562	86.2614	95.3147	84.1964	85.0844	83.5134	97.2667	116.111	94.6091	95.2626	95.8663	75.3546	88.1003	74.1133	58.9359	59.1937	92.346	61.4274	46.6854	72.1729	73.3129	58.0613	57.3815	67.185	63.3255	63.1701	58.6689	56.7511	62.8321
ENSMUSG00000006360	Crip1	10.7898	20.6702	22.0775	15.7815	19.422	16.1274	16.3726	13.7491	11.0676	10.9641	12.2003	12.4487	15.7886	34.7368	11.0084	17.1111	17.9679	41.8783	19.7177	13.4345	18.2742	8.95605	12.8481	11.0942	6.42994	7.90094	13.5655	8.91759	7.13268	10.0958	8.0814	8.22732	8.60769	10.2081	11.0481	12.3265
ENSMUSG00000006362	Cbfa2t3	0.808644	1.19618	1.67379	1.6118	1.87214	3.43887	1.82002	3.65113	1.39694	1.94651	2.42499	1.45213	3.84264	4.07033	5.27082	2.96546	3.32229	3.91601	1.32381	2.44096	1.3129	2.82097	3.86669	2.45534	3.63521	2.18394	2.14552	2.53166	1.69533	2.23427	2.44261	5.29204	2.83748	3.79235	3.26485	4.07602
ENSMUSG00000006369	Fbln1	0.296629	0.431652	1.63353	0.397932	0.933256	1.44029	0.642854	0.706129	0.45008	0.565037	2.58456	0.939511	0.533806	2.62911	0.667041	0.80121	2.33845	3.9468	0.295834	0.292278	0.302732	0.621888	2.18634	1.05651	0.311591	0.517008	0.40623	0.632156	0.418425	0.26133	0.275838	0.604508	0.261423	0.517054	0.421485	0.291639
ENSMUSG00000006373	Pgrmc1	715.8	685.675	666.78	535.65	603.994	691.329	757.228	803.204	844.561	914.9	796.366	783.77	861.465	751.237	752.654	934.622	928.126	927.381	884.797	831.332	832.837	1083.2	1154.49	790.023	885.031	749.647	781.919	769.228	891.626	899.016	870.148	950.601	992.879	1047.3	858.368	926.709
ENSMUSG00000006378	Gcat	22.3007	26.5585	26.5773	25.6726	39.0083	40.6768	56.9968	42.1405	66.0327	63.9344	58.1243	59.991	41.4251	45.499	43.1107	65.7291	54.2523	59.7335	47.7702	43.5948	37.3641	40.1943	42.6869	41.7424	44.5909	40.9988	40.5146	55.9128	56.3428	51.2012	55.0293	50.6991	54.3018	41.2752	46.5946	46.9492
ENSMUSG00000006386	Tek	1.78913	4.62556	5.80003	5.54796	7.20352	7.65572	6.65137	6.11047	6.37401	5.99773	6.0706	6.05951	6.29115	7.66752	5.75822	6.55198	7.50079	7.38408	5.72644	4.8279	5.26949	4.07876	5.29239	4.26387	3.12003	4.72333	4.38862	2.64557	5.26745	3.57265	4.31802	4.6616	4.1739	5.15355	4.72028	5.20982
ENSMUSG00000006390	Elovl1	18.1117	22.1213	23.4019	22.2832	38.1233	38.4065	39.9598	32.5568	47.0698	36.7666	32.8275	39.7519	31.5398	31.4122	23.8831	31.8837	34.1307	32.6954	28.3086	26.214	21.2038	26.8108	28.5223	27.6083	30.7023	30.5845	27.5561	38.5137	37.8818	27.8556	31.7923	27.1568	31.8246	29.176	33.9747	32.8316
ENSMUSG00000006392	Med8	47.6451	55.4576	49.3942	52.7791	58.8307	57.5667	49.9491	49.8192	52.0571	56.1003	46.819	48.3276	55.6556	53.6831	59.7596	53.0922	55.8977	46.9888	53.2751	52.7137	50.4775	50.3496	50.6651	57.5412	46.9714	47.6021	47.9877	48.7257	52.6832	45.8708	54.0203	47.8498	50.7964	47.8776	53.4078	48.2641
ENSMUSG00000006395	Hyi	53.5898	68.6262	57.1115	71.4577	69.6842	74.394	94.4861	83.2455	78.8345	86.8978	95.9363	95.2888	76.0217	71.2012	74.8749	103.222	100.055	82.4123	74.5067	63.9139	69.2848	90.2597	82.1874	80.8454	80.5376	66.0134	82.5568	76.663	77.8858	83.9036	88.2196	89.6006	101.657	85.4972	56.3367	80.2468
ENSMUSG00000006398	Cdc20	0.323473	0.420208	0.280631	0.0970067	1.11615	0.70472	0.682877	0.626304	0.487982	1.12375	0.564632	0.74215	0.539673	0.915322	0.446127	0.432001	0.830442	0.887157	0.153751	0.298257	0.158402	0.653747	0.59444	0.179437	0.84202	0.181474	0.270104	0.332788	0.274095	0.417786	0.208506	0.5224	0.387338	0.551819	0.35143	0.197327
ENSMUSG00000006403	Adamts4	0.331651	0.535854	1.1079	0.582975	0.519687	0.529896	0.312718	0.290637	0.159909	0.198598	0.428282	0.276954	0.314982	0.371646	0.346415	0.210785	0.36631	0.279464	0.404947	0.356949	0.528118	0.274657	0.23604	0.433619	0.378949	0.257507	0.195323	0.158208	0.127562	0.36598	0.228087	0.275351	0.25365	0.181795	0.26772	0.447473
ENSMUSG00000006411	Nectin4	0.128618	0.297047	0.213297	0.415995	0.397402	0.298724	0.226522	0.316689	0.117241	0.308675	0.314842	0.369926	0.294108	0.377864	0.19503	0.278449	0.170086	0.409106	0.149525	0.186247	0.0730715	0.0321018	0.18722	0.116897	0.180484	0.210213	0.108269	0.0666156	0.0868789	0.108202	0.207085	0.221756	0.0836835	0.216892	0.174119	0.201682
ENSMUSG00000006412	Pfdn2	39.3582	42.9589	42.3106	43.2794	50.3128	44.1715	49.4324	52.5911	46.572	44.5303	49.7542	47.0832	46.8401	43.755	54.8347	54.9683	53.2511	48.4657	57.1122	53.643	52.401	47.0488	45.6282	44.6974	49.0536	39.9121	47.8115	48.6105	45.7572	41.847	41.9995	49.3454	52.5514	47.0162	56.9612	47.6362
ENSMUSG00000006418	Rnf114	45.9954	46.7757	42.1923	45.6434	39.925	44.3243	35.943	42.1984	35.6866	36.635	35.5106	35.3727	39.4969	36.7324	38.481	40.94	41.4928	39.2348	45.242	47.0515	43.7025	39.7134	40.723	37.6594	40.0673	38.2638	33.827	38.1177	39.2567	39.9475	40.7665	42.2472	39.953	41.9646	39.0453	42.8533
ENSMUSG00000006423	Steep1	13.2662	13.7108	12.498	10.9665	15.7609	14.6099	12.9233	14.1558	12.8234	12.6675	12.1584	13.2501	14.4296	14.3793	13.5509	13.4537	14.7823	15.5924	15.3057	13.6474	16.0196	15.0832	16.7092	13.6103	13.5994	12.7492	12.7247	11.1341	13.6521	12.94	13.6546	14.4145	13.6364	14.3326	14.0504	13.2073
ENSMUSG00000006435	Neurl1a	0.0773194	0.214172	0.197886	0.288375	0.219762	0.209731	0.213622	0.228217	0.180893	0.163341	0.188634	0.230798	0.167046	0.350108	0.223766	0.099584	0.215448	0.370793	0.140085	0.233007	0.187041	0.0753453	0.114148	0.0754386	0.124712	0.110946	0.173298	0.0536332	0.178018	0.111106	0.164295	0.0993724	0.112866	0.0823405	0.180382	0.151824
ENSMUSG00000006442	Srm	15.1231	14.2502	17.7425	16.4002	17.8362	17.2805	20.0036	15.7371	21.2195	24.3962	17.3318	17.1081	19.356	17.5023	20.2122	15.737	17.273	15.7878	18.6574	20.979	17.3877	18.0667	17.0357	15.9634	18.771	15.703	15.4392	26.4028	20.064	16.3555	15.5729	15.6	20.1881	15.3717	15.5111	14.8508
ENSMUSG00000006445	Epha2	19.1642	20.7226	22.9832	19.6169	16.2788	20.4054	19.4078	30.2969	11.3464	13.244	14.5406	16.1069	21.5472	23.4529	18.7235	18.0617	16.2398	16.7204	13.081	14.0513	22.7056	10.667	12.7499	17.5714	20.4593	12.1821	11.1317	19.1761	13.6213	15.4231	19.7592	19.436	28.5374	15.1231	14.5005	16.5434
ENSMUSG00000006456	Rbm14	6.86462	5.45963	6.2101	9.42737	7.26668	6.33197	6.64825	5.20147	8.08998	6.18765	6.23185	6.86454	6.69579	6.75583	7.39714	5.76353	6.83642	4.41228	7.45311	7.93702	12.6933	6.73105	5.81791	6.33444	5.88143	8.72562	5.85932	6.76672	5.47065	5.11327	4.44275	5.72004	4.53481	6.09353	7.33705	6.93036
ENSMUSG00000006463	Zdhhc24	2.94909	2.69834	2.83324	3.85264	3.40461	2.64885	2.35978	1.95602	3.16996	2.60137	2.06528	3.01583	2.49286	2.46608	2.18296	3.04383	2.87678	2.02585	2.37709	2.92684	3.09188	2.51206	2.43117	3.48074	1.70974	2.01813	1.74614	2.24961	2.9052	1.93027	1.96963	1.68902	2.34794	2.01082	2.24597	1.86758
ENSMUSG00000006464	Bbs1	2.209	2.29989	2.57922	2.2933	3.14717	1.98079	1.95558	1.93161	2.48952	1.85886	1.82101	1.6716	2.06455	2.11796	2.6302	2.44674	2.5341	2.38132	2.72411	2.26427	3.45249	1.9473	1.4094	2.03789	1.94532	1.46285	2.2563	1.30564	2.19675	1.45488	1.46419	1.8302	2.28402	2.06183	1.69935	1.50162
ENSMUSG00000006471	Ndor1	24.762	20.8113	19.3518	22.2971	19.5556	18.7214	13.0695	11.3908	11.5786	12.112	11.8699	11.5875	17.0171	15.3	17.2817	13.8413	12.3535	13.8058	10.81	10.0678	13.0552	10.4777	11.669	11.8229	13.4602	10.8386	11.086	13.6958	13.3519	10.2289	12.4207	11.9169	14.6166	10.8087	13.4861	12.1272
ENSMUSG00000006476	Nsmf	61.1856	56.2757	59.6346	53.1769	67.5341	85.0681	66.1513	89.823	66.7877	69.6642	67.2654	68.7085	77.2987	92.1605	104.469	63.6641	57.3686	65.7302	45.5195	61.8506	56.5209	73.2277	62.6394	60.3498	107.878	86.4785	88.6323	105.088	73.5429	86.2257	102.079	93.477	106.548	70.9734	83.3177	91.672
ENSMUSG00000006494	Pdk1	49.9423	49.5921	46.2426	33.5667	34.8314	29.2871	34.7172	40.0022	27.1644	46.3449	36.1502	41.6061	30.2907	36.7902	39.0751	36.9699	38.6392	29.0434	30.1459	24.4163	28.789	40.8233	38.3511	24.829	35.2495	24.6498	33.2082	24.6339	33.6497	40.8372	33.3819	32.614	43.0822	31.7453	21.9525	32.6416
ENSMUSG00000006498	Ptbp1	87.9954	91.3427	87.9402	89.8116	84.5714	87.7301	81.0826	76.3316	64.3831	73.0292	74.4832	69.3537	72.6481	72.0755	61.7342	68.4892	62.006	70.1892	73.7642	77.1284	82.8109	59.9622	61.3948	78.5849	74.346	59.4298	58.2938	68.4885	70.8761	58.1915	65.4205	60.7166	60.9253	67.2234	66.1347	68.3699
ENSMUSG00000006517	Mvd	3.15462	4.75234	3.09914	1.73704	3.94476	2.64915	16.4976	2.82606	17.0754	18.5644	5.8272	14.2045	2.31379	2.57653	2.39536	3.34429	3.869	4.46569	6.92379	6.07804	2.15052	1.72142	1.61717	3.09981	1.95351	4.12942	5.24113	14.2288	12.127	4.26556	2.82258	2.80944	2.20764	1.43473	1.27848	2.77167
ENSMUSG00000006519	Cyba	20.0447	35.8589	33.1417	37.6492	43.5567	25.6304	27.7451	28.7608	22.0359	21.9398	21.0335	20.1323	23.9881	23.9907	24.0193	18.9993	21.7184	27.4254	24.9652	22.8825	23.8448	16.4701	14.5085	17.8088	17.4922	15.0893	16.483	11.8944	13.7742	16.4102	16.6966	17.8669	15.2828	12.4045	17.9057	17.319
ENSMUSG00000006522	Itih3	2269.16	2368.24	2237.89	2267.45	1220.97	846.773	626.961	530.105	616.048	506.659	584.693	576.659	569.361	744.434	637.369	476.373	469.742	488.74	1368.07	1642.94	1752.2	341.949	316.246	1135.37	398.183	604.592	434.86	455.319	427.001	350.817	433.88	343.839	381.554	361.338	494.877	371.62
ENSMUSG00000006526	Stimate	13.0942	14.2359	12.74	12.7416	11.4006	11.6866	9.97901	8.79536	7.78481	8.74749	7.28973	8.97744	7.3519	8.68936	7.80208	7.37287	6.56683	7.45538	10.4451	9.84273	11.6213	8.47567	8.14151	9.17531	8.18312	4.83575	7.36659	7.21263	8.08735	8.58984	8.00884	7.38794	7.89706	5.14856	5.58021	6.65319
ENSMUSG00000006527	Sfmbt1	8.85212	9.9151	8.74992	8.69448	10.1146	10.9042	7.73703	9.24976	7.40329	8.61383	8.13886	7.5014	10.6799	8.10205	8.62258	8.58876	7.22192	7.20114	8.05592	8.66241	8.68082	10.4072	10.3508	9.47593	9.60984	8.89514	7.9268	8.39383	7.89802	9.52416	9.79466	10.4203	8.51952	9.0123	10.4106	10.2157
ENSMUSG00000006529	Itih1	467.648	452.951	440.462	461.818	389.571	367.66	412.008	397.156	406.376	379.035	384.955	390.229	366.762	433.491	373.938	434.505	351.815	381.616	441.283	529.006	512.67	300.787	278.324	381.125	355.139	369.108	351.06	355.703	350.685	319.191	385.143	347.333	379.138	323.77	372.559	357.972
ENSMUSG00000006538	Ihh	0.169491	0.317196	0.163417	0.286658	0.372055	0.487301	0.975482	0.24105	0.570253	0.34829	0.671434	0.334806	0.318831	2.19612	0.296855	0.237177	0.438971	1.97773	0.682798	0.352939	0.337611	0.515741	0.802563	0.986366	0.980964	1.49681	0.891653	1.14079	1.43945	0.959867	0.732423	0.767979	0.471082	0.883244	0.522678	0.88399
ENSMUSG00000006542	Prkag3	0.651656	0.46303	0.544066	0.383823	0.310493	0.431833	1.13653	0.271832	0.308359	0.51593	0.386916	0.570222	0.570671	0.574291	0.540233	0.075291	0.295537	0.264717	0.292928	0.0605734	0.166846	0.376988	0.385676	0.625188	0.329576	0.173026	0.108875	0.250907	0.330785	0.449841	0.287983	0.327521	0.269491	0.260641	0.206309	0.459585
ENSMUSG00000006567	Atp7b	8.10559	8.99251	7.2637	9.16195	11.6256	11.754	11.0531	10.8745	10.0256	10.9609	10.1259	10.9748	11.2605	11.4243	10.6659	11.0491	10.4445	11.1055	11.6407	10.8156	12.7691	10.1706	10.7954	11.2822	10.6671	9.78525	10.1887	9.41348	10.1363	9.701	11.2863	10.4996	12.1987	9.15887	9.27819	9.92074
ENSMUSG00000006574	Slc4a1	1.26756	1.54094	1.59695	0.0478706	0.262315	0.167104	0.0432904	0.243836	0.520617	0.130565	0.0877748	0.0686917	0.0222887	0.186243	0.272086	0.0114171	0.102199	0.161866	0.267347	0.130789	0.101163	0.111119	0.807376	0.0608588	0.037375	0.067178	0.012493	0.0344147	0.0202825	0.112757	0.0330912	0.245804	0.0577452	0.0281889	0.252164	0.182801
ENSMUSG00000006575	Rundc3a	10.1804	12.6049	11.3241	13.5729	13.8135	12.26	10.2458	10.9964	8.88102	9.00896	8.51787	9.15789	11.1281	10.8302	11.8873	7.87332	9.16717	9.69458	8.31864	8.50518	10.4471	9.4776	9.09481	10.3675	11.497	10.2222	9.24343	8.78808	9.15512	9.22422	11.1596	9.17532	9.01056	9.01576	13.7447	10.4278
ENSMUSG00000006576	Slc4a3	0.259365	0.290675	0.23213	0.582104	0.30311	0.630146	0.462662	0.264171	0.235378	0.382783	0.791519	0.608036	0.263704	0.7877	0.132511	0.581815	0.646878	1.36321	0.0891029	0.0931955	0.425162	0.400411	0.405239	0.486202	0.326584	0.327187	0.219798	0.351962	0.283702	0.0956447	0.247764	0.318103	0.667962	0.478142	0.389262	0.211436
ENSMUSG00000006585	Cdt1	3.84947	3.66678	4.19705	5.48654	5.89118	4.67969	3.71141	2.18598	2.01763	1.54432	2.66197	2.73586	2.40214	1.53018	2.34482	2.164	2.57959	2.70723	1.96004	1.3164	1.90288	1.63775	2.59765	2.38962	2.42994	1.41732	1.88914	1.55154	2.18345	1.74881	2.35376	2.17632	1.62587	1.99852	1.99761	2.24622
ENSMUSG00000006586	Runx1t1	0.118465	0.104951	0.212376	0.133176	0.421142	0.194669	0.240878	0.0854164	0.0613438	0.11097	0.133426	0.0797612	0.174793	0.281294	0.156789	0.214355	0.161317	0.0874668	0.0756885	0.0463178	0.0353188	0.209379	0.0931615	0.0508043	0.0779132	0.070237	0.0389373	0.0718284	0.190668	0.0842136	0.205607	0.0652506	0.0719763	0.350561	0.0623501	0.225977
ENSMUSG00000006589	Aprt	59.1206	66.3793	70.7498	99.9484	80.3936	52.2265	49.0724	40.2578	41.9403	39.16	54.7249	50.9837	38.4207	56.8989	55.7417	36.6723	39.7952	38.0104	30.73	28.5998	37.9752	31.4739	31.5813	54.808	42.03	36.1204	44.4156	35.1876	44.0895	31.739	36.7303	33.6006	26.8985	33.7317	37.728	31.5927
ENSMUSG00000006599	Gtf2h1	20.0187	20.0835	19.6489	15.9672	17.5867	20.212	18.5156	19.9637	13.9008	14.7018	16.7254	14.8228	20.7063	17.7072	19.6731	18.773	17.8107	16.6181	17.4697	18.138	19.3325	23.1144	21.3796	17.9657	21.6892	15.9192	16.06	17.0196	17.5895	18.0681	19.4691	20.5019	19.3523	22.0055	21.9575	19.6019
ENSMUSG00000006611	Hfe	26.2235	27.0542	25.0585	26.1991	36.7911	41.0767	36.5155	35.3652	31.2152	36.929	31.7182	33.992	39.9472	30.5215	34.4922	38.9285	39.1634	36.23	28.1368	27.5326	29.4896	33.1157	35.4222	31.1023	38.6879	30.1705	33.2026	32.1313	31.9463	33.1696	36.635	37.5232	33.6348	34.7567	44.8188	36.0115
ENSMUSG00000006638	Abhd1	3.81793	3.51943	3.9439	4.07529	4.15652	4.96256	3.30699	3.49315	2.63491	2.88252	3.4602	2.76721	4.1544	4.91286	4.74642	3.13539	2.67448	3.9481	2.53168	2.12199	3.43262	2.27542	2.87723	2.92408	3.58814	4.15685	3.38528	3.41458	2.78646	2.6628	3.83676	3.30796	3.40356	3.68417	3.46906	3.45583
ENSMUSG00000006641	Slc5a6	4.86731	5.96824	5.85594	5.76874	4.59366	4.82409	5.75844	3.84276	4.49409	5.88773	5.1257	3.83584	4.09407	5.12201	4.61488	6.32765	5.24924	6.81179	4.0874	5.55417	5.20101	5.53666	3.85305	4.16503	6.49995	3.93846	7.01307	3.51912	3.62545	5.0568	4.41078	3.96508	6.13007	4.13919	4.0336	4.95215
ENSMUSG00000006651	Aplp1	0.411672	0.190478	0.0384171	0.346701	0.438744	0.517158	0.262152	0.29744	0.302574	0.693358	0.725704	0.158246	0.337246	0.790952	0.376183	0.414408	0.335224	0.953174	0.344	0.335835	0.346129	0.303195	0.485376	0.220996	0.456438	0.203138	0.544004	0.323152	0.414687	0.304023	0.266778	0.253299	0.139858	0.0947194	0.262237	0.699725
ENSMUSG00000006673	Qrich1	30.7507	30.3466	32.0773	32.6799	37.6091	35.6269	31.0698	32.0767	29.3313	32.1293	32.8415	28.6802	37.3993	32.606	33.8289	33.2605	30.6184	31.8632	30.6878	28.9713	31.0841	26.7836	29.6567	28.4072	31.5937	27.8584	26.3414	31.4693	31.3501	28.7932	31.5121	29.4279	29.8522	28.7182	30.9065	29.4524
ENSMUSG00000006675	P4htm	0.288011	0.579513	0.441724	0.503454	0.464294	0.419699	0.388812	0.273141	0.173747	0.242072	0.400024	0.273468	0.557792	0.664761	0.773963	0.374382	0.469864	0.727	0.130824	0.27341	0.468399	0.254588	0.10313	0.421484	0.324285	0.202738	0.163947	0.230696	0.310404	0.206845	0.0837692	0.313433	0.115489	0.164867	0.349803	0.178338
ENSMUSG00000006676	Usp19	50.4191	54.9361	51.6661	56.1982	51.1334	59.8528	50.2645	53.0567	39.8174	48.6795	46.5977	47.8228	57.2291	51.5525	50.9423	54.9644	49.6155	53.4534	49.7383	47.9939	48.6172	43.2292	42.1765	47.1538	50.3829	36.354	43.4047	50.1324	46.0031	40.093	42.6836	41.8572	51.5756	41.8048	49.9517	49.1819
ENSMUSG00000006678	Pola1	0.631151	0.814539	0.557704	0.839491	1.00558	0.843101	0.926106	0.786962	1.03885	1.1601	0.969193	1.87384	0.98646	0.966983	0.879718	1.13273	1.08434	1.13194	0.95241	0.894321	0.921361	0.45762	0.471715	0.454536	0.608708	0.621214	0.498043	0.792663	0.829881	0.673045	0.716306	0.985604	0.713295	0.745458	0.89772	0.859116
ENSMUSG00000006699	Cdc42	73.0047	80.4912	78.8059	68.121	93.4839	88.6483	88.1989	91.2905	92.2692	91.6291	82.9821	85.3495	97.0048	93.5316	87.2273	86.2976	88.2267	94.7176	83.6449	83.0225	77.2224	83.9488	93.2533	75.5687	80.7876	73.9895	72.4196	69.239	81.7686	77.122	81.8547	80.8705	77.7725	82.8859	91.1348	91.0081
ENSMUSG00000006705	Pknox1	4.18081	4.95719	4.80548	5.74522	5.87059	7.00638	7.27747	7.13295	9.09731	8.83821	7.21438	7.08979	6.55075	5.92764	6.15978	6.91045	7.1223	6.92293	7.53702	8.60187	7.05394	5.65676	6.87523	6.04639	8.40907	6.71462	6.55407	7.45807	6.28411	6.61836	5.78426	5.42386	7.43496	6.61997	6.93292	6.03212
ENSMUSG00000006711	D130043K22Rik	10.6628	7.01741	5.97886	6.32807	9.20986	10.474	6.7339	6.20321	5.84504	4.14395	6.77703	7.49209	5.67006	8.09006	4.29834	6.69998	3.23945	5.97244	7.43305	6.77983	7.43493	9.25581	8.01689	3.91744	4.97255	4.43157	5.82375	4.75106	4.65501	5.07507	6.67719	5.79503	8.25181	4.19131	7.26985	4.10958
ENSMUSG00000006715	Gmnn	9.24526	9.53566	7.75492	10.3395	12.1474	12.488	9.56437	8.05403	9.64031	8.70751	7.59258	8.33868	11.4784	10.0249	10.9475	8.33326	8.15265	8.01845	8.3254	6.35597	7.87963	6.66956	7.29459	8.2185	5.78297	5.52898	8.70082	5.61763	7.32106	5.94805	7.76518	7.17972	7.0028	8.06805	5.95684	7.33466
ENSMUSG00000006717	Acot13	48.7421	57.6935	50.0952	54.5519	67.2313	77.6064	64.6457	58.2205	62.8686	63.0977	73.7139	63.3833	56.1601	65.6372	56.134	78.6304	73.3792	72.887	81.1594	69.6366	86.8661	85.2147	77.6321	60.6053	63.8702	52.1954	58.6453	58.2366	55.7549	68.0164	67.8137	71.6514	74.0055	64.6039	67.0709	63.3375
ENSMUSG00000006728	Cdk4	20.8474	21.9344	27.4305	23.8972	28.4583	34.3229	31.0112	33.2547	29.1578	28.0254	31.4315	30.0582	34.1423	34.7279	31.402	32.1711	33.2438	38.6186	34.2738	30.3992	39.1298	27.5715	29.1917	24.951	28.0535	23.9817	27.6981	31.3904	27.8769	26.7404	28.074	29.39	32.2867	28.5669	33.5732	35.6968
ENSMUSG00000006731	B4galnt1	67.409	76.1372	74.5344	80.6168	77.8896	79.6672	91.0177	78.0426	88.8309	80.4365	78.7577	92.979	76.973	79.6826	76.3274	72.7569	72.445	65.7948	85.4322	82.4069	75.7193	70.9486	64.2414	77.3745	66.2979	61.1515	58.7818	65.0235	71.8674	61.22	72.2755	65.3906	60.9821	66.9733	62.3128	68.5193
ENSMUSG00000006732	Mettl1	9.69744	7.69678	8.28962	13.908	12.6446	11.397	9.19656	8.31756	9.33194	10.7884	9.31731	9.48783	11.9186	12.963	10.3526	8.59481	8.8915	9.6216	10.9319	11.5855	10.1147	4.89646	5.19304	10.1467	7.33756	7.65789	7.26403	10.1317	8.20746	6.7885	5.81292	6.87775	7.53915	5.48742	6.33282	5.39464
ENSMUSG00000006736	Tspan31	157.066	142.482	157.592	140.898	187.722	164.143	170.832	258.606	172.954	175.449	175.906	176.827	210.538	218.164	229.867	190.082	195.532	180.76	147.171	156.308	168.258	196.711	198.831	179.1	233.179	221.053	208.576	201.299	179.241	190.952	208.688	205.718	221.205	205.335	246.098	231.095
ENSMUSG00000006740	Kif5b	17.171	16.5693	17.537	15.2152	17.6036	18.7223	14.0416	13.5075	11.8031	14.4558	12.4848	11.3611	19.1176	16.584	16.4448	13.5827	13.4918	14.8045	13.6497	12.9737	13.0763	12.8312	13.5456	14.8551	13.7679	12.9557	12.5202	12.0432	14.5769	12.7184	14.2144	14.4027	12.8229	14.004	14.3755	13.8638
ENSMUSG00000006763	Saal1	2.33375	2.32731	2.24647	2.38998	3.56198	3.08204	2.63768	2.97123	2.9756	2.9625	2.97454	2.61848	2.80387	3.10444	2.50678	2.81582	2.67103	3.11503	3.05449	3.11082	2.71764	2.44659	2.33759	2.20915	2.46517	2.11609	2.41445	2.26245	1.68671	2.05179	2.63976	2.19212	1.61077	2.60368	2.53948	2.68362
ENSMUSG00000006777	Krt23	0.240415	0.367119	0.240216	0.56465	0.661908	2.00121	1.29684	7.75441	1.00705	1.53294	1.20833	1.29584	2.70279	2.94188	2.55923	4.84988	2.14973	5.05874	0.50134	0.7116	0.796322	1.81843	1.96693	0.30668	3.72545	0.563336	2.5943	1.68878	0.382936	1.09759	1.00545	2.83264	3.93217	3.63512	5.25031	1.45442
ENSMUSG00000006782	Cnp	2.95287	5.41539	4.22336	4.0995	7.47572	5.30062	6.53774	4.74962	7.28292	7.3759	6.98939	8.43543	4.70487	6.33018	4.80405	7.17508	7.22137	8.82225	7.41312	6.26834	5.75793	3.79672	5.03795	4.35146	4.3689	4.95754	4.84792	7.3746	5.608	5.94207	5.63374	5.24487	5.66865	5.2177	4.45156	5.96646
ENSMUSG00000006784	Odad4	0.153506	0.171447	0.0949519	0.29316	0.291415	0.245394	0.223313	0.190043	0.307978	0.199799	0.244417	0.138195	0.278501	0.363924	0.654029	0.259506	0.209681	0.495505	0.134638	0.121227	0.154723	0.120551	0.250073	0.187977	0.189134	0.0783911	0.158163	0.17481	0.110093	0.0849718	0.222322	0.139371	0.236658	0.105121	0.125411	0.151819
ENSMUSG00000006800	Sulf2	10.8483	9.96678	12.301	16.4493	19.18	15.5763	7.97708	12.7414	5.50855	10.6761	11.6095	10.1718	11.528	14.9019	18.7679	12.3385	11.5464	14.0387	3.24367	4.05825	4.70678	5.97907	6.28786	8.53354	6.29514	3.29358	7.64675	3.61737	2.90991	6.13591	4.22955	5.11264	8.42776	7.14113	10.5135	5.66211
ENSMUSG00000006818	Sod2	137.038	141.593	150.369	135.218	166.995	187.608	164.252	170.97	156.273	176.725	178.136	162.681	161.461	166.535	160.362	169.524	170.226	171.015	160.919	155.673	167.213	209.389	219.999	169.353	190.144	144.283	170.237	184.634	165.797	181.241	190.397	201.527	196.651	182.077	177.806	169.197
ENSMUSG00000006850	Tmco6	2.28573	3.553	3.10334	4.86076	5.82477	4.20666	7.89681	4.39002	9.2818	7.71807	9.66531	9.35027	5.38623	6.78308	3.85899	5.79178	7.29387	6.96526	6.81568	5.35034	3.99639	2.87975	2.94603	3.85682	4.86957	5.2706	6.72739	9.45013	7.20492	5.77082	5.06552	4.74618	4.03614	3.06375	4.01676	5.74909
ENSMUSG00000006906	Stambp	6.42224	9.4381	6.50936	8.19021	7.9477	8.92118	8.34004	8.50192	8.58693	9.14697	7.86001	8.3202	7.69954	7.90056	7.57658	8.0542	8.13613	9.13864	7.87751	8.38161	7.85428	8.42812	7.19023	8.08369	7.36583	7.72204	7.56705	7.12758	7.52518	7.39651	8.27893	7.34182	7.9903	7.10094	7.8441	8.23173
ENSMUSG00000006920	Ezh1	8.45212	9.35746	8.33359	11.7106	12.2907	9.44788	10.5965	9.39668	11.0788	7.93454	10.403	9.49761	10.3686	8.73417	8.60873	10.6211	10.0403	9.92834	10.3012	10.2795	8.77543	8.15217	7.04728	8.22044	8.74184	7.52678	8.1365	7.99476	7.01272	9.73755	7.86658	7.09787	8.72253	7.73251	10.0025	8.01197
ENSMUSG00000006930	Hap1	1.13445	2.14719	1.34816	1.57789	2.98862	2.89209	1.70737	1.6148	1.524	1.39142	1.18728	1.3224	1.99616	1.74201	1.48886	1.25472	1.1749	1.41022	1.20095	1.21426	0.982817	1.21914	2.16345	1.38729	2.31658	1.5931	2.05341	1.48985	0.961694	1.47762	1.54115	1.51193	1.52132	1.03399	1.43745	1.81375
ENSMUSG00000006931	P3h4	0.693453	0.536985	1.10228	1.43645	1.44856	1.32097	0.756834	1.03482	0.577803	0.440703	0.886109	0.6209	0.803174	1.74411	0.87528	0.598101	0.595766	1.42138	0.687863	0.441458	0.717909	0.727698	0.884364	0.744284	1.51515	0.488612	0.381754	0.424601	0.61426	0.639182	0.529375	0.571215	0.378527	0.471617	0.449428	0.451742
ENSMUSG00000006932	Ctnnb1	94.0025	105.087	91.4422	99.3154	104.627	110.348	112.177	119.064	130.457	112.024	109.592	106.28	114.183	112.026	101.01	112.791	117.77	119.972	118.973	121.459	113.248	87.8977	96.5727	91.8657	111.241	109.861	93.7834	105.317	102.624	92.5384	96.2565	95.7901	91.0663	96.0527	112.262	102.342
ENSMUSG00000006941	Eif1b	17.8539	20.2924	16.8237	18.106	22.3931	20.8235	18.0839	20.5089	21.7482	18.3794	19.6699	17.588	21.4654	23.8053	23.3728	19.6412	21.837	22.3047	21.7419	24.0356	23.9123	20.4969	18.8307	23.0885	18.5282	21.1396	17.8653	21.2287	21.0015	17.8509	20.9859	19.7495	18.0024	20.0681	18.9903	20.0785
ENSMUSG00000006958	Chrd	4.5796	6.48565	5.60837	6.20985	4.15008	4.11777	3.9418	3.84501	4.62947	3.59121	3.10718	3.59354	4.5927	3.96717	4.11839	3.94575	3.96753	4.20198	5.64644	5.24547	5.62284	3.73145	3.95496	5.69312	4.4168	5.08909	3.68241	4.33089	4.12011	3.59191	4.03402	3.2196	5.67656	4.5097	4.81225	5.4334
ENSMUSG00000006998	Psmd2	72.7749	67.4669	72.9547	65.2359	79.2484	92.9281	87.5449	104.505	110.247	101.005	92.7468	95.5844	109.966	105.03	99.4815	92.9601	95.2586	93.2439	89.3917	99.6355	96.923	99.9606	112.022	92.1561	104.898	88.5875	86.6559	99.9507	92.4172	89.1452	90.0947	88.4081	87.4777	96.1455	101.003	99.4292
ENSMUSG00000007029	Vars	14.8305	16.2546	17.959	18.0259	21.188	24.1494	18.4224	18.5455	14.4396	20.9373	20.2408	20.7023	23.5375	19.7784	22.8702	19.3308	21.2394	21.6836	16.7701	18.3549	20.091	18.8222	17.967	18.8214	20.0353	16.3609	15.4383	22.4332	17.1826	17.1239	15.3703	16.2163	16.9838	16.5713	22.1513	17.925
ENSMUSG00000007030	Vwa7	0.0535538	0.241242	0.118659	0.180744	0.083348	0.237141	0.194318	0.194752	0.2031	0.153135	0.273141	0.176234	0.208146	0.203224	0.0872455	0.245977	0.216174	0.377187	0.155988	0.175282	0.0877794	0.204796	0.0795486	0.0909196	0.149525	0.25893	0.0886255	0.0485626	0.182078	0.11506	0.231579	0.148965	0.159558	0.0985788	0.200068	0.154439
ENSMUSG00000007033	Hspa1l	0.524581	0.443406	0.600333	1.2858	1.0943	1.26009	0.63176	0.682469	0.482719	0.60538	0.43877	0.602589	0.687072	1.08898	1.11244	0.746893	0.652885	0.735885	0.976026	0.886792	1.75876	1.02627	0.513063	0.677936	0.899746	1.00124	0.839481	0.980194	1.0125	1.00307	0.734413	0.561966	0.685278	0.886128	1.12927	0.959871
ENSMUSG00000007034	Slc44a4	0.0804672	0.136655	0.119801	0.101037	0.27815	0.481136	0.227072	0.155686	0.115576	0.0250709	0.390918	0.102792	0.140211	1.5132	0.0988784	0.167499	0.309821	1.21361	0.14302	0.0997318	0.0767786	0.0938372	0.24847	0.154243	0.261154	0.0708845	0.183276	0.143918	0.0428175	0.166444	0.092421	0.0877549	0.0732128	0.1772	0.0457541	0.0906188
ENSMUSG00000007035	Msh5	1.07445	1.31364	1.83978	2.14388	1.13077	1.3368	1.49585	1.05448	1.59091	1.28921	1.05929	1.05492	1.33615	1.29554	1.92673	1.87254	0.667734	1.21314	1.44951	0.910864	1.45945	0.925572	0.593959	1.02076	1.81924	1.07883	0.801882	1.57898	1.50933	1.5938	1.11259	1.42784	0.543911	1.13522	0.8101	1.00355
ENSMUSG00000007036	Abhd16a	34.9642	39.9734	37.5551	38.2827	45.229	44.149	41.589	40.7719	40.8095	37.1271	42.4078	38.5791	39.1705	40.7447	43.8623	44.5442	45.5944	41.4217	44.4704	46.8693	50.226	38.4319	44.3035	39.0689	40.8233	31.123	39.8463	34.9365	34.5256	34.1558	38.3136	37.0441	41.2221	33.8949	32.6785	42.0395
ENSMUSG00000007038	Neu1	13.9279	19.6064	15.4532	16.0735	20.3293	20.9281	25.6	20.7956	22.6604	20.7015	24.0986	26.2031	19.7505	20.8077	18.0766	21.9149	22.1845	18.9604	18.1855	17.9984	19.8144	19.6149	20.725	17.4501	19.219	17.3489	19.3751	20.8698	22.1147	18.5109	19.7004	19.6816	21.5002	19.6726	17.8056	20.2807
ENSMUSG00000007039	Ddah2	1.91198	2.60165	3.73861	2.90799	3.74583	4.41881	4.42883	3.80271	4.85873	4.20719	3.49612	3.49124	3.33315	4.85616	3.13629	3.75057	4.967	3.87507	3.90887	3.3017	3.83469	4.18518	3.83772	3.91595	2.94602	3.0767	2.37609	3.27668	3.19927	3.30433	2.52669	3.12816	1.9964	3.46046	3.24933	3.83317
ENSMUSG00000007041	Clic1	11.7446	18.0446	19.0867	18.8587	24.7402	19.6825	20.1762	20.2615	18.4402	17.1753	15.9231	17.9231	16.6722	19.6333	15.2424	16.9412	17.2219	23.4438	14.894	16.9014	16.216	14.4217	14.6166	14.9691	13.8941	13.8585	13.0774	11.5547	14.3899	12.4759	15.4101	14.1269	13.528	13.2356	14.2832	14.0195
ENSMUSG00000007050	Lsm2	17.2688	14.2773	14.4826	14.5005	14.6093	16.8192	18.0687	14.8738	16.2415	12.9661	15.5811	16.1782	12.9289	17.3009	14.4838	21.3833	17.5364	16.3926	16.3476	16.0081	16.285	17.1684	15.3838	15.0514	13.6904	13.8722	14.756	19.1607	16.2181	15.8998	14.2892	13.5786	16.3991	12.1213	14.2944	14.8162
ENSMUSG00000007080	Pole	0.962016	0.950999	0.995881	1.015	1.01546	0.767386	0.949649	0.780359	1.06585	0.740591	0.78768	0.769019	0.646147	1.03481	1.10765	0.594725	0.81161	0.849838	1.02755	0.593927	0.85176	0.604658	0.611188	0.772563	0.924463	0.616553	0.730377	0.327618	0.487381	0.549898	0.558692	0.863876	0.891045	0.685315	1.01538	0.602855
ENSMUSG00000007097	Atp1a2	0.301563	0.48098	0.622291	0.23365	0.424873	0.721092	0.330062	0.459418	0.451816	0.48227	1.42395	0.47	0.371633	0.528928	0.34255	0.405276	0.920118	0.990624	0.218969	0.244001	0.27538	0.27422	0.69562	0.28843	0.144688	0.243777	0.298162	0.246379	0.223791	0.867118	0.558278	0.295965	0.138731	0.338216	0.361855	0.501884
ENSMUSG00000007122	Casq1	0.698586	0.948682	1.43605	0.770807	0.35762	0.503131	0.085051	0.339136	0.474864	0.492661	0.452922	0.263125	0.419862	0.264257	0.569101	0.306628	0.267835	0.127079	0.367267	0.576036	0.264706	0.0871935	0.0302748	0.262009	0.841392	0.180192	0.268379	0.215149	0.217903	0.176661	0.177356	0.481795	0.762981	0.100855	0.737766	0.195624
ENSMUSG00000007207	Stx1a	0.660953	0.621263	1.0463	1.50967	1.2256	1.98354	1.80433	1.56278	0.965801	0.850466	1.0225	0.981562	0.840633	1.17681	0.648947	0.930066	0.798757	0.996847	1.01892	0.979634	1.31923	0.633933	0.69597	0.827163	0.68368	0.915337	0.522636	1.66281	0.803953	1.14361	0.421231	0.964153	1.22742	0.960728	0.436264	0.829901
ENSMUSG00000007216	Zfp775	1.35717	1.63507	0.881893	1.67337	1.48932	2.03055	1.95848	1.57931	1.4761	2.18796	2.27855	1.9629	1.49539	1.7057	1.19261	2.15383	1.82421	2.41367	1.65729	1.2925	1.66954	0.741089	0.713962	2.01532	1.64949	1.8501	1.45701	1.33894	1.07609	1.11946	1.83358	1.32099	1.06949	1.58487	1.17714	1.47052
ENSMUSG00000007338	Mrpl49	13.7356	12.7304	11.857	12.5891	19.5985	19.352	19.7161	19.7186	21.6361	18.4919	22.4457	18.943	19.5833	22.3853	19.7954	20.4971	18.8715	19.5504	21.9305	21.0743	21.7804	23.6589	22.6508	21.4815	25.9566	18.2939	20.6082	22.1081	18.8115	21.1755	22.967	22.191	24.825	21.5493	21.429	22.492
ENSMUSG00000007379	Dennd2c	1.68006	1.60125	1.75752	1.2944	1.6364	2.55004	1.21715	1.00348	0.799522	0.538532	0.824345	0.653158	1.60155	1.5391	1.30125	0.891858	0.785674	1.0827	0.699147	0.565234	1.35774	1.03603	1.26456	1.35944	1.43096	0.847332	0.846302	0.89508	0.742126	0.741265	1.10884	1.38427	1.05405	1.05356	1.10634	0.952627
ENSMUSG00000007411	Mark3	19.5457	22.9347	22.7862	19.1423	19.8882	26.9032	23.6024	24.0574	21.8071	24.3852	20.6171	20.043	26.3845	24.0716	27.1115	23.9946	22.7851	24.8427	22.6206	22.8235	20.7141	24.5983	21.3044	19.5836	22.1568	19.7869	18.7729	23.6072	24.1006	22.081	22.8284	23.0877	21.6853	23.1169	19.5142	24.7669
ENSMUSG00000007415	Gatad1	49.231	54.0319	48.7914	48.6202	60.2717	65.5643	57.1364	59.8522	51.4582	55.6917	53.9445	51.8409	58.7117	56.3172	58.698	55.5701	59.7202	55.3125	53.3791	55.2068	59.3519	61.7253	69.8894	52.2964	59.7029	48.3719	52.4061	53.9117	55.6445	57.6501	60.3572	60.4446	58.5538	62.6283	59.6814	65.8307
ENSMUSG00000007458	M6pr	55.4105	57.7588	55.4831	52.3479	62.4809	59.9884	56.4115	63.5763	61.1667	61.1896	55.0543	59.286	63.0352	57.8116	57.7746	59.2381	60.871	59.7696	63.1962	59.585	57.6608	58.1786	61.7688	52.8896	52.2796	46.7365	48.2646	47.5042	53.5201	53.0856	49.8612	49.8237	50.7165	52.4853	51.2415	51.0586
ENSMUSG00000007476	Lrrc8a	10.5904	11.611	11.8651	11.9856	11.0194	12.0706	9.78411	11.6462	6.39942	8.67453	10.0404	8.71539	11.9364	10.8468	10.6961	10.0145	9.42689	9.54655	10.0625	9.78136	10.7746	8.14033	8.91863	8.04361	9.41827	8.10477	6.92985	8.2189	6.89865	7.65785	9.93067	9.2146	9.73703	8.7389	9.88803	9.35095
ENSMUSG00000007564	Ppp2r1a	53.9823	52.2308	55.2199	61.0471	53.5586	54.1674	46.7968	41.5737	42.3406	45.6022	41.4338	42.863	50.1176	49.4665	56.0338	41.6712	40.2154	44.4731	45.8423	46.2906	49.8671	41.1327	41.8452	48.159	41.3555	35.0494	39.8877	41.4325	42.5576	37.4913	39.7684	40.1023	40.2962	34.3151	36.3953	37.0542
ENSMUSG00000007570	Fance	9.55703	13.937	12.237	15.5699	15.7962	16.3558	16.3967	14.0186	11.1315	13.8291	14.3042	13.9199	15.3974	9.80818	13.0539	12.6974	11.5965	11.7036	12.3447	15.0006	12.7386	13.0661	11.4787	11.3522	15.271	10.3817	11.3672	14.8878	12.3136	11.6524	13.7216	12.1911	13.011	14.0891	12.0138	11.4208
ENSMUSG00000007589	Tinf2	8.83774	10.1231	7.70615	12.0106	12.1414	16.1184	11.6952	10.2267	9.85534	9.73991	9.81846	9.81751	12.6947	10.6116	10.1365	12.4544	10.7361	10.3064	9.33518	8.59623	9.3227	10.8426	11.6782	10.5035	13.2583	8.64334	8.73062	13.0846	11.951	8.25261	11.2545	10.8421	8.9753	10.992	11.5357	10.1529
ENSMUSG00000007594	Hapln4	4.85494	4.95895	4.7633	7.06408	7.28772	5.48423	5.69062	5.16831	6.86978	6.72241	7.12265	7.43538	6.07592	5.67252	5.21848	6.06458	8.57468	7.56026	4.69237	4.23954	4.26278	2.06956	2.99332	4.27823	3.65766	3.31187	2.74988	3.57813	3.37156	3.92435	3.75197	2.8453	3.00175	3.41617	3.06886	2.59877
ENSMUSG00000007603	Dus3l	12.3567	12.9161	12.4422	13.0862	11.5634	17.9885	14.9631	14.1538	12.2198	11.5952	12.9013	13.9263	16.5986	14.8153	14.3309	13.5803	12.7321	13.3318	12.4791	11.7847	11.3058	11.6873	11.2033	11.7508	12.491	9.80465	10.8893	14.9625	12.5888	11.9929	11.9124	12.7075	11.6848	12.7112	13.147	11.0248
ENSMUSG00000007610	Gtpbp3	6.00699	6.28131	6.68722	7.78602	8.54716	7.1766	8.12511	7.73402	10.1246	8.68789	8.3621	8.70333	8.13659	8.38155	8.43815	7.21291	7.2848	7.94989	5.48789	6.20005	7.11174	4.04609	3.25222	5.61477	5.55135	5.22	4.97477	7.33107	4.49139	5.84991	4.73786	5.31079	5.22742	4.82722	5.74616	4.48732
ENSMUSG00000007613	Tgfbr1	10.9583	11.9533	11.9541	11.0931	12.8716	11.2127	8.91315	9.4452	6.14236	6.79649	7.24594	6.68202	11.5171	10.6341	11.9344	8.82346	9.11411	9.05303	8.59858	7.47028	8.5068	8.73457	9.76828	10.9456	9.03797	8.18813	7.9235	6.76474	7.83204	8.32691	8.85482	8.76617	8.0415	8.50975	9.31247	9.19437
ENSMUSG00000007617	Homer1	3.69839	4.26392	3.57762	3.55103	4.62301	5.06762	4.09403	4.93741	4.29089	5.16268	4.48279	3.79378	5.33568	4.71494	4.14987	4.42232	4.51609	4.67601	4.98618	3.81078	4.5481	4.56223	4.58651	4.33197	4.92583	4.38736	4.07714	4.35771	4.50265	4.09274	4.9539	4.65723	4.3686	4.5884	5.02179	4.72344
ENSMUSG00000007646	Rad51c	0.241954	0.220701	0.26272	0.274469	0.445891	0.45656	0.301476	0.87355	0.697694	0.570636	0.566631	0.341148	0.494953	0.649695	0.470517	0.65115	0.46584	0.625311	0.381222	0.325744	0.290674	0.444245	0.332123	0.198544	0.392829	0.19171	0.369332	0.760748	0.407089	0.304027	0.548654	0.606684	0.317355	0.531145	0.8129	0.536174
ENSMUSG00000007655	Cav1	0.799572	1.34011	1.27024	1.02391	1.45011	2.39885	2.07697	1.17752	1.2381	1.48035	3.79904	1.46831	1.89544	4.32038	1.29357	1.49864	4.93499	7.17099	1.99115	0.841913	1.40593	1.11473	4.01262	1.31608	1.40157	1.0216	1.4606	2.08523	2.80444	6.69174	1.21518	0.955366	1.54327	2.02824	1.49801	1.43049
ENSMUSG00000007656	Arpp19	97.1095	84.6267	97.2405	84.6151	100.088	131.25	106.389	109.146	130.339	131.197	102.635	121.051	140.191	116.438	98.0165	126.404	129.063	117.549	123.191	116.417	117.237	148.653	156.531	104.632	124.024	91.4527	93.2479	103.661	114.195	116.804	93.7002	115.462	107.666	136.902	118.72	117.577
ENSMUSG00000007659	Bcl2l1	21.6952	24.8391	23.4122	25.4228	20.2173	23.1947	23.0414	26.5401	24.3725	24.0573	21.3288	26.6085	19.0437	27.8863	20.3758	20.9468	23.0149	25.3326	21.7216	22.3844	21.363	18.0021	17.0876	19.5563	17.9477	17.7152	20.5701	18.7004	20.5036	20.5757	18.403	19.1565	19.2892	17.9835	19.9578	19.6464
ENSMUSG00000007670	Khsrp	22.4815	22.4448	22.0738	24.7949	24.059	28.2668	25.8586	23.2023	22.5509	25.5616	25.6504	23.669	28.2061	24.8889	23.7214	26.9952	25.5775	25.9919	24.5778	26.5057	25.4434	19.2977	20.9551	23.2498	22.4114	19.5577	21.4274	25.7614	23.6118	21.2941	20.6154	22.2992	21.7391	20.4301	20.8219	22.752
ENSMUSG00000007721	Ccdc124	23.565	27.3054	25.5903	27.1269	29.2865	37.2562	28.0933	30.7869	30.6221	30.2749	26.0333	25.3055	31.045	33.3418	31.4886	28.0515	28.4893	26.9887	29.7264	31.4974	29.8904	32.0187	30.3393	30.6802	29.6488	27.8745	26.8471	34.9783	28.3482	26.1033	25.903	31.8337	26.9806	27.7388	26.5194	26.8323
ENSMUSG00000007739	Cct4	52.1688	54.9032	53.3862	57.453	59.192	71.5046	59.622	76.7228	63.6664	65.4508	64.9856	62.0124	63.2649	63.6078	60.5982	64.1669	66.6958	62.2719	59.4291	55.1826	61.4848	59.5756	53.1648	51.0027	53.6704	51.7542	52.7736	61.9763	49.7478	53.2966	56.2627	54.4339	55.2296	48.3193	56.1277	56.638
ENSMUSG00000007777	0610009B22Rik	22.2621	23.3568	21.1706	18.8789	27.2394	27.1657	27.6685	32.1323	27.3858	27.2982	26.4106	23.7697	27.9223	28.0201	27.59	27.8271	29.3965	27.7909	31.7662	26.0849	26.7884	30.5171	26.4021	33.0658	28.2775	23.7895	24.2856	26.0323	25.665	26.4218	26.67	24.9798	28.5151	27.3991	27.0024	24.8591
ENSMUSG00000007783	Cpt1c	0.646884	0.916064	0.591839	0.706388	0.944583	0.595603	0.446398	0.592866	0.628192	0.736299	1.00581	0.352022	0.373482	1.05855	0.935424	0.606344	1.16469	0.755193	0.387238	0.919922	0.737158	0.751496	0.406869	0.65868	0.419438	0.4524	0.504332	0.467981	0.420895	1.31057	0.449308	0.609687	0.432942	0.451891	0.609365	0.943271
ENSMUSG00000007812	Zfp655	26.416	23.6813	36.2011	24.8833	19.659	14.3112	15.2676	16.8947	14.4079	14.3133	16.2659	15.3787	14.9357	18.3721	15.6556	17.9818	13.514	16.8543	15.9505	15.193	19.4951	16.5209	14.9801	17.034	18.4438	16.6196	17.021	16.5816	13.9355	18.3573	18.0449	14.4946	20.0699	15.8401	15.0988	15.4722
ENSMUSG00000007815	Rhoa	83.2393	90.8615	91.8546	91.1442	103.291	100.677	94.1017	103.97	99.1173	100.01	97.8415	96.5962	101.928	105.949	96.7323	100.441	100.626	102.989	95.9694	93.4398	94.8373	88.8658	92.4633	86.4891	90.8755	79.51	85.9498	82.5743	84.0662	87.0906	90.3543	90.2307	87.1343	90.7493	93.2669	97.7332
ENSMUSG00000007817	Zmiz1	13.7219	14.3298	15.3048	18.2082	15.6817	18.7887	16.7958	15.7137	17.2473	14.9628	16.2061	15.5392	15.716	16.3024	15.1751	13.6432	16.5318	15.5022	15.6927	16.2591	13.4859	13.7167	12.0679	11.9206	11.789	11.728	12.3114	9.143	15.0862	12.7903	14.8463	13.7954	11.6008	15.0002	15.2542	13.4355
ENSMUSG00000007827	Ankrd26	1.49851	0.969859	1.77166	1.92445	1.70421	1.98332	1.66767	1.80232	1.94184	1.36638	2.36483	1.72885	3.50053	2.20877	2.71658	1.91896	2.31791	1.56531	1.4618	1.11677	1.39854	1.71392	2.34239	2.58952	1.82484	1.38068	1.95341	1.48517	1.71152	1.5752	1.81064	2.05223	1.12767	1.51977	1.84993	1.19068
ENSMUSG00000007833	Aldh16a1	48.8294	70.0263	52.8658	50.5313	60.8768	51.9389	85.1963	56.7607	50.7712	66.3271	62.3932	59.1535	66.9067	58.1428	77.8247	64.2763	68.156	70.3138	66.9513	61.4078	63.4185	38.9873	48.4033	54.5413	44.814	46.2577	45.5206	60.2924	53.089	49.8445	49.6782	43.5212	43.7482	51.3598	58.5729	43.1253
ENSMUSG00000007836	Hnrnpa0	52.6153	59.394	58.2174	60.813	54.1588	60.5198	51.1272	50.1456	40.1325	46.4925	45.7194	48.0757	56.2277	50.8165	52.1863	51.6225	50.7572	49.1552	49.9245	48.6494	51.0705	37.4363	41.0801	47.8013	38.037	35.3453	36.1299	38.9245	37.3173	39.651	40.0152	43.5823	40.8501	37.9999	38.5735	40.6243
ENSMUSG00000007837	Prrg2	18.1828	20.1625	19.6138	18.2393	23.386	34.1308	30.4969	35.565	31.1015	32.1398	31.0996	26.5113	33.004	27.8304	24.6554	29.5374	28.631	30.4409	27.0169	25.4167	26.9817	38.3164	35.7722	27.105	37.1169	26.3518	27.3625	33.3437	27.1947	31.3617	31.9371	33.4648	37.3597	35.7591	32.425	34.5492
ENSMUSG00000007850	Hnrnph1	87.3839	84.939	74.6318	85.427	93.6257	91.3575	83.0202	91.3454	75.509	70.8281	78.6573	72.1158	94.3099	93.5948	78.4323	83.2726	94.1005	91.5753	84.6399	76.6491	93.363	75.1789	73.6444	83.8851	104.694	83.3574	80.6691	73.3185	72.3827	72.2375	87.1743	80.7854	78.0306	83.6501	101.755	83.2697
ENSMUSG00000007867	Ift43	3.14678	4.03693	4.36411	4.31637	3.44877	4.72764	4.19002	5.31025	4.39225	4.03214	4.6646	4.37991	4.11716	5.47041	4.82987	3.85221	5.26436	6.14033	4.82266	4.03825	4.38695	3.6991	2.92281	3.95718	3.6001	3.06498	2.96995	3.49296	2.92854	2.74579	3.71709	3.24896	4.09963	4.19208	3.43711	3.14941
ENSMUSG00000007872	Id3	26.7461	31.4172	45.4508	77.4754	69.2936	74.4061	177.791	83.0325	141.899	101.654	143.89	122.286	136.177	125.349	85.5124	147.038	125.991	171.301	58.7574	42.5587	34.9908	35.1474	38.0574	26.9653	127.785	150.883	89.8012	138.24	108.799	131.984	106.936	157.091	125.565	159.245	58.7376	109.808
ENSMUSG00000007880	Arid1a	15.2374	15.7081	14.1988	17.3111	20.2289	20.506	14.0723	17.7948	13.5868	13.3717	14.3471	14.2455	18.4781	17.6925	18.6106	16.3331	17.3392	16.4404	17.1213	15.1775	15.4359	14.5858	14.64	16.1693	15.0209	14.4624	13.3893	12.1772	12.6017	13.639	14.9939	13.8465	14.548	14.6433	16.2404	15.4331
ENSMUSG00000007891	Ctsd	247.174	270.457	285.995	249.168	269.415	273.16	247.904	300.661	238.951	230.55	224.424	241.824	257.798	247.586	249.782	218.792	229.122	226.446	233.283	230.937	228.408	280.627	295.498	233.735	237.21	199.481	193.979	194.697	202.619	227.54	219.225	216.917	231.537	221.338	241.623	226.599
ENSMUSG00000007892	Rplp1	1018.38	1113.94	1053.77	1400.69	1131.36	1111.45	1041.26	1033.47	1004.45	887.376	880.77	993.528	880.185	873.162	849.296	927.601	950.931	950.853	1074.37	1037.9	1154.96	910.545	843.664	1155.42	733.428	746.315	779.131	836.618	916.815	772.9	791.631	809.149	810.581	730.271	808.989	753.103
ENSMUSG00000007950	Abhd8	2.3785	2.87297	3.18896	2.78093	5.05836	6.88413	5.13648	5.65768	4.84063	4.19159	4.35489	3.95174	6.23614	5.17834	5.24426	4.20044	5.02171	4.10442	3.18141	2.52622	2.30789	3.824	3.86126	3.06747	4.9629	3.50453	3.61746	5.91676	5.16077	4.06034	4.99578	4.54518	3.68932	5.98835	6.23849	5.26944
ENSMUSG00000007987	Ift22	3.43098	5.81991	4.56136	4.59286	5.45105	4.02287	4.80426	5.91233	5.02371	3.76858	5.60165	4.1124	4.55367	3.97162	5.13464	5.65801	5.50092	5.26852	5.77577	5.79881	5.5823	4.96893	3.30971	6.25931	5.03869	3.13674	3.8805	3.50372	3.64011	5.30553	4.19394	3.18199	3.18528	3.05812	5.60729	4.46326
ENSMUSG00000007989	Fzd3	0.0176148	0.0541143	0.0365251	0.108273	0.0886018	0.0691989	0.0303118	0.0331003	0.0421723	0.0415377	0.0459198	0.0481074	0.0272331	0.235962	0.0123214	0.0397258	0.0593207	0.0986389	0.0474493	0.0248694	0.035523	0.06209	0.0604214	0.0466026	0.0260397	0.023376	0.0130392	0.0400428	0.0141554	0.039262	0.0499035	0.0365556	0.0281117	0.0361145	0.0453053	0.021221
ENSMUSG00000008028	1700008O03Rik	0.279381	0.0872753	0.14155	0.58538	0.217794	0.257475	0.277532	0.419523	0.355562	0.324447	0.387636	0.522731	0.427305	0.53964	0.216524	0.288456	0.213185	0.626741	0.218767	0.322884	0.12398	0.205972	0.36124	0.309121	0.497789	0.364401	0.418225	0.4129	0.246316	0.0964797	0.384598	0.381314	0.337711	0.222542	0.317185	0.517924
ENSMUSG00000008035	Mid1ip1	4.73488	8.0275	4.20124	5.07493	11.9882	9.67869	31.2195	11.0472	38.8936	31.7178	26.3342	21.0675	11.4063	22.0456	16.2085	17.8111	25.4812	12.8658	23.4397	17.6527	11.4421	9.4815	9.01571	10.9676	13.1606	20.2044	15.4917	34.6623	26.9218	16.4226	15.8738	23.9425	14.4353	11.5701	8.79656	13.7413
ENSMUSG00000008036	Ap2s1	63.4765	68.0018	64.331	61.2059	73.0405	78.3221	77.7075	81.7863	76.9589	71.5487	69.2097	73.6766	71.5328	75.4109	74.0578	79.569	74.5279	69.1911	69.8276	74.243	72.0269	75.0547	72.9641	67.8592	75.1254	67.5075	75.1963	73.2892	72.527	65.9543	69.0696	70.2194	75.5242	74.1256	74.0507	74.3372
ENSMUSG00000008090	Fgfrl1	52.2196	69.8351	48.2294	48.3582	54.6637	62.8119	38.4595	35.4179	27.7778	33.5119	37.1919	35.9683	38.2916	28.9281	40.6913	41.6029	32.1822	34.3755	35.8702	34.0035	41.1884	54.0159	56.3842	48.8733	42.3143	28.1073	33.0756	29.5277	30.4766	36.5999	41.5684	42.0938	46.0922	39.7747	40.534	44.5183
ENSMUSG00000008136	Fhl2	0.280892	0.273195	0.150353	0.301581	0.488427	0.295686	0.46684	0.260145	0.173881	0.296912	0.242015	0.123592	0.07834	0.6778	0.148575	0.251838	0.358807	0.951101	0.179309	0.150027	0.177716	0.140081	0.291817	0.25667	0.311523	0.117838	0.131569	0.215898	0.106814	0.390028	0.138883	0.261248	0.109385	0.177578	0.238994	0.341521
ENSMUSG00000008140	Emc10	48.2185	58.2173	59.4957	50.0205	64.233	70.744	68.2667	73.9913	73.7342	67.2395	69.4239	69.8748	57.1773	63.4913	58.3716	68.6429	62.5338	65.2075	62.6847	60.0035	60.5349	58.0145	58.6968	52.3738	54.1913	44.1407	43.8808	47.2016	51.8068	47.4407	53.4347	50.4434	50.7698	56.1883	58.1777	53.3638
ENSMUSG00000008153	Clstn3	4.17537	1.54092	2.23114	2.04994	4.26264	7.71272	3.16648	5.85573	1.97422	3.84053	2.73906	2.76446	11.5529	5.34349	10.2956	8.59573	5.20144	7.78266	11.8252	21.2307	35.8338	48.5471	36.8314	8.58273	52.8295	29.4395	22.2181	24.9182	14.5026	39.9182	42.0531	66.1466	84.8368	47.6465	31.6224	53.7861
ENSMUSG00000008167	Fbxw9	18.8327	20.0964	14.1594	14.3096	21.9237	26.6867	31.5163	22.4751	25.7027	30.1888	27.0381	24.9075	28.4188	26.6932	25.1572	23.0659	25.7223	20.7211	25.0407	25.3287	22.4565	29.163	28.8028	23.4346	26.502	19.7209	19.2929	22.6285	28.8302	21.3039	25.1053	27.6078	24.585	30.2943	24.6016	27.0016
ENSMUSG00000008193	Spib	0.23367	0.910042	0.707143	0.961188	4.19952	1.66851	1.067	0.440683	0.540967	0.455682	0.89591	0.773715	1.46079	1.24783	1.12072	0.717886	0.950592	1.11877	1.35287	0.551869	0.739123	0.648079	1.01635	0.920173	0.692758	0.624703	0.58854	0.73834	0.637646	0.52145	0.384162	0.385243	0.405573	0.766991	0.435122	0.890557
ENSMUSG00000008200	Fnbp4	36.2373	38.8191	36.5184	38.5689	40.0711	38.0071	25.4972	26.3662	18.4526	21.1051	21.8825	20.9797	33.8027	26.9016	30.6042	24.7616	25.0938	27.1542	27.9561	24.0217	25.399	27.6624	29.48	31.9986	25.6169	23.7355	23.2913	21.9644	24.5998	22.9615	26.3139	24.0873	24.4833	25.5005	26.8446	27.2385
ENSMUSG00000008206	Cers4	1.81763	1.78309	2.29863	2.27931	2.65399	3.54288	2.89789	1.79784	1.67908	2.22725	2.88857	2.87381	2.17387	4.66447	2.0611	2.30935	3.12947	3.12755	1.72258	2.30953	2.0757	1.56072	2.1014	1.80384	1.21922	1.76092	1.49128	1.9474	1.60834	0.972019	1.30901	2.674	1.32031	1.45846	2.15937	1.79938
ENSMUSG00000008226	Scrn3	28.0483	29.0449	22.3577	30.5363	26.9084	29.8052	26.0564	33.8072	26.326	29.7928	29.927	24.7915	31.097	30.6336	26.2909	31.5894	30.383	27.2901	35.5279	29.2435	32.5599	28.9088	28.5937	30.5281	27.5638	27.9701	27.5115	29.3471	26.3803	27.1539	28.7815	32.9524	28.9128	28.5352	31.1485	28.3539
ENSMUSG00000008301	Phax	15.9388	17.5519	18.8616	16.5419	14.8869	17.8653	17.1546	17.356	14.3941	15.5813	14.856	16.2319	19.9775	15.0753	18.2449	18.412	18.1175	16.6679	16.4043	14.156	14.4736	13.0232	14.1767	16.3423	14.6155	15.6414	14.822	14.7918	13.4998	15.5111	15.137	16.7217	17.0531	13.5614	14.0824	16.3134
ENSMUSG00000008305	Tle1	29.9186	38.7316	37.7196	33.7191	26.7319	31.4676	46.084	47.9041	45.0976	49.1734	51.0876	49.0965	56.0846	52.1951	57.3572	41.1193	50.6169	38.2082	36.9898	36.8832	33.5809	25.4789	27.6135	30.0693	24.7919	32.588	28.3567	38.3988	37.0848	29.4133	23.2446	29.9865	29.9937	33.4361	37.189	35.3503
ENSMUSG00000008307	1700109H08Rik	6.31229	3.46621	5.08712	4.58095	4.79878	3.7745	2.23124	1.97555	2.1613	2.238	3.21474	2.71663	4.05704	4.46313	2.7604	2.1326	2.3953	2.69345	2.93868	2.38094	1.81689	2.28923	2.66515	3.09883	3.2849	2.00461	2.53374	2.08758	2.18785	2.19354	3.17873	2.06685	1.96392	2.29148	2.03834	3.21699
ENSMUSG00000008318	Relt	2.28088	2.27169	1.02829	1.46331	1.9272	0.790849	0.827428	0.327034	0.655095	0.789187	0.584368	0.944499	0.850885	0.832643	1.00539	0.446944	0.45356	0.929919	0.390025	0.820833	0.746533	0.326485	0.508687	0.934673	0.42939	0.300556	0.122437	0.168416	0.182219	0.499862	0.947417	0.170985	0.577493	0.389869	0.370678	0.278534
ENSMUSG00000008333	Snrpb2	10.0593	15.5735	12.9261	11.3099	12.2617	11.3184	11.7962	12.076	13.5783	10.477	11.9636	9.36923	13.9259	12.4846	13.4307	11.1364	13.2285	12.612	12.6198	12.6321	12.5154	11.3287	11.7489	12.6191	7.83389	8.3298	9.52179	12.4293	9.55156	7.71534	10.818	9.68783	10.1312	10.8547	10.1149	9.75091
ENSMUSG00000008348	Ubc	2571.12	2658.47	3042.98	2761.54	2225.48	1973.64	3601.33	1756.24	2508.92	3493.93	3907.89	2807.3	2465.71	2560.38	2475.47	3148.88	2984.6	3269.38	2331.98	2278.14	1695.31	1964.1	1516.53	1974.39	1326.91	1733.09	1550.37	3020.36	2345.57	1968.95	1327.57	2150.94	1655.12	1791.97	2402.34	1522.23
ENSMUSG00000008373	Prpf31	7.12138	7.74263	7.97005	9.66563	9.5163	9.65595	11.4606	8.90486	9.95993	9.27832	9.10751	9.91459	10.5783	11.9183	10.3394	9.29759	9.53544	10.3998	8.48147	10.2069	8.82955	6.48893	7.00371	7.99898	11.3343	8.56995	7.38573	10.8659	9.12392	8.15587	9.98165	7.31789	10.1065	6.83503	8.46427	7.18556
ENSMUSG00000008384	Sertad1	4.57429	9.31183	5.93243	9.99295	4.92224	7.32825	5.16967	7.95808	3.56806	4.35059	6.14623	3.04024	4.06164	3.36397	3.99936	5.91928	6.08236	5.54702	6.14719	5.76217	10.2018	6.65647	6.10724	6.38882	10.1855	8.00264	6.99846	6.43739	4.94725	5.67383	4.91897	7.0006	5.17265	7.36476	6.86335	7.40077
ENSMUSG00000008393	Carhsp1	32.0521	38.9561	35.3774	36.6319	41.0259	42.8398	38.2149	41.6825	38.8548	43.6976	43.9907	42.5485	46.2389	41.8656	48.1865	51.8213	44.0269	44.9104	40.0306	37.5719	42.6125	44.8439	40.0763	40.9601	42.0393	40.3598	41.5404	39.1388	38.1	40.7753	41.2115	44.2037	47.1026	46.0876	47.5853	43.8516
ENSMUSG00000008398	Elk3	2.52633	4.79073	5.99062	5.95766	6.84285	7.41942	7.18796	5.48204	6.22287	7.32241	6.57248	5.88323	6.50239	8.14517	6.92123	5.90991	7.23791	6.71335	6.53013	4.47253	4.8827	4.75543	5.57787	5.21925	3.96977	4.32782	4.34562	3.3658	5.19604	3.84081	4.69104	6.27693	4.50654	4.71782	5.75167	4.87779
ENSMUSG00000008429	Herpud2	16.9307	19.2748	19.2352	19.8202	19.1576	19.7953	18.8538	18.1763	16.7631	18.3617	20.5074	17.963	21.5743	17.5322	19.7185	17.6754	20.5325	18.7008	17.7656	17.8171	16.7737	18.9157	21.3137	16.9862	18.2187	16.1707	17.2167	16.0572	18.6082	18.5213	21.0333	18.8253	16.6399	19.6356	20.4563	20.2609
ENSMUSG00000008435	Rdh13	14.9237	9.29963	12.3436	15.005	12.4475	11.063	7.72973	5.76686	4.85998	5.04986	7.42594	4.84137	10.6821	10.149	12.7183	6.20091	5.31388	7.782	5.17162	5.04773	7.62478	7.50746	6.93967	9.42737	7.5781	5.6944	8.08566	8.55811	5.94291	6.76857	8.06344	7.97405	6.34775	7.34634	8.43892	6.6473
ENSMUSG00000008450	Nutf2	3.61077	8.0189	7.77425	8.30836	9.35089	12.5407	6.32774	8.25153	4.2561	5.09954	6.53599	5.73102	10.2286	8.98702	7.59861	12.0418	8.90925	7.31618	8.67008	10.8555	9.96623	15.4567	13.3424	6.08067	14.428	6.96688	7.775	7.59548	7.07449	8.39644	9.03385	7.83117	10.4353	9.1791	8.84915	13.4078
ENSMUSG00000008461	Fut1	0.743894	0.83801	0.398493	0.815273	0.526271	0.304873	0.262867	0.715054	0.256864	0.178213	0.288099	0.270962	0.59145	0.541459	0.278746	0.858816	0.455569	0.365171	0.15893	0.825744	0.916249	0.22391	0.336657	0.248292	0.50257	0.260086	0.113539	0.270595	0.667314	0.646795	0.203714	1.07152	0.269428	0.247551	0.456069	0.717276
ENSMUSG00000008475	Arpc5	52.9325	64.3887	61.2171	57.5511	61.0782	53.0799	55.5166	55.0775	52.9204	54.3149	47.702	51.8126	55.6571	53.1955	58.8495	53.1112	54.4343	55.0152	52.2561	51.7001	49.7893	52.6636	49.2223	52.0836	50.2497	46.9207	48.1626	43.9042	46.8672	47.8841	52.4337	48.7805	47.363	46.5149	52.8998	49.5416
ENSMUSG00000008496	Pou2f2	1.12508	1.51729	1.3282	2.32621	2.11177	2.18162	2.22866	1.91069	1.38159	1.51945	2.37256	1.26165	1.44389	1.25119	1.34054	0.782036	1.09361	1.4165	0.981451	1.02132	1.08474	0.650732	0.785291	0.81342	0.836201	1.09902	0.61657	0.668712	0.749416	0.592671	1.40916	1.8373	0.534562	0.632676	0.89038	1.0168
ENSMUSG00000008540	Mgst1	3815.22	3395.62	3644.01	3018.57	2958.44	3187.45	2688.08	3007.65	3429.41	3370.38	2679.05	2794.16	3314.38	3057.12	3365.35	3644.4	3605.03	3619.88	3554.95	4044.44	4216.87	5755.45	5737.43	5097.29	4842.11	4621.18	4334.43	4275.79	4329.72	4546.65	4927.18	5260.85	5742.98	4908.4	4760.22	4987.69
ENSMUSG00000008575	Nfib	18.6048	18.4468	16.3773	18.4687	23.9144	20.6079	20.2685	19.0152	17.8245	19.5985	20.0286	20.9281	20.0755	19.825	17.2593	23.1882	20.9267	21.1705	21.0682	18.3057	22.711	20.332	20.6142	19.6539	19.7995	16.236	17.7172	15.87	18.6953	20.3819	18.0164	19.0444	19.8535	20.6498	20.0239	20.9707
ENSMUSG00000008604	Ubqln4	15.1381	14.4744	15.7269	17.9446	22.2143	29.0105	27.5802	33.0186	25.3584	32.8604	28.7329	26.7628	31.2975	29.7757	26.948	28.6217	29.5381	26.5366	24.7931	22.6446	24.1988	25.6347	25.9536	19.5374	29.1083	21.796	22.4096	26.5371	21.6084	25.1495	22.9207	27.7367	24.2916	26.7626	28.6257	27.9235
ENSMUSG00000008668	Rps18	1007.48	1046.11	938.443	1373.48	1016.55	1040.34	912.382	843.17	723.671	644.428	723.951	745.999	789.175	816.008	776.015	748.198	737.883	717.76	900.558	837.857	944.861	676.213	617.325	907.819	631.777	589.26	631.564	649.701	661.189	549.268	624.797	685.507	607.501	557.527	588.531	584.83
ENSMUSG00000008682	Rpl10	329.469	362.868	312.814	478.365	347.627	398.158	320.614	232.93	293.968	269.472	277.673	309.774	291.543	317.61	299.889	343.963	290.332	236.992	352.756	303.229	349.405	244.773	274.589	325.971	260.157	236.298	274.137	315.183	196.588	241.676	320.21	273.937	243.673	185.954	236.992	311.296
ENSMUSG00000008683	Rps15a	250.831	285.708	257.251	355.643	281.096	292.911	244.668	225.574	219.108	202.16	211.709	194.563	220.591	224.479	215.241	211.635	203.309	213.963	251.542	232.033	254.797	218.553	176.041	253.225	186.608	194.882	193.52	189.191	185.613	160.063	195.045	193.228	199.951	182.691	190.056	207.281
ENSMUSG00000008690	Ncaph2	30.8619	27.3885	29.7214	30.1049	31.7771	34.9057	27.7891	31.5441	26.9602	26.8962	28.6188	26.9657	34.7758	27.6572	30.5085	32.2982	30.0077	33.3904	29.0169	27.4668	27.6835	29.1074	30.2416	28.7894	29.9216	28.1068	26.8096	26.9832	25.3623	24.6345	27.2825	27.8802	28.4751	28.5524	32.6455	29.5054
ENSMUSG00000008730	Hipk1	15.7626	16.6877	18.5833	16.8023	18.9422	20.8294	17.5269	18.9371	13.5071	16.9862	17.7113	17.4954	21.2208	18.8282	19.1079	17.7109	18.8486	17.8666	16.0883	16.1608	17.5403	17.2484	19.4474	16.7369	16.9929	15.3218	14.8193	16.0724	16.5516	18.5028	18.7382	18.7073	16.9409	18.4619	17.3873	18.4854
ENSMUSG00000008734	Gprc5b	0.340078	0.444179	0.609198	0.202639	0.645637	0.712385	0.500926	0.201502	0.307124	0.302988	0.320163	0.812112	0.677602	0.575979	0.10726	0.126369	0.485926	0.604088	0.639973	2.09787	1.4131	4.54434	6.27007	0.942745	1.58946	0.394375	0.196945	0.443479	0.112247	0.952022	1.51366	2.21815	5.2777	1.43602	4.13402	2.17641
ENSMUSG00000008763	Man1a2	9.37085	10.6561	12.0902	9.36332	12.7329	13.5993	8.61586	10.8035	7.66576	8.39544	9.54087	9.37982	10.862	11.0358	11.2664	9.5998	8.61568	8.81362	8.15793	8.74742	7.35016	10.4819	9.77667	9.50281	8.47797	8.83976	8.76295	6.98401	9.12504	10.0786	9.58404	11.0123	8.204	11.1955	11.0105	9.82038
ENSMUSG00000008822	Acyp1	6.22076	8.18405	7.46038	8.78283	13.056	9.18931	8.92436	11.4999	12.8635	13.7228	11.0784	12.9991	11.7467	12.4549	9.52491	13.7023	12.7495	10.2663	12.5125	10.8379	10.3082	13.7349	9.95021	11.5627	11.8825	8.07421	9.65096	12.4942	9.94189	12.065	7.9072	11.1342	8.06954	11.6154	12.4479	11.8373
ENSMUSG00000008845	Cd163	10.5033	14.7153	13.5416	18.34	14.903	12.5307	11.1663	17.975	12.9873	11.7954	6.01116	10.5285	7.50216	8.49376	6.9888	7.09395	7.69803	9.20339	11.0526	12.9933	11.6791	5.43864	6.67703	9.68075	7.31312	8.31351	7.12898	4.99188	6.32659	6.47441	5.69544	5.13004	5.2696	6.00461	3.87119	6.38816
ENSMUSG00000008855	Hdac5	36.4153	36.3068	29.7972	33.4417	36.378	32.4358	38.221	35.5099	39.1288	39.6616	45.7072	39.6344	46.4793	44.1693	38.0031	30.527	39.3416	39.3188	28.9192	28.615	25.7054	33.923	29.4564	25.3847	37.1192	30.5264	36.2351	45.6308	47.8829	38.9542	34.3083	39.3601	31.6858	38.8091	30.4812	43.8579
ENSMUSG00000008859	Rala	10.5122	13.1546	10.255	14.8454	14.3956	19.5495	15.8088	17.0043	15.8492	13.1684	13.709	14.7264	19.144	14.4016	15.7243	14.1303	12.9311	14.7548	14.0622	11.4608	11.0209	18.9575	19.1185	15.414	17.402	11.5336	11.4252	17.1615	14.5566	16.1134	17.21	14.2194	14.7282	18.3894	18.3599	18.1914
ENSMUSG00000008892	Vdac3	67.0728	67.2406	65.1547	67.0466	85.1377	81.6151	75.6492	76.1048	78.0751	77.4074	67.8173	70.6906	90.9651	90.5275	84.0195	74.8097	77.5314	73.4037	74.6715	72.8738	77.3124	75.1483	77.1536	83.2802	75.0399	70.6034	69.7786	71.0074	74.0814	73.0058	76.215	74.6492	69.1792	70.9151	82.642	76.265
ENSMUSG00000008958	Vps72	17.4053	20.1853	16.8206	22.3514	22.658	28.1839	22.602	23.7753	19.5761	20.2957	20.8857	20.5704	21.1777	20.1379	19.4484	24.2741	23.7102	21.2673	23.9648	21.1576	19.6518	21.1207	18.3428	19.6682	21.4612	16.7616	18.3927	21.3379	17.9561	19.4263	20.7677	20.2811	17.6715	19.0188	20.4465	19.4026
ENSMUSG00000008976	Gabpa	16.6292	16.9495	18.5509	18.1593	22.464	23.6172	18.6748	19.0233	16.8139	20.5305	20.6671	19.0653	23.6713	20.9087	23.7488	19.8783	23.7991	18.0038	25.4073	18.8168	21.3525	18.5088	14.932	20.8952	18.4287	16.9537	19.3443	17.4882	20.7011	21.4885	20.0434	18.7653	17.3088	18.0014	18.6126	18.7054
ENSMUSG00000008999	Bmp7	0.448505	0.494904	0.568059	0.342304	0.428641	0.621885	0.613847	0.629475	0.420696	0.627124	0.69106	0.777946	0.655609	0.675388	0.333629	0.571757	0.525424	0.590666	0.352651	0.511634	0.590346	0.909944	0.705156	0.760968	1.10728	0.718551	0.819852	0.580566	0.598722	0.694563	0.915677	0.872474	1.1273	0.876717	0.769292	0.990238
ENSMUSG00000009013	Dynll1	13.7381	20.6368	15.1299	13.5328	19.7176	22.3457	15.3497	18.2877	30.8169	21.2622	16.6853	15.2337	16.7074	25.4254	11.884	13.2017	15.5756	18.9511	28.0128	34.8029	32.7666	17.8558	12.9654	16.5489	23.1694	15.916	13.6998	31.2553	16.6718	17.7783	16.5342	13.9843	13.9249	16.0066	13.0252	17.7204
ENSMUSG00000009030	Pdcl	10.4636	10.7817	10.8562	10.7119	11.2828	16.3743	13.9658	14.5462	13.0121	16.2749	16.2098	15.4316	14.2431	15.8356	15.0879	13.4489	17.7491	13.9571	15.5651	14.8548	14.275	9.26875	10.9437	14.0347	12.5534	10.928	11.4713	12.5936	13.9412	10.4553	12.642	11.5568	11.2907	12.6491	10.8025	11.3135
ENSMUSG00000009035	Tmem184b	6.62277	7.31535	8.61377	7.8009	10.5918	14.3197	12.7976	18.3662	14.8939	16.5282	16.6469	16.2682	14.5797	13.512	10.9329	15.9868	15.5326	15.6332	15.3423	11.7196	11.4797	13.2289	16.9575	9.05023	17.399	12.2729	12.0231	13.8145	12.5538	16.1196	13.0244	13.8404	13.8516	15.244	17.69	18.8472
ENSMUSG00000009073	Nf2	8.6625	9.65856	10.1561	12.5347	12.7903	14.1759	16.0286	15.1444	14.249	14.2116	14.7716	14.4875	13.538	15.5495	14.5135	14.5606	14.1896	14.3413	11.5302	13.3412	12.5077	13.1715	11.3389	11.7015	12.513	11.0671	11.4241	12.7097	11.2388	12.4025	11.8516	13.6766	14.3283	12.9205	12.51	13.6543
ENSMUSG00000009076	Zmat5	5.61024	8.43354	6.37249	7.77771	7.2225	8.7734	8.55821	9.86024	10.0632	9.25966	8.04101	10.7901	9.33452	9.59486	8.68721	10.2014	10.669	9.58554	10.1556	10.3273	10.9235	6.31613	5.91386	9.38161	8.58873	8.53412	7.538	6.90224	8.2529	7.41998	7.57345	6.09815	7.66965	5.50917	6.31404	6.8825
ENSMUSG00000009079	Ewsr1	153.855	146.711	148.588	149.226	157.301	152.918	127.947	123.531	107.109	113.584	122.888	116.779	153.238	142.518	144.746	124.137	128.901	136.156	124.378	125.998	137.63	106.935	109.769	123.096	117.947	94.5151	110.8	109.222	113.055	99.5102	126.304	108.393	124.33	107.268	118.327	111.405
ENSMUSG00000009090	Ap1b1	25.3919	28.0455	26.0833	28.1048	35.7973	31.4136	28.5362	31.4511	26.2261	31.1471	25.0479	26.617	28.3464	29.955	28.7857	26.4804	25.334	28.2513	29.7244	30.986	30.6626	29.3541	28.0071	29.8575	30.6338	25.5559	25.1063	30.5755	27.8013	25.5736	28.9364	26.9822	28.2877	25.127	27.2869	27.534
ENSMUSG00000009092	Derl3	1.44905	1.0029	1.92642	0.900077	2.00274	3.45279	0.193072	0.913524	2.60242	1.7336	5.76997	0.968779	0.204824	0.710679	0.449367	0.91327	0.548105	1.26902	5.77204	3.4259	2.21521	0.254575	0.57089	0.757607	1.8254	2.25113	1.24467	4.55474	0.619463	1.06666	1.36038	1.31872	0.834077	1.7005	1.22036	0.920601
ENSMUSG00000009108	Gnat2	0.323699	0.0540755	0.169842	0.160717	0.148972	0.186601	0.314178	0.451528	1.01551	0.609642	0.673979	0.580993	0.27453	0.524786	0.343931	0.161298	0.685827	0.345649	0.744054	0.249169	0.396905	0.226277	0.240725	0.382204	0.647051	1.10978	0.13374	0.837759	0.380416	0.435596	0.372027	0.602643	0.630633	0.141655	0.919669	0.745648
ENSMUSG00000009112	Bcl2l13	22.7155	18.2495	18.0768	19.422	21.148	29.7971	14.2137	19.7332	16.3805	15.2881	20.6508	13.8344	20.0975	19.3312	23.2484	21.7509	14.4077	18.1967	17.118	20.0741	15.6609	21.9204	26.7986	17.6222	19.5581	16.154	18.0423	14.6261	17.1995	21.874	23.9695	19.1947	19.1898	21.987	20.9244	20.6034
ENSMUSG00000009115	Spatc1l	1.0748	2.62815	1.11937	0.838238	0.887467	0.587623	1.88077	1.95299	2.22687	3.80753	4.60007	3.26808	2.75267	3.72485	2.77294	2.79953	3.93447	2.40343	3.61944	3.36633	3.72708	1.61463	1.20225	1.7824	3.14944	4.04416	4.61577	4.24576	4.83397	4.09504	3.56989	3.63577	2.83017	5.42114	3.05621	3.62982
ENSMUSG00000009145	Dqx1	5.88196	8.78485	6.21815	12.6497	12.1944	5.79037	8.71971	4.68892	9.46586	8.51093	8.87896	11.9934	6.09462	7.39366	8.51747	8.32511	8.7762	6.62673	6.57396	5.52545	6.87245	3.32048	2.83081	4.3361	3.49706	3.54668	5.33726	3.01539	5.0769	3.60868	4.12072	3.45204	5.0426	3.72015	5.26553	4.18885
ENSMUSG00000009207	Lnpk	3.05721	4.85178	4.32389	5.15816	4.16731	4.22032	3.36375	2.77131	3.2552	2.39645	3.02183	4.09808	3.46032	2.92692	2.87731	2.46478	3.28213	3.42702	2.53601	2.25766	2.84632	3.15767	3.2467	3.5306	3.86424	2.46155	2.41801	2.41091	1.86367	3.5716	2.30612	2.29674	2.47749	1.8214	4.39934	1.99112
ENSMUSG00000009246	Trpm5	0.306933	0.518558	0.415893	1.21433	0.54288	0.440371	0.88259	0.637621	0.180796	0.223212	0.494711	0.160381	0.172488	0.583157	0.182502	0.218017	0.59689	0.911875	0.181528	0.293389	0.333654	0.419971	0.199434	0.576233	0.153704	0.419482	0.454985	0.809094	0.37873	0.303719	0.538521	0.718001	0.494572	0.16392	0.5539	0.298642
ENSMUSG00000009281	Rarres2	685.77	631.373	735.666	668.358	650.145	647.59	703.399	608.237	584.847	665.698	657.28	689.169	528.099	612.316	577.648	960.605	782.247	853.207	614.374	616.631	681.366	571.587	549.31	666.176	458.793	435.698	598.491	446.849	412.39	506.045	531.611	569.835	632.671	513.891	559.966	488.214
ENSMUSG00000009291	Pttg1ip	152.139	160.043	165.067	163.53	193.045	169.998	176.013	172.598	145.144	166.915	182.033	172.922	165.151	184.816	195.82	169.175	170.043	160.305	141.851	144.263	154.71	169.952	169.965	160.998	156.306	146.721	158.482	134.059	145.756	156.302	156.834	154.569	159.825	158.56	167.144	156.248
ENSMUSG00000009292	Trpm2	6.45363	8.1693	6.82519	10.5471	8.91427	6.019	5.58813	6.30782	4.20941	5.6321	5.38662	4.96746	6.23213	5.31867	5.39966	3.93491	3.75996	7.11095	5.38697	6.69577	4.47927	3.39644	3.57939	4.22983	3.84983	3.64954	4.1726	2.78337	3.71969	4.68181	5.60512	6.18825	3.74679	3.38595	5.23255	5.14799
ENSMUSG00000009293	Ube2g2	24.4283	26.0619	28.2451	25.1149	27.8169	33.6434	26.2655	31.2342	26.2181	33.1864	27.4582	24.1288	27.7521	28.6245	29.0974	24.7958	26.7711	26.3058	27.158	31.4087	26.5007	24.2644	27.2569	29.496	28.4653	26.8908	20.7981	33.6047	25.9525	24.4559	27.6767	27.8603	26.4301	25.4844	26.1593	27.467
ENSMUSG00000009376	Met	19.2408	15.7194	15.2973	16.8151	19.4656	17.9803	21.0492	23.1759	22.2658	25.2409	25.3506	24.1545	18.988	18.1001	18.6957	21.2808	19.8201	19.7483	22.5638	22.6315	26.9013	18.0457	17.987	19.7844	20.8513	21.4192	22.0686	17.6231	19.6921	22.805	19.808	19.5473	19.3589	19.7945	16.4716	21.7334
ENSMUSG00000009378	Slc16a12	19.5423	23.2366	20.4933	12.4458	17.2768	18.0386	35.0019	24.8069	35.3503	37.7943	29.8426	32.0657	27.4446	31.694	25.5117	24.0852	26.2775	29.2914	24.6745	19.1584	24.832	21.2639	26.0826	14.2495	16.8561	18.4429	18.2201	15.2198	24.9719	21.3899	19.017	19.9431	14.9766	20.8387	15.7216	19.8926
ENSMUSG00000009406	Elk1	2.23222	3.37405	2.75662	2.97504	2.68589	2.8129	2.81741	3.00403	2.93451	2.20428	2.04425	2.4335	3.50567	3.03079	3.18158	2.89623	2.15709	2.75214	2.56736	2.63884	2.52573	2.45453	2.30883	2.71451	2.88896	2.48805	2.55628	2.46903	2.44378	2.32528	2.89865	2.45746	2.50158	2.75585	2.97428	2.8139
ENSMUSG00000009418	Nav1	2.73807	3.15295	3.81674	4.45707	3.84595	4.43276	3.90632	3.16663	3.10597	3.14841	3.18889	2.77363	3.79906	2.99136	1.85448	2.65175	2.7153	3.06443	3.68875	3.02219	3.09859	1.89555	2.49642	2.72494	1.90589	1.99753	2.95011	1.85712	2.00514	2.1398	2.54668	2.44539	1.90127	1.89607	2.37939	2.5689
ENSMUSG00000009470	Tnpo1	14.0653	13.7827	12.5349	14.1296	15.3381	16.8754	14.0051	15.2177	12.6705	15.2544	13.4627	13.9077	15.6424	13.6772	13.5129	13.6177	15.1268	13.9691	14.5958	12.8902	15.0129	15.3045	16.3788	14.238	14.5717	14.4948	14.1747	12.9132	13.8077	13.9741	14.9409	14.9764	13.9116	14.745	13.2258	15.4003
ENSMUSG00000009535	Rnmt	10.4228	10.7984	10.6702	10.0062	10.7708	14.0152	7.92463	9.61371	7.41145	9.52766	7.4585	7.62014	12.5303	12.3034	12.0797	9.56975	8.60917	9.69587	7.51822	8.9698	7.66048	9.34967	11.0608	11.1033	10.1402	7.14904	9.40738	9.52569	10.1894	10.2764	11.5907	9.65195	9.82292	9.78452	9.51611	8.40591
ENSMUSG00000009545	Kcnq1	0.844001	0.574604	0.785446	0.667007	1.39241	1.53524	1.50483	1.80146	0.844271	1.46232	1.90355	1.9474	0.668056	4.3542	0.686639	1.11867	1.47954	4.29925	1.01681	0.990685	0.387394	1.72338	0.75197	0.578009	0.553371	1.5817	0.727046	0.684406	1.23846	0.569578	1.5154	0.65729	0.87534	1.58424	0.896324	1.66102
ENSMUSG00000009549	Srp14	35.3586	42.5248	43.5997	41.7288	49.5334	49.528	45.3136	48.5477	47.6284	46.5345	40.7327	42.2658	45.655	47.6967	44.2679	43.7176	44.3004	47.2344	53.8414	55.2464	49.2404	47.3507	49.9634	50.6174	47.6956	38.2807	39.1325	50.7852	45.1924	44.3044	41.1986	44.8454	45.8487	41.1787	43.403	39.9363
ENSMUSG00000009551	6330409D20Rik	0.411017	0.526734	0.487789	1.05793	1.05511	0.241391	0.302136	0.387206	0.102418	0.203955	0.289777	0.136298	0.243183	0.251464	0.550444	0.5641	0.270342	0.383797	0.220739	0.0938605	0.099694	0.257638	0.268326	0.674444	0.682809	0.347169	0.214084	0.336204	0.173816	0.10418	0.153131	0.289887	0.413682	0.0870598	0.606991	0.512591
ENSMUSG00000009555	Cdk9	48.4196	53.6872	45.85	48.5759	49.1969	56.2428	39.1626	43.4134	34.1476	34.4227	34.2674	34.4737	48.07	41.8638	40.3815	39.2295	38.7155	36.3276	36.6413	33.6304	40.7316	38.2711	39.4661	44.9584	45.6427	34.4603	31.5974	39.3567	35.0888	35.9634	40.8528	39.972	38.7346	41.4459	45.8293	40.7675
ENSMUSG00000009563	Tor2a	45.6206	46.2543	43.6684	42.8851	37.9881	46.3658	35.6348	36.1159	31.5172	35.4324	37.006	35.1429	38.445	37.6347	33.9278	33.9177	34.336	33.4368	38.6152	39.8924	41.6727	45.0516	39.7	41.7621	38.8916	28.0493	31.7511	33.7417	35.0403	34.8545	37.6438	34.9617	36.8158	34.5742	35.7549	38.3749
ENSMUSG00000009566	Fpgs	158.284	133.905	154.16	126.252	184.71	246.246	227.373	269.19	198.308	234.527	231.883	241.022	271.028	299.917	314.075	268.385	244.377	254.763	219.344	248.502	258.662	232.219	226.171	240.651	263.181	264.542	267.384	217.804	241.567	203.866	266.655	254.182	272.263	222.312	262.957	273.29
ENSMUSG00000009569	Mrtfb	5.49564	9.30533	7.42101	7.5201	9.10438	8.6531	7.43429	7.51387	6.24819	8.08399	8.66775	8.31889	8.85907	8.04195	8.02418	7.893	9.19095	6.94454	6.90914	6.11759	5.80451	6.25148	7.29377	6.79603	7.9726	7.25128	6.37484	7.53809	6.77682	7.33168	7.71629	7.56028	6.50871	6.78661	8.24872	8.38802
ENSMUSG00000009575	Cbx5	4.7326	5.14435	4.02616	5.65932	5.38908	5.66155	5.60011	5.994	6.54918	6.10447	5.28649	5.39671	5.33778	4.96987	5.54441	5.25304	6.27162	6.34783	6.71031	5.38469	6.9894	6.51193	5.69636	6.45738	5.67593	4.68806	6.69665	4.83488	5.08396	5.51608	5.75773	5.28491	5.31456	5.23084	6.07974	5.51485
ENSMUSG00000009585	Apobec3	8.79731	10.2193	11.1346	11.5194	13.7192	10.9289	8.13867	10.953	6.74008	5.74866	6.86353	6.21266	7.13181	9.4626	7.9648	17.982	17.6026	20.9121	8.87377	12.4598	7.32206	4.55401	5.12376	7.32614	8.1186	10.3726	15.3217	3.97866	3.10778	5.96819	4.75979	6.04784	4.03762	17.7992	26.3187	18.3823
ENSMUSG00000009614	Sardh	474.442	488.684	492.994	431.597	387.236	322.914	412.47	424.558	287.703	432.619	448.282	401.461	249.192	307.914	406.335	473.08	431.189	418.693	381.011	390.466	447.657	392.815	409.365	375.942	295.009	288.449	389.287	253.893	267.334	319.502	323.088	345.373	415.164	300.74	302.056	264.666
ENSMUSG00000009621	Vav2	19.3725	23.2635	19.5545	21.4659	21.2244	19.997	18.5899	20.7066	15.3571	17.5564	19.638	18.244	17.4332	16.0737	17.4769	18.0828	16.0526	16.6921	21.5784	19.3248	19.5917	17.6657	18.8014	17.1663	20.3473	15.9725	16.1166	17.2503	16.5875	16.6087	19.3207	19.0218	18.4531	15.4326	17.6665	18.671
ENSMUSG00000009630	Ppp2cb	37.0812	44.1409	39.369	38.4971	36.0865	46.0905	36.7812	37.1992	31.7516	35.0291	32.9346	32.0821	46.8016	37.9297	39.8802	33.3065	35.1523	35.9265	33.8971	34.083	28.9601	37.9439	42.0652	38.4275	38.0857	30.8624	30.0237	34.0676	32.6708	34.6053	35.1193	36.9769	38.2221	41.6215	39.0779	38.4781
ENSMUSG00000009633	G0s2	347.008	216.349	391.813	137.976	298.621	504.198	228.991	773.152	86.8247	174.849	223.466	187.893	528.951	415.712	410.142	541.941	397.506	428.617	72.0302	109.363	353.925	317.189	371.093	227.211	511.386	203.355	256.842	337.093	237.452	321.088	775.059	661.864	800.677	610.567	352.46	620.814
ENSMUSG00000009640	Dmap1	7.66697	8.48011	8.44968	8.76277	10.5467	10.4044	11.0837	9.18102	10.5657	10.7313	9.62426	10.0623	10.5876	8.95352	10.2252	9.75708	9.27926	9.09668	10.3701	9.30878	7.91956	7.49721	6.73892	8.11732	8.60949	7.51515	8.28309	9.53784	8.67332	8.70016	8.14455	7.22429	9.23877	6.62216	8.89551	8.72735
ENSMUSG00000009646	Pla2g12b	60.6075	66.2818	65.3231	54.6371	58.8653	72.2588	66.4962	70.1836	68.0687	63.931	61.9371	62.0757	60.8808	58.686	56.0954	73.8171	67.622	63.5114	66.5497	70.0646	70.183	69.843	67.7114	65.213	58.0089	62.063	59.3431	60.6409	64.3065	64.3766	67.2612	61.3527	67.5557	68.9807	64.162	69.4259
ENSMUSG00000009647	Mcu	8.39826	8.84365	7.40229	7.49818	11.9917	16.1489	14.9612	17.3304	19.2338	20.4278	17.3301	21.7659	16.7784	15.6609	13.4893	17.4942	20.6211	17.8614	13.0974	11.0229	9.43476	11.533	13.0102	9.44103	12.4441	10.1368	11.1223	12.1585	13.8614	13.7218	14.4839	13.9473	14.2154	15.7785	12.0291	14.2061
ENSMUSG00000009654	Oit3	6.69129	15.7327	16.16	25.4935	23.1859	21.988	19.8945	23.4614	19.7199	17.9478	15.4146	18.338	19.1009	19.8319	16.5741	18.7531	20.913	18.145	19.5729	16.2196	14.181	14.5803	17.4375	16.0129	10.4774	13.9846	13.5248	9.47396	14.8582	13.0403	14.1071	18.1355	16.1961	14.2383	16.4002	15.9797
ENSMUSG00000009681	Bcr	12.1724	11.3278	11.5018	13.5292	13.0217	17.4601	16.5056	18.3718	14.3273	14.7204	15.5616	16.1989	16.4977	16.5492	12.7566	14.7253	16.1107	14.9348	14.1358	13.8971	13.5083	16.3985	12.7816	11.3169	14.8793	13.0173	13.0322	16.6441	13.4334	15.4402	13.5178	14.8696	13.7445	14.6911	15.2361	16.1321
ENSMUSG00000009687	Fxyd5	10.0336	12.7533	12.8872	15.1166	17.1429	11.79	8.95908	8.81597	7.46255	8.5318	7.70248	8.84562	9.73996	9.71057	7.74023	9.34692	11.5079	13.5016	8.61151	8.45856	8.46748	4.1721	3.91643	6.61871	5.82413	7.48141	4.9187	6.43374	5.63204	6.0807	4.98249	5.30952	5.10503	4.52214	8.41619	8.52457
ENSMUSG00000009731	Kcnd1	0.0790356	0.198327	0.0251209	0.0854164	0.16917	0.107554	0.0828723	0.159964	0.13642	0.271767	0.0834609	0.0754997	0.0572512	0.144472	0.125544	0.0307655	0.100366	0.0309014	0.121489	0.0630388	0.0569801	0.0805556	0.176108	0.0107212	0.0974646	0.0585662	0.0537025	0.0696796	0.0441479	0.0617089	0.0661076	0.0796271	0.0319617	0.0713759	0.0950354	0.0334496
ENSMUSG00000009733	Tfcp2	10.0477	9.9952	9.89039	10.6053	13.8414	13.1061	14.7787	15.4122	13.3737	16.3798	13.8198	15.4317	14.1568	15.2697	15.2247	16.781	15.3523	17.7416	8.58377	8.28544	12.3939	7.55979	8.22956	8.00059	6.32368	7.47868	7.51259	7.40434	7.60499	6.9529	5.52933	7.95746	7.54682	6.56707	6.51176	7.52711
ENSMUSG00000009739	Pou6f1	8.4022	11.4423	6.92707	9.70187	11.5245	10.2397	8.38284	5.79425	4.86206	5.9156	7.97792	6.92164	7.51295	7.1743	7.67882	6.97742	5.13849	6.18165	5.81365	6.21336	8.68254	6.79234	5.78957	9.63629	7.35056	8.40601	6.23588	6.43817	5.85559	6.37392	8.50587	7.21401	8.30451	7.01252	5.57614	7.42971
ENSMUSG00000009741	Ubp1	41.9554	42.6896	40.4798	46.579	48.6389	46.7009	32.7112	38.4803	24.9506	35.4785	30.2267	32.0959	44.1648	34.2021	48.3847	34.3269	33.0726	36.7763	32.9424	35.4434	37.9433	48.1328	48.5748	35.5493	48.5523	38.9692	41.1047	37.5504	38.9825	41.7203	43.2712	47.3169	45.8816	46.3475	44.9256	46.5984
ENSMUSG00000009772	Nuak2	23.9659	16.4437	21.7422	12.39	17.4631	11.3127	8.77536	10.1531	8.1303	7.72914	9.93244	8.1109	9.52067	9.16786	9.0023	8.80243	7.0289	9.64199	7.14569	7.15071	10.3698	6.61086	6.56191	11.5889	8.0319	7.5128	7.23665	8.02959	8.96712	6.2944	10.1122	7.30254	8.03068	7.1606	6.49944	7.62555
ENSMUSG00000009828	Cilk1	6.65056	6.81263	5.89118	8.16182	8.4338	7.69166	9.13726	8.87995	9.70157	10.6408	10.173	9.8359	10.068	10.8083	8.56857	9.05466	9.30926	9.45185	11.0683	9.56274	8.88261	9.31757	10.8044	7.12549	8.35269	9.86955	11.39	10.54	11.2216	11.6466	9.39506	9.22621	10.0016	8.84411	9.30888	10.5775
ENSMUSG00000009863	Sdhb	155.924	172.985	179.026	196.594	200.283	178.375	214.84	175.931	178.456	197.817	197.106	202.116	157.181	182.904	211.565	211.568	205.674	189.825	185.97	179.946	182.043	201.969	219.055	214.28	178.408	167.22	208.546	174.486	186.108	191.679	206.319	201.104	213.459	174.277	203.266	177.925
ENSMUSG00000009894	Snap47	42.1763	46.4826	36.6988	35.1956	46.0435	36.1347	36.0738	36.9425	44.4694	41.0434	39.6534	39.1188	34.6223	40.3165	38.0552	37.6587	33.2968	34.9984	50.7259	58.7285	54.0197	44.6312	44.2445	45.8472	44.8866	42.9442	48.0885	45.9035	42.8898	40.4782	48.1304	42.0275	48.5749	35.9943	38.8026	44.2918
ENSMUSG00000009905	Kdsr	5.7326	4.03377	5.81568	3.61814	5.94075	8.91824	6.15189	9.36925	5.50025	6.15921	6.77568	6.65578	9.28048	8.99665	7.43434	7.7205	8.04194	8.34601	5.49847	5.32919	5.1606	8.97225	10.8927	7.27664	8.35506	6.56478	6.01382	7.37048	6.64026	11.2417	7.1361	8.44238	8.10596	8.09565	7.28949	7.64913
ENSMUSG00000009907	Vps4b	34.0587	28.7101	28.5887	27.746	32.5116	32.6423	31.8369	29.6136	30.0472	33.3014	28.4489	33.0362	38.9272	35.3529	33.452	32.8188	32.0504	36.5063	30.5664	29.7564	32.3004	32.5188	34.6721	28.9474	27.3689	28.3183	33.1296	26.0431	29.321	27.6996	27.7325	29.9853	29.2692	31.3077	33.5278	31.9312
ENSMUSG00000009927	Rps25	617.27	657.757	576.782	858.625	672.159	609.996	534.482	481.727	487.981	431.022	444.143	456.544	498.878	479.144	507.819	470.924	463.069	464.396	604.943	585.186	676.775	461.642	408.243	617.123	408.659	401.946	441.716	433.051	459.485	395.491	456.026	475.263	425.265	388.871	404.969	438.46
ENSMUSG00000009995	Tafazzin	36.9511	39.3212	34.3534	38.4543	41.8819	45.5066	42.3171	39.0446	37.3097	42.587	47.9914	44.5721	42.1893	41.2156	37.0479	43.7345	44.9826	40.0743	45.7475	38.4396	36.7067	43.0195	43.2409	41.9953	37.5146	33.8424	35.9428	36.4751	41.2705	39.0038	40.3835	40.295	34.0019	40.15	35.9268	40.3822
ENSMUSG00000010021	Kif19a	0.369156	0.255506	0.23862	0.586778	0.607697	0.402558	0.213725	0.258192	0.862264	0.662249	0.218971	0.501832	0.520125	0.330818	0.27725	0.226204	1.11803	0.505741	0.243648	0.569959	0.303231	0.167178	0.366582	0.349487	0.104763	0.164612	0.377756	0.445022	0.556754	0.601337	0.269154	0.241858	0.409136	0.152946	0.159356	0.287206
ENSMUSG00000010025	Aldh3a2	195.3	134.23	172.73	124.125	229.872	360.222	218.702	440.948	221.156	262.902	261.156	256.994	454.236	382.989	399.642	384.88	318.971	354.96	171.628	198.452	272.537	472.833	537.645	165.591	489.338	265.826	272.177	274.324	229.763	333.968	353.375	505.816	493.535	468.976	325.244	477.502
ENSMUSG00000010045	Tmem115	15.7123	16.43	15.6599	16.0643	17.6517	21.5104	16.823	20.6008	15.429	18.3369	18.2706	16.9288	20.9099	17.8305	18.7205	18.6907	16.6719	15.2008	18.3243	18.1106	16.6	17.4706	17.3214	15.6377	17.7009	14.833	16.3934	18.8571	16.3607	16.2189	17.2593	16.8645	16.0722	18.349	17.4356	17.1621
ENSMUSG00000010047	Hyal2	34.8176	40.6387	48.0504	48.241	38.8933	52.6785	44.7574	53.2217	40.0297	42.7168	43.2964	43.9426	48.625	45.5993	48.2852	53.0381	47.2466	49.2589	48.835	48.2169	58.514	46.0705	46.2629	53.0872	49.3656	45.0747	46.1468	44.2571	45.1074	46.7322	51.8353	49.778	54.9418	52.0552	42.1609	50.7416
ENSMUSG00000010048	Ifrd2	21.786	22.5596	17.8187	25.1553	27.3824	34.2838	31.9193	36.6347	34.0044	33.3963	30.2574	35.8413	31.813	35.2668	28.8507	34.4871	33.5817	36.8201	29.927	26.2867	34.0135	34.9623	31.7803	29.1758	30.781	26.4934	24.7116	38.0737	29.8857	30.361	29.4695	33.4019	34.7906	31.6602	28.408	29.64
ENSMUSG00000010051	Hyal1	39.088	39.9924	46.5182	40.5536	41.759	38.6977	39.303	49.6146	37.4184	37.8886	34.559	38.5526	33.792	39.1747	35.5994	42.9026	36.942	41.3893	46.6264	52.5456	56.111	29.6304	24.4261	32.4007	45.7519	44.8182	46.9224	32.439	28.1904	32.0073	38.5568	31.35	41.8549	36.2261	39.6836	37.9059
ENSMUSG00000010054	Tusc2	29.5642	29.226	27.3008	32.2497	36.911	42.2475	31.3207	38.3616	27.9219	32.0816	27.0832	25.3317	42.0934	32.5569	38.5601	35.3607	34.3032	33.1593	35.1996	35.9396	36.4154	37.9934	43.6518	36.9696	35.2156	33.2372	31.102	34.4463	26.2404	36.7169	35.6067	33.6707	35.5779	37.013	34.5421	34.8226
ENSMUSG00000010057	Nprl2	5.10267	4.96478	5.34428	4.05546	7.60482	14.101	13.4808	18.5466	13.6654	14.0398	13.8392	14.0033	14.8642	12.072	11.232	14.3419	13.3491	12.9163	13.157	12.9912	11.3603	14.111	12.5779	9.81504	17.8444	12.6501	12.4502	17.4771	13.5906	14.9027	14.4992	14.4765	12.8407	12.9137	17.9498	15.2669
ENSMUSG00000010064	Slc38a3	713.251	778.803	694.478	691.671	482.013	371.44	608.891	486.42	714.924	640.112	627.429	676.929	437.25	532.295	565.453	843.704	623.537	619.156	755.83	808.584	799.556	413.651	370.783	513.024	369.565	532.99	610.995	382.166	488.115	471.035	432.425	418.951	552.141	421.501	521.499	415.349
ENSMUSG00000010067	Rassf1	13.4355	15.1162	16.2945	17.0489	11.859	11.6165	12.4396	13.5675	7.60282	7.73794	9.67272	8.65244	11.7291	10.5274	10.7504	9.43094	10.9597	8.56917	9.69727	8.09977	11.249	9.68808	9.69246	10.3627	13.3741	10.3448	9.07594	7.64313	8.41086	8.77013	10.2927	11.8558	10.3059	9.02354	13.093	10.0368
ENSMUSG00000010080	Epn3	0.290355	0.147908	0.585403	0.0705052	0.143214	0.414504	0.12022	0.227873	0.168849	0.137938	0.439818	0.22406	0.159452	0.939869	0.167815	0.456532	0.925582	1.56563	0.198016	0.0841602	0.180784	0.0654664	0.2046	0.256663	0.088978	0.153401	0.0891168	0.223456	0.0597472	0.0273664	0.0779758	0.29874	0.0816622	0.373292	0.114942	0.0864816
ENSMUSG00000010095	Slc3a2	33.1045	48.0779	46.8202	42.4766	45.9633	56.6091	42.9212	57.1661	40.9653	47.604	49.8003	42.4531	58.1485	48.1503	50.5897	48.6145	50.4526	46.1093	34.7872	43.0385	37.519	37.5124	42.9944	41.7631	42.8337	24.6808	25.5349	33.3005	34.579	27.6947	34.1069	36.0891	33.3496	40.3844	42.0862	35.9977
ENSMUSG00000010097	Nxf1	30.0323	33.4771	30.7097	35.0547	31.098	36.1199	29.2912	32.0188	26.8296	27.139	30.4795	23.9987	32.9085	29.7923	30.3074	26.3753	27.9432	27.2636	29.9701	31.2989	33.2994	28.3816	30.2236	28.4488	27.3229	25.0719	24.857	29.1256	29.2837	26.0815	29.8164	26.6696	26.4706	27.2577	30.8283	29.4823
ENSMUSG00000010110	Stx5a	38.2769	38.394	41.6239	39.5983	44.2334	46.8659	45.2024	49.1268	52.1218	56.3486	47.261	46.7384	48.4391	51.2572	46.4486	51.938	50.7483	51.2776	53.2461	50.2265	48.3601	41.3021	41.8223	38.3429	46.6913	39.7318	44.0668	57.0798	48.3965	42.9479	42.6184	44.6044	43.7222	44.635	46.0415	45.6466
ENSMUSG00000010122	Slc47a1	77.9764	87.7539	72.5729	92.0809	92.5958	78.1302	103.088	93.3366	91.9376	97.2055	95.7895	98.7415	89.6909	102.23	100.489	92.7031	92.7005	73.1744	70.915	74.6736	96.9799	86.506	87.4755	65.3987	73.1036	67.418	73.0246	58.5906	69.7957	79.5829	79.9892	74.8284	87.7605	64.5821	60.3545	62.0062
ENSMUSG00000010142	Tnfrsf13b	0.41965	0.930721	0.512922	0.985556	2.57231	0.638779	0.756618	0.821055	0.533734	0.920117	0.48968	0.948781	0.678771	1.1243	0.465291	0.820157	0.533071	0.347118	0.621261	0.576212	0.278671	0.330772	0.655751	0.822341	0.224601	0.3167	0.230527	0.25252	0.186193	1.04731	0.255538	1.25638	0.617338	0.406491	0.379399	0.454826
ENSMUSG00000010175	Prox1	34.8324	31.8035	32.2658	34.9553	34.8967	39.6162	25.5797	36.8014	25.5964	27.7808	26.344	24.5873	37.868	42.2806	44.5534	38.7984	34.3154	31.9609	34.7771	41.1176	38.7923	30.7235	34.1006	36.1767	24.563	24.8639	24.9188	17.6285	29.1706	24.7342	32.9305	39.2822	32.1452	26.6475	27.9567	32.9479
ENSMUSG00000010205	Raver1	12.3521	13.4937	13.3287	13.8288	13.1012	15.5238	13.3199	13.1014	11.2674	12.7438	13.2517	11.9881	16.1408	14.7485	14.8285	13.2231	14.4958	13.2597	11.271	12.3915	12.4454	10.4818	11.3511	12.5781	11.6974	9.32652	9.83002	12.8615	12.3203	10.9987	12.2202	13.026	12.6178	11.469	12.1571	11.7338
ENSMUSG00000010277	2610507B11Rik	42.0352	42.0285	42.1273	41.0755	52.5932	51.9995	47.9174	54.8208	47.768	48.0968	46.4778	46.4429	49.1981	54.3937	51.994	46.5758	46.1611	52.4287	45.4534	43.4129	50.3423	50.6924	55.7709	45.4773	51.0001	40.9655	45.0751	48.7787	45.8776	49.8303	54.2415	46.1873	54.4549	48.0643	40.6126	44.2474
ENSMUSG00000010290	AI597479	3.59687	2.94447	3.26824	3.32965	4.4136	3.72525	3.37256	4.09669	4.07993	4.53583	4.17748	3.61827	4.31798	4.05485	4.08429	4.6054	5.24789	4.16808	4.60077	4.27447	4.62996	3.96461	4.57703	3.88951	3.31728	4.21783	4.12459	3.76947	3.83424	4.35181	3.92012	3.94374	3.67569	4.26532	4.978	4.16833
ENSMUSG00000010307	Tmem86a	10.7894	13.9206	12.7907	17.4133	18.5842	11.9535	8.10095	10.9035	7.69117	7.05796	6.79815	7.94543	10.1603	9.01421	8.21973	8.53198	6.18993	10.0108	7.55159	9.64318	9.7914	9.70836	7.58078	8.49124	7.70018	7.35829	5.57489	5.61464	5.39742	7.41047	9.28393	8.15421	7.81294	5.53131	11.9604	10.9577
ENSMUSG00000010342	Tex14	0.704399	1.36881	1.31583	1.59957	0.404225	0.839163	0.823898	1.25708	1.17861	0.238599	0.595698	0.740986	0.713019	1.81684	0.402823	0.453201	2.03869	0.239838	0.456969	0.301859	0.0481765	0.251315	1.01922	0.0927436	0.277596	0.318626	0.226081	0.366964	0.549348	0.203102	0.292905	0.169649	0.33133	0.775066	0.839675	0.52369
ENSMUSG00000010358	Ifi35	10.6497	11.0725	11.455	13.0481	16.1256	15.692	17.4803	22.1033	23.3387	24.55	18.0414	22.1457	17.4493	20.0151	18.4263	20.1848	23.6957	24.8882	21.7525	23.7708	17.7616	14.638	14.902	14.342	16.4554	17.3366	16.2504	22.4897	18.4433	18.2024	18.268	15.6998	15.7152	14.2187	18.6027	18.0933
ENSMUSG00000010362	Rdm1	3.76671	4.30021	6.25771	4.4556	5.4546	4.74162	7.93501	10.1137	10.399	10.2747	8.42493	11.6804	7.17251	9.31508	11.333	12.2425	12.5259	12.1936	8.7366	7.06467	7.81938	8.29111	5.76572	5.01489	9.11605	7.70724	11.599	10.3044	12.1182	10.1039	11.7937	9.04537	11.301	10.9684	8.90768	9.56423
ENSMUSG00000010376	Nedd8	73.0464	81.068	72.5674	75.924	79.8361	87.7792	76.0583	73.9125	85.6705	70.0135	60.4088	65.828	93.4003	83.25	79.3126	72.1922	85.2211	79.1142	83.7562	77.9319	83.2252	81.9661	99.1126	78.5095	84.9202	80.2431	79.0434	81.6395	77.5515	70.4464	80.3496	76.0577	75.8348	81.4816	81.1816	88.7966
ENSMUSG00000010392	Gosr1	16.2774	13.0481	12.3363	11.0853	16.8579	18.1868	14.0494	15.5285	12.5865	18.0148	13.8577	13.2694	16.8816	15.7149	17.1873	14.4928	13.8849	14.8958	13.9815	15.1257	14.936	13.1493	15.5876	12.8393	13.8163	11.8099	12.501	12.4521	12.7655	12.4321	13.732	16.7453	13.7287	13.4246	15.6512	13.566
ENSMUSG00000010406	Mrpl52	97.6234	90.2874	85.219	111.583	105.88	120.89	105.722	113.557	118.312	114.868	104.278	109.793	105.601	103.194	104.556	125.477	115.497	128.419	107.763	116.289	114.577	113.18	110.002	110.431	109.102	108.553	107.329	121.881	92.5976	92.5976	118.132	117.332	117.041	101.268	114.166	111.247
ENSMUSG00000010453	Kansl3	31.6692	42.4317	28.971	40.5342	31.5874	34.1716	25.8761	21.5001	16.8224	22.9726	24.9368	22.8463	28.2134	25.9205	21.8538	24.4527	26.4579	25.9763	29.1511	33.4408	35.8411	34.7867	31.0955	33.4105	27.4809	26.7111	28.1759	23.1858	21.7388	26.2987	29.7001	31.1374	27.9511	28.0792	35.7539	27.2359
ENSMUSG00000010461	Eya4	0.623768	0.493042	0.844739	0.691809	0.6253	0.400224	0.298805	0.661251	0.352094	0.646852	0.39519	0.512195	0.43876	0.531826	0.60292	0.52625	0.590073	0.521058	0.387995	0.272691	0.386519	0.298967	0.459348	0.458656	0.517619	0.160433	0.346367	0.235147	0.420688	0.244242	0.345251	0.3417	0.401942	0.389034	0.564164	0.422291
ENSMUSG00000010476	Ebf3	0.114828	0.24496	0.178602	0.347687	0.431658	0.286609	0.103677	0.0545754	0.105785	0.131262	0.0581835	0.114522	0.119166	0.151473	0.0600594	0.0727574	0.0327493	0.170939	0.12576	0.191157	0.0827814	1.73226e-05	0.053847	0.125395	0.090536	0.0506561	0.160924	0.176158	0.116756	0.121406	0.0285516	0.0942682	0.0874923	0.135223	0.103491	0.112386
ENSMUSG00000010517	Faf1	11.8814	12.4761	11.5587	12.0886	13.4177	12.8677	14.4024	12.1179	14.6945	13.5615	12.1378	12.6868	14.8395	12.9288	14.5651	12.1739	11.5048	13.0223	11.6269	11.3515	10.4524	10.2827	12.4233	11.8022	13.4249	11.242	10.7917	11.394	12.3692	10.8665	12.3457	9.53029	8.81735	10.3205	11.2275	11.928
ENSMUSG00000010538	Tsacc	2.55245	2.10217	1.79525	2.55226	5.17183	4.41127	4.63712	5.47811	4.58986	3.61233	3.87511	4.02638	5.37214	3.13037	5.5897	5.09708	5.04518	4.45847	5.22046	4.53226	5.52372	3.45458	6.99272	3.41173	4.90036	3.88004	4.55416	5.10548	4.33144	2.89979	3.63327	4.11664	4.39977	4.89427	3.86477	3.9375
ENSMUSG00000010554	Mettl16	6.5756	5.9201	4.32774	4.20548	6.0408	4.05966	6.41266	6.4	5.73133	6.06695	6.35911	5.94339	7.71948	7.63459	5.74259	8.28992	5.93235	7.73119	7.02469	6.158	5.77115	6.17735	5.49496	5.56847	6.56178	5.50914	4.59157	6.3532	5.72659	6.7041	6.09888	6.55713	6.20993	4.52893	6.52969	6.087
ENSMUSG00000010601	Apol7a	68.9885	82.5116	50.013	58.099	92.0903	74.2383	90.6966	66.644	82.6717	94.9895	101.899	93.6667	52.4081	73.596	72.5225	129.71	112.717	95.545	68.1275	56.4954	73.8408	60.3281	57.3862	57.5379	42.5867	59.894	71.604	46.6811	55.3437	56.3944	74.7456	60.7122	65.5116	70.818	53.6449	63.1523
ENSMUSG00000010607	Pigyl	17.8317	21.5517	19.4976	16.6852	22.9339	34.4338	30.0228	34.953	30.0906	32.4885	30.8194	31.9997	29.9429	33.1667	27.5169	36.4145	40.6789	32.4135	36.5893	33.978	29.978	27.0284	35.4774	26.9495	36.0083	29.2727	29.9199	48.195	34.4329	36.7189	37.6208	38.822	40.2424	39.42	36.9599	38.405
ENSMUSG00000010608	Rbm25	55.4425	47.3818	43.6821	46.8586	43.5706	46.2729	34.128	38.7043	34.4543	37.387	33.3952	35.9157	53.353	49.3419	49.3416	39.667	42.1725	36.9283	37.2633	32.3514	36.9688	38.7736	41.0468	43.6905	39.321	28.186	33.4565	36.0663	34.7413	34.4681	43.4099	43.482	37.3557	38.8805	46.4292	37.1037
ENSMUSG00000010609	Psen2	113.566	139.937	134.702	108.893	183.317	156.861	232.279	209.248	259.983	292.449	285.16	290.302	189.646	194.713	231.438	259.197	282.684	226.156	181.057	153.259	141.527	191.823	173.363	146.775	192.951	178.746	200.106	191.092	208.414	216.431	205.783	186.778	203.015	203.735	208.342	182.418
ENSMUSG00000010651	Acaa1b	549.952	323.192	465.651	464.651	966.452	1682.16	712.182	1954.44	564.285	919.089	898.818	769.082	1645.98	1295.6	1478.09	1651.01	862.21	1529.46	484.129	638.658	891.65	2505.99	2135.25	654.55	2594.2	1291.14	1685.19	1580.19	828.738	1835.5	1692.81	2423.32	2557.69	1598.14	1803.95	1649.67
ENSMUSG00000010660	Plcd1	1.18739	0.451163	0.589895	1.59241	1.18672	1.17204	0.586398	0.664651	0.330151	0.859933	0.521741	0.517884	0.523633	0.853676	1.16079	0.563024	0.684611	0.948977	0.220296	0.251384	0.378699	0.267856	0.622468	0.428882	0.482781	0.154665	0.373737	0.512084	0.352785	0.337352	0.30745	0.424027	0.119329	0.320296	0.305397	0.45043
ENSMUSG00000010663	Fads1	134.345	124.841	135.387	85.5487	128.375	124.187	174.8	194.878	221.177	221.244	183.386	247.539	123.892	125.117	136.423	240.279	177.343	179.553	165.037	132.535	73.5759	141.534	126.027	112.724	132.731	133.144	144.645	149.749	158.762	168.676	151.837	140.357	186.496	104.79	165.773	167.887
ENSMUSG00000010721	Lmbr1	1.79178	2.54535	2.58437	3.55796	3.31352	3.17658	2.72052	2.38797	2.0592	2.65485	2.50426	2.20576	3.39263	4.39734	3.63876	3.08968	3.13726	2.84959	2.26149	2.76872	2.14929	2.33376	2.46714	2.26857	2.50111	2.40082	1.94014	1.83964	2.78233	2.28295	2.93473	2.56117	2.9697	3.06529	3.26794	2.33153
ENSMUSG00000010751	Tnfrsf22	1.34878	1.31421	1.78393	2.71006	2.57497	2.36059	1.50283	2.00442	2.01663	1.22174	2.19034	1.76992	2.34254	2.12516	2.46039	1.91339	2.02889	2.43412	2.70363	1.4387	2.11105	2.08015	1.58799	1.5779	0.914965	1.84557	1.51453	1.75279	1.51101	1.30515	1.11487	1.75341	1.44713	1.81639	1.72115	1.54227
ENSMUSG00000010755	Cars	13.6077	12.6808	14.3124	11.9606	10.0316	17.7319	20.0741	20.2188	20.6624	21.0022	17.2426	19.9067	23.1408	17.213	15.4065	21.6989	19.8895	19.924	22.3786	22.8727	20.5293	16.4208	15.8154	17.3532	20.5631	15.8406	12.0148	22.3137	23.7986	18.7799	21.268	24.4132	19.1183	19.0852	24.3919	18.888
ENSMUSG00000010797	Wnt2	0.934702	2.09536	2.46303	1.73534	2.60358	2.80741	2.25452	2.96738	2.08638	1.84721	2.35228	2.30918	2.76544	2.44797	3.32198	3.21567	2.48575	3.47746	1.72121	2.0254	2.20682	1.93869	2.91977	2.22684	2.04289	2.42318	1.83805	1.41926	2.40872	2.08339	1.59886	2.1562	1.5794	2.66567	1.25279	2.32872
ENSMUSG00000010830	Kdelr3	0.0902137	0.275418	0.270357	0.254024	0.431196	0.295109	0.153602	0.223607	0.117204	0.21031	0.349483	0.242887	0.0789758	0.815414	0.208543	0.202038	0.241917	0.502113	0.16115	0.337071	0.358316	0.354007	0.245815	0.129376	0.220556	0.0791942	0.0442115	0.242286	0.0358931	0.119426	0.155957	0.0370474	0.0409661	0.0997162	0.115032	0.129105
ENSMUSG00000010911	Apip	17.146	16.5631	14.9568	17.0471	20.8702	14.3739	16.6101	15.3278	15.8628	18.0599	17.6575	16.6094	16.395	17.1813	17.2996	15.9149	17.1278	18.8656	17.778	20.6373	22.69	17.1842	16.4166	18.597	15.8668	15.9016	15.6255	16.4364	16.3029	14.8919	16.8368	17.582	16.4939	15.2115	15.1031	15.5831
ENSMUSG00000010914	Pdhx	11.0352	10.1589	9.57639	8.66808	15.1321	17.9322	16.0971	17.3858	15.4718	18.6999	15.8055	14.0353	18.6555	17.358	21.1355	15.329	18.5124	15.9129	14.4522	15.7858	13.2204	21.3436	22.9239	14.943	23.8193	16.8232	16.8056	25.4468	17.4876	16.2414	15.0708	19.2391	19.2827	18.7337	18.3727	18.0262
ENSMUSG00000010936	Vac14	8.7906	9.39586	8.9907	9.21457	9.55888	11.5677	11.4268	10.9079	8.61925	10.5434	9.49323	9.25295	12.1432	9.04407	10.2203	9.05165	9.57724	9.8556	9.07206	9.91558	9.4006	10.51	13.204	8.87683	10.3485	7.76632	7.91427	11.8036	9.92121	9.48257	10.9981	11.286	11.2345	9.88321	9.2712	9.72853
ENSMUSG00000011008	Mcoln2	1.07324	1.04695	0.944637	1.46874	1.00123	0.393652	0.383662	0.541751	0.520493	0.546464	0.830213	0.625085	1.13194	0.332126	0.574997	0.775809	0.488151	0.838984	0.686716	0.586732	0.432197	0.502948	0.366354	0.561085	0.286092	0.409772	0.350818	0.0648084	0.938073	0.355215	0.302181	0.417603	0.174456	0.975542	0.184024	0.206776
ENSMUSG00000011034	Slc5a1	0.423072	0.345187	0.317406	0.279537	0.344099	0.453014	0.421374	0.445471	0.502673	0.633752	0.536972	0.774936	0.334703	0.707605	0.223151	0.482569	0.404236	0.578182	0.41722	0.370323	0.351646	0.543829	0.515037	0.352019	0.180148	0.211704	0.361291	0.242377	0.383521	0.213189	0.527539	0.360939	0.475346	0.334439	0.156728	0.298185
ENSMUSG00000011096	Akt1s1	58.6323	62.4068	60.8745	65.2541	68.5843	81.8903	66.6824	74.7708	63.6488	66.5918	72.449	69.8098	79.2587	64.2863	63.7991	67.8814	71.2707	57.4589	69.7002	64.7757	64.1845	64.3911	59.9553	69.4171	70.537	61.1194	56.1453	64.642	66.4846	58.7002	54.6205	64.5838	70.2582	65.23	64.3591	56.7668
ENSMUSG00000011114	Tbrg1	36.0297	32.8111	37.7302	47.7667	45.5783	36.3753	29.5188	31.9398	34.1639	32.6538	27.3395	29.6427	38.9197	36.7274	38.9952	33.1326	28.768	34.5	36.494	39.8503	32.184	24.8306	25.605	31.5626	28.5876	24.0495	28.9395	31.6681	25.5345	23.7878	28.3353	24.8924	27.1561	23.0899	29.3316	26.1231
ENSMUSG00000011148	Adssl1	15.3539	20.8938	19.191	27.2386	24.7397	20.8945	18.6596	12.3074	13.0489	18.3155	19.4596	17.8291	14.6139	15.0642	18.5026	25.6228	20.2561	17.6853	21.7594	20.7563	19.9206	14.6011	14.0034	16.3895	11.1321	12.0934	14.7267	10.1581	12.1338	9.8861	14.7222	13.5944	14.5766	11.4745	12.5446	11.6034
ENSMUSG00000011158	Brf1	25.4112	29.0306	24.2471	27.0372	24.5103	24.9967	23.3665	21.049	18.3933	19.9923	21.8891	20.3738	25.4049	24.1862	21.3854	20.685	19.3944	22.9717	21.8003	22.127	21.3156	17.2022	18.1011	20.8609	19.3654	17.4761	18.5261	17.6406	16.7348	17.2515	21.5134	18.9683	19.1258	17.3398	20.9065	19.8999
ENSMUSG00000011179	Odc1	37.8786	42.3227	42.9507	58.0523	68.1107	56.984	52.059	52.5493	54.0175	47.634	37.442	46.47	49.854	48.8928	59.6463	36.8013	44.0331	43.7892	37.538	43.1945	49.8348	47.0116	51.1575	42.3672	52.16	38.9357	40.6381	48.7747	37.1317	39.9093	47.0753	45.2176	44.5437	49.6604	53.5052	44.9403
ENSMUSG00000011254	Thg1l	2.73054	2.64939	2.5926	3.21052	3.22656	4.44435	3.33388	2.94466	2.49816	2.9987	2.53514	2.79488	3.05677	3.85889	2.76677	2.28658	2.60354	2.79871	2.4418	3.26357	2.69205	2.10121	2.09837	2.81684	2.66951	1.79391	1.57697	2.50118	2.62541	1.85186	2.40245	3.31182	2.11297	2.09273	2.22528	2.70265
ENSMUSG00000011256	Adam19	0.502473	0.777569	1.10617	0.65519	1.115	1.10822	0.625182	0.725163	0.74691	0.810919	0.512724	0.653425	0.724944	0.736438	0.598267	1.11602	0.972764	1.31189	0.700703	0.52739	0.582149	0.417057	0.826624	0.535316	0.413558	0.608283	0.480446	0.362102	0.566238	0.661568	0.459869	0.80071	0.726887	0.498777	0.72344	0.786946
ENSMUSG00000011257	Pabpc4	29.4417	26.3279	33.6968	35.6639	28.8297	32.6229	32.9373	33.1602	20.8805	24.7763	31.4708	26.7691	32.3292	28.5621	28.9768	26.4804	26.8656	26.9243	25.5918	24.7777	26.1817	24.7149	22.1515	24.6716	25.7665	23.2108	23.897	21.6699	24.1929	21.5894	23.007	23.4475	26.7634	21.5937	24.4775	24.9327
ENSMUSG00000011263	Exoc3l2	2.27711	4.86404	5.03985	5.47376	5.77885	7.45679	5.0001	5.04965	5.88198	4.89753	4.46914	6.03565	5.97027	5.73502	5.80578	5.37368	5.74538	5.97044	5.7953	4.10967	4.23328	3.45496	4.59867	4.238	3.41669	4.68803	4.26152	3.50828	4.64445	3.35577	4.64122	4.85903	4.7674	4.70548	3.48615	6.09804
ENSMUSG00000011267	Zfp296	0.0411128	0.0837004	0.308076	0.611996	0.605625	0.386654	0.315116	0.305951	0.42751	0.306858	0.495834	0.348155	0.501772	0.565846	0.34243	0.44225	1.13584	0.457915	0.330642	0.53792	0.528239	0.169971	0.373666	0.314623	0.357257	0.397301	0.241945	0.589671	0.455895	0.36319	0.177831	0.470582	0.298827	0.512998	0.559586	0.549658
ENSMUSG00000011305	Plin5	53.4435	32.6153	47.7525	38.9694	64.7741	75.0587	47.9118	89.0707	22.9583	40.4603	43.5767	41.0131	105.032	78.4201	104.406	45.6485	55.1792	54.1306	29.1954	38.0061	53.422	62.7839	62.6056	67.4266	74.3437	63.9857	50.0985	47.8818	34.7694	43.1181	60.5178	59.4934	53.9099	60.6456	86.7572	61.125
ENSMUSG00000011306	Sugp1	10.3208	9.67582	8.93213	10.4378	11.8722	11.904	11.0328	11.0747	10.7073	12.2423	11.839	11.1013	12.4375	12.9998	11.2262	10.1279	11.3848	11.0962	10.8693	11.1428	12.055	7.97643	8.03132	9.79027	8.51893	8.16704	8.30439	9.56923	9.39851	8.43021	9.65059	10.2784	9.70898	9.08182	9.18904	8.69204
ENSMUSG00000011382	Dhdh	42.3553	46.7333	39.9901	40.8138	53.5018	43.6926	52.6479	43.6292	48.019	48.6685	54.6755	54.9714	43.0237	49.4819	40.9503	53.3483	56.0487	48.1721	53.0893	46.7588	55.2552	54.5138	57.8086	47.5993	46.1749	45.7973	52.2069	40.2314	50.153	51.9834	51.2083	49.9871	56.2647	51.2745	45.9799	52.6503
ENSMUSG00000011427	Zfp790	1.78198	2.07107	2.43543	3.26655	3.64526	4.97385	3.00868	4.88319	4.52928	3.82541	3.18369	3.08896	4.40578	4.15848	4.36935	3.94595	4.95783	3.39437	4.38682	5.06312	4.76297	4.66821	4.71504	5.0643	5.27292	4.6519	4.5931	4.59362	3.90661	4.47538	4.06213	4.61509	3.52528	4.409	5.08259	5.10371
ENSMUSG00000011658	Fuz	5.85338	6.51732	8.95211	7.48219	7.99302	8.03983	9.66652	8.16784	8.73811	8.36807	9.65395	8.94313	8.82847	10.3412	9.5002	8.42743	7.14005	9.42855	11.8197	9.46996	9.00657	8.54776	6.20924	8.20934	8.59505	7.42921	8.09446	8.71282	8.7384	7.40481	9.22773	7.55567	8.97655	9.13751	12.5997	9.4562
ENSMUSG00000011752	Pgam1	95.9579	95.7165	97.5759	105.867	137.159	129.692	119.443	119.283	120.19	124.613	120.175	119.694	134.465	131.898	144.644	103.681	120.681	110.341	110.687	109.301	111.402	144.262	153.852	120.045	133.375	111.787	109.381	117.549	127.995	125.816	124.301	121.354	127.979	128.102	140.807	123.909
ENSMUSG00000011831	Evi5	39.5234	44.4535	41.0641	43.0853	46.8905	53.2773	50.5465	49.7897	54.7865	60.0055	50.7774	52.793	62.5141	53.2071	57.0217	53.6732	61.3048	52.4355	49.0997	42.7443	50.9283	57.4805	52.4596	53.5185	59.9609	54.4711	54.472	52.2696	58.5305	61.373	55.9722	61.8004	52.8406	64.3585	64.7577	60.6397
ENSMUSG00000011832	Evi5l	4.41567	5.56147	3.59877	5.73989	5.16706	5.58359	3.8615	5.20238	5.38277	4.75031	4.31364	5.08529	5.18253	4.43491	4.55628	4.7473	5.36797	4.38889	4.55547	3.27422	3.39012	4.55973	4.50922	3.67835	4.21596	2.89106	3.35393	4.0234	3.57604	3.85016	5.16026	4.63356	3.72095	3.87232	4.57092	5.23148
ENSMUSG00000011837	Snapc2	9.78553	10.5529	9.53638	9.47487	10.983	13.8237	10.4383	11.0437	10.2933	9.97737	11.1743	9.74721	10.739	8.93183	10.4954	11.5839	10.2894	10.7113	10.3103	10.2792	9.0825	11.7177	11.8571	12.2639	11.8047	8.54312	8.15305	12.3839	10.0225	12.1322	11.8941	11.3478	11.5846	10.5054	10.6099	13.1653
ENSMUSG00000011877	Git1	8.8382	9.93197	10.4417	12.5564	12.1989	12.8724	9.76332	9.2876	7.41677	7.94504	8.75745	8.36317	9.89774	10.2601	9.19703	8.73098	8.58993	10.4978	6.82618	6.73583	7.82953	7.44008	8.48809	8.28103	8.61801	7.06963	7.20953	7.27566	7.74061	6.37194	9.02511	8.14367	7.27946	7.12058	10.4735	9.48154
ENSMUSG00000011884	Gltp	3.47097	7.14089	7.12168	8.60454	8.53884	6.20759	5.40731	6.18222	4.71252	5.27049	5.65367	5.837	5.77791	6.4954	4.87326	4.84493	5.89581	7.06775	4.85963	5.54185	4.53231	3.0317	3.445	4.63203	3.70869	4.22461	3.27021	2.45641	2.96181	3.87725	3.4007	4.35552	2.86861	3.5201	5.76265	4.69411
ENSMUSG00000011958	Bnip2	33.4325	43.3339	30.215	32.2891	36.5591	35.7221	37.9001	29.8948	27.789	33.4247	36.873	29.1709	34.2353	29.5685	32.31	31.5119	35.2309	35.9871	36.4201	37.2443	35.4638	31.5962	36.4727	30.3763	28.1701	31.2354	27.6107	28.0047	30.7002	30.5231	30.8988	32.566	28.4103	33.5724	34.6907	33.287
ENSMUSG00000011960	Ccnt1	9.32915	10.533	8.58961	9.73458	7.26288	9.43757	7.57666	8.48626	6.20546	5.88915	6.94465	5.66213	8.9461	10.0281	11.1937	7.58783	8.3018	7.44166	9.47444	7.29895	9.04452	8.44085	6.67379	7.29391	8.28509	6.76391	9.6164	7.42111	8.12756	7.16159	7.7841	7.88289	9.78316	7.92513	8.99726	8.91957
ENSMUSG00000012017	Scarf2	3.44505	3.06379	4.79616	4.65807	3.62044	4.7945	4.25667	3.98235	3.26642	3.13941	3.04645	4.23266	4.13187	4.17928	3.121	3.19146	4.13179	4.07014	3.05476	3.04313	3.55809	2.7768	2.58091	3.10533	1.99345	1.78229	3.19685	2.35906	2.36947	2.58179	2.60428	2.39889	1.89335	2.16323	3.01225	3.95918
ENSMUSG00000012042	4930579F01Rik	1.90652	3.05122	2.44986	1.21671	3.08	3.26583	7.02093	7.0474	8.41505	7.6301	8.54462	7.795	6.656	4.49543	6.05843	10.633	10.2023	9.07828	9.07357	7.83424	6.33167	6.95946	7.0014	4.59629	8.57108	7.99648	8.99323	9.94201	8.52221	9.39967	8.84849	9.49673	8.79079	10.1345	6.64076	8.63004
ENSMUSG00000012076	Brms1l	2.81752	3.64152	2.5183	5.4219	4.75569	6.75401	4.46894	4.11998	5.13297	3.36455	4.42078	4.00432	7.98737	5.56184	3.19078	4.27567	3.42997	4.11352	6.47499	3.90359	5.08862	6.09193	5.56985	5.82559	4.66414	3.77628	4.39237	3.52943	2.8501	5.34903	3.79368	6.09554	2.88623	4.3687	7.01286	4.42545
ENSMUSG00000012114	Med15	28.0651	26.6243	24.3635	27.7168	26.6094	27.3271	24.6569	23.2446	19.3413	24.5167	25.7311	26.3366	33.0621	33.2116	29.4189	23.7392	27.8274	22.4954	23.6339	24.9703	21.7387	24.9413	27.0227	23.4068	24.6915	22.6554	22.3682	22.7756	25.4635	21.4686	21.6837	30.9189	23.8745	26.7038	23.7818	23.982
ENSMUSG00000012117	Dhdds	9.71542	9.84812	10.4366	12.0575	14.4652	13.0487	12.1728	11.7568	17.0932	17.0802	13.8833	13.576	13.0685	14.7732	13.9597	15.7483	12.4909	14.7776	15.5898	14.2572	13.0196	8.87884	9.47616	10.5282	11.487	10.4538	13.0062	15.1294	11.2682	11.8	10.5209	11.3341	10.5519	9.58434	9.93356	10.4806
ENSMUSG00000012123	Crybg2	2.75905	1.12851	2.10806	0.78365	1.42862	0.82594	0.691216	1.60478	0.687977	2.01867	1.29043	1.08149	1.11599	2.00612	2.14041	2.08367	3.32445	1.30956	2.29229	0.971421	1.66704	0.514371	0.94901	1.58149	0.671443	0.517875	1.0393	0.822346	2.10123	0.756477	0.715742	1.69706	0.780433	0.843288	0.744985	1.95514
ENSMUSG00000012187	Mogat1	1.80748	0.515394	0.524644	1.05799	0.517267	0.583971	0.213936	1.34408	0.0481834	0.888266	0.0957355	0.377007	0.462631	0.820996	1.07237	1.27429	1.29319	1.42296	1.21216	0.597756	0.622555	1.78949	3.30872	0.346443	2.27489	1.23815	1.02116	1.08492	0.27024	2.74926	1.91912	3.16583	5.39661	1.70603	0.869889	1.63246
ENSMUSG00000012296	Tjap1	7.0854	8.84927	8.95305	9.68329	9.56559	10.9091	5.8586	7.72888	7.95347	6.94964	6.71111	5.96761	9.53439	7.50488	7.79071	7.59894	7.36761	8.19968	8.03727	7.78856	8.51059	6.44839	7.38002	7.03274	8.09777	6.49169	6.07836	7.29292	5.40124	6.68346	5.98384	5.71147	6.52501	7.73154	7.66539	7.0116
ENSMUSG00000012350	Ehf	0.202741	0.236701	0.545944	0.395532	0.551467	0.884336	0.441771	0.225433	0.347223	0.364267	0.463057	0.487468	0.341834	2.09688	0.235197	0.374188	0.660717	2.07053	0.404816	0.185056	0.156621	0.686369	0.313173	0.186686	0.203971	0.286813	0.629874	0.501852	0.340171	0.381087	0.343198	0.201686	0.143936	0.295467	0.290951	0.432393
ENSMUSG00000012396	Nanog	0.312022	0.402564	0.342412	0.290887	0.335843	0.287499	0.350599	0.428875	0.210838	0.324302	0.168648	0.40024	0.399619	0.374252	0.3667	0.343453	0.290098	0.273756	0.355492	0.283784	0.40398	0.269043	0.149441	0.269776	0.518494	0.115055	0.25784	0.100271	0.373096	0.219121	0.367976	0.139782	0.248133	0.218616	0.157311	0.266108
ENSMUSG00000012405	Rpl15	221.568	203.522	199.829	251.47	259.843	262.132	205.279	189.9	198.779	160.067	181.579	191.093	178.079	180.413	186.582	179.161	185.349	186.272	203.569	185.231	203.19	176.917	165.912	201.02	174.931	154.788	161.808	164.694	173.775	150.669	158.915	175.992	163.56	157.876	161.705	158.434
ENSMUSG00000012422	Tmem167	6.28597	5.79191	5.82132	5.33636	7.08699	7.71427	5.67159	6.66251	7.9858	7.45208	5.70958	5.26485	8.98218	6.82833	7.75328	5.85795	7.04919	7.1755	6.62483	7.02897	6.67365	7.4064	8.61982	7.62042	7.71054	7.13095	6.37082	7.22804	7.56087	7.34976	7.88597	7.54312	6.8917	8.29823	7.60267	7.12336
ENSMUSG00000012428	Steap4	41.1471	45.4241	51.3704	22.8875	27.8018	17.4565	34.1602	32.0255	39.2133	38.9362	24.7343	40.0778	24.8342	25.2772	20.3687	41.1776	34.4135	39.3727	72.7038	112.927	52.83	17.3579	17.4202	21.4452	14.5098	29.7524	21.5117	28.6589	20.9432	22.7794	16.6599	16.3205	23.9788	20.2848	21.1583	24.9783
ENSMUSG00000012429	Mplkip	5.34061	6.12689	4.37149	6.07761	7.53697	9.13204	7.59444	7.11247	8.17492	6.17658	8.04344	8.06246	6.79644	7.87463	5.3536	6.90568	8.29722	8.2979	9.25809	11.7693	9.34005	9.39444	11.0211	11.7867	9.78784	9.13447	8.24279	7.6832	7.5051	8.1288	9.57993	7.37468	7.67076	8.3225	6.53882	8.3201
ENSMUSG00000012443	Kif11	0.31883	0.205112	0.233176	0.359112	0.602406	0.257823	0.503016	0.493396	0.385304	0.333927	0.344837	0.442698	0.660079	0.534832	0.467623	0.385613	0.352991	0.501384	0.447724	0.31933	0.361478	0.399715	0.349138	0.342971	0.307592	0.460259	0.367831	0.223997	0.43129	0.441465	0.306798	0.420595	0.448896	0.51693	0.480636	0.536057
ENSMUSG00000012483	Rpa3	7.50132	8.17647	6.29021	7.37366	11.7028	9.26125	8.00583	7.35282	9.60028	7.69203	7.36664	8.56453	8.00819	8.29344	8.61799	12.7043	10.7446	9.20806	8.88132	7.16692	10.1011	8.33623	10.0286	7.78675	8.93739	5.83367	7.61498	8.28186	9.05411	7.92814	10.3026	10.1792	8.61758	9.53922	8.13724	8.02028
ENSMUSG00000012519	Mlkl	3.87016	3.66268	3.06648	2.53964	4.28442	2.84189	5.41629	5.25577	6.47224	5.55438	2.81953	4.2752	3.71314	5.52208	3.30719	5.98877	5.65535	6.86284	3.28776	4.50808	2.62549	1.71449	0.983649	1.53794	1.95806	1.93736	2.08162	2.77502	3.29591	3.04257	1.72018	2.07768	2.27985	2.66472	4.36707	3.21651
ENSMUSG00000012535	Tnpo3	18.4839	21.1162	18.4699	18.3385	21.7286	19.7327	21.4278	20.4287	20.1312	19.8063	22.3828	19.2425	21.9772	23.995	19.5981	23.3878	20.5114	19.7169	23.7454	22.5933	22.5976	19.3602	18.5337	19.4201	17.8244	18.5853	19.8549	19.6652	21.4489	19.8243	20.2963	19.9248	18.9775	18.9514	19.9414	18.1449
ENSMUSG00000012609	Ttll5	2.68736	4.37981	2.84787	2.96537	4.00071	4.7588	4.62923	4.95813	4.83365	5.11707	5.74445	5.48568	3.9441	5.78755	3.42766	5.76221	3.97965	4.92719	4.17976	3.0318	4.2021	4.03604	5.59404	4.12525	5.01782	2.84062	4.05656	4.68997	5.97678	4.83716	5.57505	4.99775	5.06493	4.85321	4.10619	5.9336
ENSMUSG00000012640	Zfp715	8.27913	8.60096	9.49349	8.74184	8.78487	12.1228	8.75219	8.54551	6.69941	8.50691	8.7573	6.76292	10.333	9.24534	8.82582	8.56882	9.66068	7.55954	7.06438	7.06841	8.8897	7.98474	7.5405	9.36451	7.52899	6.58164	7.1454	5.68195	6.63349	6.53756	8.88357	6.64405	7.2526	8.03917	9.83714	8.64606
ENSMUSG00000012848	Rps5	482.821	520.767	476.091	711.751	540.25	561.154	492.545	476.777	417.897	374.001	394.974	427.001	454.989	446.479	436.702	415.33	413.523	399.396	513.891	454.54	514.876	372.81	334.791	493.922	342.31	319.179	343.473	371.369	384.804	319.59	359.318	379.841	334.646	309.835	332.964	340.612
ENSMUSG00000012889	Podnl1	0.0586764	0.329149	0.161373	0.147546	0.451583	0.4675	0.292019	0.214265	0.0509783	0.181342	0.169102	0.241941	0.321365	0.229527	0.281108	0.200231	0.297729	0.587898	0.192755	0.186185	0.116957	0.204185	0.196255	0.0750557	0.0960149	0.189789	0.114089	0.1766	0.125041	0.209189	0.258243	0.161333	0.172649	0.184464	0.287481	0.337926
ENSMUSG00000013033	Adgrl1	3.24064	4.60402	3.16868	5.82723	4.7614	4.44041	4.23216	3.58719	4.66027	3.64872	3.35344	5.64064	3.98588	3.96957	3.56089	4.64601	3.87832	2.7898	2.93867	2.44397	3.82467	3.32178	2.51951	2.45552	3.01246	2.74307	3.25138	2.26791	2.60728	2.9525	2.93657	2.44987	2.70566	2.79544	2.95	2.42687
ENSMUSG00000013076	Amotl1	1.69768	2.76326	2.8103	3.65632	3.83369	5.29192	3.61061	3.89498	2.88566	3.44055	3.19679	3.10104	3.54566	4.79055	4.09902	3.65146	4.24544	3.70742	3.71918	2.43702	2.46928	2.97524	2.79745	2.51082	2.3233	2.49902	2.6479	2.96721	2.4599	2.28259	2.38821	3.16914	2.45386	3.45764	2.51186	2.71191
ENSMUSG00000013089	Etv5	0.908833	2.1992	1.80583	1.93344	1.34218	1.63907	2.32218	2.04973	3.15658	3.67639	2.77604	3.08416	1.99362	2.17863	1.38435	1.89079	2.33349	2.62228	2.157	1.64103	2.10884	0.749976	0.639035	1.00795	0.696131	1.34632	1.42653	2.14978	1.82348	1.85387	0.830604	1.26406	1.06272	1.45882	1.02216	1.14913
ENSMUSG00000013091	Tmem190	0.758757	0.244141	0.283012	1.07586	0.590404	1.20873	1.07601	0.917604	0.647091	0.474436	0.727889	0.388557	1.36351	0.685291	0.807682	0.84592	1.52488	1.2542	0.424619	0.82325	1.31516	0.353202	1.1637	1.39194	1.35862	0.650229	0.396705	0.714673	0.295707	0.916278	1.10366	0.500359	0.341119	1.28809	1.40332	1.53308
ENSMUSG00000013150	Gfod2	4.69704	2.94894	4.76215	4.92228	4.2257	5.8148	5.66677	6.40261	5.03583	6.41478	6.39426	6.91347	10.5103	10.3758	8.85018	5.74138	8.77603	6.77577	5.05248	6.43619	5.58194	4.88376	5.91333	5.51049	6.18121	5.73052	7.41107	7.53894	5.00742	6.94128	6.20405	7.92352	7.14571	7.91411	6.33762	7.38984
ENSMUSG00000013155	Enkd1	0.522322	0.363236	0.418512	0.666671	0.54752	0.566949	0.510214	0.561287	0.421532	0.592758	0.657541	0.712113	0.498645	0.807939	0.713578	0.430458	0.679427	0.635006	0.430085	0.537114	0.457841	0.596064	0.809707	0.322632	0.80176	0.470931	0.431572	0.406138	0.509468	0.95972	0.502628	0.449119	0.115788	0.520957	0.678282	0.627201
ENSMUSG00000013160	Atp6v0d1	53.8375	51.9204	51.963	49.6513	54.4434	60.6697	53.0104	59.1196	56.133	54.1092	53.4525	54.9402	53.6012	55.934	55.4777	52.2506	50.2598	53.1776	53.1406	58.7527	55.7267	56.389	59.9837	51.9998	58.289	49.7682	52.7187	56.8791	51.5425	47.5794	51.9545	54.1325	51.4687	57.6477	59.1393	55.6902
ENSMUSG00000013236	Ptprs	5.07151	4.19648	4.28956	7.10605	8.33651	9.24454	5.87599	4.26445	5.108	3.35033	3.4008	4.59402	6.72387	6.43542	6.14441	4.34212	4.88983	6.23652	4.51566	3.52075	4.71719	3.35821	4.51525	4.72704	7.34881	3.66499	5.01358	3.58756	4.17705	3.50781	6.12967	3.59398	4.18777	3.76338	4.10269	5.38259
ENSMUSG00000013275	Slc41a1	3.64349	2.00007	2.35267	2.71599	3.0334	2.26788	2.03488	1.8857	1.44853	1.78936	2.16196	1.59318	2.41896	1.92266	1.69894	1.44535	1.83251	3.07672	3.02059	2.77252	2.05942	1.87838	1.24863	1.29385	2.05531	2.18563	1.69021	1.88472	3.1159	3.15705	1.84805	1.62864	1.32808	1.38022	2.23962	1.71138
ENSMUSG00000013353	4931406B18Rik	0.227998	0.381189	0.418685	0.161729	0.469817	0.169874	0.16138	0.119175	0.188462	0.226251	0.18692	0.115317	0.179618	0.349754	0.0924395	0.202171	0.266983	0.122722	0.194424	0.225534	0.135408	0.147918	0.135786	0.22095	0.127086	0.04517	0.127138	0.0801897	0.14447	0.119036	0.189269	0.152344	0.159748	0.212231	0.155234	0.161495
ENSMUSG00000013367	Iglon5	0.745797	0.680975	0.475365	0.589662	0.491076	0.542871	0.773917	0.405218	0.49552	0.562682	0.46193	0.666274	0.500446	0.432977	0.434838	0.681735	1.11086	0.880637	0.309021	0.232822	0.455903	0.245161	0.294845	0.455514	0.179576	0.333746	0.279681	0.316131	0.237881	0.328259	0.300382	0.546913	0.520118	0.408873	0.218422	0.433022
ENSMUSG00000013419	Zfp651	2.39979	3.16723	2.8365	2.5091	2.90551	2.5006	1.22675	1.00801	0.989495	0.573482	0.515705	0.990324	0.906039	1.378	1.00849	0.954285	1.15716	1.26385	0.98612	0.965987	0.964254	1.39026	1.59851	1.83478	0.991928	0.680659	0.91795	0.700345	0.344918	0.689187	1.00608	1.08675	0.631188	0.635819	0.972345	0.758717
ENSMUSG00000013465	Nelfb	14.6867	14.6579	16.9639	21.7897	18.8443	19.9576	19.1212	18.9334	17.8465	17.6352	18.6605	18.4817	17.7583	19.0342	20.7744	21.9002	18.9888	18.7954	16.9007	17.2944	16.4786	15.071	13.0512	15.1756	17.5433	18.8097	16.23	18.6364	15.3902	14.1356	18.1488	12.9814	13.9939	15.9249	16.4634	15.9329
ENSMUSG00000013483	Card14	0.109721	0.345263	0.326378	0.416683	0.323248	0.283532	0.215685	0.169341	0.0879225	0.278637	0.0904154	0.22192	0.304926	0.223772	0.147847	0.252048	0.124981	0.213519	0.110496	0.0653982	0.131071	0.130084	0.0471798	0.0818011	0.182016	0.153996	0.123075	0.0399096	0.124659	0.110567	0.1096	0.0546261	0.0443141	0.105092	0.111724	0.0620457
ENSMUSG00000013495	Tmem175	5.92284	5.82276	5.55379	6.89684	6.4145	5.76501	6.76663	8.21896	9.07393	6.07094	7.49138	9.05659	6.1752	7.83674	6.39219	8.50087	8.14671	8.0436	7.73512	8.40388	8.73792	6.82799	5.7803	5.76398	5.08527	5.60563	6.79951	5.54968	6.54475	5.50714	6.57037	5.69865	6.54529	5.89406	7.37202	5.9242
ENSMUSG00000013539	Tango2	37.8985	36.4585	41.9999	54.4782	48.2568	39.4019	45.4637	41.9273	44.1021	39.9993	40.1642	47.8739	43.1078	50.8753	48.5248	35.9095	41.5478	28.7713	38.3529	35.0551	45.6837	33.0375	35.6422	38.3539	29.4355	29.8226	30.9971	32.7715	35.4201	35.4974	34.659	31.5472	26.7907	35.9552	29.9918	33.8543
ENSMUSG00000013593	Ndufs2	136.807	137.781	139.095	154.774	162.117	178.801	161.281	177.97	150.798	161.185	160.988	162.124	163.313	158.796	168.674	157.662	160.686	157.349	169.499	181.129	172.627	193.107	198.435	161.158	177.295	155.067	160.012	165.109	167.335	168.849	163.141	179.452	175.102	175.824	185.432	176.869
ENSMUSG00000013622	Atraid	110.858	112.519	113.531	104.049	106.82	111.484	106.537	105.212	98.0452	97.7441	97.5456	100.75	105.941	107.464	100.653	97.6212	102.281	98.3907	98.2036	96.9067	104.172	99.2769	100.674	90.8933	91.5569	85.0003	93.9711	82.9337	94.6148	87.9156	96.0832	92.3583	94.3845	94.0466	91.8548	96.9958
ENSMUSG00000013629	Cad	2.04398	1.83844	2.22305	2.44043	3.0209	4.56371	3.76343	2.47677	4.84881	5.12944	3.85675	3.85266	3.86593	3.5155	2.90535	3.57825	4.71459	4.33669	3.41296	5.52655	3.47612	3.1649	2.01253	4.49798	4.18853	3.07245	2.7682	8.74045	3.14842	3.01787	3.48764	3.53703	4.40937	3.36095	4.83907	3.82541
ENSMUSG00000013646	Sh3bp5l	5.43538	5.16426	4.83717	5.09075	7.83775	10.1105	8.74355	11.2658	10.3752	10.8898	9.14887	8.29494	11.7922	12.1813	11.3046	10.3145	9.55743	10.1453	7.61537	7.40988	8.25046	10.8889	10.885	8.95539	9.65331	6.91548	7.18896	11.1204	8.13297	10.7895	8.23651	9.02818	8.47159	7.66622	9.99598	8.59592
ENSMUSG00000013662	Atad1	25.913	25.0479	23.5872	22.5613	31.1179	27.2442	26.6116	26.7422	26.662	29.3576	24.7786	26.6569	27.9107	27.0398	27.264	31.877	28.5157	26.4084	27.2143	24.4901	26.1583	26.6027	25.974	25.1907	23.9605	19.845	22.6592	21.5095	27.0427	24.5299	25.9456	24.5707	25.5699	23.9683	23.3566	23.4208
ENSMUSG00000013663	Pten	24.5009	26.6417	23.5542	23.1138	27.1438	25.8241	27.3892	26.5728	26.3912	27.2879	26.9064	26.8595	29.9408	26.5716	28.0297	29.9223	30.3639	28.5705	30.2102	26.2129	26.194	28.9644	30.0302	26.8599	26.7292	26.1642	24.2968	21.5991	26.585	29.4973	28.9313	27.7036	26.0518	29.1351	28.9949	31.753
ENSMUSG00000013698	Pea15a	7.15257	10.6739	12.257	11.9064	14.1658	14.1281	12.9416	13.1989	13.4681	10.7966	11.7912	13.2086	9.39269	11.1184	9.88746	11.9201	14.0506	14.1408	12.9843	12.1296	11.3807	10.4248	10.8703	9.47613	8.44939	9.98417	8.42509	8.98638	8.45858	10.5392	9.8323	10.7605	10.0737	10.0045	12.9953	12.3871
ENSMUSG00000013701	Timm23	115.579	113.41	116.459	126.071	128.439	138.31	112.286	113.234	96.0485	103.865	98.3076	94.8103	132.908	122.799	140.585	104.721	101.233	100.811	109.386	104.508	118.063	114.858	125.557	117.992	118.201	97.0905	110.75	107.522	110.824	103.035	115.784	115.103	114.392	104.697	109.936	113.622
ENSMUSG00000013707	Tnfaip8l2	2.0072	3.54108	2.03332	3.37154	5.73898	3.65753	2.30899	3.16179	1.73556	2.58273	1.31829	2.4003	3.40471	2.50664	2.61248	2.37428	2.1615	3.16992	2.10558	2.25687	2.80814	1.64365	1.81882	1.97179	1.72824	1.70569	1.44317	1.15733	1.64037	1.14236	2.13705	1.4996	1.28501	1.82246	2.10241	2.3017
ENSMUSG00000013736	Trnt1	23.2213	21.2061	20.1686	21.3792	20.7749	19.6591	16.2459	18.5037	14.9623	14.8323	14.7631	14.1754	21.3969	17.2949	19.7766	19.0308	17.2112	18.6824	16.0565	15.1081	17.47	14.9823	19.502	16.4767	15.3397	14.7709	13.3339	15.0482	16.5581	17.2472	16.948	15.4565	16.5842	16.3597	16.4661	17.5375
ENSMUSG00000013787	Ehmt2	50.1033	54.223	45.0487	48.8945	51.0447	50.4527	44.228	41.8972	35.8003	39.3176	43.4341	44.7081	43.6975	39.5215	38.3582	40.544	36.3329	42.0087	40.1086	36.3746	42.7582	45.0482	41.5686	44.1562	43.8561	37.1642	37.422	34.5514	35.4528	36.7194	38.5306	38.8642	41.6104	39.2592	39.1815	41.4472
ENSMUSG00000013822	Elof1	34.5312	36.0908	32.1275	34.2018	35.3143	48.51	40.3159	45.9497	39.4245	37.587	41.452	39.3379	46.3676	47.414	42.5087	40.8893	42.9566	38.6195	37.1822	33.746	41.3453	40.2239	34.8119	41.0241	43.1146	33.9754	37.9413	46.1101	37.8167	37.0092	44.681	41.3198	37.4189	44.8675	44.9017	40.926
ENSMUSG00000013833	Med16	15.3152	16.2051	17.3535	16.0011	16.6155	15.3345	12.0433	12.0451	10.4778	9.49965	10.9437	10.7204	12.2016	13.855	13.3937	11.4504	10.5089	10.6665	12.2915	14.7804	14.7775	10.7978	10.7056	14.1159	10.9403	9.83869	12.714	9.56234	10.7885	9.89838	10.6456	11.0107	11.7007	8.83219	11.2243	10.1589
ENSMUSG00000013846	St3gal1	36.0301	40.9232	46.6372	35.199	36.8984	43.1525	46.5443	51.3203	61.7773	67.173	58.7646	61.8301	46.4182	44.4231	42.7879	71.3592	62.7417	53.5419	55.6463	53.773	46.2515	29.7732	29.5132	37.2302	39.2809	45.0008	37.5428	50.3594	46.948	46.0373	39.0796	39.3724	44.0011	44.2681	46.468	44.4008
ENSMUSG00000013858	Tmem259	81.1619	88.419	82.4902	94.6622	91.7566	110.009	89.7991	99.4349	75.2646	76.0268	78.9842	79.8942	101.398	91.9492	88.7694	79.5996	80.8648	79.6005	73.4331	76.3587	83.7601	96.6301	95.3953	88.1748	97.9816	82.4066	83.1905	97.3589	89.7317	82.3248	91.1761	90.5926	85.3153	96.6686	101.594	93.6782
ENSMUSG00000013878	Rnf170	10.7215	11.3415	10.8283	8.24278	12.0334	12.409	12.7808	12.3238	11.7869	12.8427	11.0094	10.4042	14.5469	13.2143	15.2576	14.6257	14.1733	13.2413	12.0281	10.2948	11.0063	14.4984	16.3029	11.1154	10.9882	9.33108	10.7059	9.24656	12.1973	11.046	14.1875	11.389	13.3855	12.5503	12.8698	12.344
ENSMUSG00000013921	Clip3	0.978309	0.730989	1.65347	1.54962	1.58265	2.25253	0.647905	1.00866	0.623195	0.590654	1.03453	0.444102	0.735323	1.08198	0.327294	0.674604	2.08811	1.32998	0.653441	0.71051	0.708793	0.980813	0.789649	0.63249	0.344403	0.292793	0.889393	0.523537	0.230253	0.879349	0.717319	0.78263	0.324141	1.33927	0.401967	0.853813
ENSMUSG00000013928	1700020L13Rik	0.629637	0.302749	0.656007	0.587446	0.775056	0.754345	0.285272	0.796985	0.456037	0.367503	0.343259	0.224056	0.547472	0.259513	0.377285	0.738046	0.516972	0.445504	0.304538	0.316333	0.525759	0.340437	0.652047	0.429879	0.435582	0.386363	0.385976	0.216187	0.344786	0.316723	0.291542	0.196543	0.261515	0.494624	0.330181	0.632354
ENSMUSG00000013973	Dedd	18.2748	25.6206	19.5025	24.6319	24.8154	25.6859	25.5509	24.8859	25.388	28.5914	32.7564	29.036	29.6987	23.3656	21.0484	32.4698	29.5028	28.8044	32.5396	24.8559	24.2727	23.1728	24.8804	18.4343	26.1815	28.1496	24.2318	27.7709	19.8758	23.521	24.8958	23.4305	23.2972	25.1652	29.6598	25.3538
ENSMUSG00000013997	Nit1	52.3103	56.6589	56.8962	63.0428	66.0985	65.2313	82.6887	75.7357	86.7715	83.415	80.3942	83.5841	73.2939	82.0935	75.3965	79.1828	81.7391	77.9411	72.5661	73.9028	75.157	63.9741	66.9463	68.5634	69.5799	65.458	76.4758	76.0402	79.5999	70.5383	78.4656	71.165	75.768	70.3963	69.3639	70.8229
ENSMUSG00000014030	Pax5	0.307219	1.26869	0.533195	1.00313	3.43854	1.02968	0.936857	0.341217	0.391642	0.42169	1.05168	0.487528	1.38782	0.877335	1.03222	0.798848	0.304163	0.625664	1.31218	0.530773	0.897771	0.30821	0.621351	0.817615	0.681102	0.181229	0.661995	0.633227	0.715695	0.589916	0.735377	0.339712	0.431326	0.220263	0.248034	0.549287
ENSMUSG00000014039	Prdm15	2.69911	1.68866	2.49058	1.791	3.78513	2.94796	4.31545	2.16959	2.47916	2.09384	3.17876	2.42674	5.49407	4.42774	3.92979	3.6985	4.21905	3.43387	3.55508	2.57631	3.17017	2.96343	2.42148	2.35549	3.6599	1.91744	3.01292	3.14173	3.02186	2.24558	2.3274	2.73943	1.81053	3.64622	3.79122	4.21543
ENSMUSG00000014074	Rnf168	5.22428	5.41539	5.01941	4.78726	5.41339	6.6207	4.5958	5.19997	4.80066	4.84021	5.09264	4.75046	6.30108	5.63323	6.45488	5.9975	5.56682	5.46252	5.60187	6.01783	5.92637	5.13952	5.03856	5.50448	5.0794	4.68782	4.62602	5.01599	4.8365	5.25839	4.65968	5.0509	4.91573	4.77537	5.29559	5.496
ENSMUSG00000014075	Dynlt2b	1.91522	2.59378	1.92332	2.02153	2.46697	0.969117	1.40186	1.21872	2.05442	1.20007	1.5966	1.61813	1.37309	1.58596	1.93952	1.43286	1.66066	1.54589	1.91697	2.06114	1.96489	0.963047	0.892418	1.35701	1.74971	1.53806	1.97441	0.96246	1.01479	0.640026	1.19076	1.20724	1.03332	0.94905	1.51818	0.87113
ENSMUSG00000014077	Chp1	311.419	250.61	297.348	299.028	280.888	341.879	241.624	301.78	217.696	208.679	205.649	230.323	278.504	276.927	257.749	249.229	204.651	231.605	223.762	223.154	276.048	235.57	233.089	279.388	275.663	218.105	237.068	225.131	217.294	207.841	262.048	277.341	261.027	234.448	247.783	264.286
ENSMUSG00000014158	Trpv4	0.543082	0.803809	0.412591	1.2164	0.735814	0.748377	0.790918	0.518845	0.603392	0.306073	0.475139	0.567855	0.90626	0.584531	0.422483	0.672501	0.60767	0.654018	0.423266	0.386199	0.341018	0.245155	0.205897	0.403691	0.196335	0.480638	0.642709	0.199717	0.348601	0.193759	0.239969	0.215783	0.35176	0.576505	0.326057	0.315456
ENSMUSG00000014164	Klhl3	2.87722	3.29408	3.10867	3.23507	3.32271	3.17947	4.18958	3.86397	3.0431	3.55229	4.35391	4.33202	3.8763	4.73346	4.12874	2.91226	3.31606	2.87167	2.81025	2.56657	3.27728	1.89705	2.46532	2.73967	2.36131	2.80503	2.5873	1.73638	2.77704	2.71792	2.75412	2.63815	2.028	2.86818	3.06339	2.67632
ENSMUSG00000014177	Tvp23b	8.91957	10.7758	9.48111	11.9656	11.2235	10.9007	12.8746	12.5908	14.8408	15.4974	14.8615	13.0766	12.6897	14.7554	11.7228	15.7625	18.4512	16.4631	18.1809	14.6425	13.9396	13.4658	14.1284	10.6567	14.1523	13.1644	12.7055	13.0409	12.6222	15.1737	12.5505	13.039	13.1868	14.4509	13.6165	14.2926
ENSMUSG00000014195	Dnajc7	48.0247	52.4365	50.1714	60.3156	60.1315	57.3509	51.8818	55.2003	46.2475	50.1463	52.124	52.7566	55.8038	52.7124	50.8041	52.0485	54.1293	52.6145	53.3146	51.8192	52.9648	45.0039	42.3731	47.882	48.4727	39.1846	41.9528	43.9214	41.9068	44.5873	47.2813	45.1694	42.6837	46.7837	47.293	48.3607
ENSMUSG00000014226	Cacybp	10.4577	12.7189	11.2962	9.20635	14.9375	23.5049	16.8032	21.6478	22.7426	19.6926	15.2198	18.5538	20.4299	18.5633	14.4524	18.5557	16.7977	16.4825	16.9705	15.5617	15.7645	17.3171	20.6835	13.371	24.1536	16.0711	14.2115	24.7408	17.5631	17.0922	16.7663	17.0228	17.6037	18.4176	20.6116	19.9606
ENSMUSG00000014232	Cluap1	3.70629	3.71608	3.29032	4.15299	4.98299	6.38241	5.87994	7.3624	4.65599	7.09259	4.92593	6.54247	8.76448	6.58341	8.43642	5.3813	6.5267	5.74724	3.79015	4.46856	3.88161	4.70201	4.64356	3.67359	7.44633	5.29497	5.48391	5.87759	5.5533	4.86102	7.75214	7.62361	5.72124	6.43548	6.87172	5.4855
ENSMUSG00000014243	Zswim7	15.9875	13.5419	14.6741	15.6106	14.9628	17.2423	15.0028	15.2188	13.3217	13.493	12.9475	12.2427	15.5635	15.4951	17.3867	15.5375	12.616	14.3427	13.1975	13.0466	15.8513	15.1308	16.7564	14.2142	17.2699	13.4503	13.7568	13.2526	12.8448	12.8655	14.4423	13.5057	16.5438	15.8685	14.562	12.1029
ENSMUSG00000014245	Pigl	6.31829	5.13702	5.86358	7.10402	6.99682	7.38562	5.70939	5.97832	3.91615	4.13557	4.78722	5.63935	7.20095	6.39832	6.61397	5.35416	5.02799	5.10598	6.0766	4.98839	6.8357	5.81694	6.47053	5.1881	6.33004	3.87843	4.84322	5.32999	6.18919	5.13327	6.33805	5.33788	4.44525	7.19131	4.7295	6.89366
ENSMUSG00000014294	Ndufa2	150.989	154.949	147.725	177.866	170.12	178.243	149.155	149.106	140.901	133.905	134.172	148.123	127.401	149.336	150.399	151.893	148.158	153.236	165.454	165.942	185.556	171.303	169.505	166.249	144.552	130.194	150.697	154.401	146.093	140.057	148.191	151.312	154.816	149.992	155.879	145.001
ENSMUSG00000014301	Pam16	6.61207	6.50802	17.3108	10.228	14.3798	22.8381	11.5639	24.6396	16.7054	31.4047	17.1889	17.2362	13.9755	15.5216	19.012	12.1317	12.1475	22.3114	15.0551	14.0363	9.56253	6.07665	18.8033	13.6802	26.0437	21.4508	11.7968	22.2605	24.5558	18.3642	17.5191	15.6703	8.95956	19.2377	19.1144	9.46659
ENSMUSG00000014303	Glis2	1.1712	1.78089	1.89166	2.80039	2.33819	3.45259	1.46378	1.71488	0.990803	0.853108	0.946553	1.92355	1.56974	2.80751	1.10286	1.41546	1.63592	2.40535	1.37966	1.29816	1.21578	0.656639	1.69063	1.1447	1.58198	1.93906	1.56538	1.2014	0.8466	1.31835	0.988901	1.5644	1.45723	1.5606	1.63992	1.88213
ENSMUSG00000014313	Cox6c	382.732	415.905	392.788	454.425	475.531	512.951	468.065	450.924	434.26	440.233	434.302	447.026	461.664	485.91	465.544	474.33	461.681	488.024	458.702	443.32	440.773	537.16	555.664	491.313	478.134	416.727	494.591	453.73	477.555	500.577	522.342	537.889	529.272	494.961	443.023	467.335
ENSMUSG00000014329	Bicc1	1.90966	1.69084	2.31356	2.26053	2.40764	2.26639	1.65001	1.38195	1.43579	1.66027	1.77216	2.46374	1.44225	2.88798	1.07724	1.77636	2.21222	3.33894	1.61398	1.28814	1.49395	1.25969	1.51571	1.49841	0.766997	0.748257	1.32458	1.22379	1.29631	1.35485	1.17412	1.21892	0.809965	1.11981	1.24697	1.20751
ENSMUSG00000014349	Ube2z	15.8902	18.9116	16.6854	16.4756	19.8352	23.595	21.9194	24.0299	20.0907	21.6356	22.0303	20.3758	22.9133	22.1945	20.5917	21.7625	22.2332	21.4383	20.5229	19.6197	20.1572	20.6472	19.8548	20.001	20.9413	19.0236	17.3705	19.945	18.9362	19.1824	19.9392	21.1258	18.9526	21.7778	22.0606	20.6628
ENSMUSG00000014353	Tmem87b	17.9691	15.4203	19.367	19.068	15.0417	16.2365	13.2362	14.004	12.2425	11.887	12.3079	11.2656	15.414	14.0173	16.0808	11.6954	12.7076	11.6007	13.508	13.5158	13.8935	12.8731	13.7233	15.6831	12.29	11.3935	12.8538	10.276	11.5949	11.273	12.632	11.9177	12.6869	9.49061	10.8071	11.6797
ENSMUSG00000014355	Anapc1	16.484	19.7074	18.9571	17.1418	22.2226	22.762	21.3116	18.195	18.5854	18.785	18.7167	18.4233	18.9281	19.6604	18.5395	22.2741	18.7789	22.2216	20.2503	18.8113	18.4331	17.7564	16.1645	16.3192	12.8453	15.6549	14.9541	17.1102	18.7416	18.671	16.7052	14.6221	18.189	16.1047	14.2711	18.7352
ENSMUSG00000014361	Mertk	11.4988	15.0192	15.5285	14.5952	16.6965	15.0927	15.0443	18.3947	13.6992	12.2938	14.1831	14.7995	16.1659	16.9016	14.7465	13.6939	13.8546	15.8172	11.9685	9.16333	10.4648	8.90701	10.2641	10.1655	10.4033	10.9573	10.4169	7.55097	9.59418	8.85092	10.7587	10.8274	10.3367	10.4354	9.98199	11.9255
ENSMUSG00000014402	Tsg101	34.0082	40.3299	35.8032	34.9151	40.4674	48.0119	35.1921	37.1997	35.49	37.869	31.6975	40.797	40.0976	38.0666	40.6033	32.4539	33.3751	38.6439	34.2098	35.8111	38.5551	42.8555	41.9781	36.7994	38.5993	36.2123	32.9565	36.5415	38.5348	37.4221	36.8964	35.1842	36.6641	41.1801	40.1816	42.2355
ENSMUSG00000014418	Hps5	7.67241	7.92143	6.49201	7.54465	9.89651	6.9561	9.96252	10.6832	7.54277	9.72679	8.31852	9.30404	9.02299	8.43081	9.26225	10.6117	10.4556	10.5977	9.8923	9.67056	8.74537	9.94972	8.71996	6.40019	8.82217	8.54583	7.8954	8.24248	6.56321	10.0225	9.66537	7.9996	7.52093	7.74472	8.81466	8.22388
ENSMUSG00000014426	Map3k4	6.43401	6.60048	5.65016	7.81075	7.41806	7.50595	9.07253	7.49041	9.3821	8.04375	7.9199	8.48772	8.78504	7.46209	7.59493	7.92302	7.71086	7.75038	7.04231	5.98269	6.71881	6.27348	5.75635	6.41334	7.30153	6.50388	6.1735	7.48992	6.50009	6.36928	8.13482	6.11861	7.03657	7.97069	5.12063	6.78646
ENSMUSG00000014444	Piezo1	3.72303	2.97512	5.79267	3.97026	4.50592	4.24794	3.35326	3.13938	1.86012	1.81295	2.07777	2.29998	2.64849	2.98937	2.76624	2.48528	3.04467	3.86634	2.99062	2.42123	2.24058	2.63517	2.27685	2.07976	2.08846	1.85768	2.06271	1.95861	2.39487	1.99586	2.46523	2.52301	2.45132	2.56914	2.87895	3.92086
ENSMUSG00000014453	Blk	0.539764	1.00755	0.658273	1.83757	2.54264	2.0907	1.4362	1.25114	0.972749	1.13965	1.00635	0.904135	1.32026	1.63408	1.40556	1.31001	1.2486	1.31238	1.10162	0.94791	0.844203	1.09301	1.43391	0.569239	0.882141	0.716836	0.669309	1.04087	1.37611	0.832729	0.596307	1.04688	1.11119	0.634957	0.944938	1.27983
ENSMUSG00000014470	Rnf166	20.4133	25.3184	24.3979	25.2188	24.8158	27.5994	16.1968	18.2972	12.8541	16.572	15.1948	14.1461	17.6607	16.9037	14.177	13.3141	13.9745	14.6388	14.5553	13.6208	14.2683	14.8394	12.282	15.8562	15.0916	10.5317	11.008	10.6063	13.4824	10.3429	16.0555	12.5492	12.3549	14.8938	17.1014	14.3689
ENSMUSG00000014496	Ankrd28	12.567	13.6394	12.9003	13.5853	14.631	16.2919	12.4422	10.9464	10.1539	10.9111	11.7677	11.2346	15.2545	12.2889	13.9934	9.85385	10.0113	10.7555	10.6326	9.07436	11.2206	12.9933	12.5498	13.5472	12.1069	9.53092	8.78514	9.40269	10.3787	9.26732	13.1527	11.7374	11.5726	10.1272	11.5936	11.8489
ENSMUSG00000014498	Ankrd52	12.4522	13.144	12.2637	13.6566	13.6754	15.8472	11.829	13.3679	8.62284	10.95	12.3941	9.72939	16.1434	13.8494	13.4764	11.4862	12.1789	11.6358	11.8308	11.4514	12.3955	12.883	13.6836	13.3789	13.5789	11.5719	10.7585	12.0342	12.26	11.9306	12.8616	13.435	11.976	13.3998	14.5858	14.2682
ENSMUSG00000014503	Pkd2l2	3.21035	4.29615	2.89945	2.84678	3.74893	3.72439	3.8588	3.95441	4.11953	3.55822	3.45188	3.23112	4.6851	3.83536	3.39758	4.41084	3.8837	4.38441	3.64246	2.8537	3.24851	3.37552	2.9543	3.86482	2.86314	2.91746	3.02662	2.72329	3.15146	3.39032	4.15464	4.16543	3.51298	4.06821	4.06164	3.80176
ENSMUSG00000014504	Srp19	24.0455	23.7183	22.4219	24.4618	27.342	24.5953	21.2544	22.0705	26.9464	25.2993	23.0766	22.7397	27.0559	25.704	24.8446	23.7529	23.7769	23.8785	25.219	22.2848	22.8773	21.2063	22.0151	24.6011	22.8536	22.2257	19.751	29.2303	22.4994	22.1879	22.288	24.0413	21.9849	22.1716	20.6854	21.9974
ENSMUSG00000014542	Clec4f	78.7463	98.4097	92.0147	84.0987	130.457	113.401	95.3228	149.452	112.3	98.734	93.2994	99.7109	101.39	90.0514	96.8781	95.578	90.0236	109.464	87.2247	99.4168	84.985	57.0722	46.9923	57.5203	66.0725	76.7869	66.6404	66.2199	61.5921	69.5042	75.1428	62.7415	71.4496	53.1358	65.1736	75.0176
ENSMUSG00000014547	Wdfy2	5.18559	6.17173	5.04961	5.71999	6.59973	6.73223	6.54423	5.88206	5.88896	6.6079	6.17411	5.55521	5.9382	5.70004	5.8711	6.50882	6.77388	6.20595	6.69797	5.88863	5.95043	5.81876	5.8615	5.5926	4.82052	4.68671	4.77905	5.27664	5.33291	5.34418	6.08754	5.90525	5.51373	5.52421	5.31076	5.74681
ENSMUSG00000014550	Rbsn	4.89839	5.161	5.48523	4.55756	5.60431	5.89874	4.98046	4.89062	4.96525	4.66113	5.41952	4.37944	5.27583	5.77036	5.06728	5.27656	4.91941	5.55356	5.1246	4.66015	4.70883	3.71767	4.16275	4.18175	4.28709	3.58119	3.37538	3.87549	4.08434	3.97431	4.27843	4.62494	3.83457	4.26002	4.36578	4.39407
ENSMUSG00000014551	Mrps25	8.00571	7.87093	8.72311	8.83498	9.87274	11.6949	10.6696	11.0894	14.0478	13.1938	11.5791	12.0293	10.8167	10.2452	8.74584	11.9502	12.2505	12.3153	14.5461	12.6773	10.6104	13.0559	11.0376	9.63587	11.1448	11.1191	8.69093	11.746	11.6617	10.3871	10.4086	10.5318	11.5284	11.8205	11.1781	11.4124
ENSMUSG00000014554	Dguok	16.1647	16.0799	14.5517	19.0027	20.6482	20.5118	18.0141	18.9474	15.9015	19.6579	20.6997	16.9355	22.683	19.5649	19.1696	21.4617	19.9626	18.8027	17.7742	19.1197	20.4168	19.9316	17.5333	19.3234	16.6299	13.5562	14.8519	17.7167	15.7942	15.4455	23.1276	17.707	15.4181	17.0048	16.336	20.8727
ENSMUSG00000014592	Camta1	5.8486	6.13106	4.45268	6.20275	5.98104	4.75624	3.96618	5.17572	5.56611	4.29487	4.77398	3.61929	5.74873	4.55904	5.00339	3.47678	4.38163	3.85974	6.94797	5.64624	5.92985	4.94932	4.81295	4.84426	4.66678	4.51242	4.7431	4.34389	4.93737	5.50104	4.71146	4.08536	5.6024	3.68962	4.74643	4.45747
ENSMUSG00000014599	Csf1	6.15191	5.48504	8.00694	7.19487	7.8464	7.55007	7.20358	7.05625	8.17876	7.71161	7.22053	6.75241	6.20146	6.84806	7.45096	6.60783	5.40354	6.36877	6.16689	7.00344	6.88953	4.02368	3.70216	4.69636	3.61523	6.06308	4.44414	3.55239	5.0022	4.06125	4.15586	4.23739	4.48524	4.01775	4.05202	5.31046
ENSMUSG00000014601	Strip1	6.12044	8.14503	7.97684	7.72881	10.2492	12.2595	9.67801	8.96908	10.0101	10.8249	10.2448	9.64309	9.43441	9.23555	8.9442	8.8017	9.57657	11.6446	9.09222	8.15229	8.77644	9.15469	8.74425	7.73413	10.5019	7.841	8.02719	11.6725	10.0678	9.88247	9.81712	7.61542	9.4797	9.64275	9.80973	12.4604
ENSMUSG00000014602	Kif1a	0.0582463	0.404112	0.0935242	0.0788988	0.123806	0.124423	0.0778085	0.0879614	0.114301	0.0711751	0.431739	0.230401	0.0967892	0.12046	0.0490126	0.47726	0.129501	0.301393	0.123416	0.0437253	0.036171	0.0704211	0.0708878	0.15177	0.114909	0.0586961	0.115017	0.103841	0.417348	0.0289418	0.00979346	0.289777	0.0867568	0.00568108	0.0451324	0.117284
ENSMUSG00000014606	Slc25a11	43.0343	48.9929	44.5059	60.8888	69.4986	60.1928	62.5092	52.655	51.398	56.2013	55.5711	55.8387	51.3063	57.7766	62.3366	62.4961	57.0692	50.9798	46.8945	50.1552	60.0969	52.0508	49.2632	51.7109	47.9896	41.7007	46.8733	47.8468	46.5795	45.9921	49.1365	50.4829	53.1376	45.2903	52.2332	45.9303
ENSMUSG00000014633	Cmc2	5.67404	7.03555	7.54268	8.12934	12.9923	12.047	9.84038	11.3433	11.3803	10.928	8.83503	7.82147	11.2168	12.1476	10.9662	10.0604	10.9689	8.24539	10.5322	8.25398	9.64146	12.3139	11.6052	7.76115	9.10976	10.1416	10.9897	9.13314	10.8162	8.11272	9.7788	11.3382	10.7376	12.1136	10.3221	8.76158
ENSMUSG00000014668	Chfr	16.262	15.8342	14.2666	17.4592	17.9694	16.1827	15.3759	13.3702	13.1518	14.1919	13.2532	11.7682	14.9729	14.6628	16.019	13.0627	11.0241	11.4791	13.1784	11.6248	11.7227	13.1116	13.1708	13.3977	12.0135	10.2664	11.0238	13.5191	11.6035	12.4218	12.7158	11.9528	13.4776	12.0885	11.3003	12.9297
ENSMUSG00000014704	Hoxa2	0.556375	0.672847	0.729809	0.490493	0.63519	0.541606	0.414834	0.0575773	0.633269	0.422101	0.869641	0.45566	0.792565	0.333232	0.386694	0.499275	0.342152	0.323051	0.342067	0.260199	0.484122	0.485985	0.537857	0.233044	0.442784	0.30586	0.273146	0.468567	0.443491	0.33736	0.512066	0.286099	0.474203	0.35445	0.444233	0.266059
ENSMUSG00000014725	Adam28	0.0402222	0.172254	0.113262	0.169577	0.188501	0.142467	0.141029	0.102273	0.164392	0.0928988	0.109066	0.0945803	0.0982324	0.130761	0.133119	0.149433	0.214244	0.251345	0.226123	0.102753	0.161794	0.256384	0.110726	0.0611547	0.0414197	0.174238	0.139059	0.0890277	0.159068	0.121004	0.0720744	0.0863852	0.0915466	0.0901594	0.125853	0.175728
ENSMUSG00000014748	Tex261	43.9126	47.1257	39.4837	45.4877	49.6634	44.5311	41.4904	43.5367	39.6462	41.6896	38.7076	40.8558	44.7746	44.1764	49.174	41.2849	41.7501	39.9819	40.5732	37.8015	41.0902	41.8067	43.7654	40.8974	40.7775	34.2274	36.1414	31.8329	35.0972	37.2683	38.636	36.3953	39.7365	40.3657	42.2178	38.9996
ENSMUSG00000014763	Fam120b	4.74877	4.78433	4.18124	5.12295	5.41115	6.07375	6.9221	8.06036	7.11551	7.92916	6.70191	7.67664	8.26174	7.74779	7.43421	7.99838	9.45486	7.67841	8.16131	7.78727	8.44288	7.25536	7.78687	6.93307	7.0008	6.5786	6.51705	6.7578	6.79859	7.8085	7.87916	7.42453	7.08631	7.7241	7.16013	7.61442
ENSMUSG00000014767	Tbp	14.6535	19.5542	16.8378	18.5078	17.9022	13.8152	10.0199	9.84084	11.2792	11.2274	14.0075	9.73605	16.1771	12.6111	18.6138	12.5784	15.2355	14.2712	13.7594	11.9009	16.1353	10.2612	13.8566	14.4983	11.1082	9.47712	12.0428	10.5968	12.3641	10.6442	11.7345	9.67295	12.4973	11.2923	10.5076	9.46633
ENSMUSG00000014769	Psmb1	78.1755	77.4707	77.2537	77.9275	81.4354	86.9869	81.8375	90.1835	91.6683	87.0536	84.8532	86.9811	89.06	88.8939	84.729	83.6429	91.4755	79.1474	82.2298	84.4992	95.9201	87.1897	88.1212	83.8797	77.5201	69.99	75.5345	77.9704	76.8972	72.6544	76.1032	75.4953	71.3059	77.4991	76.6785	79.8469
ENSMUSG00000014771	Pdcd2	19.1642	17.2485	15.3078	15.7427	18.7121	20.4407	18.4115	19.8077	15.2032	21.6917	15.761	19.2717	22.2714	18.9044	18.0575	22.4739	21.2575	20.4555	17.6542	16.5199	19.6548	19.8199	20.9008	18.2071	18.779	14.8421	14.4423	17.3697	18.1169	15.9496	17.8996	17.7114	15.6881	17.8496	17.5932	16.8448
ENSMUSG00000014773	Dll1	3.5689	4.01948	4.90675	6.15722	6.07489	5.40393	5.317	4.71614	5.58758	4.81322	6.33906	4.348	4.42176	3.60197	4.81538	3.38127	4.67787	4.89616	2.95811	2.26189	5.04562	2.87856	3.14459	2.44017	4.55875	2.87993	2.45269	2.51458	2.73138	2.23612	2.63132	2.45897	3.66751	3.81157	3.77419	2.64977
ENSMUSG00000014776	Nol3	0.651659	0.972086	0.647886	0.435695	0.8837	0.322193	0.603687	0.56992	0.376302	0.431818	0.19593	0.426957	0.610213	0.368912	0.362071	0.264504	0.691382	0.508115	0.42746	0.732888	0.663032	0.46715	0.562393	0.506639	0.303426	0.42727	0.244594	0.325981	0.325327	0.389353	0.300835	0.270484	0.454725	0.198083	0.56274	0.264494
ENSMUSG00000014778	Fhod1	4.84199	3.65295	4.29126	7.23992	4.68681	7.00332	6.22479	6.11524	6.45886	6.89045	5.89399	6.92514	6.87923	8.07768	5.26186	6.05879	6.58124	6.65411	5.14386	4.48463	3.94421	5.01316	4.31727	5.3818	5.37826	3.31438	3.92498	5.16731	3.92575	5.96487	4.23434	5.50662	4.39253	4.20988	4.38949	5.37351
ENSMUSG00000014786	Slc9a5	0.302209	0.2061	0.147215	0.279543	0.377834	0.420419	0.309561	0.317647	0.317784	0.369815	0.32959	0.352081	0.253749	0.295	0.214787	0.272052	0.218229	0.319796	0.301036	0.305745	0.182286	0.151843	0.146237	0.118257	0.239815	0.150775	0.263533	0.179291	0.256938	0.24383	0.127937	0.260038	0.221365	0.153549	0.180521	0.20505
ENSMUSG00000014791	Elmo3	15.6412	16.8628	17.4134	17.6886	17.3852	20.5052	19.9169	19.3095	18.596	19.063	21.2984	18.2285	21.2558	22.4499	18.7348	22.6229	17.5553	18.9098	19.1298	23.2144	18.8772	21.3458	20.3914	18.6414	20.6255	17.694	18.952	19.0316	18.8023	18.4016	20.879	19.3955	19.8328	21.153	20.9187	22.089
ENSMUSG00000014837	4931428F04Rik	0.842222	0.409568	0.507479	0.870573	1.05068	1.6147	0.948173	0.568757	1.59117	0.95513	0.93769	1.31015	0.766505	0.960115	1.2765	1.4383	1.14758	0.955689	1.06403	1.84436	1.52823	1.36647	0.858546	1.34223	1.42151	0.9631	0.94114	1.48837	1.22007	1.18643	1.24422	1.09088	1.09317	1.06645	1.66285	1.25607
ENSMUSG00000014846	Tppp3	0.414618	0.533952	0.702709	1.26838	0.44127	0.501981	0.14979	0.237539	0.178335	0.214217	1.79478	0.315323	0.199699	0.748024	0.177131	0.118867	0.744071	0.714216	0.261809	0.200348	0.611639	0.360624	0.511768	0.220165	0.30101	0.143353	0.114846	0.332111	0.218264	0.361573	0.137319	0.433057	0.146868	0.183847	0.441715	0.452606
ENSMUSG00000014850	Msh3	10.1957	10.6951	9.40043	10.5196	11.1096	14.528	11.0967	9.44887	10.1954	9.98037	11.532	10.107	12.6598	10.3921	9.89849	11.7008	11.9206	11.7728	9.32375	8.03876	9.7877	12.3918	11.0545	10.5452	10.9167	9.66789	10.6664	9.68812	10.4873	9.65247	11.3606	9.10324	11.7487	13.4795	9.13383	10.6506
ENSMUSG00000014852	Adamts13	2.14013	1.98767	2.70349	3.84506	3.34149	3.41087	4.8284	4.23755	4.34734	4.53513	3.90582	4.35502	4.06465	4.19641	3.58971	4.09918	3.76702	4.25646	2.84732	2.64269	2.5861	2.8667	2.79931	2.64406	2.38825	2.18039	2.51595	2.56111	2.79609	2.67803	2.32216	2.49692	3.50959	2.53946	3.29482	3.65975
ENSMUSG00000014856	Tmem208	30.6691	32.8317	36.4365	30.838	30.4767	40.1779	33.099	41.3261	41.6347	39.432	38.0158	35.6762	37.4175	38.5637	35.2494	38.8469	42.6362	40.0508	39.5187	42.8912	37.2538	36.5741	37.9708	37.0177	37.8123	35.3739	33.4463	39.5065	37.7596	35.3537	32.9395	37.9548	33.2678	39.3885	38.6913	38.0887
ENSMUSG00000014859	E2f4	14.8703	14.9419	14.2513	16.3378	16.5542	17.595	16.6045	17.9857	14.2366	17.96	17.4628	15.4428	17.6255	16.5132	17.328	13.4675	16.8267	17.0624	15.754	16.9074	16.7611	15.0617	15.8475	14.8485	17.3534	15.1441	13.8863	19.9521	15.6717	15.4149	14.6562	14.828	15.2696	14.6263	16.4027	16.2394
ENSMUSG00000014867	Surf4	94.6361	97.5472	91.8119	92.6704	112.477	122.588	106.018	107.586	122.373	128.413	104.111	108.136	110.806	110.383	97.339	102.96	101.829	103.52	107.788	117.618	101.696	100.254	103.677	107.514	112.568	98.3671	93.1276	124.293	100.842	101.581	104.344	103.904	102.303	101.717	100.158	110.123
[truncated: 34,814 more rows]

## Sheet: TPM for female samples
Additional file 5: Table S3. Transcripts per kilobase million or TPM value for each gene in female samples
[truncated: 36,067 more rows]

[truncated: 1 more sheets: TPM for male samples]
