# Supplementary material for: Combined transcriptomics and proteomics unveil the impact of vitamin C in modulating specific protein abundance in the mouse liver
Source: Biol Res. 2024 May 12;57:26. doi: 10.1186/s40659-024-00509-x (PMC11088995; doi:10.1186/s40659-024-00509-x)
Supplement: Supplementary file 6 — Additional file 6: Table S4 [file 40659_2024_509_MOESM6_ESM.xlsx]

## Sheet: Column header
Column header	Description
ENSEMBL	Gene ensembl_id from http://ensembl.org/
SYMBOL	Official gene symbol
FGL00-2788	Gene expression values for female and male group samples
FGL00-2790
FGL00-2791
FGL01-2722
FGL01-2723
FGL01-2724
FGL05-2894
FGL05-2895
FGL05-2896
FGL40-2694
FGL40-2695
FGL40-2696
FGLR40-2716
FGLR40-2717
FGLR40-2718
FWT00-2641
FWT00-2642
FWT00-2643
MGL00-2783
MGL00-2784
MGL00-2787
MGL01-2711
MGL01-2712
MGL01-2713
MGL05-2890
MGL05-2897
MGL05-2898
MGL40-2690
MGL40-2691
MGL40-2719
MGLR40-2828
MGLR40-2829
MGLR40-2831
MWT00-2677
MWT00-2682
MWT00-2683
Welch's t-test p-value	The p-value associated with the t-test.
Benjamini Hochberg adjusted p-value	p-value adjustment for multiple tests by Benjamini Hochberg correction (False discovery rate=0.05).
Ratio Females / Males	Ratio of the mean of the female group over the mean the male group.

## Sheet: Table S4
Additional file 6: Table S4. List of transcripts with a significant difference of more than two-fold between females and males (adjusted p-value < 0.05)
ENSEMBL	SYMBOL	FGL00-2788	FGL00-2790	FGL00-2791	FGL01-2722	FGL01-2723	FGL01-2724	FGL05-2894	FGL05-2895	FGL05-2896	FGL40-2694	FGL40-2695	FGL40-2696	FGLR40-2716	FGLR40-2717	FGLR40-2718	FWT00-2641	FWT00-2642	FWT00-2643	MGL00-2783	MGL00-2784	MGL00-2787	MGL01-2711	MGL01-2712	MGL01-2713	MGL05-2890	MGL05-2897	MGL05-2898	MGL40-2690	MGL40-2691	MGL40-2719	MGLR40-2828	MGLR40-2829	MGLR40-2831	MWT00-2677	MWT00-2682	MWT00-2683	Welch's t-test p-value	Benjamini Hochberg adjusted p-value	Ratio Females / Males
ENSMUSG00000069049	Eif2s3y	0.310919	0.295411	0.0424639	0.522754	0.654712	0.0155262	0.824083	0.253269	0.250554	0.0176566	0.347717	0.0291827	0.607595	0.347727	0.283094	0.137533	0.242858	0.0175715	38.3689	32.1537	42.0139	37.9367	37.5455	31.6958	36.4787	27.0416	36.9417	31.0969	35.6728	31.9784	40.1273	39.0923	41.2579	36.9662	34.6154	36.5996	4.2399e-18	1.10538e-13	0.00803082
ENSMUSG00000024776	Stambpl1	3.05923	2.80775	3.21445	3.03948	3.15285	2.76243	2.30871	2.49717	2.58334	2.26952	2.15167	2.61559	2.86915	3.19801	2.11058	1.99092	2.39767	2.63196	0.637391	0.489383	0.359401	0.977391	0.544	0.781662	0.59399	0.475258	0.331426	0.410331	0.814746	0.843518	0.455449	0.910148	0.705281	0.255433	1.27476	0.688568	1.47397e-17	1.30318e-13	4.12712
ENSMUSG00000032420	Nt5e	36.6864	31.4013	37.2432	29.9875	35.2693	34.0269	23.9867	33.9076	31.4515	31.2543	25.343	31.3452	25.1232	27.6742	25.1075	25.5144	22.5784	25.0378	7.67773	5.80683	9.17783	11.6204	14.8045	5.63537	5.06849	3.55905	3.52272	2.33941	3.09033	3.8461	4.53201	5.05176	5.81053	4.30842	3.5869	4.34763	1.49958e-17	1.30318e-13	5.13497
ENSMUSG00000068457	Uty	0.396587	0.473982	0.324479	0.565094	0.505113	0.315886	0.282737	0.43571	0.273805	0.294373	0.281892	0.264394	0.272295	0.312322	0.221768	0.428806	0.221793	0.861914	5.89525	6.39706	7.18384	5.58751	5.18921	4.99873	6.30239	5.35765	5.38743	3.61976	4.58803	4.71842	5.89805	4.95247	4.87344	4.7028	5.86967	4.98336	1.04149e-15	4.52543e-12	0.0697678
ENSMUSG00000069045	Ddx3y	0.134781	0.13659	0.172695	0.875112	0.100089	0.0315023	0.0653482	0	0.0333011	0.0716939	0	0.132133	0.100934	0.0408661	0.140939	0.102334	0.0342876	0.0356531	26.1105	22.3128	29.1182	15.3862	21.105	25.7905	21.7087	24.307	27.3024	19.6498	22.6764	24.6841	15.1195	23.4404	25.381	22.2609	24.529	24.5333	2.26236e-15	7.37275e-12	0.00531578
ENSMUSG00000053303	Slc22a26	143.194	151.509	143.577	115.568	115.583	98.5865	111.478	100.785	123.76	118.352	98.1057	124.502	82.8789	79.4276	85.1955	122.089	112.019	97.1074	6.18682	3.71975	5.24607	1.46521	2.39583	2.48884	1.02299	0.244317	0.313572	0.242996	0.449561	0.511594	0.725769	0.698506	1.44355	0.5198	0.277081	0.620245	3.04774e-14	7.22341e-11	70.8274
ENSMUSG00000042248	Cyp2c37	678.023	721.693	848.31	876.204	894.48	1120.59	1021.4	1024.62	1244.5	1177.63	1129.78	1198.51	906.789	973.79	769.583	1201.78	947.155	1231.08	597.029	445.35	673.112	321.951	343.451	475.14	280.285	178.542	434.56	270.327	350.806	229.684	198.151	275.82	229.509	372.32	118.098	254.679	1.28005e-13	2.78101e-10	2.97015
ENSMUSG00000056673	Kdm5d	0.959493	0.573163	0.409325	0.752511	0.616797	0.70842	0.551603	0.66269	0.628138	0.673014	0.54262	0.471791	0.746809	0.747755	0.48305	0.835802	0.506372	0.6996	7.72264	6.95151	7.44125	4.25278	4.23205	4.9192	4.98619	5.18666	5.09021	4.77917	5.27049	5.06881	4.44955	4.50783	5.23305	5.20501	5.16183	5.3978	2.31833e-13	4.31722e-10	0.120691
ENSMUSG00000074882	Cyp2c68	273.198	304.035	300.466	288.132	345.065	375.731	380.628	333.465	510.069	363.301	337.297	334.174	336.076	410.371	290.61	378.321	355.998	380.962	242.255	162.186	202.07	161.18	176.987	180.211	153.989	118.889	137.968	113.052	188.743	110.273	132.471	131.751	119.497	165.525	133.302	160.847	2.7214e-13	4.66858e-10	2.25634
ENSMUSG00000040660	Cyp2b9	298.792	258.082	294.155	218.466	338.778	422.637	461.849	549.014	387.891	508.455	460.145	467.178	410.236	444.483	463.698	606.678	542.326	534.682	49.6883	67.0195	292.863	81.6178	128.964	59.6321	24.3055	0.575387	8.02762	0.913517	1.04076	3.47235	4.59003	22.1453	28.1822	18.1826	0.111424	5.28717	2.86515e-13	4.66858e-10	9.62511
ENSMUSG00000021665	Hexb	15.2805	20.8368	20.1157	14.1406	15.9965	10.5	15.7143	16.8	17.1341	17.1011	20.8991	21.3354	12.8616	15.2153	14.0247	17.5403	17.962	19.0272	6.41255	7.27936	6.63723	4.32765	4.46343	5.01602	4.64969	4.87657	6.27102	4.25513	4.46189	5.5479	4.07866	4.78173	3.85839	4.95152	7.0927	4.48408	3.21393e-13	4.92884e-10	3.23702
ENSMUSG00000075091	Olfr1233	0.646447	0.684652	0.78538	0.529296	0.614142	0.345778	0.54794	0.564274	0.79772	0.652693	0.521426	0.733321	0.537281	0.526414	0.530941	0.517418	0.697914	0.544648	0.23033	0.154958	0.163964	0.166828	0.231505	0.181669	0.130748	0.113947	0.0976054	0.220984	0.221177	0.150595	0.137994	0.169533	0.184453	0.168696	0.119638	0.125199	5.1546e-13	7.46586e-10	3.62907
ENSMUSG00000041272	Tox	7.2766	6.26553	5.57633	5.03982	5.62736	7.16689	5.04652	7.23234	4.75033	5.24584	5.79731	5.81213	7.6728	8.74923	6.60392	6.39286	5.88313	5.80957	2.10172	2.49858	4.30195	2.47774	4.2732	3.54038	2.614	2.38919	1.67988	1.21918	1.98808	1.44596	2.96005	2.54665	3.04133	2.34439	2.29434	3.39217	9.57042e-13	1.24755e-09	2.37638
ENSMUSG00000064294	Aox3	128.07	148.352	110.58	56.1899	81.6485	117.543	144.615	78.0025	137.108	128.266	124.58	114.901	107.587	114.69	67.8132	137.365	119.579	132.717	265.155	275.921	227.444	377.216	391.162	271.511	321.527	380.095	368.757	497.626	344.325	377.387	400.639	435.716	395.967	399.735	390.783	424.884	1.01414e-12	1.25903e-09	0.313115
ENSMUSG00000111777	Gm47147	6.37256	6.43029	7.62038	4.97159	7.72986	8.37139	9.14704	9.64263	6.51156	9.29469	7.68767	10.8646	10.9787	8.94473	8.52543	11.2858	9.24857	12.47	2.70771	2.39594	5.97603	2.56753	2.37579	2.09377	2.15774	1.30985	1.87184	1.53539	1.34754	2.13164	2.04406	1.59872	1.99123	1.94454	0.922146	1.72287	1.7098e-12	1.93809e-09	4.03412
ENSMUSG00000068086	Cyp2d9	29.4195	45.6029	69.9385	92.8274	53.7751	49.7501	37.1087	9.90548	18.9388	18.2754	22.7295	22.6377	27.2911	36.2867	54.0823	32.5647	16.408	27.1863	619.782	708.132	663.01	1261.74	1098.14	1092.53	1389.36	1310.38	1574.76	1389.64	1375.97	1143.46	1412.43	1265.88	1199.66	1179.71	819.664	1130.92	3.50474e-12	3.51431e-09	0.0322134
ENSMUSG00000074639	Rdh16f2	245.921	236.605	227.66	200.645	192.193	187.399	305.445	298.237	310.063	309.259	285.354	324.448	198.9	243.513	225.486	335.926	316.484	288.056	183.747	169.283	218.827	56.4656	58.2764	132.327	56.6002	79.6904	88.775	51.6696	94.095	71.4174	69.6276	72.8955	71.691	67.9054	60.5414	62.3313	6.64184e-12	5.97102e-09	2.83981
ENSMUSG00000029153	Ociad2	5.0313	5.45423	4.20902	2.58645	6.18886	4.10405	5.71499	6.67698	6.45688	4.95754	6.38047	3.08193	5.61767	5.55063	6.02412	8.97917	6.58492	9.08767	14.3635	15.7066	12.5726	24.3492	25.0686	13.7199	24.8737	23.8884	23.8498	26.0289	25.3643	23.6859	23.4324	30.1334	26.1586	24.5683	25.2581	28.4846	1.09742e-11	8.70217e-09	0.249539
ENSMUSG00000094921	Vmn2r112	0.460305	0.477556	0.433593	0.399225	0.55737	0.31796	0.345606	0.205099	0.348222	0.366776	0.345811	0.42841	0.299609	0.367629	0.293002	0.482322	0.384126	0.334067	0.146563	0.123158	0.159449	0.153967	0.146907	0.141475	0.104264	0.11202	0.143055	0.0517276	0.0701263	0.0828015	0.0917991	0.0979648	0.10909	0.0788158	0.10332	0.0754444	1.1015e-11	8.70217e-09	3.43718
ENSMUSG00000072568	Lratd2	6.98904	6.92664	7.39945	7.05371	9.8592	8.85382	8.39501	13.4673	10.3728	12.2088	9.70431	10.1042	8.90419	11.497	8.35372	11.866	8.6514	12.8685	2.9943	3.17098	2.55984	2.24306	2.44002	2.29897	2.67641	1.49776	1.77242	1.71189	2.25268	2.99077	2.79028	3.3181	2.9956	2.12538	2.5396	2.35178	1.21715e-11	9.33305e-09	3.87828
ENSMUSG00000053886	Sh2d4a	5.76463	4.15958	4.79895	6.26988	6.62683	4.94455	5.92482	5.00096	5.698	5.79096	5.38633	5.62168	2.99599	4.40809	3.0391	3.82074	4.41053	4.84606	2.81559	2.58761	2.4133	1.99845	1.61948	2.25085	1.54773	1.06465	2.61874	1.47727	1.76298	1.83593	1.36706	1.67064	1.98863	1.03779	1.15809	1.66255	1.33857e-11	9.97084e-09	2.72247
ENSMUSG00000022505	Emp2	5.94423	8.01612	7.21992	6.69752	9.0784	10.3694	10.7349	9.41133	7.31645	7.38808	12.3808	11.331	10.9415	12.7503	10.5562	11.4774	10.9385	9.43708	2.83638	2.37927	3.17224	2.53507	2.65547	2.74808	3.83077	2.20099	3.2017	3.31321	3.82883	3.71241	3.54479	3.15333	3.00587	3.75095	8.41483	3.8441	1.50703e-11	1.08914e-08	2.76829
ENSMUSG00000048440	Cyp4f16	2.41402	3.36396	2.85967	2.77963	3.80664	2.63788	3.5262	2.83566	4.21991	3.48611	3.30321	4.59184	3.63418	4.63129	3.81714	4.12299	3.44058	4.54009	1.92905	1.45343	1.6411	1.47325	1.55667	1.21791	1.99546	2.00533	1.23058	1.11485	1.00586	1.20567	1.69842	1.39269	1.42069	0.98145	2.26768	1.21415	1.5457e-11	1.08914e-08	2.38809
ENSMUSG00000083594	Gm13722	2.62218	2.36908	1.51085	2.48375	2.69845	3.18678	2.17543	4.09673	3.14135	3.14774	2.81038	3.8652	3.02299	2.68896	2.95729	2.81088	2.84731	2.80933	1.13202	0.831265	1.48328	1.03714	1.06261	1.14784	1.03153	1.00753	0.841694	2.55413	0.916315	0.927553	1.29297	0.991134	1.65294	0.981446	0.787996	0.620213	1.91551e-11	1.2805e-08	2.52442
ENSMUSG00000022762	Ncam2	0.0891517	0.136829	0.0810575	0.0708434	0.0720484	0.026289	0.0629803	0.243739	0.0988937	0.131653	0.134836	0.140711	0.0931482	0.0308438	0.136327	0.173801	0.198507	0.115169	0.693488	0.46497	0.440066	0.402386	0.389948	0.300681	0.433262	0.597889	0.479688	0.491072	0.41013	0.693113	0.539524	0.567069	0.596528	0.605894	0.858327	0.49994	2.44671e-11	1.51876e-08	0.215219
ENSMUSG00000034910	Pygo1	0.36617	0.217027	0.39203	0.244782	0.442459	0.349871	0.200671	0.40138	0.355833	0.312721	0.242795	0.283261	0.195628	0.248779	0.28231	0.389677	0.350812	0.457275	0.0642557	0.0740943	0.0215419	0.159597	0.190017	0.062255	0.04955	0.0767795	0.0293672	0.0325287	0.0832074	0.0963238	0.0752725	0.0356599	0.0329664	0.0587162	0.106146	0.110746	2.55124e-11	1.54682e-08	4.21882
ENSMUSG00000063354	Slc39a4	19.0184	18.6988	16.5213	18.7395	30.5191	38.8627	31.3286	27.0503	30.9494	28.1581	28.2889	29.7904	27.7451	33.3744	23.1004	27.4994	26.5264	35.674	5.11042	6.50643	7.1295	7.69143	12.3246	19.1851	4.91349	14.6161	5.94366	16.1813	7.82864	6.91602	6.21236	10.7172	8.49992	11.5078	9.11045	9.76227	2.67946e-11	1.58764e-08	2.89054
ENSMUSG00000029802	Abcg2	21.6914	17.4352	21.71	23.0157	25.8218	25.3171	16.1388	15.767	18.3417	21.1249	15.3762	15.9813	21.7275	24.0252	22.7216	18.1409	20.5412	23.9629	30.4729	34.0406	39.5596	62.8699	63.4153	40.1502	54.1496	53.4336	50.4912	60.5903	47.1246	62.3461	49.3734	55.3578	60.584	56.0011	52.2342	53.1547	2.87333e-11	1.62849e-08	0.398596
ENSMUSG00000030562	Nox4	2.24613	3.85749	3.16107	3.35101	3.32308	3.23197	4.15404	2.73809	3.37248	4.41528	6.10663	3.3929	2.40112	5.42974	4.09184	6.73617	7.56701	8.09056	16.6404	13.3335	15.8074	13.723	13.0894	13.2248	18.3733	21.8996	24.5689	24.7538	25.6633	24.4908	23.3074	25.0471	22.6346	27.3415	15.3621	23.1676	3.34831e-11	1.78151e-08	0.214295
ENSMUSG00000040987	Mill2	2.64409	2.37693	1.88289	2.55006	2.62927	3.42238	2.78187	2.15394	1.93481	1.7433	3.07082	2.63489	3.47641	2.64309	2.57672	2.34703	2.6638	3.20054	1.366	1.25341	1.43246	1.17321	1.50364	1.34374	1.21232	0.966152	0.949047	0.854364	0.704464	1.30546	0.930942	0.915509	1.23432	0.957749	1.34026	1.68425	3.72546e-11	1.94253e-08	2.21196
ENSMUSG00000047155	Cyp4x1	1.06813	0.574766	0.83744	0.557502	0.872806	1.45405	1.24726	1.477	0.831283	1.3656	1.41471	1.36603	1.45961	1.44619	1.56469	1.2565	1.27933	1.57356	0.248505	0.17916	0.486327	0.391453	0.435374	0.228697	0.364936	0.090298	0.111241	0.103412	0.118335	0.113645	0.0785597	0.186301	0.126554	0.169581	0.149128	0.12286	4.31277e-11	2.15578e-08	5.8435
ENSMUSG00000073973	Olfr552	1.40665	0.725935	1.17346	0.834103	1.50602	1.40404	1.27227	1.25796	1.30285	1.5975	1.32534	1.51804	0.961281	1.18399	0.856732	1.68562	1.48232	1.74412	0.458511	0.492004	0.885132	0.351898	0.521545	0.45076	0.464586	0.40456	0.329201	0.190702	0.377523	0.488435	0.414273	0.347549	0.317344	0.555342	0.443431	0.562821	5.96321e-11	2.78337e-08	2.88472
ENSMUSG00000067656	Slc22a27	14.2456	14.3613	8.19217	7.52223	22.7238	23.0142	19.1421	18.4103	19.85	23.7845	19.8947	26.9596	21.9462	21.2106	18.9468	29.0447	19.0786	21.4576	2.16905	2.16421	2.45783	2.43458	3.75347	0.544892	1.6755	0.217446	0.343482	0.201622	0.412778	0.731464	0.928576	0.96018	2.08184	0.946697	0.359645	0.760594	6.02343e-11	2.78337e-08	15.1135
ENSMUSG00000048540	Nhlh2	0.0225694	0.0489061	0	0	0.0272942	0.0262225	0.0277573	0.0276872	0.030825	0.0419961	0.0236827	0.0120669	0	0.0552029	0	0.0201911	0	0.0417914	0.32486	0.489599	0.275058	0.353885	0.209331	0.37104	0.107131	0.376155	0.40527	0.401431	0.315928	0.431294	0.352713	0.277806	0.201013	0.382726	0.498588	0.361063	8.29578e-11	3.55249e-08	0.0662102
ENSMUSG00000115027	Vmn1r81	0.997229	1.13127	0.880508	0.857684	1.18123	1.21094	1.40815	1.56404	1.11228	1.3441	1.31786	1.37645	1.61449	1.51655	1.46616	1.58346	1.54088	1.74414	0.505711	0.48341	0.972452	0.605725	0.851925	0.656739	0.590087	0.549977	0.627932	0.590197	0.54416	0.556533	0.463669	0.572473	0.548324	0.563918	0.478557	0.756312	1.0356e-10	4.21859e-08	2.18421
ENSMUSG00000019989	Enpp3	19.4924	29.8806	17.7316	24.2038	24.8509	33.0207	35.0143	24.0471	28.223	29.7785	35.8988	29.3127	46.501	31.1288	30.6048	31.954	38.4267	31.7186	42.1029	44.0053	42.4149	66.7111	61.8523	54.1271	63.0989	65.5683	57.519	64.9373	69.7632	82.6845	73.371	58.3335	60.3374	65.9157	67.8145	83.153	1.08997e-10	4.37178e-08	0.482142
ENSMUSG00000025003	Cyp2c39	18.029	17.5526	14.8068	14.6096	13.4482	11.9204	12.2556	13.4719	9.52307	11.7471	9.8587	12.2733	7.30363	10.4729	9.23471	8.75988	9.71246	8.08597	4.32562	3.27013	7.02956	5.60305	9.46358	6.51049	3.05546	1.94038	2.17574	0.644631	1.73699	1.9295	2.38372	1.87493	3.3385	1.8073	1.2749	1.85525	1.27565e-10	4.8908e-08	3.53814
ENSMUSG00000051414	Olfr829	0.804446	0.609087	0.586055	0.259917	0.72048	0.982416	0.764632	0.686615	0.379248	0.623324	0.575947	0.621513	0.988818	0.78431	1.02495	0.929982	0.905336	0.684449	0.0823341	0.107654	0.183162	0.181034	0.188584	0.154279	0.045108	0.0607856	0.0226131	0.0829157	0.165213	0.101971	0.0199582	0.113687	0.12552	0.204068	0.0392342	0.264523	1.38684e-10	5.1652e-08	6.03531
ENSMUSG00000091879	Vmn2r17	0.470135	0.451123	0.471376	0.352281	0.618444	0.637557	0.596581	0.644808	0.506392	0.591546	0.506985	0.796273	0.769919	0.732163	0.688106	0.780648	0.6843	0.64209	0.225894	0.216138	0.318975	0.31825	0.335294	0.303993	0.218846	0.181158	0.234965	0.203812	0.245804	0.270208	0.24878	0.231322	0.28777	0.175161	0.199163	0.273206	1.43935e-10	5.26016e-08	2.43737
ENSMUSG00000029833	Trim24	19.374	22.6979	22.3767	25.449	27.5007	24.9442	25.6034	30.7871	27.7702	40.6379	33.6721	39.357	21.7273	31.8396	20.8678	31.06	22.5376	31.7169	16.4017	13.9527	15.5668	10.7706	10.8762	8.18335	10.0898	7.88049	8.75015	5.52918	9.32776	10.3998	10.779	11.7189	9.07271	11.0913	12.3791	10.6652	1.64678e-10	5.8018e-08	2.58443
ENSMUSG00000112522	Gm47632	1.37332	1.32992	1.26851	1.86645	1.62829	1.69733	2.07254	2.31968	1.44865	1.58454	2.14668	2.16808	2.42123	1.87657	2.74824	2.18438	2.51514	2.99609	0.542715	0.499378	1.25867	0.425362	1.07564	0.453984	0.694008	0.479904	0.733274	0.528894	0.405791	0.38799	0.628654	0.465552	0.846428	0.499876	0.587172	0.472691	1.84268e-10	6.32113e-08	3.24465
ENSMUSG00000040584	Abcb1a	2.11092	1.76552	2.56535	3.34619	2.95771	2.78642	2.74203	2.25522	1.89406	3.56454	3.44093	3.75544	2.69939	4.44675	2.62963	2.65914	3.14183	4.2455	1.1554	0.863371	0.776969	1.09544	1.07921	0.710733	0.82026	0.348509	0.613149	0.429435	0.645209	0.907787	0.671111	0.706097	0.591851	0.828982	0.819872	0.774532	2.02782e-10	6.86588e-08	3.83053
ENSMUSG00000117148	Vmn1r229	1.89851	1.33024	1.47883	1.40156	1.6029	2.82387	1.434	2.56714	1.21341	1.67767	1.45569	1.64141	2.37766	2.5702	2.813	2.55965	2.15382	2.40863	0.311795	0.398537	1.03876	0.482592	0.570594	0.47754	0.283063	0.339023	0.294271	0.1909	0.313168	0.272225	0.290214	0.318595	0.352288	0.272608	0.28724	0.354876	2.11993e-10	7.08572e-08	5.17038
ENSMUSG00000026691	Fmo3	207.208	211.894	225.863	253.906	301.944	185.91	252.481	108.066	200.419	157.392	157.753	236.383	104.307	235.423	144.302	81.6163	143.615	144.11	2.57848	0.832683	3.8092	0.675215	1.08207	12.8515	0.407685	0.366165	0.175162	0.0460883	0.284394	0.136385	0.206078	0.195697	0.421444	0.131715	0.506475	0.442333	2.47762e-10	8.10789e-08	133.31
ENSMUSG00000098505	Gm14496	3.28197	2.81002	2.58464	2.68054	3.04492	5.61076	2.95991	4.67583	2.36805	3.21887	3.22597	3.55211	5.12584	4.78667	5.92619	4.74402	4.10296	5.29748	0.54016	0.693755	1.92742	0.689248	1.18538	0.766205	0.685534	0.356096	0.523478	0.434709	0.452321	0.472518	0.550428	0.511118	0.55094	0.501823	0.428422	0.390562	2.4905e-10	8.10789e-08	6.00309
ENSMUSG00000026669	Mcm10	16.6862	16.3809	14.9488	14.2659	22.4402	28.5343	13.5672	18.6085	11.8282	12.4866	12.7904	13.6554	18.0102	14.2698	15.9149	27.2328	11.671	17.6692	42.1329	52.7429	63.7875	66.6927	54.84	42.9464	84.3069	57.3949	68.6892	76.8602	42.8794	52.6617	81.0931	69.1284	100.083	67.6473	97.461	68.5337	2.55014e-10	8.10789e-08	0.252933
ENSMUSG00000035031	C8a	143.986	166.105	146.534	77.2878	48.5717	41.9979	60.2918	40.7912	109.971	54.0146	56.2579	39.1	55.0788	68.1159	47.2501	51.0896	53.0386	47.8852	238.057	351.644	272.781	130.81	120.346	186.863	185.205	281.285	202.719	293.742	238.753	220.498	218.823	193.058	175.84	228.129	225.394	195.296	3.66579e-10	1.0619e-07	0.330207
ENSMUSG00000027692	Tnik	0.892608	1.27646	0.973771	1.20367	1.40585	1.77654	1.26878	1.33125	1.64178	1.38335	1.23986	1.19205	1.10733	1.5498	1.0999	2.11856	1.68155	1.41883	0.386719	0.458784	0.406917	0.482222	0.749855	0.483569	0.574662	0.666887	0.531299	0.56376	0.514939	0.462126	0.624832	0.623893	0.6901	0.67089	0.987697	0.496309	4.40151e-10	1.18854e-07	2.36731
ENSMUSG00000095595	Fam177a	2.455	2.56273	2.89658	3.0796	3.8792	4.28185	3.03018	3.40811	1.99075	2.18906	2.6934	3.0875	3.26322	3.10958	2.73715	2.16252	2.36801	3.33176	1.65695	1.2557	1.45963	1.58591	1.72617	1.92781	2.16444	5.34682e-08	1.27995	0.892845	1.09707	1.15979	1.40148	0.774958	1.18232	0.695822	1.91776	1.14377	4.41681e-10	1.18854e-07	2.25218
ENSMUSG00000028551	Cdkn2c	9.25681	8.2269	5.63572	8.44647	8.24994	8.06148	7.13847	7.22228	8.33378	6.69941	8.34988	7.72851	10.0146	8.85845	10.4997	5.37663	5.41099	5.34552	3.14547	2.62688	4.63433	3.34454	4.04327	2.98728	4.31287	3.68127	2.99185	4.1996	3.41752	4.14453	3.41383	3.70129	3.03717	3.74115	2.59469	4.47942	4.42208e-10	1.18854e-07	2.1529
ENSMUSG00000030237	Slco1a4	259.882	270.186	253.081	258.876	189.56	168.885	207.696	109.622	186.968	174.016	184.314	171.281	249.285	250.05	195.765	170.058	180.811	123.75	112.681	80.0744	132.986	87.7053	119.936	161.672	27.6822	38.037	64.6296	19.2189	72.3553	37.6946	62.6826	54.0191	55.8449	47.2439	92.0292	78.3947	4.49233e-10	1.1951e-07	2.67984
ENSMUSG00000022620	Arsa	5.75304	7.27458	8.6039	5.07595	8.39637	8.64365	7.78833	8.27099	8.358	8.37372	8.28076	8.74415	9.46295	9.95471	7.35878	8.78957	7.88056	8.79515	15.255	26.4271	21.7587	34.6039	27.7568	18.3494	42.1855	22.7484	31.8651	27.2063	26.4826	27.2516	31.0745	32.8419	40.131	35.7556	39.8994	34.1612	4.7013e-10	1.22568e-07	0.27215
ENSMUSG00000111585	Gm47355	0.998877	0.902988	1.17994	0.944703	1.26217	1.5825	1.52166	1.46725	1.26643	1.37094	1.49579	1.63703	1.76735	1.48861	1.67294	2.03376	2.02265	1.45334	0.475789	0.587558	0.861853	0.786654	0.789993	0.865087	0.573279	0.6155	0.328927	0.543996	0.443897	0.579143	0.560401	0.652674	0.506301	0.690944	0.440499	0.601047	5.06015e-10	1.30617e-07	2.39087
ENSMUSG00000109196	Gm44715	1.70772	1.34964	1.27521	1.19835	2.1497	1.63169	2.01367	1.58479	1.67817	1.68851	1.4485	1.94918	1.95147	1.62828	1.76624	2.31146	1.86728	2.62038	0.74808	0.835438	1.27002	0.848333	1.1266	1.05567	0.787226	0.667627	0.737265	0.904054	0.658138	0.694361	1.02818	0.771655	1.00883	0.676118	0.604058	0.652517	5.20203e-10	1.31672e-07	2.11091
ENSMUSG00000060675	Plaat3	6.69636	6.31332	6.68002	6.5871	6.27819	4.19339	4.76759	5.0804	4.29166	3.83667	4.14391	3.96625	3.71734	5.1783	4.80289	4.8864	4.16061	5.50784	2.17707	2.83683	2.75164	1.63507	2.42194	2.32485	2.51388	2.44787	2.26327	1.99008	2.33903	3.25349	2.42266	2.33249	3.07918	1.69572	1.95797	2.79888	9.35946e-10	2.08352e-07	2.10648
ENSMUSG00000031327	Chic1	2.93831	2.43786	2.44877	2.38783	3.47434	2.7641	4.08985	3.82702	5.68715	5.60051	4.02732	4.76906	3.37002	3.91814	3.79844	3.98915	4.00591	3.97192	1.1772	0.817768	1.05606	1.12935	1.09541	1.54708	1.1147	1.50586	1.42884	0.764653	1.21882	1.24279	1.22834	0.95843	1.05609	1.36432	1.27889	1.03398	1.13844e-09	2.43281e-07	3.21172
ENSMUSG00000016756	Cmah	5.32297	5.99174	5.86829	3.49225	5.83503	4.76577	9.41282	7.48191	16.6539	10.4212	8.0867	9.71067	6.85706	9.28082	5.41732	10.9511	7.16928	11.5748	12.3413	15.126	13.0557	13.9924	14.1807	13.335	18.4726	23.0793	25.041	26.7532	20.4851	20.2675	21.4697	21.8239	21.1746	16.7189	20.586	19.4883	1.29139e-09	2.63807e-07	0.427675
ENSMUSG00000062825	Actg1	240.491	336.877	499.694	372.224	262.04	266.024	309.771	373.834	375.526	278.443	282.432	301.873	183.018	335.195	246.55	273.583	267.831	344.552	152.68	204.081	239.069	90.6431	96.397	169.821	127.906	103.613	122.999	152.464	104.687	93.7091	119.02	148.041	170.558	89.2022	150.448	128.997	1.47297e-09	2.95398e-07	2.25211
ENSMUSG00000063446	Plppr1	0.84009	0.47208	0.57716	0.823807	0.388946	0.469943	0.752132	0.861733	0.561904	0.613576	0.740726	0.832696	0.719363	1.05076	0.6283	0.370309	0.516964	0.374407	0.125461	0.299084	0.469223	0.112334	0.192072	0.233924	0.105834	0.209131	0.103839	0.125353	0.0588581	0.135381	0.0997766	0.066436	0.0309725	0.273158	0.27792	0.18692	1.60848e-09	3.16269e-07	3.73345
ENSMUSG00000066268	Olfr586	0.809176	0.51585	0.491209	0.616262	0.580467	1.05007	0.422853	1.20803	0.570233	0.565699	0.821287	0.725954	1.03567	1.08044	0.960775	0.950972	1.20334	0.811945	0.0965569	0.128198	0.400553	0.196207	0.304252	0.229864	0.155672	0.102653	0.132453	0.113903	0.0886286	0.092683	0.102402	0.151415	0.243089	0.0951317	0.0884443	0.227595	1.635e-09	3.16269e-07	4.88871
ENSMUSG00000055022	Cntn1	1.185	0.743661	0.876857	1.1979	1.10461	2.14584	1.22199	1.9075	0.975774	1.0405	1.36825	1.3111	1.84462	1.83332	2.26709	2.07989	1.66425	2.09484	0.352635	0.312062	0.885881	0.450622	0.404901	0.36444	0.162226	0.195542	0.127223	0.187763	0.158178	0.152781	0.151493	0.139244	0.138657	0.241329	0.249718	0.304409	1.65446e-09	3.16269e-07	5.39515
ENSMUSG00000115814	Gm49181	5.04073	5.37412	4.11992	3.43404	6.22259	7.02894	6.10354	6.28648	4.6038	7.30856	6.63164	6.34511	8.1356	8.27092	8.01869	9.77245	7.09411	10.1588	3.7766	3.63446	3.37371	2.52756	2.84307	2.97941	2.56438	2.45465	2.05366	1.84818	0.677806	2.20917	1.55427	2.96985	0.737948	1.68939	1.51249	1.68894	1.6552e-09	3.16269e-07	2.91881
ENSMUSG00000038042	Ptpdc1	1.2373	1.44171	1.34243	2.14996	2.41408	1.9797	1.87876	1.6043	1.26283	1.25231	1.2903	1.67697	1.98913	1.59917	1.57633	1.5414	1.18641	1.92684	1.13853	0.684063	1.32487	0.51569	0.517136	0.595963	0.970214	0.509306	1.1271	0.84657	0.608014	0.41965	0.664135	0.737614	0.740848	0.629273	1.12622	0.554002	2.10058e-09	3.75098e-07	2.14089
ENSMUSG00000050379	Septin6	1.1195	2.09994	1.08973	1.62131	1.6544	1.34623	1.23249	1.4256	1.19219	1.32558	1.6371	2.30232	1.1389	1.36627	1.15755	1.46187	2.05587	1.76775	1.11523	0.654326	0.565176	0.52545	0.673336	0.510297	0.522088	0.322339	0.392528	0.329278	0.558959	0.560094	0.606045	0.774904	0.514828	0.595679	1.02303	1.17901	2.55444e-09	4.29656e-07	2.36326
ENSMUSG00000050248	Evc2	0.682056	1.34235	1.23279	1.01089	0.962247	1.44549	1.38102	1.32488	1.49333	2.22945	1.3955	2.21285	1.16715	1.56453	0.858625	1.8172	1.78538	1.8027	0.393236	0.238856	0.355845	0.311311	0.758683	0.339605	1.05766	0.608042	0.436628	0.464729	0.373478	0.555691	0.25849	0.18691	0.0515596	0.272634	0.448656	0.451041	2.65762e-09	4.44146e-07	3.39921
ENSMUSG00000038903	Ccdc68	1.90946	2.28401	1.95465	2.99943	2.61399	2.10382	2.08721	1.08928	1.58768	1.62053	2.33644	2.22901	2.09613	2.48056	1.89362	1.7302	2.08829	1.46893	0.70599	0.882644	1.34227	0.842088	0.893357	1.18525	0.830994	0.881787	0.757244	1.00394	1.47541	1.41853	1.00193	0.824888	0.91173	0.899828	0.623958	1.58543	4.47265e-09	6.98242e-07	2.02428
ENSMUSG00000048368	Omd	0.201662	0.291297	0.0604479	0.151555	0.350653	0.300152	0.24719	0.108761	0.164358	0.150532	0.138996	0.3416	0.704891	0.560082	0.261323	0.209894	0.144254	0.203318	0.720882	0.69126	1.08624	1.58233	1.58242	1.08039	1.44634	1.42655	2.91855	1.75656	1.67418	2.6371	1.97941	2.08968	2.21615	1.94739	2.07988	1.48143	5.14351e-09	7.70669e-07	0.151035
ENSMUSG00000035910	Dcdc2a	2.1214	2.00087	2.36839	3.03904	2.51839	1.68607	2.29781	1.58527	1.48313	1.7919	2.1994	2.27403	2.21178	2.55741	1.12759	1.87041	1.87005	2.32531	0.661146	1.17175	1.02637	0.621669	1.5226	1.72547	0.457249	0.430696	0.737685	1.35428	1.20204	1.38097	1.13381	0.581064	0.577042	1.02535	1.24356	1.06584	6.48247e-09	9.23709e-07	2.08321
ENSMUSG00000004098	Col5a3	5.87705	6.10086	3.79997	4.61029	7.31126	7.71085	3.33719	3.8097	1.79322	4.81261	3.93292	2.87398	5.86262	4.77951	5.78152	4.80105	5.10809	5.79451	9.41646	11.4747	10.5387	21.9724	21.868	8.76132	17.0708	15.3398	12.7166	16.5963	14.5208	26.3361	19.9152	20.5744	25.175	20.8156	22.4773	19.427	8.15968e-09	1.12556e-06	0.279677
ENSMUSG00000040612	Ildr2	26.9081	26.7182	27.346	23.8392	24.8132	23.4193	21.5842	20.8014	17.6397	24.4968	19.9142	26.3135	17.8485	24.9648	18.0403	23.642	20.7247	26.4988	21.5808	18.2242	23.3423	8.85719	11.4857	15.4242	5.32424	4.93108	5.79136	4.01556	5.38198	3.76232	6.97129	6.2066	9.61512	7.56442	4.31431	5.29478	8.55652e-09	1.16186e-06	2.472
ENSMUSG00000030378	Sult2a8	64.5381	48.0071	78.6613	7.97397	12.7164	32.5144	167.156	202.148	278.193	217.83	212.818	154.149	129.075	156.294	148.325	276.766	228.432	238.295	209.352	297.886	255.221	356.018	353.031	224.693	431.325	540.515	619.945	515.729	446.193	490.731	496.302	571.426	535.448	511.43	346.615	537.787	1.01165e-08	1.33205e-06	0.342896
ENSMUSG00000027562	Car2	9.83386	7.25836	7.6248	9.30683	9.02834	13.768	7.72495	10.1035	7.84156	5.86153	6.91503	7.60636	9.03268	12.3621	7.73387	7.86034	8.67299	13.5994	2.56019	3.82934	4.36429	5.53145	7.31115	4.03093	4.82238	2.48783	1.93046	3.18881	3.38183	3.79356	5.29628	4.95641	4.7709	3.50505	3.32383	5.08688	1.0933e-08	1.40411e-06	2.18594
ENSMUSG00000005268	Prlr	135.561	157.381	140.026	108.805	133.747	130.972	139.699	168.42	172.067	196.178	143.025	177.422	105.058	112.132	105.285	185.521	155.297	164.349	153.945	126.454	117.585	72.826	83.16	67.4249	56.8779	43.3733	50.2243	27.9993	55.313	47.2057	54.4535	59.7442	63.8994	73.5452	69.3621	74.5036	1.22854e-08	1.53987e-06	2.02709
ENSMUSG00000039958	Etfbkmt	15.478	12.313	10.1037	19.1655	12.955	25.916	18.4144	23.4093	24.5094	11.7252	14.9258	13.3245	18.4016	25.4103	27.2957	11.6929	14.4323	12.2941	40.6302	48.8078	44.1439	39.0422	42.5243	50.892	49.1045	47.6557	39.2461	56.0699	27.8251	29.7424	49.713	28.6112	29.5986	45.3413	80.0582	54.5253	1.34505e-08	1.64633e-06	0.387996
ENSMUSG00000022747	St3gal6	5.67495	7.39759	4.64458	4.47971	7.75016	6.48279	5.11518	13.7191	11.2293	11.3216	9.65556	11.0451	8.43991	10.1993	7.67253	8.13799	7.73419	12.7226	1.7627	1.59728	2.73991	1.85466	2.06548	1.66609	2.77423	1.49663	2.29815	1.62396	2.41514	1.44102	1.93691	2.63018	2.25259	2.45248	2.31968	2.51816	1.36513e-08	1.6631e-06	4.05393
ENSMUSG00000047904	Sstr2	0.141171	0.4605	0.386474	1.14849	0.29488	0.354402	0.3541	0.0702151	0.223378	0.114479	0.105703	0.15546	0.45146	0.15044	0.131006	0.183323	0.0942666	0.187381	0.692159	0.954422	0.977252	0.900573	0.497274	0.919877	1.12515	0.678297	0.804852	1.39805	0.851769	1.17708	1.05308	0.782576	0.805964	0.858598	1.53285	0.540902	1.39104e-08	1.68678e-06	0.302532
ENSMUSG00000054764	Mtnr1a	0.834794	0.526097	0.208529	0.485518	0.241938	0.423144	0.270866	0.131513	0.0689049	0.0370943	0.0685048	0.122445	0.308812	0.211501	0.441591	0.178213	0.426552	0.874558	0.842883	1.17445	2.20268	1.62796	1.30098	1.10296	1.63409	1.9212	2.18392	1.9608	1.5197	2.07259	2.13272	3.08934	2.96267	2.72202	1.85464	3.78401	1.60578e-08	1.87733e-06	0.16239
ENSMUSG00000044071	Tafa2	2.952	4.01281	2.04359	0.972656	2.39722	1.66396	3.00475	3.0519	4.37456	4.13499	2.99221	4.81869	2.17347	1.58691	1.91901	3.54757	3.6942	2.48906	0.441982	0.763379	0.570324	0.746236	1.05022	0.567931	0.426226	0.295919	0.174831	0.0178166	0.252308	0.367999	0.325793	0.455752	0.934284	0.233747	0.724661	0.587157	1.83596e-08	2.09935e-06	5.79972
ENSMUSG00000039457	Ppl	4.82698	6.24044	7.83792	6.81869	5.80665	7.37089	6.62048	6.52193	4.89287	6.84	6.1849	6.14037	5.92568	7.28696	4.62966	5.67292	6.12787	5.81574	3.16665	3.32896	3.94845	3.98578	3.9751	8.18168	2.66524	2.21515	2.33711	2.40655	1.36413	1.79039	2.27231	1.61319	1.67658	2.19043	3.2948	2.34216	2.30577e-08	2.52579e-06	2.11471
ENSMUSG00000075469	Gm17205	3.55814	2.38116	1.76633	2.37552	2.46089	5.81278	2.53168	5.04151	2.156	2.1155	1.5945	2.37182	4.52583	3.76172	5.028	5.46938	4.02988	3.99035	1.28071	0.560253	1.54742	0.226452	0.770589	0.548028	0.507576	0.218354	0.284139	0.280889	0.251385	0.181157	0	0.325252	0	0.148219	0.371318	0.169582	2.36842e-08	2.55646e-06	7.94792
ENSMUSG00000039765	Cc2d2a	1.65669	2.99063	1.8968	3.01637	2.64644	2.11987	1.87079	1.40137	1.32051	1.71009	1.73057	1.74773	1.30849	1.69995	2.10633	1.54838	1.77313	2.11936	1.20892	1.05938	1.20543	0.776862	0.867324	0.949914	0.63064	0.784916	1.07283	0.443361	0.751092	0.820831	0.980864	0.754731	0.899489	0.71881	0.782285	0.626606	2.70648e-08	2.86832e-06	2.26052
ENSMUSG00000044350	Lacc1	10.0243	10.9172	13.0924	13.0712	11.2743	8.26545	7.31449	8.56055	8.85712	6.95632	7.51187	7.85798	7.70527	8.57317	6.82609	6.21604	6.25199	8.85915	4.62676	3.54617	4.0191	3.24701	3.94058	5.7754	4.85231	3.77327	3.47592	3.14118	4.22847	4.4534	4.2924	4.68183	4.32417	4.35031	5.69874	5.25194	2.92293e-08	3.06266e-06	2.03575
ENSMUSG00000068250	Amn1	3.60655	4.95725	3.05758	4.76337	3.34561	8.05553	5.69088	7.25344	5.49463	4.55176	3.86055	3.60616	6.78927	4.58793	7.3206	3.98397	4.30452	4.62763	13.0809	13.3537	12.2049	10.3072	13.6187	11.0709	23.1538	19.2354	15.8615	10.5099	8.77769	9.26754	14.3037	13.3805	9.42549	16.5311	20.2372	21.0983	3.08191e-08	3.15092e-06	0.351804
ENSMUSG00000044378	Slc15a5	0.894305	1.85635	1.8122	0.336187	0.643878	0.179621	0.794686	0.337047	0.762805	1.76006	0.576229	0.550255	0.534604	1.07232	1.0115	1.19087	1.2411	0.666678	1.81022	3.8645	3.8375	9.24081	10.698	4.82887	7.60694	10.9111	7.88768	8.5399	7.27992	12.8308	9.54224	10.731	12.9153	9.60814	4.17694	11.8372	3.45338e-08	3.50318e-06	0.109491
ENSMUSG00000025004	Cyp2c40	109.435	99.0288	182.237	105.062	168.46	231.662	390.961	273.574	601.042	390.454	338.081	371.726	253.981	376.134	253.465	292.142	321.952	359.305	6.53375	2.25664	2.36468	4.17929	5.80327	8.52647	1.79618	2.58001	2.55102	1.88202	4.67852	1.1879	0.228941	0.788801	0.4055	2.12314	0.951656	1.75796	3.8042e-08	3.76661e-06	101.169
ENSMUSG00000070811	Sult2a2	308.501	119.996	83.5985	69.0044	357.794	373.657	292.297	506.187	429.53	432.062	349.508	416.833	373.436	369.912	215.145	182.204	191.506	166.859	1.23654	0.831218	0.548433	0.430328	1.04346	1.43732	0.370336	0.346044	0.193392	0.0875484	0.530477	0.510593	0.25532	0.110033	0	0	0	0	3.93161e-08	3.80008e-06	660.447
ENSMUSG00000029122	Evc	1.94306	2.40488	2.86607	1.77	2.83409	2.5362	3.22207	2.60708	2.42064	3.67211	3.73625	5.29182	1.77207	3.14137	1.78896	4.25871	3.20253	3.58276	0.585751	1.21024	0.507553	0.986009	1.44494	0.824495	0.655742	0.713525	1.26839	0.958044	1.30281	0.727918	1.36839	0.763195	1.08656	1.15447	1.34894	0.744804	3.96464e-08	3.80008e-06	3.0054
ENSMUSG00000095079	Igha	4.23196	3.81033	3.30427	1.81301	2.31447	3.30095	3.2419	2.2908	3.86766	1.46287	2.60964	2.96742	3.64447	2.43819	2.34024	2.05272	1.72747	4.59676	1.56303	1.01449	0.972982	0.473295	0.660139	0.519139	2.36528	1.11581	0.889045	1.23848	1.25199	1.00998	0.93765	0.594324	0.931998	0.710798	1.12748	1.37931	4.67296e-08	4.30491e-06	2.77337
ENSMUSG00000069922	Ces3a	203.639	182.712	226.649	76.2191	62.9636	128.904	437.142	348.214	703.837	419.523	573.484	293.258	360.81	493.166	411.142	669.482	523.86	512.51	520.535	763.699	653.81	927.314	846.616	600.765	1164.97	1503.16	1409.22	1928.68	1450.32	1547.89	1556.47	1496.95	1779.32	1501.14	1078.34	1632.75	5.16555e-08	4.70739e-06	0.296375
ENSMUSG00000115267	Vmn1r76	0.970418	0.992535	0.729012	0.857649	1.17611	1.64039	1.13489	2.01304	0.946393	1.31885	1.22728	1.46569	2.05412	2.05087	2.06677	2.0308	2.00307	2.24996	0.43084	0.342608	0.818555	0.402037	0.69543	0.448824	0.398326	0.322824	0.434399	0.274311	0.370862	0.29387	0.438784	0.381661	0.413509	0.326382	0.396448	0.431665	5.47858e-08	4.95944e-06	3.53322
ENSMUSG00000071723	Gspt2	0.739487	0.454997	0.860144	0.983	0.553588	0.563134	0.529022	0.359428	0.570027	0.309367	0.350391	0.550097	0.503252	0.692091	0.37306	0.600986	0.417343	0.549821	0.261502	0.331704	0.238752	0.125853	0.0874007	0.438745	0.15635	0.21066	0.221112	0.12198	0.22296	0	0.103432	0.180509	0.145056	0.203277	0.304441	0.178789	5.77539e-08	5.19208e-06	2.8193
ENSMUSG00000032184	Lysmd2	0.65125	0.840365	1.44399	1.41027	1.14385	0.674265	0.827043	0.797379	1.1438	0.513067	0.710214	0.465253	0.666781	0.819122	0.711665	0.866012	0.590531	1.22476	0.294878	0.402317	0.218502	0.0959265	0.585412	0.25681	0.107585	0.0965411	0.215625	0.294936	0.175062	0.18872	0.371593	0.3169	0.399878	0.162089	0.420721	0.314623	5.80315e-08	5.1991e-06	3.15154
ENSMUSG00000113523	Gm48366	0.468372	0.495131	0.382083	0.437835	0.526833	0.693378	0.308478	0.520059	0.63692	0.51933	0.517532	0.480901	0.467117	0.273208	0.581169	0.413305	0.654937	0.571229	0.221049	0.462563	0.185473	0.388642	0.239495	0.257232	0.166	0.24113	0.151554	0.349441	0.173421	0.25071	0.45888	0.120706	0.0946635	0.210617	0.238635	0.258669	6.03192e-08	5.34892e-06	2.00225
ENSMUSG00000063245	Zfp993	0.132192	0.713862	0.655082	0.532104	0.451685	0.258817	0.842954	0.296422	0.336899	0.354923	0.554547	0.36205	0.307974	1.22323	0.285107	0.14401	0.33403	0.358807	1.15838	0.848979	0.882783	1.49606	1.92163	1.32389	2.73768	1.91049	2.50151	2.4764	1.12318	2.5232	2.31342	1.70265	2.8587	1.93748	0.883711	1.64214	6.65376e-08	5.74804e-06	0.252609
ENSMUSG00000025265	Fgd1	1.35251	0.928917	0.773405	0.774151	0.989284	1.13212	0.879307	1.51461	1.1595	0.623787	1.01187	0.836796	1.02102	1.02706	0.675831	0.892436	0.955319	1.74527	0.358758	0.318408	0.196897	0.306639	0.535229	0.301224	0.652824	0.467434	0.26133	0.301959	0.636379	0.378472	0.489725	0.438057	0.365648	0.759195	0.482685	0.758662	6.68422e-08	5.74804e-06	2.28393
ENSMUSG00000020607	Lratd1	0.976839	0.676276	1.53734	1.30629	1.46734	1.08528	1.44931	1.79453	1.82391	1.28679	2.05108	1.24061	1.16413	1.24377	1.31638	1.2761	1.43241	1.99405	0.525314	0.634162	0.706585	0.729327	0.423573	0.641884	0.37315	0.541338	0.690712	0.621545	0.838977	0.84381	0.553139	0.685732	1.46341	0.654629	0.772136	0.705388	6.78844e-08	5.78371e-06	2.02522
ENSMUSG00000027737	Slc7a11	0.44041	0.56963	0.635709	0.753561	0.803486	1.02172	0.542054	0.500554	0.459293	0.556767	0.540862	0.886209	0.903494	0.650982	0.834094	0.568761	0.646971	0.945672	0.352929	0.209333	0.311759	0.448698	0.331767	0.333122	0.417807	0.335448	0.257331	0.185273	0.15189	0.370106	0.553782	0.466704	0.206831	0.269232	0.364346	0.313349	7.67181e-08	6.3698e-06	2.08518
ENSMUSG00000028488	Sh3gl2	0.706486	0.902349	0.730293	0.811357	1.66898	0.867087	2.30037	1.20235	1.02432	1.69652	1.38115	1.46205	1.82009	2.1194	2.43791	1.46775	1.69351	1.60233	0.553002	0.227807	0.63631	0.531287	0.413391	0.289486	0.362845	0.330818	0.197552	0.198792	0.41248	0.36445	0.307741	0.247348	0.267153	0.351535	0.296355	0.271975	7.94929e-08	6.51716e-06	4.13625
ENSMUSG00000026117	Zap70	8.0125	12.1552	9.9505	6.088	6.50955	3.05765	5.8084	7.49915	8.81044	9.6613	10.5622	8.77941	6.70644	7.12786	11.2467	11.3849	13.256	9.65499	3.20128	2.51247	4.52279	1.25422	1.54145	1.80557	2.48495	6.49001	4.80598	2.53105	3.15071	3.3041	2.49565	2.40196	3.80752	5.22835	7.95221	3.7957	8.4331e-08	6.82793e-06	2.46929
ENSMUSG00000070605	Zfp992	0.805742	0.500948	0.675019	0.82185	1.06226	0.341997	0.506771	0.395651	0.489173	0.508306	0.298869	0.441109	0.420378	0.811987	0.356562	0.569705	0.556065	0.785457	1.24432	0.712489	1.04619	1.39975	1.63593	1.08335	2.38833	1.42905	2.02472	1.22823	1.03959	1.3738	1.48114	1.50619	1.93817	1.68923	0.746883	1.65392	8.51273e-08	6.87107e-06	0.403877
ENSMUSG00000006800	Sulf2	10.8483	9.96678	12.301	16.4493	19.18	15.5763	7.97708	12.7414	5.50855	10.6761	11.6095	10.1718	11.528	14.9019	18.7679	12.3385	11.5464	14.0387	3.24367	4.05825	4.70678	5.97907	6.28786	8.53354	6.29514	3.29358	7.64675	3.61737	2.90991	6.13591	4.22955	5.11264	8.42776	7.14113	10.5135	5.66211	1.0896e-07	8.1629e-06	2.17861
ENSMUSG00000025270	Alas2	19.2542	29.7045	27.6983	7.13714	9.62484	10.4482	8.09921	6.3295	6.58544	9.71362	8.54295	6.20834	7.26742	9.52414	6.83039	9.76058	9.52635	10.8162	16.8105	29.767	20.2448	48.2262	42.8338	19.1267	46.2783	65.7015	48.1632	59.8784	57.395	78.8132	56.5198	58.405	76.9197	72.5077	89.5798	64.9491	1.10294e-07	8.20944e-06	0.213283
ENSMUSG00000000078	Klf6	4.17237	9.05321	9.86221	10.7426	8.04101	7.5886	7.774	5.09412	7.93473	5.26532	8.56574	6.60613	6.96881	5.74568	5.63102	5.60474	6.00558	4.88234	5.18804	5.02313	4.53782	2.41922	3.4366	3.34785	2.80908	2.83905	3.15666	3.25986	3.9867	2.64004	2.73336	3.06172	2.42745	2.99444	4.33409	3.47569	1.14e-07	8.34088e-06	2.03562
ENSMUSG00000026126	Ptpn18	5.89175	9.34397	6.71879	8.5287	10.512	6.16274	5.59713	7.41462	4.03853	5.67778	5.32291	5.17798	5.74507	5.38851	5.85485	6.70233	4.56996	8.04876	2.6475	3.50239	2.84754	3.09136	3.51671	3.29958	2.63403	4.28595	2.57878	2.55487	1.62018	3.42712	4.06668	3.16908	4.69702	2.91126	3.03891	4.28312	1.26475e-07	9.05862e-06	2.00605
ENSMUSG00000020642	Rnf144a	7.51666	6.156	11.169	9.91884	10.32	8.38911	6.21518	7.68309	4.45906	4.39842	5.60607	5.44586	7.03293	7.49968	7.25612	4.42759	5.48656	5.38833	2.74311	3.09249	2.89588	2.29264	3.13402	4.32806	3.1556	2.71751	2.96544	1.89907	2.26067	3.40187	3.13405	2.20137	3.69408	2.30668	5.4023	2.74996	1.40035e-07	9.89393e-06	2.28725
ENSMUSG00000038370	Pcp4l1	17.2797	12.8195	16.1643	10.9723	27.3884	41.5361	51.6306	40.4443	41.0035	44.4443	33.338	32.7	33.7559	47.2578	26.2191	39.7131	47.9527	50.596	12.9229	12.4389	19.6583	7.73142	9.13644	10.0336	6.95935	4.32848	6.81988	8.22951	9.871	4.98472	9.86539	9.37211	6.17244	8.11629	2.67027	7.96889	1.51224e-07	1.04855e-05	3.9116
ENSMUSG00000026650	Meig1	0.460145	0.926738	1.54419	0.244844	0.197723	0.106223	0	0.107614	0.243593	0.210845	0	0	0.250294	0.240549	0.120254	0	0	0	1.00881	0.640148	1.05526	2.15867	1.629	1.25156	1.98551	1.81634	0.65988	1.3791	1.08921	0.590658	1.54342	1.58881	1.577	0.767881	0.928933	2.54709	1.54369e-07	1.06189e-05	0.192136
ENSMUSG00000066071	Cyp4a12a	0.0741334	0	0.0215828	0.197042	0.0857053	0.0974121	2.27735e-07	0	0.0214557	0	0	0	1.91984e-08	0.342491	0.107023	0	0.0589048	0.735693	14.1809	22.4013	20.3463	149.151	178.455	36.649	165.035	123.978	78.7064	155.515	155.552	184.183	179.401	217.022	175.213	140.589	185.291	173.75	1.79044e-07	1.19078e-05	0.000739334
ENSMUSG00000056671	Prelid2	1.21525	1.89167	2.12129	1.96452	2.03553	1.51157	2.00319	3.92205	4.12258	2.18102	4.43989	4.27155	2.18826	3.08767	5.40472	3.24671	4.5281	3.36489	0.841213	0.52735	0.400208	0.307196	0.512056	0.69385	0.47279	0.353228	0.575086	0.573426	0.576819	0.425332	1.0428	0.578369	0.321385	1.19815	1.77918	0.383264	2.13975e-07	1.38083e-05	4.62739
ENSMUSG00000019935	Slc17a8	2.03323	1.82407	1.36676	1.85963	4.67044	6.37728	8.47852	6.05812	3.36226	3.50809	3.04895	2.49085	6.80767	7.49465	6.01744	3.89496	4.34218	5.96281	6.66059	7.08828	12.3805	18.7789	21.5847	6.67836	18.2996	14.9906	17.7673	15.5491	17.0966	29.1633	24.4811	23.4783	18.5923	15.258	10.8353	27.3248	2.22707e-07	1.41961e-05	0.260117
ENSMUSG00000040583	Cyp2b13	131.645	115.387	133.649	84.2869	80.9813	102.962	182.487	86.3649	140.115	142.36	129.035	96.1693	80.111	123.687	106.703	360.326	204.235	279.134	0.263677	0.368795	1.4661	0.859642	0.465623	0.408896	0.551404	0.172718	0.22581	0.0884568	0.0281467	0.0875901	0.0567003	0.243498	0.388745	0.362899	0.0278725	0.0626069	2.44755e-07	1.51209e-05	420.878
ENSMUSG00000051439	Cd14	4.3092	5.98145	6.79253	4.82391	8.65409	6.98614	7.36499	5.56026	4.16491	3.91079	6.05672	3.78099	5.96113	7.85872	4.29974	2.77413	4.12807	5.62562	2.80254	3.76711	2.39024	1.52223	1.8303	1.96251	3.80921	3.14821	2.93476	1.49945	1.543	1.70663	3.65675	4.31604	1.93044	1.38963	3.0433	2.62556	2.70578e-07	1.6254e-05	2.15863
ENSMUSG00000038984	Tspyl5	0.101143	0.014736	0.0433605	0.0272753	0.012591	0.0714021	0.0493393	0.0120103	0.0125612	0.0405814	0.0250063	0.0559106	0.0254011	0.0462745	0.0268964	0.104085	0.0388278	0.0403886	0.0777196	0.162604	0.100876	0.113966	0.118725	0.0970996	0.141975	0.0893093	0.0711827	0.0653436	0.184906	0.115629	0.175966	0.0954297	0.171113	0.139197	0.172922	0.249946	3.14513e-07	1.84262e-05	0.319035
ENSMUSG00000078496	Zfp982	0.784885	0.371857	0.508521	0.798107	0.363972	0.895483	1.19972	1.46509	1.03952	1.80032	1.61667	1.36655	2.05841	1.71933	1.30726	2.24306	1.87391	2.56376	3.40233	3.11938	2.87546	8.25963	7.3876	1.74599	11.8496	4.57859	8.12946	7.55646	6.2138	9.3283	9.95513	9.00941	11.6726	8.99394	4.28686	7.79335	3.29528e-07	1.9049e-05	0.190051
ENSMUSG00000036390	Gadd45a	7.24859	10.3601	16.5434	14.4547	6.79254	5.30892	13.6945	14.42	19.7149	12.0613	18.2562	20.0913	12.4276	15.7972	17.7488	9.11304	15.2442	12.0128	4.35988	4.18791	3.74544	2.57037	3.31313	3.09113	5.84018	4.06992	4.02174	7.20491	9.72222	8.41692	6.70454	8.61847	7.60357	5.72671	4.52433	4.5891	3.36435e-07	1.92475e-05	2.45437
ENSMUSG00000075296	Aldh3b2	0.38804	0.286859	0.285401	0.106382	0.279282	0.437408	0.0989548	0.27748	0.0784949	0.173167	0.139246	0.144421	0.185537	0.231699	0.0839313	0.370721	0.298967	0.348096	0	0.0264444	0.0606372	0	0.083971	0.0812069	0.0276974	0	0	0.0254319	0	0.100133	0.0245028	0.0232672	0	0	0.0481744	0	3.36653e-07	1.92475e-05	0.441417
ENSMUSG00000020037	Rfx4	4.37352	3.23428	5.72329	5.21358	4.57532	3.10009	2.72075	4.95198	6.26951	5.0206	6.50105	9.39858	6.75233	5.09229	6.35013	8.71042	6.73333	6.97847	1.45909	1.30826	3.33246	0.723111	0.94693	1.09484	2.40736	2.79466	4.44857	2.66721	2.38859	3.25879	3.31191	2.00692	3.153	3.02899	2.11973	2.85213	3.41515e-07	1.94403e-05	2.34858
ENSMUSG00000092008	Cyp2c69	151.16	152.3	204.508	145.815	304.427	414.2	494.724	664.637	1072.96	832.026	509.946	770.282	368.091	590.597	329.313	521.453	584.011	523.012	8.62533	1.13785	2.78361	1.29761	2.29126	3.6395	1.56303	1.37886	0.960355	0.460816	1.7714	0.441111	0.347287	0.21547	0.0711178	1.30189	0.230257	0.484326	3.70627e-07	2.09148e-05	297.694
ENSMUSG00000038576	Susd4	1.5942	2.52177	2.32787	1.70561	1.03152	0.713792	0.514544	0.229644	0.541358	0.756975	0.906864	0.518083	0.537907	0.388802	1.00079	0.980403	0.887288	0.974786	5.24473	4.72881	4.80598	6.32665	3.91084	6.0556	5.76411	16.3498	15.3489	10.7486	13.2933	12.693	7.39537	6.66702	6.41512	8.0001	5.64073	6.86634	3.72558e-07	2.09783e-05	0.123977
ENSMUSG00000068392	Rnase13	0	0.229328	0.0675341	0.253818	0.235007	0.221153	0.345324	0	0.273254	0.252167	0.194	0.17335	0.157823	0.191706	0.125025	0.201874	0.12086	0.209044	0.483059	0.463097	0.671297	1.02186	0.736849	0.301633	0.969659	1.50347	1.32527	1.3315	1.14765	1.75017	0.973941	1.29561	1.71918	0.73066	0.574695	0.688003	3.91473e-07	2.15774e-05	0.183816
ENSMUSG00000022340	Sybu	6.0937	3.89782	3.34196	5.42048	6.88945	7.18244	1.66343	3.835	2.06492	2.81292	2.28683	2.69884	2.24025	2.76497	3.5913	2.53869	1.54834	2.51591	0.372315	0.631805	0.706004	0.513622	0.765759	0.2345	0.215967	0.0431128	0.0766118	0.0661458	0.148268	0.142933	0.191095	0.236435	0.224075	0.0828236	0.354802	0.343461	4.23699e-07	2.28701e-05	11.8487
ENSMUSG00000081945	Olfr607	1.38827	1.44722	0.902592	1.30228	1.35313	1.84757	1.3134	2.22381	1.18406	1.42812	1.61987	1.54287	2.78081	2.62776	2.36285	2.1554	2.08587	2.2782	0.802058	0.750665	1.07737	0.746187	1.06411	0.864713	0.651312	0.842324	0.821793	0.537617	0.844494	0.807369	0.732784	0.541203	0.665931	0.920649	0.81215	0.786711	4.52644e-07	2.39686e-05	2.23163
ENSMUSG00000022215	Fitm1	6.12415	4.86249	3.79295	3.68307	1.77008	2.97621	0.538119	2.19914	0.303914	3.46767	1.38789	1.99361	2.39533	2.01458	1.94224	8.66539	3.64316	7.54718	18.6788	17.0402	23.2611	26.0426	25.3386	5.96949	21.2568	19.9255	15.9383	22.9967	17.7377	29.6992	31.1119	42.545	62.113	36.2976	20.8476	43.461	5.17132e-07	2.64122e-05	0.123489
ENSMUSG00000020871	Dlx4	0.28573	0.301957	0.129303	0.231248	0.187163	0.0643196	0.440743	0.259873	0.353073	0.256538	0.192587	0.388208	0.0344062	0.2352	0.0971899	0.267715	0.245824	0.20082	0.0702014	0.146844	0.164734	0	0	0	0	0	0.0259212	0	0.0938411	0.0347082	0.0679729	0.0862929	0.0713745	0.0289699	0	0	5.33842e-07	2.69203e-05	0.107153
ENSMUSG00000024411	Aqp4	0.4419	0.183173	0.556509	1.12869	1.07742	0.636363	0.40851	0.71199	0.207709	0.391301	0.233633	0.281648	0.445198	0.742461	1.0171	0.359042	0.220754	0.407725	0.629777	0.671947	1.28891	2.00034	2.63858	1.59937	2.00908	1.1418	2.05215	1.81245	1.60517	2.14558	3.61582	3.03764	3.25746	2.05916	1.82563	3.18743	5.35401e-07	2.69468e-05	0.258381
ENSMUSG00000030004	Nat8	0.767268	0.719881	0.663367	0.0552127	0.256759	0.531954	0.756203	0.438671	0.204604	0.495491	0.45744	0.272496	0.465933	0.502655	0.817096	0.950689	0.739547	0.656262	4.27298	3.69537	5.15421	3.44228	1.82133	1.01542	4.78581	7.98008	7.33046	11.4429	13.0855	11.7729	9.18169	10.8303	12.4438	10.7054	11.584	7.52768	5.42557e-07	2.70977e-05	0.0706263
ENSMUSG00000016356	Col20a1	1.12411	0.624853	0.640361	1.25838	1.73075	2.10797	0.78306	1.23097	1.48557	1.22881	1.23582	1.59159	1.71286	1.30139	2.05022	1.41414	0.945497	0.849654	0.564164	0.702422	1.10707	0.364145	0.269706	0.460772	0.680089	0.42764	0.653741	0.53928	0.166048	0.321193	0.883605	0.714364	0.445558	0.434208	0.487544	0.346163	6.0187e-07	2.92749e-05	2.43695
ENSMUSG00000076490	Trbc1	2.62291	3.10756	4.05754	3.24245	6.03804	4.43505	4.9397	2.64454	2.40701	2.88465	1.39065	2.80169	4.18446	3.57754	5.0964	3.89019	2.21283	3.89308	1.94162	1.73171	2.26315	1.00025	1.59434	1.70376	1.58862	0.984101	0.823856	0.685581	1.29405	1.36487	1.68919	0.742369	1.24354	1.22259	3.10236	2.0198	6.35413e-07	3.05249e-05	2.34949
ENSMUSG00000036136	Fam110c	1.90398	1.68881	1.55667	2.17263	1.5092	1.00254	1.36476	0.490168	1.45578	1.30045	0.823147	1.44271	0.535219	1.40165	0.761253	0.822292	0.784271	0.975069	0.597076	0.428279	0.740102	0.283452	0.225803	0.511485	0.261729	0.403137	0.468627	0.240721	0.578237	0.287481	0.364027	0.376958	0.277387	0.408828	0.195148	0.438667	6.35474e-07	3.05249e-05	3.10289
ENSMUSG00000044349	Snhg11	2.48872	2.1695	2.29841	2.53634	2.64637	2.33812	2.215	2.01732	1.95865	2.13536	2.27978	3.05437	2.14584	2.12752	2.04821	2.92793	2.51576	2.79616	4.70481	2.69112	2.18594	6.33896	5.7223	3.16663	5.43913	4.9674	4.19459	6.09467	6.68263	6.54407	5.58064	4.51293	4.99896	7.79796	4.05748	7.83086	6.52837e-07	3.10948e-05	0.456624
ENSMUSG00000042246	Tmc7	0.545502	1.35965	0.275738	1.02888	0.987039	0.605614	0.83315	1.02703	0.906773	0.482322	0.61461	0.4513	0.635081	0.784833	0.588851	0.239705	0.499524	0.472431	1.83976	2.6126	1.56962	1.23314	1.94288	1.6147	1.13345	1.4328	0.941829	1.71493	1.12161	1.05694	1.25718	1.00467	1.23546	1.23063	2.05896	1.34023	6.53597e-07	3.10948e-05	0.46839
ENSMUSG00000048240	Gng7	0.561356	0.762555	0.430654	1.14266	1.01878	0.415241	0.549356	0.460674	0.71711	1.44104	0.767385	0.893566	0.565577	1.3264	1.01945	1.03338	0.643665	0.649867	0.436535	0.298313	0.416251	0.278166	0.222254	0.350592	0.256295	0.184234	0.256989	0.0471586	0.222523	0.280732	0.317607	0.344531	0.269339	0.115965	0.236336	0.217195	6.67001e-07	3.16171e-05	3.03066
ENSMUSG00000022149	C9	132.568	130.022	128.725	47.768	73.6287	50.3982	66.8656	57.1655	71.2342	69.6329	58.9254	56.9195	47.8677	56.5984	62.7303	89.4916	95.8349	83.7199	139.327	155.139	109.798	138.232	122.458	136.273	137.183	326.371	213.518	273.273	210.915	223.189	171.135	144.186	142.595	209.715	278.225	155.476	6.99666e-07	3.26594e-05	0.419864
ENSMUSG00000021594	Srd5a1	2.08671	3.50085	4.25753	3.15381	6.31379	8.42942	14.3623	16.5983	23.9539	17.4562	20.142	16.202	15.0841	21.1879	12.3398	14.4671	20.1284	16.0264	11.8064	15.0814	10.4299	42.3044	38.7653	22.4901	59.3144	42.7105	43.6384	69.2754	51.9462	53.6619	43.6566	50.6386	38.5707	49.1257	50.771	45.6216	7.8022e-07	3.55614e-05	0.318583
ENSMUSG00000056300	Zfp981	0	0.0203574	0.0149775	0.0188405	0.0178911	0	0.0170384	0.0331606	0.0520443	0.0186813	0.0172635	0.0149787	0.0222798	0.0896903	0.0185637	0.0720192	0.0357602	0.018591	0.0536689	0.0935668	0.119482	0.231954	0.283712	0.0574686	0.240276	0.14504	0.108892	0.158254	0.140569	0.278333	0.130515	0.137229	0.329264	0.287595	0.119784	0.270016	7.87841e-07	3.56567e-05	0.151348
ENSMUSG00000015437	Gzmb	0.397842	0.314914	0.761759	0.290481	0.576279	0.397741	0.752711	0.767108	0.650943	0.906961	0.83733	0.680202	0.928864	0.564138	0.408823	0.990132	0.513701	0.943257	0.51332	0.495552	0.263396	0.192765	0.160624	0.042268	0.129705	0.271682	0.216669	0.197926	0.246264	0.195105	0.267515	0.18156	0.200751	0.0977379	0.375832	0.548381	8.89723e-07	3.90517e-05	2.54145
ENSMUSG00000055782	Abcd2	13.738	12.8658	13.3072	13.6456	16.4161	18.9676	28.1626	27.401	27.4625	29.6981	25.5033	29.8408	36.3152	32.7202	27.0746	33.5859	27.395	30.6481	15.5378	11.2564	13.2747	11.7162	14.7772	5.01914	9.09216	8.0459	8.01955	3.19845	10.6036	13.4717	13.3685	16.4775	14.3241	11.992	10.3182	16.7571	8.89751e-07	3.90517e-05	2.14595
ENSMUSG00000037348	Paqr7	9.27754	8.42376	8.22178	6.02263	15.4711	21.3246	17.5256	25.5709	15.7932	18.2227	21.2406	15.9743	19.925	23.1493	23.7729	25.8733	17.5124	22.6418	16.3373	24.0084	33.696	45.7913	41.4638	18.3462	50.0694	38.583	40.141	42.4952	26.0024	36.3839	45.3769	47.4411	62.1201	35.4431	28.1971	40.1786	9.15436e-07	3.99771e-05	0.470102
ENSMUSG00000049907	Rasl11b	13.3958	6.20881	12.2851	7.04308	11.6867	12.2912	9.03083	6.51537	6.54261	7.96269	9.27184	6.21165	5.32118	6.58048	3.834	8.58854	6.78809	8.70568	4.08716	2.98448	4.23587	3.47334	5.09284	4.09889	3.26235	4.08306	3.14628	2.59808	4.19666	3.82268	3.29584	4.69409	3.02786	4.03034	2.53099	3.07629	9.67594e-07	4.19411e-05	2.2554
ENSMUSG00000025936	Gm4956	0.336117	1.50428	0.712293	0.605331	1.24468	2.23837	2.96314	1.99586	1.56877	2.74167	1.33012	1.45079	2.36891	1.94624	2.30501	0.969326	1.17507	1.22272	2.28687	1.97472	1.49022	10.4263	14.281	4.68647	9.99649	8.22824	9.41432	13.9042	19.0637	14.1112	13.4634	14.1575	8.84072	16.5786	14.2061	12.2352	1.03954e-06	4.44292e-05	0.151462
ENSMUSG00000034220	Gpc1	3.37897	2.94946	3.20236	3.02995	2.64284	1.77439	1.00419	1.40199	0.814858	0.933504	0.850878	0.76099	1.57033	1.37225	1.78873	1.68716	1.36451	1.60008	2.32824	4.14304	4.28189	5.4204	4.75287	3.21414	4.98055	3.07056	2.38913	2.8292	2.90799	4.50985	3.38537	5.19582	6.32156	7.13085	2.896	5.25621	1.04448e-06	4.45101e-05	0.428288
ENSMUSG00000045775	Slc16a5	63.5861	63.3706	81.7966	83.8551	82.7962	66.1065	39.7576	61.5185	31.3378	36.7488	34.7161	35.606	37.2345	51.3186	43.5999	52.6912	28.5608	45.0468	21.7592	28.9794	60.0902	26.7071	19.739	22.3396	15.644	10.1117	10.0542	0.780465	7.04981	8.4472	19.4388	27.7532	18.1398	12.2374	37.1906	14.6756	1.14685e-06	4.8225e-05	2.60191
ENSMUSG00000040570	Rundc3b	0.191883	0.537927	0.237469	0.519508	0.62232	0.430035	0.303829	0.20918	0.196784	0.272425	0.391418	0.32489	0.335548	0.456646	0.2209	0.232745	0.205965	0.464495	0.144948	0.181927	0.24819	0.0849551	0.0577867	0.136726	0.114237	0.0570356	0.063666	0.145677	0.154009	0.056274	0.123876	0.13337	0.0884085	0.0239364	0.193287	0.0760276	1.17137e-06	4.9079e-05	2.95248
ENSMUSG00000040957	Cables1	3.69925	1.95171	4.41805	4.8145	4.03834	2.79321	2.17089	3.40371	2.20207	1.76757	3.24387	4.55418	1.323	2.73378	1.46923	2.928	1.7979	3.07411	2.11334	1.7508	2.59125	0.927958	0.769676	1.40479	1.07513	0.744355	1.2086	0.529738	0.770609	1.04005	0.680415	0.965862	1.1511	0.599207	0.661806	0.619624	1.17894e-06	4.92565e-05	2.67203
ENSMUSG00000076498	Trbc2	2.55837	4.94873	3.89467	3.91696	9.28419	4.30071	3.90718	3.54127	5.15773	3.61423	4.16155	3.14101	4.16789	3.89043	3.33966	4.62093	3.81213	7.18395	2.63008	1.60307	1.10433	1.36297	2.68836	2.39006	1.58612	2.05565	1.43377	0.916288	1.05245	1.26914	2.24824	0.612583	2.14843	1.93119	2.68363	2.78283	1.19177e-06	4.95123e-05	2.44442
ENSMUSG00000048482	Bdnf	0.131312	0.112019	0.10946	0.123935	0.0762829	0.120162	0.149462	0.257643	0.272802	0.28684	0.101	0.145697	0.153893	0.401991	0.167678	0.141273	0.224883	0.176724	0.196194	0.259967	0.20372	0.437806	0.412927	0.322153	0.541859	0.476663	0.388133	0.263916	0.44367	0.596748	0.571115	0.819059	0.491766	0.701882	0.586181	0.574866	1.22793e-06	5.03356e-05	0.380408
ENSMUSG00000046159	Chrm3	0.187099	0.455958	0.256725	0.380564	0.85477	0.422293	0.523265	0.307383	0.475205	0.129577	0.352694	0.269061	0.0560491	0.55013	0.150181	0.201323	0.281442	1.36005	1.32156	1.49328	1.40289	1.51679	1.44978	1.56012	1.05685	1.39615	0.92476	1.32199	0.302426	1.8698	0.931829	1.13558	0.934682	0.678731	1.3188	0.192816	1.28273e-06	5.21717e-05	0.346668
ENSMUSG00000029656	C8b	70.9081	92.5142	82.9196	76.4934	46.7368	28.3799	63.0266	21.8477	90.3418	33.5834	45.4817	34.8647	29.6013	53.0689	40.7223	39.928	36.0724	31.1647	99.058	130.296	92.895	54.1911	51.0598	125.864	88.7634	186.277	132.807	182.077	142.188	99.888	126.566	98.4715	100.136	83.4358	132.658	99.625	1.32472e-06	5.32975e-05	0.452883
ENSMUSG00000046532	Ar	2.43151	1.77811	2.52292	1.21819	1.93971	2.03908	2.52732	3.42417	3.61295	4.45292	2.39852	3.10554	2.3222	2.49686	2.69577	3.81956	4.13769	3.43926	1.49833	1.13618	1.96941	1.43578	2.36155	1.26547	1.54904	0.708625	0.851392	0.803031	1.2386	1.0584	1.14252	1.34334	1.66016	1.92956	1.23284	1.36508	1.40968e-06	5.56365e-05	2.05147
ENSMUSG00000112516	Gm47968	1.43147	1.00455	1.02048	1.01665	1.20356	1.88133	1.1824	2.12196	0.984874	1.52489	1.93426	1.53407	2.33765	2.86717	3.06024	2.59268	2.47072	2.71553	0.542104	0.501923	1.24749	0.580048	1.08561	0.775186	0.607122	0.653281	0.495601	0.388626	0.648432	0.610854	0.68138	0.482831	0.625224	0.554838	0.566991	0.556002	1.41056e-06	5.56365e-05	2.834
ENSMUSG00000021118	Plek2	0.395529	0.402668	0.266767	0.520264	0.550239	0.485819	0.943296	0.719726	0.651332	0.775097	0.511228	0.426425	0.27721	0.547161	0.40278	0.8157	0.848842	0.954721	0.247455	0.44367	0.471672	0.103566	0.0719167	0.264905	0.232278	0.139033	0.155218	0	0.126011	0.139817	0.273822	0.260129	0.287534	0.233406	0.370224	0.188928	1.42612e-06	5.59947e-05	2.61743
ENSMUSG00000075074	Olfr1254	0.525705	0.732986	0.520414	0.338678	0.72247	0.446764	0.401064	0.569613	0.361796	0.519276	0.437991	0.21357	0.781909	0.532731	0.796063	0.298429	0.445909	0.592104	0.198431	0.181426	0.248085	0.290843	0.32792	0.315619	0.326929	0.170588	0.272002	0.0996584	0.155259	0.245228	0.241812	0.114068	0.276893	0.286587	0.259547	0.318083	1.59396e-06	6.033e-05	2.13387
ENSMUSG00000032375	Aph1b	1.02482	1.96732	1.69234	1.89131	1.62228	0.861914	1.43825	1.04526	2.33652	1.51975	1.69695	2.15274	1.28973	1.74289	1.54321	1.08042	1.09729	1.11389	0.738518	0.79147	0.656941	0.323641	0.354008	0.745429	0.525088	1.21154	0.467192	0.811372	1.23124	0.556069	0.815532	1.00269	0.618653	0.324378	1.72938	0.469108	1.65119e-06	6.20289e-05	2.02785
ENSMUSG00000056782	Olfr667	3.22189	2.17788	2.5254	2.63694	3.33497	6.23481	4.45515	7.43498	5.10063	6.65511	5.48535	4.35403	7.0974	7.65461	7.74182	6.8224	6.76815	7.48115	2.23402	2.08898	2.91773	2.07834	2.74107	1.3758	2.09645	1.85793	1.63539	1.9857	1.64991	2.30635	2.38822	2.18347	2.02323	2.99607	1.63265	2.54706	1.67432e-06	6.25376e-05	2.50869
ENSMUSG00000021336	Slc17a4	17.1256	12.8724	17.2139	15.7742	17.9227	22.3757	26.3335	28.7382	27.9883	35.5393	32.6644	34.0345	17.016	28.3087	17.2235	29.8861	31.7878	35.243	12.7914	10.5482	11.1671	14.626	17.8607	10.9597	11.1018	6.60777	11.8419	11.2731	11.9141	20.9094	11.7691	12.8712	13.2656	14.368	7.3184	11.6882	1.68033e-06	6.26723e-05	2.01025
ENSMUSG00000025328	Padi3	0.226899	0.197567	0.10155	0.17548	0.210041	0.189235	0.152072	0.0834794	0.108145	0.221826	0.170307	0.175216	0.153054	0.132427	0.176059	0.124948	0.134224	0.0243594	0.0451814	0.0498495	0.0777558	0.0306622	0.0422651	0.102576	0.0989259	0.0847266	0.0979152	0.120343	0.0425004	0.0736873	0.0309138	0	0.0662687	0.0261986	0.0860294	0.108657	1.71034e-06	6.33525e-05	2.32756
ENSMUSG00000038894	Irs2	18.5286	15.5603	26.2475	24.1232	19.7016	25.2432	28.1439	19.8904	20.6688	16.8778	14.8004	17.3261	24.7165	33.653	22.1898	8.10623	9.30994	12.635	7.51116	7.04661	7.21616	5.89925	5.29016	12.0662	15.2288	11.1811	10.4418	12.5145	11.6185	5.86779	8.65607	11.5612	9.19074	7.18607	8.55909	7.39	1.75003e-06	6.44581e-05	2.17559
ENSMUSG00000037263	Aldh3b3	1.63442	0.582684	1.06904	0.151501	1.01162	1.91366	1.32127	3.43294	1.43106	2.30254	1.33271	1.4753	0.960035	1.31871	0.786155	2.66896	2.20019	3.24165	0.207721	0.224483	0.384599	0.135021	0.33751	0.222256	0.0757277	0.0679002	0	0.0276314	0	0.013491	0.0131988	0.127149	0.381939	0.0449764	0.131538	0.0145813	1.75541e-06	6.44581e-05	11.9659
ENSMUSG00000071719	Nalf2	0.0296821	0.045406	0.0890722	0.0840397	0.116389	0.0244442	0.038007	0.0370054	0.0645067	0.0138934	0.025683	0.0114846	0	0.0158425	0.138119	0.040088	0.0265867	0.110618	0.279385	0.417517	0.355224	0.520223	0.338716	0.299186	0.874904	1.16622	1.22823	0.590546	0.427298	0.897259	0.542176	0.514564	1.10857	0.692819	0.279087	0.171136	1.90299e-06	6.80142e-05	0.0851035
ENSMUSG00000039552	Rsph4a	1.54731	1.24085	1.15333	1.073	3.24732	3.9152	1.03105	1.83346	1.0216	1.54396	0.695771	0.717539	1.12555	1.44728	1.87001	1.59019	0.911307	2.05231	0.428066	0.359407	0.616978	0.265831	0.292422	0.506873	0.12809	0.0599681	0.110557	0.0289195	0.0638432	0.0708895	0.0576916	0.068815	0.130914	0.0493892	0.0273949	0.0306824	1.9595e-06	6.96945e-05	8.49843
ENSMUSG00000008153	Clstn3	4.17537	1.54092	2.23114	2.04994	4.26264	7.71272	3.16648	5.85573	1.97422	3.84053	2.73906	2.76446	11.5529	5.34349	10.2956	8.59573	5.20144	7.78266	11.8252	21.2307	35.8338	48.5471	36.8314	8.58273	52.8295	29.4395	22.2181	24.9182	14.5026	39.9182	42.0531	66.1466	84.8368	47.6465	31.6224	53.7861	2.08277e-06	7.35771e-05	0.135388
ENSMUSG00000044786	Zfp36	114.632	164.493	168.463	118.43	70.157	78.1196	180.087	115.983	192.455	117.55	134.487	179.535	78.6703	133.052	89.1192	49.7137	100.66	85.4892	88.6469	84.5877	71.7218	38.3525	44.9625	85.0759	35.1664	39.7824	45.3115	36.7013	50.1454	41.1264	45.3175	49.7298	50.5927	41.0317	57.378	38.8217	2.12595e-06	7.44969e-05	2.29879
ENSMUSG00000062012	Zfp13	2.30507	1.0952	3.03862	2.85524	2.40253	2.00888	1.69961	1.34363	3.3097	1.50609	1.56265	2.35348	1.19102	1.44279	2.14484	1.19038	0.694706	1.80082	0.729875	1.32147	0.831512	0.270768	0.528588	0.780881	0.702835	0.758133	0.579356	0.507684	0.55564	1.30807	1.00873	0.675566	0.591303	0.410462	0.642308	0.934314	2.20069e-06	7.63971e-05	2.58385
ENSMUSG00000081269	Gm14659	0.601759	1.033	1.13006	0.663344	1.74754	1.80261	1.20935	0.914024	0.926357	1.27101	2.02603	1.5721	1.72178	1.20432	1.87718	1.54796	1.44715	1.30615	0.888051	0.91123	0.975685	0.553848	0.573822	0.500299	1.01362	0.613729	0.240594	0.423297	0.321788	0.374576	0.754033	0.518932	0.722429	0.912714	0.921263	0.68716	2.3592e-06	8.06116e-05	2.01575
ENSMUSG00000040170	Fmo2	15.882	20.0705	24.0843	16.0116	24.0911	18.6581	22.5578	22.7937	15.5006	22.407	24.0688	24.8318	15.848	28.9254	19.0164	19.0171	20.1245	23.7257	27.3741	9.15492	25.009	8.33113	12.2654	17.5728	8.94317	4.85965	6.24571	4.45036	6.44915	6.63331	9.65887	7.53076	5.96119	6.36434	10.9552	9.84452	2.38266e-06	8.10944e-05	2.01283
ENSMUSG00000046997	Spsb4	0.0928634	0.578745	0.212595	0.387988	1.66916	1.92572	1.75704	2.0236	2.32247	1.74277	1.28905	1.36614	3.32203	2.38449	1.4516	3.71968	1.63525	2.31928	1.65723	2.30688	1.95479	3.75726	2.70422	2.23925	4.88829	4.8537	2.98745	4.24162	4.03975	4.98621	4.83258	6.72972	4.56795	4.28644	4.6543	4.58138	2.6581e-06	8.90735e-05	0.429783
ENSMUSG00000035042	Ccl5	3.9756	7.91036	8.54654	5.94875	11.8337	6.44635	12.2287	5.20447	5.61637	4.39362	5.51898	6.43873	7.0433	7.9559	8.20234	6.20417	7.8539	8.09194	5.75382	4.30061	3.98401	2.12734	2.84444	2.40089	3.30458	3.65117	3.72374	1.51507	2.26993	4.70463	3.05576	1.79813	2.52066	2.40852	5.751	7.35243	2.72168e-06	9.07377e-05	2.03908
ENSMUSG00000058186	Zfp980	0	0	0	0	0.0549414	0.0445512	0	0.104507	0.0997306	0.0546008	0.18059	0.0335985	0.0601564	0.0585159	0.108446	0.145965	0.139197	0.0879392	0.219758	0.190561	0.167189	0.26575	0.267364	0.125074	0.123916	0.295948	0.247869	0.0782405	0.222032	0.170778	0.0839676	0.217754	0.129327	0.283516	0.0807384	0.182424	2.80142e-06	9.28027e-05	0.349841
ENSMUSG00000075102	Olfr1221	3.01482	2.005	1.2697	1.35997	2.24825	6.04686	3.80136	5.53183	2.61142	2.59683	3.52378	2.70065	4.11274	4.81384	6.2495	5.09946	4.41968	6.02018	1.08118	0.772495	1.31579	1.00318	1.68156	0.887424	1.04228	1.01987	0.985455	1.52505	1.04374	1.01553	1.28165	1.26872	1.08362	1.07468	1.32359	1.10141	2.83269e-06	9.34442e-05	3.28791
ENSMUSG00000067219	Nipal1	19.4037	27.3045	23.2961	32.6124	23.6139	13.0445	14.1447	12.6375	16.2773	14.4451	9.8577	14.2827	6.35294	12.3981	4.93865	8.8844	4.93705	9.43931	6.65539	7.52957	7.04676	2.5701	2.67314	5.75438	0.540268	0.752558	1.31547	0.0124345	2.17789	2.18799	0.645729	1.20294	0.701653	0.774292	4.05309	1.50606	2.83765e-06	9.34442e-05	5.56906
ENSMUSG00000037797	Adh4	48.6441	55.7857	37.67	17.9726	35.2226	41.6218	71.8124	53.918	132.391	114.4	91.8539	86.0731	77.3192	72.3038	50.6312	114.612	133.8	122.817	111.673	111.587	77.8303	118.289	130.799	82.0862	153.882	161.893	127.753	238.13	205.803	226.255	176.931	182.396	164.717	199.058	126.517	201.167	2.86427e-06	9.41668e-05	0.485864
ENSMUSG00000028597	Gpx7	1.65318	2.14043	3.00196	2.58379	1.82769	2.04611	1.15099	1.57129	1.51772	1.82071	1.46508	1.57844	0.832713	1.8421	0.786645	1.21067	1.2534	2.04327	0.670757	0.420881	0.695915	1.13489	1.27296	0.717957	0.636386	0.439355	1.60913	0.447734	0.756778	0.92733	1.16722	0.328889	0.954978	0.442581	0.723297	0.668346	2.88854e-06	9.47258e-05	2.16378
ENSMUSG00000024548	Setbp1	0.415789	0.317514	0.544184	0.816893	0.776164	0.569579	0.281651	0.302397	0.188209	0.339336	0.437589	0.572936	0.199131	0.352586	0.298403	0.323467	0.147263	0.37191	0.109213	0.138092	0.144429	0.119156	0.166346	0.185199	0.0616604	0.0850606	0.0672776	0.0583105	0.0543756	0.0517598	0.17255	0.0748356	0.0528949	0.0841883	0.15984	0.119855	2.95636e-06	9.6372e-05	3.80831
ENSMUSG00000040118	Cacna2d1	0.776289	0.730285	0.809968	0.406003	0.452024	0.564996	0.558731	0.543082	0.493452	0.349208	0.503595	0.542663	0.376418	0.641131	0.398736	0.661223	0.538272	1.12725	0.252425	0.321008	0.398435	0.254084	0.317153	0.307286	0.175071	0.249497	0.339177	0.138178	0.303833	0.198685	0.290505	0.332092	0.234761	0.259775	0.355659	0.358853	2.9781e-06	9.69313e-05	2.05905
ENSMUSG00000038754	Elovl3	2.35631	1.43933	1.75945	0.627291	1.22927	1.62513	1.47182	3.04703	2.41671	3.99585	4.43401	2.84791	2.79149	3.44182	8.14673	4.00935	1.33447	6.5936	8.64273	32.5867	16.134	136.028	102.379	40.3879	315.567	488.629	326.43	443.003	334.616	320.979	435.628	457.214	355.943	346.165	477.804	393.655	3.2499e-06	0.000103453	0.0106458
ENSMUSG00000078452	Raet1a;Raet1b;Raet1c;Raet1d	5.47621	6.56106	3.9154	7.03211	7.11995	6.10263	6.59463	5.39552	3.68169	9.27062	4.33825	7.18124	5.68829	7.92711	11.161	9.54347	11.3063	10.9662	6.91526	12.7008	13.2176	11.1788	17.0402	12.0835	18.9295	12.551	11.6932	9.13534	11.5574	23.0612	27.5627	20.7039	19.4392	16.6027	18.6723	24.1098	3.297e-06	0.000104316	0.450147
ENSMUSG00000066153	Mup21	2.60164	1.14366	3.79096	2.71317	3.02209	3.63508	8.5893	8.92672	14.7448	10.6362	9.21349	6.25625	4.50276	6.19078	5.2536	11.1	11.2402	7.77512	17.2052	23.4992	9.54158	155.382	118.141	43.9809	152.231	221.749	190.539	311.442	269.142	383.433	259.744	132.059	174.903	263.663	294.196	262.225	3.42109e-06	0.00010645	0.036958
ENSMUSG00000069668	Sult3a1	101.911	92.6653	113.321	43.1618	19.3765	22.0506	112.735	71.4702	338.713	147.446	92.8444	87.2447	91.3439	133.909	133.73	103.438	123.797	118.381	0.407289	0.372674	0.826183	0.446338	0.310459	2.50931	0.11144	0.112271	0.0627009	0	0.152722	0	0.0552562	0.0525433	0.103564	0.0471278	0	0	3.4972e-06	0.000108028	349.656
ENSMUSG00000092035	Peg10	0.112566	0.150187	0.246919	0.212714	0.178488	0.42903	0.28104	0.269598	0.225986	0.1298	0.127502	0.171743	0.487484	0.34227	0.182829	0.268949	0.116388	0.290689	0.7768	0.398196	0.280988	0.668421	0.641005	0.316131	1.47324	0.811354	0.412017	1.03533	0.519924	0.871255	0.757397	0.690829	0.497227	0.520306	0.85213	0.675004	3.51077e-06	0.000108319	0.346314
ENSMUSG00000003541	Ier3	1.69572	2.55631	3.85288	3.83252	2.03021	2.76505	2.63515	4.19209	1.51689	1.63297	1.80811	1.79449	2.35055	2.42086	1.4557	1.88151	1.82768	2.65274	1.30354	2.07196	0.811304	0.610553	0.688874	0.390632	1.14129	0.665608	0.74337	1.30287	1.11422	0.823004	0.806453	1.38962	1.43195	1.03159	1.0413	2.00202	3.64428e-06	0.000111908	2.21482
ENSMUSG00000044748	Defb1	3.46341	3.35255	6.92946	10.8179	6.69929	8.16801	6.22063	9.58361	2.8483	4.93506	7.58292	6.27668	9.12363	14.9229	4.80524	5.16485	4.66891	8.84696	2.22083	1.19842	1.5916	2.79367	2.83647	3.83249	2.35034	1.54528	2.51136	1.9956	2.35772	3.45368	2.07363	1.11807	1.89546	0.943609	3.06165	1.82914	3.65845e-06	0.000111948	3.14096
ENSMUSG00000113004	Gm47951	2.94807	2.82532	2.80875	2.61817	2.78924	3.08235	5.38636	6.45456	5.71756	6.93357	5.49043	6.0374	7.52245	7.70425	6.17122	4.76729	6.30354	5.26971	2.32078	2.43951	2.30646	2.09985	2.68606	1.77918	2.47617	2.55923	1.5995	1.61264	2.06346	2.71364	2.29969	2.22576	1.73734	3.11382	2.41441	3.09609	3.72179e-06	0.000113462	2.18638
ENSMUSG00000052131	Akr1b7	0.807399	0.97534	0.755961	0.899044	1.84099	2.43185	3.43514	1.99915	3.93105	3.10356	4.29688	5.54512	2.16311	3.96818	2.33039	1.4001	1.75852	2.05809	0.225209	0.23552	0.100138	0.659491	0.366339	0.289267	0.0986153	0.531041	0.444741	0.225475	0.40119	0.533727	0.174281	0.0414089	0.137417	0.185744	0.342839	0.240418	3.73478e-06	0.000113617	8.35104
ENSMUSG00000041698	Slco1a1	1.10734	2.05113	1.59909	2.51611	1.79157	2.00419	14.653	3.45767	20.3227	4.75129	13.669	4.24269	9.91442	16.9765	10.1398	10.0499	9.22872	6.5762	17.4846	24.9679	8.50741	44.2699	35.573	18.2642	107.579	145.944	125.793	174.88	164.876	155.535	131.935	127.561	98.7654	125.515	90.8795	148.029	3.7992e-06	0.000115173	0.077333
ENSMUSG00000037419	Endod1	0.856672	2.66425	2.04776	2.42854	1.35434	2.31763	2.42131	4.16835	3.14353	3.4523	2.66702	3.44994	1.4329	1.98912	1.26187	3.49189	2.64643	3.00077	1.18338	1.31048	1.5867	1.74267	1.20375	0.521639	1.21973	0.878639	1.04653	0.978088	0.775439	1.06694	0.842533	1.02449	1.22223	1.23524	1.09357	1.17795	4.11013e-06	0.000122323	2.22748
ENSMUSG00000027870	Hao2	3.44043	2.20572	0.889441	5.30403	16.1055	19.595	19.8483	28.2168	16.2396	16.5718	4.04464	14.6459	10.0167	7.52093	6.13582	20.7243	13.8799	16.1308	0.504253	0.222076	0.295158	1.21862	1.86359	0.0568299	0.290737	0.0261128	0	0.133445	0.0709846	0.0788218	0.205748	0.464035	0.350707	0.284925	0.0252832	0.0568004	4.26248e-06	0.000125002	36.0298
ENSMUSG00000035561	Aldh1b1	20.7203	30.6051	30.5246	31.0714	39.0897	22.6494	43.1259	33.4771	38.8072	62.4109	54.5249	68.0136	21.0547	32.6559	33.6159	51.7714	51.4441	52.8827	22.2494	17.2463	16.0982	16.6826	13.7308	17.027	11.5528	16.9413	19.8088	12.2092	20.4872	25.3068	18.9113	14.4857	18.7583	11.7815	42.736	11.5584	4.29918e-06	0.000125643	2.19325
ENSMUSG00000028644	Ermap	0.960498	0.843655	0.725278	1.13703	1.46386	0.433956	0.775717	0.364838	0.750103	0.364492	0.577964	0.740733	0.799876	0.766309	0.619521	0.678097	0.662068	0.791342	0.578667	0.067636	0.0984392	0.604078	0.266703	0.407447	0.527574	0.138254	0.29029	0.166789	0.464507	0.170504	0.268072	0.154301	0.242523	0.241475	0.619817	0.545852	4.55476e-06	0.000131649	2.29891
ENSMUSG00000066154	Mup3	61.6413	94.3687	78.8818	10.9575	91.2858	196.474	2454.01	2538.14	2150.41	2934.92	2395.83	1984.95	2788.24	2160.32	2812.19	4441.18	4101.09	3088.12	2374.22	2234.27	639.727	5950.09	4827.79	1903.2	9294.98	9714.21	10910.2	10484.3	10413.2	12015.3	9390.39	8782.49	7166.62	12393.5	7707.71	10101.2	4.67198e-06	0.000134144	0.252254
ENSMUSG00000053862	Slc51b	2.53527	2.46233	2.84225	2.35435	4.01782	3.83514	2.14718	0.517645	1.18107	0.879902	2.07108	1.60614	1.7431	1.89551	1.35044	1.21801	0.564292	1.36037	0.281032	0.489616	0.207983	0.364972	0.475012	1.20248	0.614221	0.2751	1.12759	0.649047	0.166441	0	0.180405	0.343571	0.286141	0.153965	0.444161	0.29816	4.75137e-06	0.000135311	4.57438
ENSMUSG00000078798	Sult2a1	228.841	49.9179	50.3888	41.1742	366.292	415.843	279.334	728.054	552.524	433.097	460.754	541.173	271.465	369.66	137.681	204.674	157.57	145.908	1.23971	0.308605	0.485991	0.690952	0.860874	1.25014	0.193747	0.173791	0.194125	0.0588996	0.170385	0.064719	0.114042	0.197501	0.180145	0.0972705	0.16832	0	4.96773e-06	0.000139863	842.638
ENSMUSG00000055639	Dach1	0.124622	0.0462273	0.0698871	0.192585	0.144237	0.112051	0.177246	0.141617	0.105025	0.14855	0.196487	0.11829	0.141364	0.108893	0.116067	0.153102	0.0987809	0.213768	0.0645249	0.0229448	0.128022	0.0596029	0.124186	0.0979281	0.0222748	0.0500484	0.0893489	0.0820621	0.0815952	0.0705697	0.0295847	0.0374322	0.0239259	0.0756032	0.0290707	0.0544791	5.33815e-06	0.000148054	2.10706
ENSMUSG00000024424	Ttc39c	84.0974	80.1762	78.4067	87.9753	71.8668	52.7048	58.619	41.7743	43.7913	44.7451	49.9404	47.0142	48.6751	49.0094	63.959	41.2427	39.2804	38.4485	57.7344	66.2065	75.7058	93.4662	76.8045	88.2154	154.561	171.918	199.217	219.882	207.098	163.81	234.314	148.46	217.792	113.294	159.039	149.214	5.47434e-06	0.000150305	0.393466
ENSMUSG00000038768	9130409I23Rik	2.00105	3.25457	2.87915	0.971644	2.61145	2.77963	3.6861	2.03174	5.43151	5.75791	4.42731	3.68372	3.62271	2.95637	5.20698	7.06986	6.69895	8.42854	8.25723	6.85489	6.10035	20.8703	18.5374	3.61652	10.2466	9.25902	10.7792	6.2678	15.4424	16.6582	7.55239	10.0417	14.9975	10.7991	11.4401	11.2425	5.47889e-06	0.000150305	0.369411
ENSMUSG00000045672	Col27a1	3.2347	3.46918	3.10472	2.14394	3.63357	4.46611	6.43641	4.68934	3.88782	4.90321	4.60532	4.85908	4.3294	4.17236	2.99019	4.28315	4.90462	6.60598	5.76359	5.74578	3.29847	13.3506	7.79507	4.0337	13.5168	9.34872	11.2929	17.9827	13.6466	17.9961	17.1983	16.25	15.1439	12.5108	8.31995	13.441	5.48851e-06	0.000150305	0.371278
ENSMUSG00000073968	Trim68	1.29908	1.15343	1.23629	2.33822	1.4354	1.61909	1.82245	1.74792	2.27195	1.77585	1.86856	3.20177	1.31389	2.17165	1.0377	2.09404	1.63109	3.50275	0.97668	1.06816	0.691677	0.733811	0.584985	0.70423	1.06757	0.771088	1.00053	1.13415	1.26934	0.860411	0.79275	1.0456	0.544123	0.844558	0.657148	0.735278	5.55597e-06	0.000151834	2.16516
ENSMUSG00000084283	Gm14914	0.0815158	0.151783	0.178476	0.155136	0.275104	0.272977	0.31252	0.245166	0.33217	0.220229	0.269605	0.272545	0.218309	0.166308	0.281405	0.222945	0	0.199988	0	0.119328	0.0514718	0.118638	0.0789338	0.196734	0.0921002	0.118119	0	0.0413948	0.089685	0	0.0459366	0.0527037	0	0.253575	0.0754473	0.0563438	5.64163e-06	0.000153531	2.77341
ENSMUSG00000041617	Ccdc74a	0.215811	0.498977	0.435799	1.26664	0.394333	1.05553	0.865575	1.09793	0.554001	0.180554	1.11764	0.39247	0.872172	1.21368	1.38578	0.474294	0.97954	0.389133	1.37868	0.768117	0.805699	1.46766	2.08702	0.939631	2.45581	1.87226	1.87019	1.75404	1.69387	0.720326	1.33765	1.92254	2.21775	1.50839	1.68729	1.54341	5.73178e-06	0.000155014	0.477692
ENSMUSG00000091867	Cyp2a22	8.49008	8.00092	4.17268	34.7353	55.5206	88.8304	45.256	140.092	47.8787	97.7806	54.6394	100.146	49.6405	63.415	54.2445	85.7569	56.6158	91.7289	5.67174	5.79443	16.917	17.6879	25.7979	9.00626	4.54677	0.549637	2.16753	0.380681	0.670908	2.30344	2.85639	6.02096	7.13786	5.2526	1.41087	2.26063	5.78046e-06	0.000156006	9.33532
ENSMUSG00000042659	Arrdc4	18.4717	25.7272	32.7102	36.4785	30.1596	20.8522	20.944	14.3628	12.1813	13.1801	12.6736	17.9899	12.2186	19.2414	16.5376	12.6121	9.42271	14.4425	10.243	7.96638	9.22577	8.46227	7.00148	11.032	7.50134	6.38844	7.5084	3.92386	5.764	6.6684	6.88471	7.08068	6.50184	5.71498	5.87282	6.67916	5.93216e-06	0.000158949	2.60855
ENSMUSG00000022181	C6	9.78538	15.0599	14.7451	14.8703	21.5059	13.9273	11.5014	14.6278	12.5196	11.0954	12.3251	10.0907	12.4269	11.7441	13.2588	8.0603	10.4412	13.984	30.8088	32.0624	18.849	43.0158	36.1836	54.4113	81.5179	164.527	92.4333	161.762	139.009	101.7	96.0806	64.143	56.0926	73.2286	135.649	82.807	5.97098e-06	0.000159171	0.158419
ENSMUSG00000050663	Trhde	0	0.0101821	0.0149785	0	0.0142805	0.065192	0.135627	0.0142222	0.089109	0.29718	0.294897	0.245239	0.139499	0.0365162	0.110555	0.249855	0.213583	0.0744435	0.23456	0.186055	0.0791188	0.559913	0.25333	0.0868274	0.602915	0.524729	0.390544	0.821136	0.635876	0.717005	0.488394	0.542384	0.614955	0.763452	0.242332	0.4387	6.00876e-06	0.000159851	0.245087
ENSMUSG00000071552	Tigit	1.45519	1.18249	1.95994	2.71846	1.31139	1.408	1.58624	0.661948	0.894376	1.48715	1.11167	0.993235	0.41232	1.17171	0.933142	0.858102	0.883168	0.759399	2.29878	2.95767	1.21181	2.53011	1.34652	2.31809	2.57084	1.91901	3.46024	2.10125	2.76966	2.67983	4.31984	1.11364	3.06171	2.13621	2.26759	3.42719	6.43438e-06	0.000168933	0.489727
ENSMUSG00000056290	Ms4a4b	1.67636	4.64381	3.6941	4.59572	4.98141	3.23845	3.27802	2.26461	1.92217	2.7985	2.64735	2.26649	3.98248	4.06333	4.0075	3.56768	1.18971	3.30813	1.16929	1.47989	2.32291	1.15909	2.21987	3.0509	1.33701	1.37646	0.619723	1.80817	0.561266	1.18894	1.88003	1.35434	1.81221	1.20531	1.66299	2.41321	6.44182e-06	0.000168958	2.03084
ENSMUSG00000024421	Lama3	0.0926888	0.0525318	0.154557	0.0680943	0.125688	0.195276	0.140721	0.222755	0.125407	0.21223	0.160525	0.159535	0.0905746	0.275002	0.0767511	0.176319	0.286056	0.24004	0.193982	0.260911	0.308332	0.397397	0.366956	0.217636	0.850581	1.32874	1.45209	1.4365	1.58263	1.39334	1.35533	1.10608	0.94795	0.759062	1.19822	1.03034	6.45755e-06	0.000169064	0.176371
ENSMUSG00000096320	Olfr1471	0.349124	0.0936733	0.165397	0.190638	0.544219	0.529201	0.344976	0.320496	0.239498	0.378264	0.277299	0.284187	0.43586	0.529364	0.341756	0.165347	0.34555	0.239555	0.164649	0.15501	0.164845	0.0804658	0.100589	0.105786	0.126308	0.178342	0.0723702	0.132781	0.102809	0.228519	0.0958264	0.151598	0.0334648	0.149676	0.0968056	0.158781	6.79581e-06	0.000175767	2.51211
ENSMUSG00000050232	Cxcr3	0.500693	0.910477	0.428892	0.504372	1.55529	0.937944	1.00558	0.710468	1.05437	0.667796	0.770913	0.744162	1.06581	0.875737	1.06033	0.641762	0.991641	1.39526	0.703535	0.401364	0.355599	0.281107	0.553084	0.513535	0.175125	0.220158	0.456427	0.353285	0.399041	0.379619	0.278758	0.735496	0.357618	0.607179	0.548163	0.512947	7.05283e-06	0.000181515	2.0201
ENSMUSG00000044595	Dnd1	0.174722	0.0444559	0.261265	0.153821	0.488087	0.394205	0.504244	0.704759	0.308973	0.204569	0.229684	0.279078	0.452094	0.657148	0.377593	0.3737	0.359201	0.309613	0.590615	0.628849	0.607348	0.591411	0.660758	0.34974	0.802872	0.984367	0.935558	0.867308	0.575435	0.200978	0.748686	0.522375	0.82074	0.761464	1.08693	0.867942	7.33165e-06	0.000187347	0.498058
ENSMUSG00000030325	Klrb1c	0.187688	1.09859	0.670865	0.516961	0.790403	0.793131	0.558078	0.571079	0.600384	0.693359	0.514253	0.736997	1.14519	1.22772	1.00872	0.881006	0.665801	0.524144	0.432321	0.280782	0.406552	0.698082	0.328234	0.31214	0.376022	0.230999	0.141792	0.163603	0.489364	0.314395	0.259978	0.631354	0.199146	0.302859	0.355566	0.166412	7.57974e-06	0.000191484	2.16506
ENSMUSG00000020623	Map2k6	3.24707	5.77917	5.00555	6.74349	4.299	3.23245	6.44998	2.51995	4.02345	4.45171	4.28127	4.76588	3.22308	5.64266	3.63512	1.84358	1.83054	2.0254	2.27656	2.22657	2.77227	1.0152	1.57338	2.49338	1.05121	1.32833	2.92895	1.91827	2.29347	2.02886	2.6181	1.40554	1.7973	1.53726	0.802196	1.61419	9.30732e-06	0.00022323	2.16737
ENSMUSG00000074715	Ccl28	0.257934	0.482949	0.433645	0.182799	0.142665	0.285977	0.457008	0.31008	0.600327	0.260557	0.358667	0.187177	0.243324	0.86014	0.217105	0.301	0.363521	0.771433	0.511287	0.513968	0.384321	0.519293	0.611708	0.804832	0.687311	1.04362	1.47464	0.908771	1.08196	0.593613	1.0077	0.81931	0.935417	0.616607	1.15271	1.34294	9.92075e-06	0.000233223	0.447455
ENSMUSG00000049313	Sorl1	0.509021	1.1514	1.79305	1.4472	1.93037	1.5405	1.09834	0.493793	1.17567	1.52688	1.62379	0.724201	0.860207	1.49263	0.752546	1.14914	1.26016	1.73402	0.513351	0.831501	1.27608	0.794276	0.741574	0.363174	0.345965	0.613373	0.863165	0.309604	0.193368	0.409579	1.00517	0.441793	0.220099	0.366162	0.480798	0.664354	9.93767e-06	0.000233409	2.13382
ENSMUSG00000038393	Txnip	160.748	147.135	187.757	142.815	168.345	185.93	115.033	83.7939	61.3608	92.4188	109.42	125.708	273.541	170.93	167.353	80.5899	114.173	113.389	45.2663	40.6135	64.6059	62.147	69.6136	53.0689	64.097	43.2778	64.6653	63.0928	56.0619	61.7106	82.7466	70.4675	57.3257	115.438	66.0973	109.859	1.00122e-05	0.000234317	2.10094
ENSMUSG00000053040	Aph1c	1.56914	1.08724	1.70966	2.6144	2.14685	2.00516	1.80535	1.31645	3.48314	1.23904	2.07411	2.29017	1.16011	1.79048	0.970996	0.434823	1.49082	1.41649	0.669884	1.10324	1.07823	0.254769	0.269014	1.02186	1.0096	0.235199	0.572974	0.423184	1.20365	0.384016	0.691603	0.851181	0.717817	0.349771	1.25068	0.502604	1.03976e-05	0.000240918	2.43099
ENSMUSG00000023132	Gzma	0.319384	0.648516	1.19471	0.297928	1.6604	0.712666	1.69425	1.48071	0.964236	0.81545	1.77699	1.68056	2.01781	1.23374	1.24604	1.63577	1.45343	0.842121	0.852293	0.965356	0.473388	0.069244	0.216323	0.379961	0.310694	0.585985	0.217267	0.0706695	0.189531	0.978374	0.753845	0.195618	0.2891	0.409301	0.876918	0.226697	1.07965e-05	0.000247995	2.68898
ENSMUSG00000034936	Arl4d	40.3332	46.6364	58.8065	80.5109	26.1352	36.5271	49.0418	30.9887	62.6558	38.6822	46.2078	58.2367	21.8778	42.6869	32.3743	17.1726	16.7241	29.0099	27.6849	28.6513	13.1642	12.6079	9.10424	17.2242	17.4368	12.6107	27.1198	20.8793	15.879	8.43798	12.4169	13.0889	19.509	7.76065	23.2062	13.0879	1.10614e-05	0.000252627	2.44975
ENSMUSG00000029273	Sult1d1	67.8841	78.4736	97.8678	59.5904	71.1773	67.4965	136.843	90.9408	145.784	152.367	175.074	161.133	162.401	148.995	206.847	145.84	175.895	108.499	62.9149	41.7548	59.3749	56.1593	79.2148	81.7259	39.4651	56.8205	60.6676	30.9642	98.3054	52.9833	59.1748	46.2553	42.5491	84.5875	77.2017	57.9784	1.11264e-05	0.000253564	2.07068
ENSMUSG00000113397	Gm9194	0.188076	0.453825	0.262278	0.25942	0.306017	0.52654	0.206155	0.439643	0.196395	0.464083	0.324538	0.586234	0.701551	0.362049	0.365019	0.334074	0.565399	0.290495	0.297178	0.110701	0.112006	0.103263	0.16893	0.088548	0.115669	0.0445201	0.151877	0.275412	0.146345	0.0774579	0.265869	0.137713	0.215412	0.221612	0.173116	0.31663	1.23007e-05	0.000274801	2.26049
ENSMUSG00000111580	Gm19572	3.0402	2.02578	0.751293	0.612208	0.862443	1.59845	0.566583	0.805011	0	0	0.562491	0.748924	3.14812	1.39916	0.897939	1.16557	0.592767	1.81573	3.5174	6.12418	1.30425	18.2809	11.2032	4.41383	12.5341	16.2346	17.9857	6.84289	4.16379	24.3539	14.6028	22.915	18.0877	3.34751	27.9043	23.661	1.26774e-05	0.000280809	0.0867144
ENSMUSG00000003555	Cyp17a1	21.8433	19.1173	50.5803	16.2196	31.2406	41.8318	119.514	184.137	146.583	186.302	157.904	221.473	93.5452	160.734	163.471	98.3402	129.784	85.1224	7.83974	11.7751	17.3936	11.5886	13.9766	18.7875	14.3995	19.1221	16.9422	6.16111	10.3594	13.0236	14.1315	8.39696	8.23828	7.27805	33.5002	14.2964	1.3229e-05	0.000289825	7.79799
ENSMUSG00000094030	Gm21833	0.798893	0.953288	0.865655	0.888114	1.43967	0.963464	1.01591	2.21074	2.72476	1.91277	2.66571	2.45667	1.45704	1.73463	2.12869	1.92948	2.41725	1.30191	0.489303	0.699495	0.68997	0.706001	0.535759	0.736579	0.83761	0.833165	0.72674	0.358538	0.754679	0.543768	0.743607	0.898928	0.277687	1.04885	0.855649	1.19034	1.3377e-05	0.000291599	2.31031
ENSMUSG00000039485	Tspyl4	1.54694	1.29896	1.75722	0.861325	2.0715	1.38928	0.804622	0.820714	1.26219	1.1625	1.07448	0.636769	1.35447	1.102	1.69869	2.24965	1.94279	1.38	0.650756	0.533143	0.433226	0.483778	0.532679	0.574498	0.71045	0.762419	0.54539	0.581789	0.682038	0.385752	0.624505	0.481681	0.490636	0.90907	1.86713	0.862604	1.35277e-05	0.000294147	2.01577
ENSMUSG00000027075	Slc43a1	4.99633	5.89551	7.75428	9.1564	5.0494	2.22236	3.59156	1.70904	4.99326	4.53123	3.0075	5.06839	1.9968	3.04118	4.12964	3.05761	2.55211	2.49604	2.4288	2.11468	2.25154	0.420027	0.75626	2.51221	0.822102	1.23463	1.84209	0.945796	1.68618	1.28741	1.5422	0.528695	1.77388	0.606763	1.20269	0.723286	1.35974e-05	0.00029517	3.04907
ENSMUSG00000000385	Tmprss2	7.96456	8.10004	8.42911	8.02524	6.20845	4.63447	3.35111	4.44608	3.5929	3.02897	4.80938	3.32068	3.77974	8.45217	2.37802	3.35143	2.49698	4.57432	3.3323	2.72794	4.54049	1.21964	3.11545	3.09964	1.29129	1.80623	1.45439	1.111	1.44517	1.67308	1.6078	1.34005	1.23206	1.08491	2.05316	1.07845	1.40243e-05	0.000302141	2.58267
ENSMUSG00000025229	Pitx3	0.138834	0	0.104011	0.326626	0.0804265	0.0756725	0	0.187134	0.198161	0	0.0398318	0	0.399348	0.243325	0	0	0	0.042922	0.93648	0.475436	0.347229	6.46395	5.94292	1.8064	29.942	32.7751	24.0004	27.7826	24.4812	20.1017	33.1457	48.7457	26.8004	33.597	39.905	37.005	1.45895e-05	0.000310499	2.13426
ENSMUSG00000069743	Zfp820	0.638431	0.645554	0.685031	0.835036	1.2754	0.641637	1.25139	1.34083	1.73957	1.1724	1.53372	1.83364	1.62175	1.78308	0.986884	2.03067	1.90016	1.53187	0.438653	0.365569	0.661161	0.304796	0.277119	0.318208	0.544825	0.78305	0.700498	0.831558	0.898441	0.71739	0.794434	0.992872	0.572489	0.798918	0.811723	0.623882	1.4695e-05	0.000312492	2.05036
ENSMUSG00000060803	Gstp1	228.169	297.728	290.697	183.426	386.655	506.391	582.417	401.397	793.944	695.02	570.211	627.903	1217.45	589.964	638.133	665.975	970.097	652.286	897.136	734.446	569.611	1718.52	1195.52	832.569	2741.95	4026.8	2466.88	4682.08	4399.02	3353.97	2511.28	1944.47	1508.9	3165.15	3814.75	2935.56	1.50211e-05	0.000317097	0.23674
ENSMUSG00000045826	Ptprcap	1.01559	2.53242	1.75569	2.22235	3.87376	1.87382	1.88807	1.5256	1.82026	1.26546	1.12175	1.03965	2.19815	2.28928	1.48736	2.30282	1.5652	2.22654	1.69823	0.561659	0.558325	0.879639	0.982568	0.852896	1.06148	1.08105	1.10129	0.793911	0.601969	1.03702	0.668921	1.26548	0.389388	0.588713	1.11454	1.48633	1.53495e-05	0.000322463	2.0333
ENSMUSG00000021198	Unc79	0.30356	0.131195	0.394192	0.343399	0.306978	0.632178	0.135548	0.567499	0.0942772	0.362215	0.993861	0.747625	0.717465	0.906124	0.880263	0.655371	0.455796	0.804147	0.168278	0.0864263	0.15185	0.134395	0.150272	0.0644397	0.205944	0.12481	0.293359	0.121708	0.0288536	0.105857	0.101665	0.0602824	0.118663	0.233017	0.0820088	0.148947	1.655e-05	0.000339209	3.9616
ENSMUSG00000074254	Cyp2a4	27.2341	22.205	31.8778	7.88862	80.674	104.716	177.517	479.279	333.31	405.16	236.974	606.551	410.222	341.126	344.028	292.109	359.547	284.459	1.72284	1.6898	3.67681	28.9767	32.9826	8.08248	3.53981	0.33197	0.333559	0.305096	0.181231	0.435477	0.394048	2.07007	8.28989	3.72939	6.29065	0.39741	1.66248e-05	0.000340207	43.9417
ENSMUSG00000063590	Slc22a28	0.0437762	0.0443445	0	0	0	0.0357316	0.0354607	0.0345167	0.772095	0.275974	0.109826	0.0332153	0.0378841	0.0884888	0.0798781	0.227637	0.149732	0.193554	0.894524	1.03674	0.672425	1.69066	1.26307	0.282618	3.81128	5.24915	3.22581	11.6432	7.24881	5.27685	4.4369	5.20789	5.70476	6.48087	5.24543	6.13899	1.67218e-05	0.000341465	0.0286335
ENSMUSG00000047594	Olfr1122	0.0870696	0.144229	0.102241	0.0930124	0.115429	0.154182	0.0934228	0.151082	0.114021	0.124399	0.119793	0.241376	0.0738064	0.148038	0.200141	0.224695	0.198724	0.239905	0.0847494	0.0447226	0.119779	0.107409	0.0781622	0.043391	0.0484293	0.0524722	0.0358667	0.0632792	0.0526973	0.0732034	0.0689941	0.0560089	0.0289034	0.102031	0.0874002	0.118445	1.67255e-05	0.000341465	2.074
ENSMUSG00000047669	Msl3l2	1.47043	1.52698	1.73854	1.6506	1.91966	0.812537	1.05658	0.703223	1.32525	1.10989	1.00091	1.18043	0.570634	0.632816	0.566184	0.990726	0.733857	1.34104	0.708619	0.741197	0.422201	0.420345	0.669672	0.406449	0.360433	0.647483	1.02845	0.356408	0.609248	0.576351	0.416971	0.605562	0.694562	0.543447	0.265229	0.379209	1.68733e-05	0.000343675	2.06361
ENSMUSG00000049493	Pls1	0.376941	0.75662	0.164953	0.29641	0.664968	0.903333	0.240362	0.295643	0.204776	0.481097	0.285345	0.490558	0.257106	0.888485	0.490216	0.362869	0.345682	0.760825	0.114625	0.161992	0.347035	0.242688	0.250863	0.120603	0.0771469	0.0554596	0.0773578	0.11295	0.0376778	0.0977265	0.163905	0.228577	0.114445	0.0940162	0.0268458	0.0452677	1.72875e-05	0.000349652	3.48905
ENSMUSG00000024727	Trpm6	0.0633632	0.117856	0.0852469	0.179591	0.268418	0.353119	0.327432	0.342919	0.0944921	0.180058	0.232779	0.245446	0.146048	0.345406	0.366939	0.138416	0.207037	0.203717	0.137963	0.0721466	0.12649	0.0238196	0.0638851	0.0369234	0.032287	0.101745	0.0757244	0.0692373	0.153689	0.038904	0.0315318	0.0649898	0.0898105	0.116682	0.131359	0.0504553	1.75916e-05	0.00035312	2.74983
ENSMUSG00000070348	Ccnd1	5.85043	5.07309	9.23346	4.86665	13.8634	13.6923	28.9949	26.19	51.0973	38.5825	30.3934	33.2553	35.6469	46.1137	26.0679	49.2031	31.9445	62.0788	6.03573	4.93547	4.76833	4.04325	4.68474	3.00296	4.33525	6.44179	3.79697	4.33657	3.9061	3.66437	2.82038	4.0239	4.43375	5.41604	7.40827	5.27617	1.76069e-05	0.00035312	6.14601
ENSMUSG00000042707	Dnali1	0.0567585	0.0578286	0.106389	0.133589	0.098797	0.163088	0.120982	0.0705737	0.0985187	0.159124	0.146999	0.0657073	0.0497981	0.0302421	0.0263349	0.101977	0.0761887	0.0527783	0.0253985	0.0265661	0.0282475	0.0248147	0.0516975	0	0.111299	0	0	0.0255484	0.0226455	0	0.0246154	0.0467484	0.0516335	0	0.048396	0.0271831	1.76243e-05	0.00035312	3.13848
ENSMUSG00000083592	Gm13614	1.21236	0.699191	0.516961	0.63748	1.19371	0.691238	1.46184	0.14014	1.48073	1.27504	0.878353	1.30476	1.49382	1.09073	0.312767	0.608525	1.07725	0.789748	0.61036	0.159399	0.169433	0.296826	0	0.81634	0	0.297691	0.166548	0.299086	0.811807	0.595319	0.292431	0.55884	0.311534	0.374616	0.144302	0.482752	1.78109e-05	0.000356096	2.64035
ENSMUSG00000026064	Ptp4a1	24.0345	40.7757	45.0208	8.41552	12.0828	13.089	23.773	28.2892	35.6009	12.2565	17.8758	24.519	27.6361	32.3157	17.8995	8.1458	16.4726	25.7953	10.8668	17.9994	19.5165	5.75812	6.25496	12.1791	8.34854	4.60792	4.12608	3.63098	6.65423	3.82737	4.82141	5.72707	11.8087	6.33734	9.49919	4.43628	1.80485e-05	0.000359466	2.82785
ENSMUSG00000097148	Gm3839	0.221638	0.757604	0.392292	0.521544	0.75844	0.367186	0.815199	0.213134	0.488156	0.552607	0.478618	0.863236	0.746752	0.73885	1.09116	0.704439	1.43406	0.821171	3.369	1.54598	0.825514	1.57302	1.9124	4.72455	2.62858	7.94087	7.01738	5.27472	9.61408	5.46514	5.42809	3.35762	3.22435	2.72943	11.1831	6.05469	1.81448e-05	0.00036111	0.142677
ENSMUSG00000032118	Fez1	0.291291	0.184078	0.257571	0.425687	0.351	0.423038	0.164589	0.243805	0.0870406	0.212489	0.216231	0.158934	0.240304	0.205191	0.17764	0.227036	0.17299	0.139817	0.127533	0.1031	0.186967	0	0.263407	0.0960737	0.0491295	0	0.13501	0	0.188099	0.08567	0.0868264	0.116585	0.0689016	0.070883	0.081784	0.0791643	1.86445e-05	0.000368521	2.40277
ENSMUSG00000056978	Hamp2	117.393	111.935	186.575	512.433	1607.64	1043.68	1040.81	993.085	534.959	2087.78	929.173	1918.42	1024.72	597.159	1395.95	2138.36	2065.8	1420.45	127.17	66.7123	35.8988	364.355	520.812	343.277	185.64	133.148	244.588	29.2003	24.901	72.9497	183.825	193.04	308.278	44.0438	44.7993	34.0599	1.92022e-05	0.000375841	6.67174
ENSMUSG00000013483	Card14	0.109721	0.345263	0.326378	0.416683	0.323248	0.283532	0.215685	0.169341	0.0879225	0.278637	0.0904154	0.22192	0.304926	0.223772	0.147847	0.252048	0.124981	0.213519	0.110496	0.0653982	0.131071	0.130084	0.0471798	0.0818011	0.182016	0.153996	0.123075	0.0399096	0.124659	0.110567	0.1096	0.0546261	0.0443141	0.105092	0.111724	0.0620457	1.93871e-05	0.000378325	2.31356
ENSMUSG00000044122	Proca1	0.537248	0.340272	0.221428	0.510591	0.586691	0.887369	0.975698	0.904422	0.299522	0.902377	1.09714	0.530133	1.31874	1.82134	1.59228	2.09187	2.31919	1.58967	1.23602	1.29304	1.79902	3.09104	3.26698	1.67227	4.98282	3.01705	2.05927	3.8044	2.66462	3.99512	4.77902	5.70745	4.77655	6.53063	6.11154	9.01468	1.95885e-05	0.00038085	0.265409
ENSMUSG00000027983	Cyp2u1	1.42844	1.87417	2.42002	3.23458	4.78493	5.16424	4.5246	3.65349	5.01094	4.36978	5.18416	3.71073	4.40398	4.76541	6.18641	4.41425	3.00573	2.72187	4.68518	4.93617	4.22089	8.30271	8.0688	6.96592	11.9108	12.1203	13.138	26.3599	14.4984	18.229	16.8891	16.1841	17.7338	11.136	8.89169	8.69555	1.95916e-05	0.00038085	0.332718
ENSMUSG00000103230	Gm17970	5.53583	6.39221	4.79838	4.00579	4.39958	2.49822	4.02943	2.25838	3.80615	2.55982	4.14788	3.3631	6.91851	5.72211	4.64564	1.66798	2.16784	2.84955	1.76604	1.94876	2.72286	1.33776	1.39283	1.88921	2.03701	1.24812	3.00572	1.26126	2.17875	1.34682	3.3045	1.61906	1.99836	1.37038	1.76738	2.39279	1.97132e-05	0.000382387	2.07492
ENSMUSG00000020429	Igfbp1	273.513	351.842	525.651	540.501	202.259	346.018	428.043	484.648	373.423	190.882	188.085	276.633	341.308	481.001	353.818	63.5133	100.505	227.624	182.012	264.059	139.313	56.3877	65.4466	241.186	198.384	78.1958	125.59	93.0302	135.507	30.7301	65.2199	92.2146	93.1684	42.2369	260.681	74.5177	2.03369e-05	0.000391294	2.56907
ENSMUSG00000042195	Slc35f2	0.110584	0.0474839	0.104815	0.153655	0.224403	0.120811	0.119219	0.0915142	0	0.103229	0.063554	0	0.0646094	0.353147	0.108199	0.198401	0.0834119	0.205407	0.104302	0.551497	0.487265	1.2435	1.22464	0.312709	1.155	1.17044	0.904511	0.210064	0.402656	1.2194	0.925574	1.51586	1.57473	0.544075	0.0994031	0.446787	2.0692e-05	0.000396955	0.152738
ENSMUSG00000032093	Cd3e	1.25	2.56412	1.12563	1.83349	2.5058	1.70739	1.52152	0.631235	0.740416	0.946164	0.904271	0.895546	1.22276	1.07072	1.6998	1.15923	1.99939	1.6066	0.494687	0.852807	0.952897	0.54505	0.481934	0.626719	0.730696	0.81852	0.861598	0.218392	0.204482	0.646759	0.655422	0.651624	0.520995	0.529204	1.12884	0.668311	2.14232e-05	0.000406404	2.19037
ENSMUSG00000118220	Gm6192	0.738766	0.572746	0.328153	0.514559	0.937239	0.460148	0.439113	0.348679	0.487403	0.524859	0.242201	0.61343	0.56856	0.744785	0.303539	0.630134	0.335415	0.348088	0.209462	0.610174	0.325979	0.122677	0.116857	0.179328	0.0917102	0.329306	0.498072	0.209901	0.22388	0.241545	0.202683	0.128704	0.223003	0.207325	0.27906	0.178929	2.16029e-05	0.00040931	2.08693
ENSMUSG00000041658	Rragb	0.133336	0.254533	0.184337	0.150682	0.289618	0.445621	0.24855	0.274213	0.288288	0.543002	0.143014	0.382955	0.163815	0.35386	0.230022	0.446458	0.238669	0.848351	0.0716134	0.0249689	0	0	0.226328	0.159034	0.08127	0.218565	0.162813	0	0.0660993	0.0730957	0	0.136444	0	0	0.0227452	0.051107	2.2088e-05	0.000416109	4.34232
ENSMUSG00000001444	Tbx21	0.0720079	0.146776	0.251998	0.33923	0.397067	0.394502	0.409457	0.378362	0.291793	0.314207	0.165894	0.27811	0.31607	0.230332	0.423594	0.302096	0.386749	0.536004	0.171944	0.112409	0.262969	0.252032	0.0875141	0.0920535	0.141298	0.232712	0.141666	0.02164	0.13417	0.127756	0.208381	0.178056	0.109224	0.0710234	0.16386	0.276178	2.23191e-05	0.000419525	2.02315
ENSMUSG00000071890	Mroh9	0.239366	0.203354	0.179536	0.357355	0.121615	0.0492233	0.03404	0.0662496	0.0866468	0.0746446	0.0344897	0.0925223	0.105123	0.148955	0.129805	0.0538341	0.0535823	0.0557129	0.0178703	0	0	0	0	0	0	0	0	0	0	0	0	0	0	0	0	0	2.25686e-05	0.00042153	2.27608
ENSMUSG00000099242	Obox4-ps3	0.164562	0.166211	0.859673	0	0	0	1.667	0.93328	3.66138	1.97014	1.25323	1.98553	0.994586	0.691819	2.37974	4.05322	2.92574	1.05238	1.88751	2.42692	1.93353	3.10614	2.34981	3.57123	4.11697	3.54022	4.9127	2.70572	3.47519	4.39023	3.7579	3.98592	3.70267	2.61491	1.78476	3.06266	2.26188e-05	0.000421813	0.431897
ENSMUSG00000020788	Atp2a3	1.4705	2.72656	2.89676	3.54865	5.04441	2.74839	2.9813	1.36019	1.67245	1.56007	1.55574	2.0369	1.65443	3.12048	1.43744	1.43158	2.10816	3.38535	1.28516	1.01917	0.888183	0.849363	1.46962	1.01837	1.02166	0.620397	0.791856	0.911569	0.699047	1.09883	1.04254	0.721425	1.08255	1.12648	1.43652	1.24754	2.2706e-05	0.000422533	2.33163
ENSMUSG00000086332	4930480G23Rik	3.06926	1.96633	3.10217	1.29529	1.51923	1.54234	0.90079	0.874138	1.2493	0.857953	1.99932	0.909448	1.77198	1.53298	1.70136	1.38392	1.23368	1.19486	4.80733	6.67449	6.21229	4.67846	3.71857	3.34263	1.9794	2.34213	3.33652	1.58316	2.71784	3.12584	2.31478	2.90897	2.79933	3.24082	2.61996	3.15976	2.3881e-05	0.000440313	0.456519
ENSMUSG00000052684	Jun	39.798	44.2914	108.879	50.7248	12.9183	31.2188	72.9338	80.1081	68.6674	22.4161	52.2038	58.1935	49.0752	83.3973	53.2136	14.9176	37.9787	42.629	14.4589	13.9004	14.8557	5.26945	8.93073	23.4804	41.6467	11.4615	10.6707	23.5833	12.7506	12.1439	23.7165	30.2991	29.2536	15.3144	19.615	11.6594	2.41942e-05	0.000445143	2.85924
ENSMUSG00000055254	Ntrk2	2.46848	0.618751	0.970327	0.532132	1.9408	1.32934	1.34449	1.21466	0.734353	2.79989	1.64618	1.8842	0.943872	0.952386	1.02122	4.3555	2.63837	2.094	0.288732	0.0996414	0.200166	0.284213	0.778284	0.179317	0.299517	0.324463	0.106533	0.0973971	0.155932	0.477482	0.273157	0.220364	0.349207	0.42619	1.22402	0.350433	2.54115e-05	0.000462965	4.80663
ENSMUSG00000052397	Ezr	4.10988	7.68201	5.90532	6.49304	7.6166	7.28844	4.49797	4.03582	5.08487	4.30549	4.9319	4.67275	5.3422	11.9064	4.84127	5.31237	5.69497	11.9277	4.5995	3.80283	2.81108	2.7078	2.81939	2.63474	3.03867	2.3082	2.92474	4.01235	2.29859	2.53915	2.46728	2.74536	3.81434	3.16117	2.25051	3.95507	2.66624e-05	0.00047873	2.03402
ENSMUSG00000078763	Slfn1	0.131716	0.570163	0.296209	0.588534	0.945366	0.486091	0.505151	0.818147	0.799751	0.584334	0.454493	0.457039	0.577469	0.420841	0.885291	0.591174	0.913216	0.489596	0.559629	0.308071	0.393055	0.201401	0.209789	0.220738	0.161314	0.60845	0.226397	0.177595	0.236304	0.262328	0.228278	0.271008	0.179653	0.170234	0.196379	0.472606	2.67419e-05	0.000479126	2.06848
ENSMUSG00000075044	Slc22a29	1.2577	1.12816	0.389346	0.348949	1.6132	2.16249	2.27116	1.06544	1.02474	3.11601	2.20077	2.31446	3.14889	1.78863	1.90916	2.86712	1.37205	1.44882	0.340493	0.621762	0.422073	0.876791	1.99575	0.110731	0.416871	0.282562	0.180295	0.137868	0.356072	0.404455	0.720307	0.668643	1.48527	0.909306	0.422944	0.655181	2.88154e-05	0.000507389	2.8551
ENSMUSG00000053560	Ier2	43.0316	50.0665	79.0348	84.9463	30.9466	36.0336	92.1787	101.481	137.915	45.8873	102.917	117.5	33.8922	86.5971	35.2742	32.0949	79.349	62.0941	27.1229	20.8409	32.8642	13.4408	17.0025	28.1263	35.6006	20.9693	23.1681	39.7937	30.6794	22.0341	26.7575	33.3292	29.1532	21.6823	22.2723	20.9403	2.93991e-05	0.000516485	2.68635
ENSMUSG00000091059	Vmn2r14	0.0379447	0.0212898	0.0155473	0.0197568	0.0269409	0.025192	0.0365914	0.0126191	0.009036	0.03128	0.0215966	0.0493289	0.0104604	0.0347415	0	0.0399622	0.0392134	0.0481054	0.0285769	0.0199698	0	0.0822122	0.0564269	0.0295094	0.0813915	0.122652	0.159973	0.110731	0.105126	0.0738539	0.139281	0.11653	0.0780594	0.0927718	0.122755	0.0974107	2.97447e-05	0.000521152	0.316107
ENSMUSG00000114711	Gm47759	0.221728	0.141992	0.0636026	0.109561	0.240685	0.134175	0.210987	0.135473	0.35729	0.0786795	0.141085	0.232761	0.0783864	0.174144	0.126384	0.123737	0.0985701	0.208804	0.176172	0.0263381	0.144435	0.0476324	0.0496177	0.104394	0.026705	0	0.138535	0.0490505	0.0442262	0.0497039	0.0737419	0.0224338	0	0.020133	0.0232249	0	3.00223e-05	0.000524253	2.88861
ENSMUSG00000111166	Tpi-rs4	0.103461	0.314726	0.154664	0.192229	0.1789	0	0.350558	0.253597	0.623019	0.383117	0.176447	0.078686	0.0898783	0.3277	0.0945157	0.275387	0.276375	0.0951968	0.367086	1.24725	0.305803	0.0893944	1.02387	0.589025	0.702062	0.808628	0.502165	0.272626	0.570807	0.720411	0.618682	0.925692	0.467177	0.377171	0.522218	0.876497	3.06839e-05	0.000532242	0.36121
ENSMUSG00000060317	Acnat2	73.0355	35.8488	66.2592	21.2692	37.5436	72.2712	183.205	247.559	228.511	265.867	205.195	215.887	222.804	293.062	188.177	158.292	218.898	180.443	33.8431	41.6237	45.9676	40.2606	51.1533	33.7554	60.598	70.5701	28.3486	32.008	36.1931	72.3101	34.2824	46.2356	23.929	89.0118	48.2728	58.4344	3.10524e-05	0.000536492	3.44135
ENSMUSG00000010660	Plcd1	1.18739	0.451163	0.589895	1.59241	1.18672	1.17204	0.586398	0.664651	0.330151	0.859933	0.521741	0.517884	0.523633	0.853676	1.16079	0.563024	0.684611	0.948977	0.220296	0.251384	0.378699	0.267856	0.622468	0.428882	0.482781	0.154665	0.373737	0.512084	0.352785	0.337352	0.30745	0.424027	0.119329	0.320296	0.305397	0.45043	3.14197e-05	0.000541424	2.28134
ENSMUSG00000037437	Adam32	0.437173	0.435453	0.0954422	0.394077	0.206423	0	0.405635	0.0808239	0.409065	0.117966	0.202303	0	0.488683	0	0	0.137207	0.0241343	0.435528	0.258806	0.0252482	0.419839	0.707906	0.654004	0.52775	1.70306	0.663199	1.01842	2.1737	1.26806	1.22723	1.05024	0.80244	0.82153	0.580645	1.65303	1.06645	3.21082e-05	0.000549995	0.232825
ENSMUSG00000028195	Ccn1	11.0027	8.07642	29.9669	26.8668	9.94168	13.8776	19.2472	29.775	35.3105	15.0958	26.8223	24.8381	12.3746	24.5686	10.1783	15.4309	18.2334	26.8744	6.39247	6.12201	8.18911	7.87879	9.35987	5.5446	13.7691	7.53671	9.38999	9.2755	11.9032	6.16789	6.76943	10.4743	12.9686	11.9612	9.2758	9.95728	3.43967e-05	0.000581178	2.20014
ENSMUSG00000071068	Treml2	0.254761	0.610441	0.373584	0.383026	0.81432	0.556318	0.471647	0.306676	0.453529	0.190724	0.220592	0.309404	0.554917	0.456043	0.334383	0.233541	0.374695	0.411384	0.264573	0.220101	0.223912	0.228354	0.216582	0.232694	0.278474	0.299818	0.0860251	0.0921284	0.113074	0.125079	0.25553	0.188791	0.0852222	0.114051	0.213057	0.319311	3.44341e-05	0.000581222	2.05523
ENSMUSG00000104616	Gm6069	0.196983	0	0.294457	0.180953	0.678033	0.314089	0.499276	0.158946	1.00939	0.904987	0.499248	1.33301	1.01887	1.23897	0.709895	0.863781	1.75099	1.79383	1.73441	2.71622	1.54056	1.85508	1.40099	0.74206	2.46068	0.67579	0.946149	2.71336	1.38358	1.18048	1.99305	3.01544	1.77156	2.12546	2.94732	1.09536	3.47585e-05	0.000584638	0.416308
ENSMUSG00000017400	Stac2	0.0771698	0.305925	0.225949	0.18193	0.302477	0.0952297	0.197548	0.256334	0.100571	0.278837	0.0834034	0.089497	0.16947	0.288157	0.0896875	0.121504	0.155478	0.197594	0.0691405	0.0723245	0	0.0506826	0.0703967	0	0.0947113	0.0850971	0.132951	0.0696841	0.061672	0.051402	0.100592	0.0318286	0.0526988	0.0714195	0.115341	0.141127	3.56745e-05	0.000596199	2.53075
ENSMUSG00000030657	Xylt1	0.178644	0.33885	0.197089	0.220907	0.307747	0.212879	0.149011	0.140955	0.0979728	0.0793591	0.134692	0.268071	0.189648	0.142881	0.102142	0.124269	0.140147	0.175282	0.0954172	0.0953286	0.173404	0.082331	0.108851	0.0729639	0.110972	0.0511767	0.094539	0.0226918	0.0400782	0.0685491	0.0802652	0.103415	0.0574337	0.0642353	0.0864434	0.114433	3.75685e-05	0.00062069	2.10213
ENSMUSG00000032899	Styk1	1.18494	1.24761	0.737795	1.14565	0.936122	0.571261	1.56927	0.669809	0.732261	0.669513	1.45316	1.10028	0.887818	0.619913	0.644287	0.290267	0.49475	1.59604	1.72396	2.01195	0.874098	1.28793	0.754315	1.47658	4.92023	4.96479	3.30325	8.45192	7.17373	4.72692	5.19348	7.74239	3.62105	4.93282	3.21036	6.39904	3.77528e-05	0.00062334	0.227443
ENSMUSG00000042216	Sgsm1	1.20369	1.21953	0.764005	1.00966	1.5555	0.835173	1.40245	0.846923	2.83569	2.3785	1.52554	2.918	1.28863	1.49746	1.31997	1.32889	1.32065	1.30438	0.88686	0.823682	0.626981	0.543443	0.418207	0.511959	0.32571	0.544855	0.823785	0.948937	1.06314	0.870533	0.862714	0.619936	0.569795	0.410632	0.555359	0.73378	4.01237e-05	0.000654167	2.18731
ENSMUSG00000091304	Speer6-ps1	1.25148	1.38332	1.25909	1.63973	1.21507	1.96053	0.91597	2.34841	1.65294	0.477425	0.626079	1.02666	0.988609	1.93311	1.74889	0.992802	0.611699	0.667461	3.12106	3.13587	2.4713	3.3253	3.7917	4.38818	6.51793	5.72551	4.95804	3.16065	1.80751	2.40807	3.49074	2.40582	2.43511	2.66402	9.82414	2.40675	4.13469e-05	0.00067037	0.333628
ENSMUSG00000026077	Npas2	3.76816	2.00906	3.82028	3.74873	6.43175	3.99252	10.6473	6.60739	9.75285	13.021	6.90234	9.42486	5.96904	7.02525	6.9241	7.29054	11.1241	10.829	4.00815	3.83559	1.2068	1.19674	1.88632	3.27499	2.29479	2.6763	3.4544	5.49079	5.62494	4.22825	3.71503	1.47018	1.80975	3.50247	3.45761	5.10434	4.76286e-05	0.000746228	2.22002
ENSMUSG00000066000	Zfp979	0.1007	0.0642113	0.180476	0.133494	0.186373	0.146352	0.111582	0.0579863	0.070928	0.0435661	0.0839684	0.0811137	0.180793	0.139648	0	0.11782	0.0749151	0.106058	0.201796	0.109102	0.325081	0.511674	0.86209	0.178961	0.50435	0.225257	0.181912	0.191522	0.202126	0.50067	0.697628	0.794202	0.908037	0.497889	0.28682	0.569002	4.79178e-05	0.000749409	0.242638
ENSMUSG00000066191	Anks6	0.435566	0.665317	0.624956	0.757234	0.985827	1.11414	0.354846	0.421336	0.41457	0.384477	0.214231	0.476338	0.917243	0.749891	0.559744	0.496468	0.452147	0.598806	0.182724	0.369365	0.147304	0.306039	0.26967	0.395953	0.475254	0.320205	0.100401	0.307014	0.444346	0.229524	0.222191	0.302465	0.335112	0.258811	0.174397	0.311439	4.80916e-05	0.000751225	2.06186
ENSMUSG00000093877	Olfr1348	1.2539	0.782268	2.47621	0.711641	1.85391	1.08083	1.65527	1.25063	1.15797	0.91155	0.981836	1.05523	0.895739	2.02969	0.741011	1.06087	1.20458	0.374272	0.170546	0.0216024	0.568068	0.537904	1.22662	0.365065	0.580992	0.851141	0.186153	0.166802	0.604644	0.227274	0.203389	0.624434	0.696803	0.713947	0.502842	0.920002	4.81343e-05	0.000751443	2.34259
ENSMUSG00000024924	Vldlr	1.43272	2.16962	1.75693	3.35881	6.46691	4.10901	4.89719	7.40849	4.71257	5.46947	5.40722	6.68962	5.51691	5.01657	4.95405	9.03373	5.93701	4.28929	2.88181	2.688	2.38636	5.3456	4.43092	1.42586	2.88019	0.895456	1.41032	1.04887	1.40661	1.60048	2.23836	2.86866	3.48262	1.70313	1.6439	2.17154	4.84133e-05	0.000754443	2.08489
ENSMUSG00000028445	Enho	33.5722	48.9421	39.1332	28.6547	20.164	27.2933	21.7064	14.9897	37.1822	17.1624	35.1477	28.461	22.0923	35.4562	18.6118	18.1273	12.947	12.3898	16.5758	18.4299	29.9668	2.22246	1.38886	14.3301	2.54233	21.609	13.5388	18.5536	23.8086	7.01439	9.86672	3.9352	3.51962	4.13122	10.3548	5.63877	5.00176e-05	0.000773434	2.27566
ENSMUSG00000078672	Mup20	5.58543	8.62181	7.24456	1.52965	6.1324	14.052	68.0548	33.1022	72.7564	69.6066	72.5076	55.6912	83.1894	102.483	75.9465	95.8143	75.3316	79.9086	414.079	449.073	90.9755	1945.59	1378.31	299.091	3791.18	8879.33	5494.28	10610.8	5350.39	9529.17	5607.36	3334.8	2515.12	5682.46	10099.5	5547.68	5.19453e-05	0.000795224	0.0114486
ENSMUSG00000024521	Pmaip1	1.42679	1.66575	1.95398	1.3273	2.05641	0.784943	0.835598	1.10074	0.787846	1.00286	0.878769	0.717382	1.40152	0.725727	1.4145	0.526677	0.667483	0.98714	1.19188	1.05933	0.73231	0.472927	0.535728	0.407707	0.456412	0.656812	0.406569	0.356745	0.477366	0.42461	0.431336	0.547451	0.277123	0.317294	0.660581	0.386486	5.3194e-05	0.00080817	2.06777
ENSMUSG00000061825	Ces2c	2.52964	1.97182	4.25412	0.834446	1.60043	3.22115	6.85728	8.91709	13.6381	17.0551	10.8785	12.4533	6.9556	5.95188	5.35473	17.8759	15.9449	18.1986	8.51831	6.14856	4.13612	33.6994	37.7916	10.3672	23.9978	20.5255	21.5598	34.3305	23.4442	35.4507	18.681	22.5249	25.7874	21.9208	17.4592	21.0563	5.44959e-05	0.000822676	0.398794
ENSMUSG00000115098	Gm49134	9.05754	13.4934	9.96369	7.58538	5.27262	6.66689	8.02816	3.13917	3.80531	3.03661	8.85489	7.05351	3.80748	4.06579	5.9555	4.84903	7.39445	7.02702	4.84015	4.07002	2.72115	3.80173	1.4658	5.25097	2.1541	0	2.65252	4.26049	4.78561	2.31219	1.39403	3.61276	3.52616	5.15339	2.76887	1.01835	5.62823e-05	0.000843781	2.13407
ENSMUSG00000078689	Mup6	0.121221	0	0.180947	0	0	0	0.126808	0.29708	0.168654	0.279381	0.236543	0.276012	0.104979	0.0793291	0.221289	0	0.107876	0	0	0.279639	0	0.640449	0.435746	0	1.45386	0.946069	1.50119	1.70215	0.559912	1.08919	0.921707	1.10414	1.0417	1.23201	0.631412	0.495274	5.71873e-05	0.000853911	3.17493
ENSMUSG00000115170	Vmn1r38	0.310459	0.161596	0.321523	0.151017	0.2574	0.288965	0.844559	0.677705	0.742249	0.992289	0.741752	0.685205	0.827057	1.12716	0.593762	0.620599	0.828987	0.654082	0.246498	0.193506	0.329954	0.170576	0.26373	0.205472	0.263309	0.236486	0.0622998	0.168098	0.0752576	0.271216	0.256165	0.272313	0.122905	0.521581	0.138813	0.492406	5.93577e-05	0.000880012	2.52328
ENSMUSG00000039519	Cyp7b1	4.15803	7.0799	7.38604	2.0757	2.91463	3.23065	9.37485	7.44935	17.5357	16.7435	14.191	12.9883	7.93332	6.39406	6.78544	15.6194	16.4078	12.0932	28.4484	27.0132	29.0564	21.9626	16.8534	19.602	48.1864	143.215	103.942	176.69	93.021	65.7374	54.2247	54.3629	52.5271	65.5582	79.1003	63.8919	5.99406e-05	0.000886393	0.148996
ENSMUSG00000026610	Esrrg	1.24784	1.04962	1.90768	1.43212	2.55516	1.96864	2.37066	3.67203	2.63372	3.36175	4.97517	3.40774	2.19249	3.53912	4.11004	4.197	3.56918	3.49017	0.95894	0.881551	1.35181	0.482914	0.380101	0.855876	1.64389	0.987407	1.99195	1.54861	1.95277	1.43388	1.8742	1.51423	2.45247	1.96454	0.539593	2.89916	6.30461e-05	0.000920827	2.00981
ENSMUSG00000108191	Gm29803	1.68163	1.97174	1.25089	0.76582	1.1978	1.10804	2.12225	1.56877	2.61774	0.255749	1.87921	2.50568	2.14986	1.16789	1.2501	2.19404	1.23626	1.01041	0.73325	0.255077	0.543875	1.19169	0.492713	0.787144	0.53542	0	0.802716	1.43261	0.434035	1.42062	0.935626	0.89811	0.502138	1.19676	0.692464	0.25678	6.45044e-05	0.000938446	2.13056
ENSMUSG00000021228	Acot3	84.7189	53.7127	87.135	69.1988	199.42	249.891	100.33	211.073	65.0145	142.607	110.591	156.131	174.488	172.854	134.888	182.412	127.275	188.693	45.168	19.7795	61.5968	132.388	103.761	28.1112	110.036	25.3857	25.1634	13.3958	28.8987	55.0526	68.4665	134.06	58.6198	84.3337	75.1355	97.4435	6.46387e-05	0.000939875	2.15156
ENSMUSG00000116472	Gm49421	0	0	0	0	0	0	0	0	0	0	0	0	0	0	0	0	0	0	0.298136	0.314398	0	0.296966	1.21199	0.32249	1.31731	0.581396	0.98273	0.577074	0.786406	1.45785	0.285886	0	0.309879	0.482931	0	0.631188	7.03751e-05	0.001007	0.478364
ENSMUSG00000089943	Ugt1a5	63.5259	67.0857	41.9082	11.347	51.2721	58.0951	151.43	116.796	104.759	129.659	113.691	143.379	115.951	96.7067	103.945	107.211	124.333	107.312	20.1212	13.1157	3.63955	74.1017	92.9941	65.0424	64.5538	20.3188	16.8558	31.8526	41.7206	68.0153	72.1567	50.9319	69.7057	26.6364	34.6836	52.0411	7.32792e-05	0.00104169	2.08727
ENSMUSG00000063535	Zfp773	1.35848	2.3213	1.62807	1.55424	1.4072	0.60317	2.42492	0.807706	2.89455	2.73834	1.79632	3.26308	0.621464	1.01353	0.748248	2.19403	2.29872	1.5763	1.42585	0.864394	0.816555	0.305879	0.369427	0.584551	0.262882	0.9637	0.789832	0.95703	1.38387	0.846187	0.652966	0.570363	0.506809	0.47218	0.54512	0.964312	7.5949e-05	0.00106824	2.3528
ENSMUSG00000001665	Gstt3	51.3932	67.0848	56.3999	73.0102	75.3211	52.6092	130.682	56.8427	165.299	178.705	142.006	206.119	87.9952	104.259	148.702	122.92	149.65	108.203	72.9807	50.46	48.1907	59.4504	70.8025	59.0933	39.4285	26.0213	43.9882	31.4886	63.0932	53.6588	54.1367	53.0909	57.6762	51.8938	35.141	56.5993	7.67853e-05	0.00107801	2.13246
ENSMUSG00000050671	Ism2	0.425031	0.492355	0.336449	0.993349	1.09194	0.392431	0.36239	0.187423	0.668728	0.354024	0.331534	0.369723	0.0621906	0.307787	0.307108	0.318439	0.259483	0.533797	0.344768	0.180226	0.141116	0.124186	0.0860986	0.0922093	0.0231686	0.145695	0.0465267	0.0212914	0.188797	0.230437	0.0410125	0.0583919	0.263228	0.069875	0.0201513	0.0679295	7.8729e-05	0.00109789	3.63347
ENSMUSG00000043924	Ncmap	1.53214	1.93954	1.51945	0.657692	0.533213	0.808166	1.72947	1.98105	2.94695	3.02194	3.6362	5.13923	1.21047	2.44699	0.81028	5.69858	3.74091	2.21714	0.856696	0.514845	0.662129	0.387629	0.278438	0.334949	0.545141	0.269821	1.39314	0.526573	0.917768	0.663479	0.36544	0.226476	0.476679	0.440097	0.11674	0.0835723	7.87489e-05	0.00109789	4.58843
ENSMUSG00000095576	Fmo6	0.0623994	0.0373846	0.0275171	0.088074	0.0814415	0	0	0	0	0.0685462	0.0807657	0.0848769	0.0965296	0.0781657	0.0680183	0.0329357	0	0.0340988	0	0	0	0	0	0	0	0	0	0	0	0	0	0.030197	0	0	0.0265892	0	7.90608e-05	0.00110106	4.91089
ENSMUSG00000075551	Cyp3a41a	411.201	392.764	362.765	50.2103	200.622	120.825	297.143	1851.92	2029.93	2057.69	1393.65	1905.62	429.376	426.813	398.817	1363.99	2122.38	1076.05	0.715874	0.524975	2.55639	2.18964	2.41581	1.43078	2.48723	1.11327	0.162881	0.630896	0.188357	0.443026	0.230347	0	0.0992214	0.377029	0.280292	0.311363	8.07619e-05	0.00111997	1045.45
ENSMUSG00000024486	Hbegf	1.75995	2.2327	3.13427	3.6433	2.01667	1.45097	1.88892	0.995764	1.55597	1.24309	1.24228	1.99459	0.925431	1.35509	0.838796	0.830427	0.928709	1.40146	0.763209	1.17358	0.62329	0.45954	0.557135	0.98165	0.718059	0.613823	0.471668	0.363964	0.685183	0.621814	1.02123	0.769636	0.743027	0.630582	0.570627	0.820812	8.15183e-05	0.00112866	2.33845
ENSMUSG00000024694	Keg1	4.54094	9.01556	8.4599	7.19458	11.9519	13.7631	24.2728	18.4396	56.0247	36.8327	21.5208	30.6813	10.814	21.4036	9.04678	29.2148	26.5948	28.7453	52.4677	43.9498	32.7268	41.6266	58.1123	21.3284	51.8226	55.4223	45.2085	181.874	84.7581	86.5003	56.1095	79.0249	114.18	51.5229	43.9621	64.4884	8.346e-05	0.00115065	0.316301
ENSMUSG00000045776	Lrtm1	1.08825	2.37007	0.811188	0.852562	1.53668	0.591808	1.16965	0.687843	2.45293	5.30973	1.92699	3.74176	1.82748	1.08038	2.70073	3.28143	2.68756	0.984543	0.193916	0.198202	0.249091	0.42089	0.69459	0.830018	0.0929811	0.52872	0.492966	0.268645	0.520813	0.756535	0.518594	0.248975	0.567372	0.555147	0.159069	0.500217	8.59393e-05	0.00117801	4.50208
ENSMUSG00000046160	Olig1	2.32091	1.28209	1.57245	4.10711	2.11738	2.41064	1.57358	1.80813	1.04358	1.04532	1.3278	1.07914	0.392559	1.34099	1.01208	1.08023	1.07604	2.05427	2.62784	2.64394	2.50511	9.8542	11.4111	5.09124	4.82561	1.7978	3.4085	2.59322	2.83397	4.23766	5.28785	5.85032	9.38696	4.83685	4.19666	4.50018	8.62175e-05	0.00117941	0.325914
ENSMUSG00000056148	Rdh9	165.119	164.069	129.542	125.621	131.791	133.866	68.4459	67.668	74.9208	46.1501	83.2035	62.3502	67.2273	79.1321	60.3369	90.5979	60.9228	69.5998	69.27	59.0986	102.029	38.8171	56.3814	79.8871	29.7242	32.8951	35.2258	20.1666	37.4136	24.7263	41.9176	36.4032	31.4993	48.9981	40.2831	55.1321	9.17496e-05	0.00123618	2.00098
ENSMUSG00000030364	Clec2h	0.376472	1.1357	0.596218	1.22752	0.789428	0.254192	1.48535	0.328794	2.40164	0.972535	2.90929	1.32628	0.429843	0.441587	0.424814	0.640899	1.05527	1.77589	3.76975	1.90543	2.33116	3.54786	3.15757	2.58132	2.06764	1.79455	2.66347	8.35179	9.0286	9.37068	3.67122	3.50669	2.52225	5.30609	3.56163	2.12973	9.2717e-05	0.00124702	0.260592
ENSMUSG00000037406	Htra4	0.386425	0.62115	0.747969	0.260911	0.0964739	0.0910103	0.259901	0.253813	1.2274	0.614389	0.42467	0.748615	0.121571	0.118127	0.354885	0.647296	0.520773	0.283465	0.0687606	0.13087	0.0551686	0.067044	0.0757269	0.132775	0.0752044	0.0734856	0.226015	0.0684539	0.110571	0.0982377	0.048077	0.0684774	0	0.0614539	0.0295442	0	9.3692e-05	0.00125586	5.59684
ENSMUSG00000021125	Arg2	0.758383	0.907736	0.733324	0.674079	1.28593	0.766604	0.607151	0.514671	0.423897	0.41619	0.345506	0.308045	0.856912	0.521714	0.662409	0.559066	0.360787	0.165095	0.519658	0.333148	0.221969	0.0387996	0.12145	0.340309	0.435115	0.509787	0.174444	0.159657	0.283756	0.236099	0.462399	0.255809	0.202757	0.3284	0.303882	0.0852426	9.47051e-05	0.00126544	2.168
ENSMUSG00000115171	Gm48943	0.94769	0.949033	0	0.394648	0.349851	0.28327	1.44284	0	2.17927	1.99251	1.94959	1.32466	1.07326	1.10844	1.38019	1.32509	0.687524	0.991114	1.21702	0	0	0	0	0	0	0.454336	0	0.344016	1.04643	0	0.440593	0.318128	0	0	0	0	9.87737e-05	0.00130651	2.58894
ENSMUSG00000109975	Gm19196	2.07816	1.97085	2.13713	2.16016	2.02684	1.17245	1.24693	1.4207	2.11487	1.35194	1.31129	0.882496	0.314389	0.617407	2.76522	2.73303	0.325457	0	0.358708	0.269853	0.653656	1.00749	0.645985	1.3832	0.566518	0.754913	0.56633	0.252344	0.229604	0	0.247401	0	0.386393	0.262138	1.05725	0	0.000100537	0.00132112	3.08146
ENSMUSG00000019577	Pdk4	17.9232	11.2736	51.1456	7.63852	18.4335	50.0386	25.1226	49.6301	9.6594	28.7062	19.8778	25.813	62.3234	44.3598	32.1288	30.6441	22.5022	45.2603	4.19272	4.08706	6.75213	9.58058	10.6326	6.90559	21.3775	5.67779	7.9725	8.53595	12.8408	13.1052	15.7629	16.6373	11.806	14.5514	14.8026	21.2855	0.000104627	0.00136114	2.67537
ENSMUSG00000052133	Sema5b	0.347341	0.311177	0.61717	0.36216	0.676443	0.99702	0.210953	0.620338	0.70516	0.385153	0.382874	0.243501	0.892642	0.91912	1.53884	1.19885	0.825307	1.63719	0.599357	1.35227	2.55581	1.80779	3.49249	0.769837	1.91646	2.56283	1.74327	1.94328	0.97433	2.54561	2.11802	2.56682	5.7981	3.21849	0.639829	3.56753	0.000105609	0.00137023	0.320402
ENSMUSG00000025185	Loxl4	5.15739	6.61874	5.32964	7.43055	18.9661	6.67207	8.61327	4.01299	11.6355	6.92501	4.01668	6.88763	2.32561	3.8356	1.95721	3.18255	6.8661	8.13512	3.57712	3.17445	1.56228	1.34862	1.20693	3.67188	1.45179	1.90659	1.08053	1.08295	2.47387	1.28599	1.7379	1.2192	1.19019	1.70655	3.22073	2.25825	0.000106598	0.00137978	3.37264
ENSMUSG00000023963	Cyp39a1	16.8726	16.0532	28.6307	15.5347	27.0069	41.1533	55.0274	43.2809	46.7834	52.3557	70.3215	65.4592	81.6892	83.1095	84.6386	26.9349	46.557	25.7917	9.83251	9.0631	10.6821	13.344	19.1717	19.8264	27.442	12.0948	14.7337	18.7341	26.7748	15.5338	27.3178	19.3791	11.9297	20.9876	32.5771	18.9997	0.000109281	0.00140234	2.5187
ENSMUSG00000053168	9030619P08Rik	2.43864	3.3392	3.14315	0.537451	3.78398	9.9855	60.0234	80.8724	112.8	114.534	116.892	182.815	59.1581	60.0658	74.5506	97.4302	103.305	78.8961	1.02516	1.06831	1.97275	1.54061	2.12754	0.36401	2.85474	1.005	3.43279	4.85086	2.47098	4.55228	4.86522	4.1209	3.81783	5.68384	0.929176	9.47785	0.000115861	0.00146989	20.7367
ENSMUSG00000049685	Cyp2g1	1.62842	4.09595	1.36419	1.92734	1.51459	1.08896	4.01285	1.47541	7.27747	7.85321	8.20225	10.1842	1.47581	1.77203	2.12279	7.06007	9.59738	4.00223	0.538802	0.478055	0.824943	0.750892	0.235296	0.278518	0.0949864	0.142175	0.97164	0.193699	1.44635	0.171638	0.301225	0.308103	0.289428	0.675146	0.648328	0.890981	0.000115952	0.00147033	8.29582
ENSMUSG00000001103	Sebox	0.248009	0.252306	0.0743095	0.133498	0.329681	0.271375	0.44407	0.548374	0.574962	0.530583	0.571417	0.343098	0.290563	0.421721	0.350682	0.488407	0.593452	0.307882	1.10697	1.15156	0.295325	0.345778	0.437611	0.634655	1.83174	1.42212	0.743524	1.15769	0.641363	0.627532	0.952243	0.739868	0.516794	0.768589	0.725435	1.00811	0.000116098	0.00147146	0.44843
ENSMUSG00000075133	Olfr1170	0.564065	0.281482	0.471787	0.2335	0.152515	0.267749	0.498609	0.192788	0.491282	0.291899	0.279972	0.232232	0.340905	0.372209	0.41165	0.21196	0.179145	0.514867	0.0668634	0.271913	0.0403768	0.0627271	0.25061	0.172266	0.206344	0.0322061	0.0824353	0.156165	0.262065	0.132135	0.0939742	0.182381	0.400677	0.216906	0.234852	0.0706742	0.000116415	0.00147397	2.04002
ENSMUSG00000033316	Galnt9	0.040779	0.0623964	0.0916738	0.114916	0.170827	0.0505493	0.0174798	0.0674416	0.035338	0.0383299	0.0354201	0	0	0.0867744	0.0754832	0.0712852	0.0364617	0.0378516	0	0.0381126	0	0	0.0370653	0.0390103	0	0.0180692	0	0	0	0	0	0	0	0	0.0174938	0	0.000116813	0.00147693	5.1844
ENSMUSG00000021338	Carmil1	2.49921	2.14302	2.1972	3.27638	3.06151	1.69748	1.68597	0.88333	3.60903	2.32694	2.02858	1.75007	1.76916	4.13472	1.97287	2.67184	1.65484	2.71833	2.00349	2.82701	2.16397	3.9025	3.59797	3.16794	4.38987	6.49945	6.75625	9.21388	13.1008	6.01576	12.0792	11.2384	10.6097	5.6638	4.70741	9.41288	0.000118142	0.00149085	0.358589
ENSMUSG00000103439	Gm7019	0	0	0	0	0	0	0	0	0.299842	0	0	0.260893	0.299461	0	0	0	0.324323	0	0.307502	0	1.64518	0.339954	0.850729	0.354158	0	0.352264	0.575326	1.03513	0.292803	1.68067	0.674631	0.325472	0.364821	0.652485	1.00027	1.12046	0.000119085	0.00149766	0.328318
ENSMUSG00000052837	Junb	82.1304	120.246	157.684	90.5635	34.0659	29.867	113.582	72.8983	101.908	43.0147	74.1121	91.0257	30.8922	56.1566	25.9061	32.2963	47.2765	57.0002	34.7414	46.1456	38.1255	12.1344	14.3746	17.016	33.9175	30.9676	22.2992	31.4779	26.0552	20.5166	21.9148	35.1855	28.5701	22.9763	24.7941	17.5206	0.000121819	0.00152104	2.63325
ENSMUSG00000042589	Cux2	34.246	41.1183	37.0399	59.4906	56.57	36.6201	19.0571	36.6987	16.7732	24.0473	23.5192	39.701	13.0558	19.4835	12.5427	18.2352	14.1555	20.292	35.1218	19.0991	31.698	10.6261	7.87535	8.37027	9.01891	9.78946	7.61661	3.0696	5.63627	7.79477	7.59154	6.47436	6.58063	5.81395	13.9519	11.0555	0.000130112	0.00159856	2.52262
ENSMUSG00000112368	Gm49376	3.54435	2.32355	1.75915	2.90596	2.84047	3.50887	1.22399	1.87345	0.811884	2.38836	0.572908	1.66755	2.44267	1.30056	3.82717	1.62724	1.29875	3.27092	0.507772	1.05872	0	0.247052	0.741232	1.9062	0.776222	2.269	1.54106	1.38853	0.675847	0.982863	1.6992	0.932294	0.609994	0.599411	0.717847	1.06498	0.000134138	0.00163433	2.21172
ENSMUSG00000102742	Pcdhga11	0.0444863	0.0908322	0.0497478	0.041287	0.116775	0.0919052	0.0953565	0.130611	0.0971745	0.0834515	0.115768	0.121177	0.117534	0.165119	0.0622998	0.120881	0.160039	0.187442	0.0601503	0.104494	0.111154	0	0.0613104	0.0213955	0.0442118	0.0196951	0.0219703	0	0.0713346	0.0595447	0.0388146	0.0920407	0.0402232	0.0661078	0.0571939	0.06435	0.000134214	0.00163433	2.02559
ENSMUSG00000072849	Serpina1e	382.02	367.396	675.948	58.3395	9.84337	8.80316	189.652	22.7292	520.593	55.4534	391.713	83.8373	87.7119	252.125	109.853	112.303	80.288	30.3811	2062.94	4262.33	3119.78	337.947	221.283	710.592	1626.35	10694	4570.37	7513.99	9462.35	3897.51	3768.88	1710.75	1305.93	2274.91	8476.13	3398.64	0.000136605	0.0016532	0.0495427
ENSMUSG00000024190	Dusp1	44.9513	97.7917	96.8506	45.6982	62.7221	125.561	174.151	265.768	110.359	89.439	120.848	131.708	144.672	183.362	180.481	59.9615	119.727	94.5513	44.7763	34.6783	40.7089	23.4828	53.1591	48.5538	64.9686	30.6273	31.1386	57.1694	54.226	39.8705	72.1328	84.8481	97.0759	70.8634	71.755	61.6599	0.000142312	0.00170663	2.18867
ENSMUSG00000115021	Vmn1r173	0.0780428	0.116513	0.047259	0.0394993	0.0833986	0.0491464	0.0555999	0.0717932	0.0658231	0.111679	0.0134757	0.0753718	0.0190311	0.0408939	0.0620212	0.0540411	0.098465	0.0811918	0.0258177	0.0840317	0.0296795	0.0173374	0.013016	0.0499046	0.0460782	0.0220749	0.0384325	0.0259406	0.046508	0.0206254	0.0286025	0.00839198	0.0304008	0.0183305	0.018501	0.0163862	0.00014426	0.00172285	2.15392
ENSMUSG00000038508	Gdf15	3.91845	8.177	24.7502	14.0729	2.22339	10.2569	44.6527	52.2153	76.7754	46.9689	55.7354	79.2579	52.2977	81.1166	53.0577	20.1319	49.1252	33.568	14.8278	12.1397	11.0924	4.11547	5.89157	8.13984	7.33155	3.18779	3.59747	9.95975	14.2206	8.32253	6.4507	12.3472	17.3751	14.8358	12.7933	7.44319	0.000146774	0.00174888	4.06902
ENSMUSG00000021313	Ryr2	0.597321	0.655352	0.600613	1.21691	0.644242	0.520128	0.339893	0.291007	0.461533	0.160698	0.464035	0.673622	0.588224	0.57361	0.262862	0.261032	0.355072	0.51567	0.13443	0.202718	0.32727	0.111019	0.163306	0.272981	0.391969	0.185857	0.402753	0.26099	0.214538	0.298762	0.167293	0.0895674	0.162314	0.292113	0.279646	0.322664	0.00014902	0.00177321	2.14519
ENSMUSG00000098330	Gtpbp4-ps1	1.21972	0	2.68079	2.17321	0.515725	4.29902	0	2.89008	0.511986	0	0	0	1.5323	1.2494	2.13169	0.520624	0.529535	1.0755	16.6619	18.5862	20.9995	61.1912	55.4946	62.6671	172.529	83.4887	46.0728	49.1205	12.1885	26.8245	31.4274	39.3343	27.0825	62.5165	172.217	27.8936	0.00015299	0.00181055	0.0216259
ENSMUSG00000038418	Egr1	28.9839	24.7462	62.1077	71.8302	8.74732	9.58549	54.8237	74.282	128.924	31.144	73.3856	105.494	15.1567	76.6737	13.5189	7.5701	76.8877	39.7846	13.2706	13.9907	18.3561	2.80119	4.29754	5.52413	11.2878	5.45577	5.21047	23.108	17.926	8.16122	2.98198	16.9677	4.92502	2.78464	8.70949	4.13137	0.000154493	0.00182335	5.31901
ENSMUSG00000041642	Kif21b	1.95119	3.1306	3.73732	3.67445	4.61928	1.96388	1.31129	1.6535	1.45965	1.43481	1.43015	1.35827	1.78288	1.53361	2.02146	1.53109	1.02045	2.31985	1.22811	1.04567	0.960893	1.1415	0.968127	0.990237	0.904085	0.749932	0.688667	0.698309	1.18287	0.766488	0.997538	1.15991	1.07851	0.715828	1.14463	0.923571	0.000160465	0.00187768	2.18703
ENSMUSG00000020651	Slc26a4	0.038251	0.0974943	0.199463	0.244189	0.0499774	0.0314698	0.114241	0.0476482	0.0498516	0.244571	0.224818	0.399255	0.0168007	0.102025	0.0711316	0.172079	0.205512	0.241656	0.37699	0.732959	0.190621	0.456169	0.418737	0.250737	0.0563365	0.185599	0.256134	0.456757	0.622626	0.118905	0.894377	0.362872	0.480316	0.572134	0.220795	0.491752	0.000162753	0.00189808	0.356963
ENSMUSG00000024992	Pde6c	0.950865	0.928409	0.654062	1.19437	0.645821	0.378137	1.07158	0.278539	0.669358	0.877408	1.77059	1.67686	0.232583	0.864822	0.480785	0.348601	0.353427	0.306894	0.447684	0.172532	0.630437	0.0955257	0.182769	0.511261	0.15814	0.15474	0.616495	0.186869	0.297711	0.191058	0.262172	0.109886	0.0928468	0.0452944	0.0196497	0.0662404	0.000166318	0.00192735	3.22615
ENSMUSG00000038155	Gstp2	5.59768	8.12362	7.47234	12.0247	6.70899	12.1283	22.3517	23.8505	18.2918	25.798	25.9125	18.9938	52.3866	28.5139	32.9222	19.9346	56.9015	25.7434	28.5711	16.4316	24.8289	44.3693	42.3869	22.5441	51.5661	78.5105	35.1763	100.878	98.9498	98.9964	64.4638	47.3837	30.4467	95.1377	121.548	92.0065	0.000167166	0.00193267	0.368907
ENSMUSG00000034472	Rasd2	0.230313	0.319625	0.378106	0.291784	0.118163	0.153479	0.191108	0.0994033	0.0948556	0.0432856	0.355626	0.038156	0.13498	0.220231	0.0953108	0.183665	0.272755	0.124014	0.134517	0.0630298	0.0732024	0.0628135	0.0654794	0.0797048	0.0485163	0.0589685	0.06667	0	0.0528447	0.019625	0.152497	0.0920611	0.108349	0.032234	0.0559965	0.0440625	0.000167308	0.00193346	2.76304
ENSMUSG00000030278	Cidec	4.36063	3.28016	9.21334	11.8422	3.3564	7.22983	3.41108	6.70963	1.89521	2.29796	4.46109	3.04994	7.10702	5.58522	6.47523	3.8698	3.40906	4.61268	6.49595	7.61623	15.0824	8.76691	14.5462	5.86247	17.8228	10.6891	6.59612	5.01414	3.2202	20.2971	8.33622	18.0248	23.3375	10.2225	16.6851	15.3877	0.000168499	0.00194464	0.430678
ENSMUSG00000026622	Nek2	1.33565	0.812641	1.00855	1.68064	2.31322	4.84771	2.00892	1.41296	2.09181	1.18545	0.974189	0.73109	3.86115	1.85129	1.38559	1.7482	0.847202	1.84619	1.25531	1.50506	1.38819	4.18743	5.74133	1.98723	5.13886	3.21699	2.68588	2.81	4.29084	4.98034	5.09285	4.39085	2.89766	3.78125	4.97376	3.58233	0.000169573	0.0019548	0.499834
ENSMUSG00000026042	Col5a2	0.712163	0.801257	1.11946	4.42322	4.01095	3.72004	1.95984	1.43532	1.79635	1.21728	1.46127	1.3972	1.2002	2.87801	2.55187	1.09054	1.32876	1.90133	0.811794	0.542575	0.522498	0.966518	1.05083	0.873905	0.393684	0.773716	0.990198	0.782453	0.47523	0.884954	0.482387	0.432562	0.412552	0.564614	0.905971	0.583389	0.000187662	0.00211341	2.81169
ENSMUSG00000020435	Osbp2	0.545003	1.25606	0.651491	1.37812	1.60241	0.685655	0.48853	0.923785	0.652307	0.295496	1.01065	0.448297	0.425095	0.512768	1.07265	0.661536	0.793265	0.585936	0.622504	0.591924	0.596298	0.302855	0.195283	0.373506	0.313894	0.0970103	0.578919	0.119113	0.316397	0.214828	0.333986	0.463604	0.42064	0.217615	0.441657	0.39974	0.00018928	0.00212766	2.11963
ENSMUSG00000037139	Myom3	0.581636	0.672507	0.490584	0.367874	0.345826	0.114553	0.279	0.2714	0.263753	0.436946	0.239717	0.79427	0.283007	0.466378	0.932159	0.250747	0.646275	0.351529	0.10461	0.147215	0.201195	0.233618	0.10649	0.324263	0.100809	0.205945	0.39196	0.0278596	0.150965	0.195406	0.165852	0.150498	0.0425284	0.222137	0.180511	0.369893	0.000189417	0.00212766	2.34459
ENSMUSG00000030427	Lilra6	0.1512	0.0443112	0.135561	0.137764	0.209562	0.121223	0.0767179	0.0413234	0.148995	0.0924964	0.162051	0.107923	0.180511	0.108025	0.022329	0.0241549	0.0816565	0.117055	0.114856	0.122148	0.032235	0.0216202	0.0217721	0	0.0315219	0.0232484	0.0642873	0	0	0.0569803	0.0818516	0.051938	0.0289409	0.0539303	0	0.0789098	0.00019009	0.00213338	2.50289
ENSMUSG00000107011	Gm42906	1.66143	0	0.35477	0.945066	0.81681	1.06214	1.14971	0.952621	2.55424	0.436574	2.30446	0.424688	0.362761	0.90617	0.517825	3.48426	1.97953	0.772419	5.11196	3.83168	4.25106	2.28385	1.38854	2.73369	2.03276	1.75293	2.40354	2.04089	2.56806	2.39147	2.16982	2.619	4.12283	5.18596	0.681301	1.33138	0.000192136	0.00215356	0.423009
ENSMUSG00000031712	Il15	1.49825	2.01443	1.2294	3.72559	2.29128	1.2739	2.10957	1.98885	3.12404	2.78486	2.38371	6.4401	1.0886	2.39469	3.34731	3.03805	2.45826	3.42421	1.89859	1.52221	1.66266	1.17673	2.14429	1.22034	0.695813	1.09634	0.895167	1.35285	0.703671	1.81498	0.983534	0.485784	1.25214	0.997895	0.985016	0.632866	0.000195343	0.0021792	2.16604
ENSMUSG00000082644	Mup-ps19	0	0	0	0	0	0.2223	0.255606	0.226296	0	1.52008	2.61712	0.895849	0.289013	1.41884	0.789971	1.43475	2.08765	1.12787	0.291456	2.16428	0.920227	5.02501	4.06366	3.57602	8.60013	21.1521	16.7507	41.2595	14.0859	24.0965	10.592	10.3782	6.62326	12.415	24.8019	16.5766	0.000198164	0.00219937	0.0576855
ENSMUSG00000064006	Olfr190	0.133522	0.112823	0.131677	0.0782996	0.149793	0.20009	0.427103	0.656144	0.634599	0.890043	0.675502	0.652519	0.739568	0.728364	0.541558	0.392041	0.718658	0.357053	0.125481	0.161186	0.205289	0.221902	0.161292	0.115829	0.25461	0.175254	0.0880727	0.0746972	0.0649622	0.193752	0.0970242	0.11546	0.0653567	0.254515	0.227126	0.251128	0.000202854	0.00224283	2.88102
ENSMUSG00000075270	Pde11a	0.0273131	0.0707633	0.104441	0	0.0743984	0.0572415	0.0232895	0.045291	0.0602591	0.0911037	0.0235836	0	0.0479339	0.0291098	0.0507026	0.0871797	0.0377172	0.0650733	0	0	0	0.0238865	0.0248821	0	0	0	0	0	0	0	0	0.0113965	0.0631785	0	0.0232934	0.0788709	0.000207645	0.00227745	2.42982
ENSMUSG00000043542	Zc2hc1a	0.703976	0.253935	0.742065	1.74631	1.74658	0.702723	0.84286	0.995284	0.93088	0.542841	0.501154	1.04267	0.676784	0.857118	0.455481	0.729662	0.681656	1.5183	0.597433	0.316836	0.489113	0.390493	0.325381	0.358478	0.262057	0.594153	0.297799	0.280636	0.249433	0.36351	0.363556	0.293561	0.565809	0.671298	0.494866	0.391215	0.000209164	0.00229026	2.14496
ENSMUSG00000019960	Dusp6	8.41804	21.4419	32.1849	12.7309	14.0947	24.9081	94.937	101.252	113.317	66.0204	80.5484	89.0928	59.2823	88.345	85.9414	72.9786	118.015	101.324	23.1309	20.9317	31.7439	10.2833	13.42	19.1416	21.0722	12.0353	16.7122	24.443	42.8503	15.2574	27.5235	34.123	50.9355	27.7821	20.7252	26.8949	0.000209563	0.00229367	2.6989
ENSMUSG00000058981	Olfr1406	0.121286	0.407295	0.333284	0.132129	0.216793	0.272105	0.383675	0.0832925	0.260993	0.254703	0.139815	0.157623	0.214398	0.197104	0.244434	0.147848	0.0555007	0.191631	0.109898	0.075319	0.0617049	0.0552819	0.0771002	0.0393451	0.141675	0.0565282	0.100175	0.136536	0.11887	0.0904832	0.179577	0.135396	0.128032	0.0456509	0.202349	0.0818949	0.000214788	0.00233712	2.0775
ENSMUSG00000031789	Cngb1	0.462234	0.477927	0.436983	0.340117	0.704222	0.496537	0.326692	0.0691728	0.390894	0.402698	0.293969	0.48213	0.192108	0.335019	0.156171	0.243611	0.223761	0.087612	0.0415883	0.278119	0.0744266	0.129889	0.251738	0.115968	0.0642193	0.123371	0.210599	0.0843311	0.0747414	0.116174	0.197237	0.221054	0.125835	0.0628362	0.29923	0.305875	0.000219156	0.00237474	2.2043
ENSMUSG00000029822	Osbpl3	1.22788	0.798035	0.594308	0.566177	0.771932	0.496846	0.697804	0.382471	0.65606	0.551289	0.518502	0.671644	0.4861	0.696902	0.847392	0.298308	0.679512	0.670139	0.654902	1.02879	1.20471	2.65486	3.27361	1.09149	2.61837	0.955364	1.46173	0.940625	1.17754	1.92214	2.62127	4.7622	5.44391	1.83106	2.17914	1.8866	0.000225143	0.0024245	0.307924
ENSMUSG00000028758	Kif17	0.115794	0.0540081	0.048663	0.108271	0.165653	0.0652967	0.160075	0.0414043	0.0999619	0.119248	0.133926	0.156087	0.19444	0.0403777	0.156692	0.0791895	0.217426	0.170934	0.110966	0.0953933	0.0357222	0.0306353	0.074511	0.0478884	0.01858	0.0895329	0	0.0928431	0.0742294	0.0823777	0.0538331	0.0468302	0.03446	0.0229205	0.0426357	0.0387689	0.000232614	0.00248341	2.14433
ENSMUSG00000059852	Kcng2	0.0630991	0.128644	0.0958834	0.0594843	0.164858	0.259449	0.161503	0.209523	0.219244	0.216417	0.109143	0.195076	0.222426	0.0448692	0.0390971	0.132427	0.11299	0.176209	0.0942031	0.019708	0.0419151	0.11054	0.0383627	0.0605227	0.0825826	0.074195	0.124151	0.056945	0.0504124	0.0933593	0	0.121415	0.0382956	0.0467028	0.0718327	0.100908	0.000239583	0.00254219	2.12906
ENSMUSG00000060530	2310069G16Rik;A930017M01Rik	0.475013	0.0417546	0.0460808	0.115849	0.655843	0.805986	0.333169	0.407171	0.0177907	0.269286	0.266165	0.210988	0.396864	0.481265	0.0775163	0.239344	0.34962	0.457817	0.0735511	0.0191907	0	0.0716989	0.391391	0.0786926	0	0.162269	0.0805655	0	0.065416	0.14469	0.0177925	0.0168901	0.074851	0	0.104818	0	0.000243146	0.00257372	4.33819
ENSMUSG00000021565	Slc6a19	0.602734	0.404454	0.26773	0.44996	0.530848	0.357754	0.0692321	0.240268	0.0422992	0.120984	0	0.0878506	0.130713	0.365167	0.256398	0.0584119	0.0880322	0.120174	0	0	0.0485261	0.0426385	0	0.0155701	0.0159355	0	0	0.0747733	0.0129711	0.0288364	0.0725539	0.0133887	0.0147754	0	0.247382	0.0155835	0.000245824	0.00259364	2.01577
ENSMUSG00000034833	Tespa1	0.61178	0.673741	0.508417	0.548533	1.26148	0.891392	0.426153	0.372082	0.25996	0.322418	0.196967	0.298544	0.528691	0.356424	0.507496	0.347708	0.241029	0.372768	0.204526	0.0896636	0.344145	0.154286	0.135009	0.17902	0.295216	0.05434	0	0.0335771	0.215156	0.198469	0.0225645	0.308678	0.4674	0.0828186	0.513943	0.0715141	0.000247419	0.0026073	2.58894
ENSMUSG00000094335	Igkv1-117	0.739816	1.39494	0.816156	1.24997	2.31288	1.17266	2.28529	0.988807	1.25763	0.676756	0.41465	0.368558	0.211183	2.06051	1.10402	1.64313	1.69648	3.12278	0.538245	0.676481	0	0.630796	0.217561	0.345646	0.236311	0.840918	0	1.47503	0.95717	0.627991	0	0	0.22145	0.176014	0.81478	0	0.000249412	0.00262406	3.03107
ENSMUSG00000020123	Avpr1a	13.591	10.5203	12.8787	7.56836	7.86423	14.5749	42.0882	23.0948	43.7775	38.882	38.1961	28.2057	32.091	36.8885	23.8516	35.8857	40.5452	30.2254	10.5987	9.08594	6.13838	3.54343	4.09686	10.4954	10.3693	17.1998	12.3665	21.4107	27.9845	13.4831	15.6478	14.1217	7.32967	13.7113	10.5952	16.8779	0.000251837	0.00264317	2.13604
ENSMUSG00000068220	Lgals1	8.19562	9.99811	10.0016	7.6495	16.1313	16.5319	9.87758	13.9632	9.14855	18.3633	10.9197	12.5794	8.4892	12.2757	7.23645	14.6259	13.0665	22.3329	25.4244	36.8297	32.3237	61.7538	69.5294	17.9616	25.9049	14.0961	14.6176	15.4927	12.3674	33.1649	23.8942	39.057	58.3771	28.7886	20.7859	22.7851	0.000253563	0.00265701	0.400226
ENSMUSG00000038677	Scube3	0.0882646	0.0472277	0.148479	0.182805	0.188545	0.215091	0.157014	0.279275	0.0748455	0.116171	0.0695697	0.233805	0.13528	0.235597	0.304018	0.116012	0.135458	0.151145	0.0578863	0.0854656	0.10579	0.0834017	0.0795991	0.106578	0.171506	0.0892581	0.0456488	0.0130926	0.0596373	0.0726643	0.112193	0.0710875	0.0470007	0.0722678	0.0509416	0.100307	0.00025448	0.00266234	2.02103
ENSMUSG00000074472	Zfp872	0.290755	0	0.045224	0.0563839	0.103441	0.0841313	0.0681082	0.390401	0.122201	0.221387	0.157366	0.266612	0.140901	0.298069	0.0422553	0.245629	0.305127	0.723582	0.272306	0.341506	0.945873	0.358658	0.639802	0.262028	0.347629	0.441283	0.347985	1.26722	0.31821	1.4053	0.364275	0.388858	0.569504	0.61287	1.07735	1.16924	0.000260998	0.00271642	0.320001
ENSMUSG00000023034	Nr4a1	14.5281	26.8468	87.311	16.2842	8.4089	11.7112	116.302	118.237	65.7684	28.7131	43.3555	72.6912	15.2735	59.4195	14.551	30.4127	29.3109	97.8331	3.01466	3.19258	4.46865	2.56239	2.4738	3.35543	18.5659	10.2251	9.47078	5.33411	6.13694	1.85451	6.09503	16.5902	15.8314	6.12012	16.961	2.84101	0.000263242	0.00273643	6.34344
ENSMUSG00000001076	C1ql4	0.128701	0.218322	0.192868	0.0402824	0.223736	0.456326	0.438352	0.0709205	0.111501	0	0.295565	0.0660301	0.450807	0.365056	0.119061	0.0768903	0.038353	0.0796172	0.498252	0.200421	0.170448	0.261964	0.155919	0.287196	0.965257	0.339084	0.336517	0.922415	0.409799	0.492462	0.890372	0.669717	0.311765	0.442758	0.802626	0.73712	0.000266906	0.00276461	0.379172
ENSMUSG00000053398	Phgdh	1.14856	0.857233	0.986273	1.01107	1.58143	0.707275	0.883134	1.10659	0.365029	0.631356	2.23417	0.499248	1.02366	1.17822	0.564668	0.257659	0.597107	1.1613	0.289557	0.192138	0.0322007	0.399981	1.17542	0.403007	0.200827	0.113938	0.0953878	0.130571	0.335561	1.20356	0.762251	0.106571	0.271013	0.260223	0.275803	0.481975	0.000269926	0.00278813	2.49539
ENSMUSG00000092172	Gm20523	0.0589095	0.119782	0.176435	0.165463	0.0511322	0.0960484	0	0.145621	0.305627	0.109671	0.15179	0.0903863	0.0514773	0.1876	0.162936	0	0.0526077	0.0545383	0.26264	0.60422	0	0.256278	0.213528	0.449742	0.919781	1.9084	1.49773	1.20741	0.374151	0.259081	0.456974	0.434449	1.17543	0.433003	0.54947	0.728271	0.000273149	0.00281029	0.168792
ENSMUSG00000060613	Cyp2c70	157.895	272.466	185.199	96.6553	139.004	137.124	410.823	132.49	697.832	567.864	435.533	623.288	248.457	272.248	219.58	336.354	433.853	306.281	276.86	181.075	86.1559	44.5328	70.4215	109.282	36.8954	140.451	118.695	151.014	259.469	119.469	80.2583	55.3557	40.0238	112.775	104.425	166.246	0.000277679	0.00284454	2.63441
ENSMUSG00000044313	Mab21l3	0.0219785	0.112015	0.0494502	0.0207158	0.057418	0.108421	0.0749991	0.0729668	0.0572681	0.0205561	0.0569833	0.0633811	0.0771981	0.234402	0.0408463	0.0790613	0.0983842	0.204561	0.078741	0.061774	0.0218966	0.307806	0.440888	0.0632352	0.43141	0.202487	0.064882	0.178457	0.298464	0.2926	0.362688	0.471166	0.240079	0.146384	0.26267	0.400598	0.000278379	0.00284895	0.335305
ENSMUSG00000059136	Olfr539	3.75272	3.63369	2.76943	3.77299	2.26888	1.36938	1.6277	1.8859	1.1151	2.04663	1.44463	1.26157	2.41494	1.26907	1.3576	1.73592	1.06906	3.61634	2.05405	1.32733	0.975041	1.64598	0.882555	0.705303	0.669799	0.801575	0.96361	0.348033	1.4031	1.19862	1.57348	0.55092	1.30787	1.22868	0.615225	0.865491	0.000279094	0.00285456	2.00932
ENSMUSG00000073405	H2-T-ps	0.570962	0.262527	0.243754	0.589875	0.461813	0.307891	0.650006	0.58389	0.451134	0.414893	0.490906	0.350401	0.388591	0.62224	1.16051	0.408671	0.793421	1.05759	0.336863	0.358709	0.187372	0.170119	0.11572	0.18368	0.190894	0.176811	0.064863	0.287327	0.349481	0.695256	0.110037	0.156559	0.301747	0.244067	0.327325	0.419176	0.000279677	0.00285715	2.09775
ENSMUSG00000026249	Serpine2	1.09139	0.9942	2.06347	2.18246	1.90609	3.87587	3.32887	2.36271	2.47238	3.82485	4.57625	3.83965	2.13746	2.96658	2.2441	3.11029	5.2778	2.3203	3.11089	1.66608	1.9922	3.42425	4.28455	4.87329	6.2037	13.5595	9.68102	11.2757	12.4116	7.64125	8.74342	4.43071	3.8681	12.624	13.6886	6.70929	0.000288116	0.00292162	0.388474
ENSMUSG00000083478	Gm15375	0.0833387	0.676719	0.748069	0	0.721877	0.270273	1.55568	1.6404	2.58684	2.32021	1.85365	3.43637	1.4518	0.88201	1.79444	2.81916	1.85769	0.692036	0.296401	0.309888	0.164617	0.505627	0.376091	0.237839	0.0810279	0.435831	0.243494	0.294705	0.197708	0.291519	0.214434	0.476134	0.226233	0.365945	0.773979	1.02449	0.0002887	0.0029264	3.89667
ENSMUSG00000034614	Pik3ip1	1.24476	3.73192	2.08494	2.98551	2.46201	1.42674	1.52228	1.09877	1.54701	0.579533	0.808023	1.40004	1.27925	1.94933	1.81444	0.84594	1.62524	1.98343	1.27868	0.886203	0.42955	0.673764	1.03738	1.36573	0.510743	0.249134	0.815001	0.570132	0.773051	1.36163	1.06179	1.22133	0.446182	0.567348	0.831524	0.903797	0.000292061	0.00295244	2.02825
ENSMUSG00000020423	Btg2	51.8828	81.6533	117.999	90.7836	12.2129	9.98548	51.821	46.132	60.3054	14.532	33.6358	52.453	9.50692	42.1532	16.1252	6.99629	18.2824	25.1616	12.3485	16.4802	15.3506	3.82093	4.09855	10.321	9.65008	11.4708	6.99618	5.45931	4.43647	2.83869	4.89878	5.34544	6.76678	3.50227	9.50066	4.43651	0.000308242	0.00308136	5.38493
ENSMUSG00000032482	Cspg5	0.149351	0.203605	0.145754	0.0835266	0.141086	0.13121	0.132723	0.122543	0.125468	0.211062	0.150512	0.124684	0.196362	0.156277	0.175181	0.195938	0.216658	0.183199	0.179186	0.1829	0.165928	0.456069	0.411794	0.152782	1.85148	2.36873	0.511586	4.09575	2.40423	2.37763	1.45285	1.43168	0.910972	2.93802	3.09093	4.49154	0.000316679	0.003144	0.0965304
ENSMUSG00000046056	Sbsn	3.2361	4.73859	2.33146	5.28256	3.90214	2.45421	1.16812	0.708505	0.869682	0.829341	1.31785	1.55451	0.996792	1.2112	3.38401	1.25196	1.2504	2.13575	1.16069	0.606529	0.843423	0.376404	0.810484	1.06823	0.621339	0.347139	0.888882	0.475154	0.787604	0.47635	0.394867	0.772065	0.66351	0.63154	0.393185	0.407134	0.000318118	0.00315588	3.29422
ENSMUSG00000066108	Muc5b	0.0112164	0	0.0112252	0.014143	0.00978336	0.00308697	0	0.00311435	0	0.00701023	0.00972348	0.00579921	0.00987313	0.0119903	0.0104635	0.00337269	0.00670292	0.00348903	0	0	0.00373472	0	0.00341965	0	0	0	0.00369059	0	0.00599151	0	0	0.00927672	0	0	0.00320235	0	0.000332574	0.00326206	Not detected in males
ENSMUSG00000023122	Sult1c2	1.23158	1.8985	1.07291	1.0019	1.96909	3.65762	5.70184	5.18229	7.04452	7.67836	6.80477	6.98077	5.07822	8.08233	4.04213	6.87181	6.96789	9.40271	2.17337	1.61926	2.15203	1.80308	2.999	1.17935	1.66316	1.17144	2.02685	1.49583	2.86623	2.73988	2.82652	2.57494	2.99631	2.80227	2.01331	2.45214	0.000333073	0.00326449	2.29223
ENSMUSG00000024211	Grm8	0	0.0534243	0.117495	0.117197	0.0104397	0	0.0356592	0	0.0261746	0.0332193	0.135484	0.0403458	0.0183532	0.0222907	0.0495244	0.0295866	0.0469268	0	0.296753	0.110042	0.0521001	0.139921	0.0962067	0.247765	0.0711485	0.679872	0.320769	0.586652	0.219598	0.419601	0.362821	0.309256	0.18009	0.24408	1.14193	0.286661	0.000333566	0.00326809	0.127682
ENSMUSG00000035818	Plekhs1	0.57935	0.643457	0.64631	1.05612	0.470341	0.788206	0.289082	0.22171	0.136966	0.146866	0.214622	0.271556	0.414804	0.563703	0.520352	0.165622	0.293052	0.820147	0.0799462	0.168304	0.11682	0.0781282	0.288675	0.278212	0.288118	0.127223	0.181583	0.12222	0.282956	0.121636	0.23432	0.0937893	0.184763	0.182874	0.149852	0.213804	0.000335564	0.00328151	2.58118
ENSMUSG00000073834	Mup11	19.7212	16.4508	24.4983	0.741016	0.466768	5.61313	199.337	593.921	833.798	956.773	1410.24	890.47	351.482	363.911	447.539	789.053	488.448	283.769	627.105	1102.02	420.738	941.218	816.248	115.732	3476.26	10969.6	7833.97	10646.5	5994.71	6565.57	3576.87	4148.5	2587.92	5635.24	2039.65	4140.42	0.000345249	0.00335732	0.107153
ENSMUSG00000030302	Atp2b2	0.15965	0.34243	0.143086	0.240207	1.31401	1.10586	3.10487	2.95963	3.62074	3.18265	2.65954	3.14864	2.78882	3.22789	1.97569	1.93867	1.67602	2.45535	0.468896	0.393786	0.338034	0.637896	0.543479	0.356941	1.64598	0.721458	0.367748	0.85795	0.698793	0.634948	0.844683	0.815609	0.747981	1.02227	1.02568	1.16432	0.00034573	0.00336075	2.71282
ENSMUSG00000028555	Ttc39a	1.47747	1.95076	1.52516	2.1826	2.14441	1.3133	0.5104	0.512606	0.554584	0.789129	0.781241	0.486221	0.536851	0.947677	0.397945	0.328444	0.774582	1.33641	0.435078	0.239129	0.339268	0.454437	0.316252	0.385685	0.480085	0.443197	0.125205	0.147545	0.302185	0.674911	0.260854	0.0996581	0.523469	0.49914	0.61	0.532197	0.000347848	0.00337755	2.70078
ENSMUSG00000031326	Cdx4	0.0310943	0.0316745	0	0	0.162335	0.229601	0.874657	0.592513	1.5377	2.29478	1.31474	2.95016	0.763598	0.861222	0.519079	0.949295	1.94745	1.0983	0	0	0	0.0543534	0	0.0297844	0	0.0273691	0	0	0	0	0	0	0	0.045944	0	0	0.00035676	0.00344485	2.49918
ENSMUSG00000027985	Lef1	0.198201	0.973417	0.517747	0.605058	0.726052	0.54904	0.354822	0.612339	0.259565	0.163238	0.348552	0.723323	0.762056	0.374446	0.526841	0.315937	0.341342	1.12196	0.282311	0.181299	0.185745	0.175434	0.143029	0.303966	0.131018	0.549343	0.165185	0.104762	0.502208	0.273371	0.301297	0.21556	0.273338	0.138447	0.244585	0.200882	0.000357204	0.0034469	2.16707
ENSMUSG00000110659	Gm45727	1.14278	0.433222	0.746626	1.05559	0.985489	2.1751	1.9308	3.47837	1.83624	1.71167	1.08984	1.61942	5.31352	4.65736	5.44078	6.92712	3.8087	4.4454	1.64066	1.71482	3.08093	7.98186	9.70789	3.10368	6.61438	3.32881	4.68772	4.96467	9.1798	5.55294	10.663	13.2933	9.00841	6.5169	4.65844	9.60447	0.00036605	0.00351244	0.423217
ENSMUSG00000052974	Cyp2f2	14.8931	29.1856	43.4813	15.7752	22.1069	56.3246	373.72	320.258	447.473	523.132	528.175	525.319	307.463	399.818	323.193	506.681	466.686	565.416	245.731	245.215	167.075	516.384	542.906	282.714	706.829	628.707	752.998	1174.82	701.574	881.526	720.843	709.647	677.651	732.254	685.325	613.912	0.000371411	0.00355531	0.49782
ENSMUSG00000095670	Vmn1r30	0.0650955	0.0707816	0.189413	0.265864	0.109266	0.134845	0.1338	0.0780262	0.108947	0.0586545	0.108357	0.0259339	0.0826011	0.167626	0.0291144	0.115097	0.0310852	0.145902	0.028087	0	0.0345585	0.0285141	0.0316189	0	0.102117	0.0554384	0	0.0313188	0.0517791	0.0278808	0.0835806	0.028592	0	0.0713608	0.0802633	0.0664732	0.000373414	0.00356865	2.66139
ENSMUSG00000022129	Dct	1.17045	1.73994	1.64429	0.723421	0.782937	0.508761	1.56303	4.47578	3.38947	5.12856	4.2531	3.85574	1.24546	1.03688	1.33513	3.47181	3.41621	2.65544	0.722712	0.410403	0.51374	0.814482	0.665823	0.536951	0.597166	1.50497	0.71098	0.874762	0.749136	2.16472	0.437978	0.454442	0.828914	1.15472	0.749311	0.64547	0.000378393	0.0036083	2.91651
ENSMUSG00000017737	Mmp9	0.942767	2.01667	1.80258	2.3785	1.70774	0.684481	0.804525	0.813725	0.706749	0.639993	0.87923	0.632038	0.668498	1.04125	0.636044	0.515654	0.579381	1.13612	0.944897	0.571783	0.4238	0.43907	0.52709	0.443423	0.471961	0.358824	0.327621	0.233758	0.310279	0.344834	0.304329	0.36602	0.447523	0.426479	0.582636	0.585688	0.000390512	0.00369012	2.29173
ENSMUSG00000075115	Olfr1200	0.0229742	0.0468707	0.0603338	0.0433915	0	0.028402	0.0392355	0.00955383	0.0899082	0.0430331	0.0298352	0.0355803	0.0303029	0.0368025	0.0320945	0.0517433	0.0205831	0.0321229	0.0310409	0	0.034385	0.0201439	0.0314782	0	0.0112923	0.0101488	0	0.0104001	0.0183844	0	0.00999862	0.0189763	0.0209348	0.0170342	0.00982492	0.0220944	0.000391008	0.00369212	2.45275
ENSMUSG00000027559	Car3	176.769	138.583	80.2684	58.8803	142.474	210.157	787.357	640.235	1187.71	1225.12	623.584	671.932	223.375	209.811	308.752	1579.19	1105.16	1215.99	813.915	997.84	762.018	2024.74	2142.92	372.985	860.108	955.164	1233.04	1425.3	1319.81	1904	1458.38	2148.61	3085.59	1483.12	478.58	1265.35	0.000405954	0.00378934	0.428011
ENSMUSG00000043342	Hoxd9	0.037329	0.0294863	0.09415	0.204191	0.17271	0.131199	0.0813114	0.0249138	0.127758	0.136821	0.0885538	0.0483675	0.11454	0.189913	0	0.0854421	0.060424	0.1957	0.0537028	0.0327715	0	0.0336497	0.0578139	0.0333976	0	0.0607548	0.0976196	0	0.0703907	0	0.0863574	0	0.0269341	0	0.0266237	0.035117	0.000406476	0.00379285	2.86189
ENSMUSG00000054453	Sytl5	0.692193	0.46712	0.254665	0.152365	0.409352	0.708137	1.06929	0.346648	0.928756	0.949972	0.759844	1.28536	0.935901	0.517351	0.425535	0.702691	0.837657	0.656123	0.193106	0.248803	0.156072	0.914075	0.509082	0.129224	0.333106	0.230168	0.159078	0.024288	0.458799	0.119523	0.481847	0.19373	0.417095	0.179437	0.579409	0.52578	0.00041807	0.0038802	2.06727
ENSMUSG00000048138	Dmrt2	1.23301	1.04708	0.712697	0.411325	1.00629	0.316525	0.613389	0.980016	1.15965	1.08062	0.399352	0.297535	0.789094	0.164299	0.166957	0.438646	0.206926	0.454016	0.298963	0.240549	0.741771	0.22471	0.0936312	0.0492468	0.100785	0.339502	0.0505226	0.115731	0.205069	0.478339	0.133759	0.169335	0.42074	0.303944	0.131482	0.320069	0.000420681	0.00389612	2.59779
ENSMUSG00000048826	Dact2	28.5209	19.502	27.0746	30.5505	25.8677	18.7451	14.6576	7.12673	10.6157	8.31858	10.8671	10.802	13.1638	13.1631	10.2472	7.09166	5.7975	8.20313	6.01126	5.42606	6.82987	6.31786	6.3512	10.7501	6.97745	6.24859	7.64486	5.85032	7.82714	6.60044	7.9614	5.90682	6.7493	4.62365	6.73211	5.9354	0.000423147	0.0039134	2.23875
ENSMUSG00000057770	Olfr668	0.0485482	0.0673806	0.050441	0.108487	0.05619	0.0267218	0.0425079	0.0139193	0.0292058	0.0457958	0.0287129	0.0379121	0.0718954	0	0.0615866	0.0146583	0.0443508	0.0304874	0.029883	0	0.0326914	0.0145647	0.01489	0	0.0162508	0	0.016201	0.0148908	0.0131983	0.0145316	0.0145598	0.0267116	0.0150586	0.0123689	0.0143776	0.0484728	0.000424416	0.00391848	2.60773
ENSMUSG00000056162	Cndp1	1.11681	1.60015	1.00021	0.427955	0.267878	0.604646	0.865433	0.537968	3.67408	0.649471	1.73317	1.62503	1.98689	0.258424	0.83356	1.25066	1.21536	1.22404	0.445863	0.338581	0.128028	0.312214	0.201508	0.213138	0.196165	0.316321	0.0892967	0.119062	0.213107	0.665256	0.161137	0.283729	0.312593	0.573371	0.315432	0.961998	0.000428228	0.00394778	3.56977
ENSMUSG00000022311	Csmd3	0.225792	0.0902316	0.24782	0.19216	0.283478	0.298866	0.395235	0.475366	0.32667	0.271058	0.276726	0.639113	0.238594	0.656527	0.305415	1.1496	0.649977	0.857843	0.174399	0.215459	0.152479	0.192927	0.149743	0.111621	0.176891	0.32502	0.039707	0.0878882	0.0465629	0.0356573	0.181219	0.218861	0.171111	0.0596354	0.0720537	0.163607	0.000455115	0.00413301	2.94405
ENSMUSG00000014747	Ankrd53	0.355796	0.724638	0.240011	0.36798	0.181607	0.174966	0.181894	0.265063	0.123407	0.132874	0.179799	0.160628	0.18712	0.113641	0.0659318	0.187097	0.140117	0.0661004	0.0636297	0.0332755	0.0353777	0	0.0647355	0.10218	0.104537	0.0938707	0.03493	0.0466882	0.0850708	0.0629468	0.0616294	0.0878075	0	0.0787919	0.0302976	0.0680436	0.000455295	0.00413301	3.65214
ENSMUSG00000093382	Vmn1r-ps14	0.159432	0.0733499	0.0882769	0.0926661	0.0322289	0.125673	0.0845902	0.110644	0.0159022	0.115417	0.107299	0.195882	0.266921	0.239735	0.130773	0.222288	0.104689	0.177577	0.113647	0.0204251	0.139036	0.0710765	0.0851711	0.0190692	0.0282289	0.0737628	0.0185586	0	0.044093	0	0.118772	0.0867385	0.0330065	0.0396107	0.0614333	0.0464314	0.00045601	0.00413662	2.34555
ENSMUSG00000066513	Klk1b4	0.761535	0.257633	0.253161	0	1.24585	1.16591	1.7229	1.52635	1.09419	1.09917	0.723707	1.09812	1.54747	1.07445	1.00876	1.20494	1.20702	1.32696	0.977908	1.10104	0.501322	3.6646	4.96301	1.2072	3.12561	2.05632	1.31824	1.42069	2.06907	4.14249	3.91791	1.7952	3.29095	1.42394	4.07111	1.99975	0.000473097	0.00425943	0.425544
ENSMUSG00000047415	Gpr68	2.15881	1.51619	1.46902	2.16085	1.69449	1.73067	1.02806	0.692016	0.563204	0.369219	1.25725	0.678453	0.860263	0.597198	0.641541	0.684238	0.778187	0.789455	0.606153	0.256016	0.629553	0.290795	1.06705	0.367254	0.951144	0.400593	0.419981	0.221252	0.290439	0.28855	0.440942	0.37423	0.25683	0.517077	0.806512	0.85543	0.000482472	0.00432847	2.17583
ENSMUSG00000037725	Ckap2	0.63454	0.354457	0.366058	0.0648986	0.499741	1.11068	0.640512	0.459091	0.735164	0.617105	0.138849	0.497944	0.564853	0.263609	0.496008	0.0412812	0.493821	0.192262	0.164463	0.172427	0.0457336	0.328519	0.337367	0.334612	0.280216	0.242883	0.0903401	0.130092	0.110136	0.188615	0.205892	0.158264	0.167152	0.242356	0.0601803	0.0686129	0.000498757	0.00444403	2.4553
ENSMUSG00000031765	Mt1	2257.96	3559.49	3526.99	1846.87	1769.21	528.329	689.211	834.082	845.343	671.89	985.898	869.465	475.804	452.945	1196.14	470.546	1022.86	423.946	373.935	1115.78	826.656	95.308	118.931	1074.29	34.926	69.0354	78.3591	12.7335	59.265	29.9868	34.6403	18.6229	52.7953	51.8048	118.158	46.2999	0.000500649	0.00445475	5.32514
ENSMUSG00000094797	Igkv6-15	0.643496	1.61132	0.477999	0.292079	2.19537	0.507963	0.810353	1.53738	0.816917	0.877309	0.806288	0.716087	0.819072	1.33555	0.857417	0.834729	0.282791	0.57757	0.558846	0.584619	0	0	1.12457	0.301084	0.306732	0.271929	0	0.272501	0.248518	0	0.535719	0.514058	0.287606	0.228003	0.263904	0.880434	0.000507771	0.00449969	2.50837
ENSMUSG00000070803	Cited4	1.09162	0.793102	1.0512	0.487293	2.0316	1.65531	0.884518	0.686242	0.674776	0.339009	0.849265	0.998314	0.227325	1.54638	0.527949	0.697687	0.835971	1.15614	0.231947	0.436613	0.154695	0.362229	0.377271	0.496525	0.406241	0.273436	0.305342	0.417863	0.578429	0.686991	0.897355	0.426447	0.377422	0.497335	0.573728	0.495135	0.000507992	0.00450012	2.068
ENSMUSG00000021453	Gadd45g	100.784	86.7802	143.147	99.2083	28.0325	79.785	165.601	98.4349	179.997	43.3368	51.6722	85.8719	54.2664	112.368	59.8959	28.2301	22.993	89.014	35.5047	88.4172	38.7572	12.4883	16.951	26.0361	57.4458	47.0762	38.6906	21.1332	19.3446	28.8877	31.9309	57.0626	44.6043	36.7104	55.2087	29.8672	0.00050957	0.0045095	2.22909
ENSMUSG00000021416	Eci3	0.238255	0.390433	0.8628	0.143729	0.371662	0.194937	0.130568	1.89297	0.994406	2.97614	2.55122	3.59606	0.417551	0.456605	0.565185	4.34072	2.47418	3.27559	0.0425919	0	0.0760053	0	0.208438	0.045542	0	0	0.0749732	0	0	0	0.0661498	0	0	0	0	0	0.000512838	0.00453381	2.19325
ENSMUSG00000018927	Ccl6	28.5384	40.407	44.1525	32.7899	36.4043	23.5338	14.1087	20.4197	14.3555	13.1062	11.7103	12.431	19.92	16.0358	21.5158	9.40454	9.34576	14.4089	16.7458	17.7258	14.9619	5.60322	8.63687	14.7335	10.2729	11.9423	9.97579	6.51857	10.1663	8.33292	8.57629	7.36485	8.1218	7.86632	7.80097	9.62968	0.000558535	0.00483773	2.06831
ENSMUSG00000039533	Mmd2	2.36401	4.45112	2.72999	2.72038	8.13235	3.56737	2.87094	2.50791	2.54187	3.31035	2.94992	3.59972	2.5961	2.46478	3.25843	7.52013	3.78428	3.80278	1.0985	1.37773	1.52936	0.988963	0.579658	1.36358	1.2899	2.70418	1.17587	0.502431	0.865008	1.86845	2.02334	1.62784	1.93673	1.2784	6.84302	1.39884	0.000570594	0.00490793	2.14018
ENSMUSG00000030483	Cyp2b10	1.11787	3.38392	3.78626	0.940382	16.2778	20.4243	129.372	8.62573	229.764	225.07	140.952	213.482	148.861	76.1416	188.384	98.3734	135.275	86.1744	7.25271	1.91263	0.285971	23.6088	29.2915	10.3472	5.2292	5.5092	7.80977	10.5239	39.14	15.2107	10.1439	10.8843	7.87119	27.3202	2.12003	7.85575	0.000575881	0.00494688	7.76552
ENSMUSG00000050860	Phospho1	22.7274	14.9418	21.8783	9.56059	31.8171	74.9943	17.8126	39.4346	15.3069	20.3473	18.6576	11.2912	50.6108	26.1233	46.5898	20.4878	18.8376	34.7575	15.4453	26.5262	32.0764	135.458	119.241	35.3605	141.081	44.641	44.2036	52.1203	37.7441	50.8819	65.6009	80.2055	69.4992	70.7326	76.0746	65.0039	0.000577798	0.00495845	0.42704
ENSMUSG00000041750	Cd1d2	0.45564	0.129863	0.264637	0.360977	0.967268	0.472665	0.349193	0.10587	0.425586	0.330275	0.191852	1.06566	0.842669	0.520234	0	0.517314	0.277981	0.37186	0.118372	0.117427	0.19183	0.038865	0.11689	0.0851082	0.215143	0.111987	0.18749	0.0568382	0.0903868	0.157192	0.152642	0.156305	0.227644	0.125498	0.150741	0.212006	0.000579236	0.00496589	3.04476
ENSMUSG00000022346	Myc	7.86546	7.39035	10.4912	10.9578	4.33639	4.89054	10.2481	2.83322	15.1664	5.48615	3.94895	5.45121	6.73015	4.63925	6.03445	2.39582	3.87796	3.53957	2.94347	3.26687	3.03006	3.00628	3.20011	3.57188	3.14042	2.22896	3.3459	2.28123	4.04815	3.88308	2.35785	3.18899	3.62732	2.19562	3.75828	2.76654	0.000580494	0.00497504	2.08239
ENSMUSG00000030321	Efcab12	1.14664	0.656993	1.18214	0.723747	0.911821	0.488697	0.537659	0.257244	0.290852	0.349372	0.496178	0.482574	0.315115	0.229635	0.355634	0.34421	0.248458	0.465843	0.235708	0.0442986	0.22668	0.376907	0.348318	0.300338	0.258264	0.0683566	0.141238	0.167385	0.382185	0.335096	0.124652	0.236691	0.214978	0.212427	0.265469	0.299524	0.000661055	0.00551147	2.2373
ENSMUSG00000029228	Lnx1	0.403832	0.366822	0.263292	0.231613	0.271008	0.158148	0.150038	0.0969175	0.146328	0.0834485	0.15798	0.311674	0.187761	0.174877	0.0892365	0.19081	0.0999332	0.542396	0.0917576	0.144278	0.129634	0.0575897	0.10331	0.139236	0.149965	0.0985187	0.0767812	0.0405824	0.130185	0.0642015	0.0767953	0.112768	0.111595	0.0554112	0.0666234	0.0847526	0.000674636	0.00559073	2.26421
ENSMUSG00000043635	Adamts3	0.195674	0.195401	0.327431	0.208654	0.252146	0.468392	0.19219	0.0857518	0.102523	0.134734	0.371733	0.143112	0.164943	0.110134	0.12345	0.0964278	0.259855	0.0723697	0.0960836	0.0765903	0.0735125	0.12079	0.0941881	0.117017	0.0724067	0.0520533	0.0580856	0.0933055	0.0117877	0.0559002	0.12395	0.118273	0.0537163	0.105789	0.122222	0.150296	0.00069458	0.00572869	2.19611
ENSMUSG00000053004	Hrh1	0.0851368	0.0216964	0.0957794	0.21685	0.222431	0.103623	0.108952	0.159011	0.0739517	0.0287662	0.0367932	0.209519	0.0747664	0.0908072	0.0593428	0.0382864	0.0571686	0.118871	0.019065	0.059828	0.0153226	0.0558969	0.0388192	0.0442472	0.030191	0	0.0209467	0.0555723	0.0368626	0.0377873	0.0184885	0.0175514	0.019376	0.0683065	0.0726872	0.0612644	0.000707017	0.00580368	2.68033
ENSMUSG00000030413	Pglyrp1	0.870043	1.81127	2.49029	1.27909	1.45633	1.56194	1.0128	0.729466	0.341985	0.606785	0.973367	0.578338	0.566475	3.33962	1.15861	0.85358	1.29535	3.58925	0.879532	0.683731	0.290105	0.327464	0.615023	0.281192	0.882118	0.571455	0.563701	0.463201	0.278634	0.879172	0.328665	0.176766	0.375077	0.316843	0.241229	0.112317	0.000723516	0.00588542	2.96563
ENSMUSG00000110480	Gm32842	0.500435	0.304448	0.59857	0.279108	0.346237	0.889337	0.254421	0.327316	0.17227	0.185391	0.341576	0.380888	0.260959	0.528579	0.182996	0.177722	0.356564	0	0.0888147	0.27856	0.0986257	0.259578	0.0900937	0.0950117	0.0970738	0	0.194425	0	0.157857	0.17437	0.0855597	0.244414	0.180837	0.219079	0.0842492	0.188573	0.000744262	0.00601664	2.3991
ENSMUSG00000028642	Tmem269	0.363538	0.36597	0.642957	0.81834	0.575694	0.249941	0.354922	0.226725	0.209306	0.256807	0.400421	0.259916	0.136819	0.433728	0.389781	0.575792	0.0935385	0.404961	0	0.0564107	0.303435	0.216703	0.131622	0.302675	0.487886	0.153301	0.180693	0.0437764	0.234665	0.0826942	0.351491	0.149454	0.174165	0.179529	0.074224	0.0891996	0.000748784	0.00604008	2.10439
ENSMUSG00000040127	Sdr9c7	3.47335	4.12347	3.78036	1.58511	5.17515	8.85805	27.4821	26.7371	32.2387	38.2621	33.1405	28.8663	20.1713	21.9944	14.6345	25.5552	34.2835	21.2724	32.2706	21.6467	25.3079	21.8856	19.066	8.12707	36.7934	42.9397	31.5637	86.0449	59.3365	66.3902	50.5741	50.0898	33.6249	59.5342	27.6938	47.3957	0.000781321	0.0062465	0.488187
ENSMUSG00000022178	Ajuba	1.07657	0.846984	1.21558	1.39303	1.85035	1.66005	1.69469	1.64389	2.80961	2.48921	1.63231	2.03756	1.23499	2.37101	1.18686	4.01248	4.09078	4.74757	0.770969	0.371265	0.870872	0.530631	0.820285	0.888169	0.649369	0.869708	0.905593	1.29265	1.00515	0.801372	0.763227	0.508608	0.711705	2.07889	2.21364	1.6946	0.0007897	0.00630575	2.14088
ENSMUSG00000054717	Hmgb2	6.73145	8.81522	8.95855	13.3647	9.69014	4.93324	4.34742	2.58841	4.77274	3.70214	2.75286	3.01414	3.57809	3.42829	5.00139	2.2134	2.74993	3.61585	2.88995	1.65249	2.01737	2.34991	1.12247	3.12576	1.69196	1.42611	4.51236	2.15629	2.62867	2.16471	1.98472	3.4001	1.21325	1.87847	2.48882	2.14668	0.000814242	0.0064641	2.30741
ENSMUSG00000097426	Gm8941	2.40256	2.75414	1.62349	0.289275	1.47751	1.32117	9.34184	5.91745	8.42488	13.3864	11.2146	11.7297	3.10735	4.92454	3.62981	9.46018	10.092	8.0147	13.7903	14.5627	16.0093	6.85744	7.4912	2.2133	6.71174	10.9542	10.4255	20.455	21.7143	17.5089	14.2406	11.7124	19.0136	12.7173	3.47129	8.95239	0.000819209	0.0064976	0.498679
ENSMUSG00000084381	AA413626	2.31501	1.43762	1.06278	1.14635	0.920379	0.142063	1.202	0.575875	0.761222	0.327534	0.30103	1.07265	0.61438	1.12076	0.964425	0.625256	0.632888	1.29901	0.627414	0.655449	1.21909	0.305009	0.475834	0.503576	0.342366	0	0.34247	0.30726	0.417249	0.152939	0.300515	0.43085	0.320381	0.513234	0.148266	0.330726	0.000820099	0.00650003	2.23482
ENSMUSG00000042724	Map3k9	0.0883442	0.241675	0.123099	0.233167	0.220341	0.35356	0.171825	0.250325	0.138638	0.0827269	0.185714	0.123387	0.285872	0.377443	0.0940079	0.125044	0.206372	0.495263	0.113166	0.132935	0.0503624	0.124215	0.0808875	0.102062	0.208907	0.0625705	0.0872799	0.0973151	0.141362	0.0944955	0.0988439	0.125069	0.103491	0.0787695	0.0323765	0.104676	0.000829468	0.00655408	2.06485
ENSMUSG00000010342	Tex14	0.704399	1.36881	1.31583	1.59957	0.404225	0.839163	0.823898	1.25708	1.17861	0.238599	0.595698	0.740986	0.713019	1.81684	0.402823	0.453201	2.03869	0.239838	0.456969	0.301859	0.0481765	0.251315	1.01922	0.0927436	0.277596	0.318626	0.226081	0.366964	0.549348	0.203102	0.292905	0.169649	0.33133	0.775066	0.839675	0.52369	0.000849498	0.00668092	2.37515
ENSMUSG00000021898	Asb14	0.339879	0.59589	0.643948	0.854877	0.809894	0.272926	0.289401	0.146581	0.348124	0.15834	0.202295	0.281698	0.14384	0.213708	0.395496	0.27812	0.19821	0.20571	0.224963	0.209744	0.158178	0.068301	0.123435	0.212014	0.130118	0.116806	0.11526	0.0304719	0.228769	0.0802763	0.260232	0.109283	0.120836	0.196098	0.0754059	0.0648787	0.000856317	0.00671857	2.52624
ENSMUSG00000024669	Cd5	0.0881252	0.527438	0.223586	0.413927	0.808386	0.326903	0.33404	0.39946	0.315311	0.192135	0.365173	0.224652	0.25283	0.358206	0.245279	0.407473	0.183999	0.327734	0.131433	0.466291	0.146172	0.0345214	0.118876	0.112576	0.153762	0.155186	0.173216	0.0793081	0.115208	0.104097	0.152843	0.152324	0.10688	0.108543	0.457824	0.181228	0.000859849	0.00673699	2.03189
ENSMUSG00000112738	Gm48386	0	0	0	0.370739	0.173715	0.804025	0.511434	0	0.17233	0.370765	0.340737	0	0.52166	0	0.545111	0.708053	0.538151	0.183783	0.17761	0.5565	1.18342	1.55469	0.358692	2.8501	0.969541	0.865399	0.77551	0.173638	0.944912	1.20883	1.70105	0.487928	0.907568	0.435307	2.17831	0.373832	0.000901064	0.00697288	4.09559
ENSMUSG00000099889	Mrgprb11-ps	1.70971	1.59807	1.17725	4.60223	2.84688	1.27951	1.10389	2.4186	2.1264	1.27163	0.938318	2.19945	1.55183	1.66769	1.19557	1.03743	1.76996	1.20133	0.121821	1.21011	2.03042	1.54471	2.22743	1.23844	0.333194	0.597705	0.734431	0.303761	0.271045	0.180048	0.705961	0.615459	1.61116	0.401447	0.17367	0.194671	0.000911636	0.00704007	2.1866
ENSMUSG00000057715	A830018L16Rik	0.232915	0.356609	0.278901	0.399525	0.380886	0.0677471	0.162449	0.100409	0.0984552	0.173577	0.153175	0.103525	0.120936	0.23922	0.22007	0.0714313	0.154734	0.214924	0.144619	0.0469014	0.195271	0.0611455	0.0920363	0.0487431	0.104952	0.0539922	0.140044	0.0443021	0.10757	0.168026	0.0349067	0.0397383	0.0799301	0.092185	0.147033	0.099591	0.0009348	0.00718702	2.07497
ENSMUSG00000040003	Magi2	0.288325	0.175224	0.0778403	0.114591	0.369901	0.365214	0.0818305	0.265522	0.331639	0.176403	0.384791	0.436341	0.224911	0.202732	0.0791443	0.200882	0.0937976	0.0796225	0.0156394	0.216278	0.103022	0.107721	0.187144	0.0820962	0.017625	0.150414	0.0363199	0.169478	0.0682306	0.168991	0.0740018	0.0704287	0.0352081	0.0631485	0.0699461	0.163164	0.000943982	0.0072377	2.19512
ENSMUSG00000054417	Cyp3a44	34.1075	24.459	27.0435	4.29916	12.6237	14.0149	66.177	339.036	527.458	327.354	262.068	323.532	61.7156	68.6497	47.0693	136.034	283.306	72.9976	0.390226	0.204021	0.62316	0.381457	0.286638	0.339631	0.366337	0.139836	0.0918134	0.115932	0.149062	0.0293086	0.0540098	0.128216	0	0.0690484	0.0530959	0.0894759	0.000958152	0.00732855	749.571
ENSMUSG00000038599	Capn8	0.0747281	0.101459	0.205547	0.121202	0.23319	0.0613974	0.0219475	0.061258	0.104438	0.0449842	0.228598	0.0371616	0.152004	0.157625	0.201084	0.108125	0.178337	0.1197	0.197768	0.303495	0.24247	0.212629	0.227057	0.280164	0.335112	1.97365	1.06927	1.38351	1.30787	1.16444	0.573997	0.362075	0.333654	0.345397	0.40667	0.351491	0.000974003	0.00742492	0.199878
ENSMUSG00000008318	Relt	2.28088	2.27169	1.02829	1.46331	1.9272	0.790849	0.827428	0.327034	0.655095	0.789187	0.584368	0.944499	0.850885	0.832643	1.00539	0.446944	0.45356	0.929919	0.390025	0.820833	0.746533	0.326485	0.508687	0.934673	0.42939	0.300556	0.122437	0.168416	0.182219	0.499862	0.947417	0.170985	0.577493	0.389869	0.370678	0.278534	0.000985459	0.00750708	2.25462
ENSMUSG00000074345	Tnfaip8l3	0.117938	0.341216	0.108135	0.148436	0.651421	0.280661	0.581704	0.305028	0.809426	0.282177	0.385577	0.679561	0.276518	0.353572	0.122079	0.389691	0.293437	0.366316	0.246886	0.147476	0.0522897	0.0459554	0.191861	0.318826	0.064385	0.150441	0.324695	0.130418	0.20964	0.244738	0.171012	0.129834	0.226981	0.04857	0.0896258	0.189422	0.000989024	0.00752357	2.17659
ENSMUSG00000076480	Trbv29	0.935916	0.625471	0.695309	0.850749	0.798838	0.985189	0.785867	0.497758	0.528711	0	0.260517	0.231661	0.529884	0	0.554344	1.34972	0.274349	0	0.271287	0	0.302041	0	0.273121	0.291717	0.297719	0.264249	0.594501	0.264674	0	0	0	0	0	0.221189	0.511663	0	0.00102822	0.00774535	5.64557
ENSMUSG00000044086	Lmod3	0.108929	0.194236	0.347122	0.256433	0.284441	0.0223626	0.116104	0.0225789	0.118188	0.152716	0.164599	0.273286	0.238963	0.174144	0.202214	0.0978739	0.0487435	0.151961	0	0.0509925	0.108441	0.0714486	0.0496177	0.234887	0.133525	0	0.0803196	0.0735757	0.0652033	0.0241386	0.0945046	0.0224338	0.0247762	0.0805322	0.139349	0.0521831	0.00104587	0.00783759	2.27799
ENSMUSG00000051076	Vtcn1	0.272187	0.57798	0.612385	0.23514	0.177759	0.633954	0.986795	0.639989	1.63501	0.572734	0.490009	1.08657	0.577554	1.6932	0.59007	0.4895	1.0153	1.8787	0.52816	0.33998	0.158168	0.337477	0.723786	0.391523	0.267105	0.479925	0.290123	0.163669	0.416685	0.523323	0.098486	0.168298	0.123875	0.134265	0.329128	0.152289	0.00107033	0.00799221	2.51763
ENSMUSG00000032036	Kirrel3	0.103666	0.350059	0.103658	0.298271	0.195886	0.170178	0.149458	0.0862381	0.18834	0.0791383	0.226288	0.336447	0.215022	0.165441	0.163396	0.0297282	0.0591314	0.156106	0.127333	0.092892	0.0206596	0.118655	0.0378176	0.0541017	0.118205	0.0365706	0.09841	0.0340091	0.0165653	0.156425	0.131685	0.0408844	0.0770046	0.0626434	0.147995	0.114423	0.00107937	0.00804238	2.0699
ENSMUSG00000042942	Greb1l	1.62018	1.09464	1.03347	3.1813	2.17438	4.24909	0.520096	1.19997	0.422261	0.399528	0.942639	1.04401	0.529904	1.01646	0.386539	0.53552	0.429621	0.719024	0.218554	0.138566	0.315031	0.289065	0.0940951	0.136664	0.535806	0.0672822	0.139638	0.134622	0.200781	0.194814	0.336406	0.276673	0.107343	0.113175	0.241946	0.499046	0.00108566	0.00807997	5.32209
ENSMUSG00000033024	Klra9	0.0589724	0.239818	0.378671	0.142212	0.263477	0.144224	0.300853	0.194366	0.356942	0.109787	0.1013	0.316686	0.412255	0.376198	0.271847	0.368942	0.135517	0.382172	0.0525837	0.0471896	0.116882	0.102619	0.374068	0.112554	0.0575471	0.0443337	0	0	0.0468183	0.0445577	0.152485	0.14497	0.0534854	0.111648	0.250023	0.392559	0.00113095	0.00833853	2.16423
ENSMUSG00000022489	Pde1b	3.68371	4.01136	2.95996	4.91837	4.41152	2.60052	1.3688	1.59944	1.0571	1.29992	1.10927	1.54128	1.32968	1.69211	1.37375	1.31902	0.975169	2.03395	1.74874	1.69531	1.44871	0.580693	1.03236	1.6837	0.700515	0.903438	0.78742	0.687277	0.636686	0.815894	1.35625	0.755858	0.69324	0.810945	0.876843	0.748216	0.00113768	0.0083739	2.1871
ENSMUSG00000029797	Sspo	0.0269665	0.201231	0.0841988	0.0346352	0.433748	0.310831	0.675778	0.221275	0.19056	0.266567	0.447715	0.391102	0.0845446	0.284583	0.234181	0.473741	0.126895	0.179235	0.138408	0.044314	0.0959283	0.134602	0.144432	0.0817854	0.050016	0.0971616	0.183471	0.13587	0.0523517	0.137643	0.0697504	0.0660462	0.141157	0.0646846	0.0497441	0.103205	0.00115587	0.00846568	2.60687
ENSMUSG00000066721	Zfp575	0.0245631	0.14926	0.13085	0.187339	0.10761	0.0815798	0.0432959	0.0420909	0.0220718	0.0724947	0.086832	0.118141	0.0886666	0.10854	0	0.0445254	0.108486	0.1358	0.0220852	0	0	0.0209963	0.0445622	0.0239213	0.0713856	0.0448674	0	0.0897543	0.059732	0	0.0626378	0.0208101	0.02222	0.0185302	0.0841138	0.0721103	0.00116889	0.00854093	2.35987
ENSMUSG00000032101	Ddx25	0.024564	0.0167086	0.0245784	0.015474	0.0214171	0.0337674	0.0209815	0.0408865	0.0142472	0.0306871	0.0496496	0.0190336	0.0216094	0.0524877	0.00763105	0.0221419	0.0146749	0.00763605	0.00734594	0.00768494	0.00817377	0	0.0149668	0.00786728	0.00805327	0.0289546	0.0242287	0	0.00655581	0	0.0213957	0.00676692	0	0.0364482	0	0.00788062	0.00117877	0.00859626	2.35171
ENSMUSG00000078687	Mup8	0	0.21114	0.253908	0	0	0	0.758171	2.62728	5.34909	7.52277	4.72725	5.52354	0.736643	0.842914	2.35644	5.49567	1.35231	1.78077	1.12027	1.47476	0.733056	5.68709	3.0098	0.342559	6.42004	43.6698	23.1222	28.955	18.3165	36.451	14.3057	11.52	12.5977	19.4832	7.2709	14.9075	0.00118594	0.00863652	0.15854
ENSMUSG00000061356	Nuggc	0.18565	0.212871	0.194326	0.153077	0.101031	0.0572224	0.0593849	0.0577681	0.181374	0.0868037	0.180462	0.0537848	0.162994	0.098983	0.150908	0	0.0415485	0.0647849	0.166254	0.34781	0.346735	0.203085	0.148088	0.311571	0.159398	0.797813	0.616428	0.355769	0.444807	0.597114	0.30225	0.286952	0.337946	0.0515076	0.0396116	0.0222554	0.00120195	0.00873603	0.369075
ENSMUSG00000078772	Gm12353	1.37053	1.29438	0.363699	0.843877	1.45158	0.488762	0.805257	0.516716	0.694385	0.324388	0.844141	0.612322	0.568753	0.824575	0.307015	0.549176	0.62834	0.300504	0.431671	0.432208	0.49114	0.264086	0.1403	0	0.151518	0.974036	0.158499	0.147751	0.131743	0.42358	0.274967	0.539014	0.296459	0.36277	0.671522	0.462263	0.00123297	0.008895	2.0128
ENSMUSG00000021208	Ifi27l2b	10.5397	9.35132	10.9926	7.86863	5.9215	2.78	3.729	3.76349	3.1073	3.85527	3.03389	3.17693	1.59668	5.68957	1.90892	3.48363	3.91669	8.45793	1.95517	3.46431	7.60501	1.69569	3.31128	2.09245	1.54525	1.38635	1.60794	0.868069	1.30549	3.21367	1.4172	1.59697	1.93354	1.83532	2.99514	1.67934	0.00123372	0.008895	2.24469
ENSMUSG00000080972	Gm16061	3.12988	3.67905	2.67639	4.45704	1.92666	1.53684	1.46833	1.21698	1.98889	0.46476	1.05703	1.51048	2.22206	1.83097	1.96659	0.967303	0.440854	1.06439	1.70387	0.765972	1.79088	1.28613	1.4882	1.72517	0.641016	0.359085	1.12355	0.145699	0.391226	0.288437	0.353572	0.672648	0.820354	0.482627	0.417463	0.701415	0.00124117	0.00894126	2.21705
ENSMUSG00000047619	Ddi1	0.0478516	0.0244121	0.0359101	0.0678265	0.0486757	0.00657834	0.0476859	0.0331882	0.020816	0.00747265	0.0207263	0.0247198	0.042097	0.0170418	0.0371656	0.0143783	0.0142938	0.0669409	0.0286211	0.0224564	0.00796164	0.0139935	0.0291569	0.00766309	0.00784429	0.0141017	0	0.0144583	0.0127714	0.0142053	0	0.019774	0.0145397	0.0177513	0	0.030705	0.00125817	0.00903626	2.25692
ENSMUSG00000035186	Ubd	0.59338	0.753269	0.443995	0.346267	1.47875	0.180769	0.251921	0.0609347	0.128035	0.344538	0	0.113466	0	0.235749	0.136327	0.132246	0	0.753703	0.924226	1.03538	1.02682	0.643763	0.737451	0.777028	0.288841	0.777055	0.578738	0.460352	0.293686	1.10501	0.637297	0.303121	1.34341	0.380573	1.25441	1.96792	0.00126501	0.00907542	0.409585
ENSMUSG00000091635	Vmn2r13	0.075798	0.0815447	0.0599791	0.0566282	0.123982	0.0957755	0.0526605	0.10812	0.0893976	0.0561561	0.121134	0.0949324	0.0926509	0.0426891	0.078039	0.0646991	0.0805723	0.0787269	0.102936	0.0750033	0.149584	0.25609	0.219093	0.143966	0.637037	0.317878	0.280482	0.13577	0.0879709	0.106727	0.217487	0.140333	0.1548	0.253051	0.504334	0.109976	0.00126973	0.00908777	0.373405
ENSMUSG00000043110	Lrrn4	0.438394	0.558827	0.293642	0.487556	0.873091	1.2247	0.227196	0.520447	0.149702	0.278457	0.596007	0.411876	0.481601	0.467928	0.145686	0.352383	0.308514	0.627187	0.252613	0.132127	0.421547	0.246937	0.528786	0.255485	0.21534	0.0967528	0.169658	0.268954	0.100162	0.250517	0.25871	0.116309	0.0285223	0.231999	0.254242	0.165466	0.00127087	0.00908996	2.1139
ENSMUSG00000006587	Snai3	0.26823	0.390135	0.43076	1.11631	1.29949	0.564949	0.22849	0.41212	0.0996472	0.286105	0.0660502	0.295155	0.167876	0.326257	0.532244	0.343655	0.102802	0.106741	0.102758	0.179122	0.0761721	0.0669028	0.0696867	0.183343	0.112536	0.0336814	0.112804	0.0343817	0	0.0338736	0.0995041	0.189047	0.104473	0.113086	0	0.0732342	0.001274	0.00910484	4.44086
ENSMUSG00000032773	Chrm1	0.472843	0.453884	0.423278	0.275677	0.133313	0.0609229	0.0566983	0.0613891	0.0846361	0.169269	0.168495	0.129167	0.139721	0.133626	0.233016	0.288047	0.179502	0.12959	0.0911404	0.0854166	0.0729246	0.0483615	0.0849725	0.0133521	0.0269535	0.132316	0.098282	0.0248179	0.0556212	0.121802	0.124109	0.225983	0.0744871	0.0270248	0.0236537	0.0264153	0.00129699	0.00923872	2.64657
ENSMUSG00000005220	Corin	0.210937	0.164908	0.158266	0.438633	0.631075	0.283382	0.243671	0.351897	0.0539475	0.17861	0.15037	0.216953	0.240008	0.610946	0.484723	0.360582	0.345329	0.522433	0.0718175	0.178625	0.183091	0.194946	0.0921995	0.10706	0.085371	0.0767238	0.046591	0.0336912	0.0397104	0.0662304	0.0755871	0.0991792	0.59804	0.147174	0.224434	0.180166	0.00131197	0.00932252	2.25809
ENSMUSG00000105404	Gm42807	0.354967	0	0.262701	0.321379	0	0.279306	0.297408	0	0	0.321422	0.295019	0.26184	0.3006	0	0	0	0	0.317054	0.614356	0.642591	0.68394	0.599236	0.927651	1.32243	0.675023	0.597545	0	1.49701	0.273596	0.593808	0	0	0.316012	0.501445	0.290039	0.322418	0.00131284	0.00932616	0.498058
ENSMUSG00000000982	Ccl3	0.666789	1.73908	2.56406	2.39276	0.906574	1.07842	1.3727	0.467708	0.492142	0.176549	0.732027	0.290272	0.828397	0.704711	1.65621	0.677107	1.10325	0.52649	0.338304	0.530548	0.563571	0.247236	0.343251	0.452412	0.647188	0.497091	0.462972	0.083892	0.150356	0.581502	0.244527	0.776001	0.0860941	0.626056	0.240778	0.269506	0.00132511	0.00939796	2.5731
ENSMUSG00000075602	Ly6a	2.90117	5.98748	5.93554	4.01605	20.4945	9.1885	20.4833	29.9428	22.1259	22.3278	19.3406	14.6316	16.5637	22.3364	13.3244	17.2573	32.6741	42.6492	7.80093	8.87582	6.07516	6.19145	7.50141	3.29742	7.16173	8.56967	11.0885	10.8746	6.68008	10.8489	5.75598	6.40444	7.61702	8.78078	12.4651	14.427	0.00134304	0.00950351	2.14193
ENSMUSG00000022032	Scara5	1.17097	1.49445	1.3369	0.439233	0.324353	0.293596	0.217702	0.153328	0.270576	0.184137	0.942615	0.254416	0.43133	0.440162	0.138571	0.215954	0.42981	0.28755	2.96001	5.76825	4.20089	0.417797	0.887292	4.02445	0.581321	3.22802	1.31516	4.43542	1.80523	1.42956	1.34901	0.428661	2.29904	0.33014	0.716769	0.376336	0.00137559	0.00968009	0.246917
ENSMUSG00000004939	Nmrk2	0.370325	0.334939	0.159666	0.249605	0.195418	0.141201	0.15555	0.117834	0.622617	0.306402	0.383818	0.565708	0.361586	0.870378	0.639629	0.239553	0.923151	0.129102	0.329771	0.128381	0.202639	0.0590549	0.166335	0.153762	0.136794	0.0604557	0.195326	0.1494	0.184973	0.180198	0.172343	0.0555197	0.158127	0.0285707	0.09159	0.210059	0.00137733	0.00968661	2.54064
ENSMUSG00000025927	Tfap2b	0.110809	0.194384	0.214442	0.146866	0.187517	0.0875493	0.0637483	0.043264	0.0656706	0.157386	0.0402217	0.0414694	0.0484877	0.0429841	0.0633191	0.0970263	0.0900864	0.0294952	0.0342051	0.0456656	0.112451	0.0319743	0	0.100803	0.0309941	0.0460652	0.022835	0.0246413	0.026636	0.0597537	0.0209867	0.0329391	0.062959	0.00792348	0	0.048432	0.0014032	0.00981827	2.43171
ENSMUSG00000093861	Igkv1-110	0.249773	0.848887	1.03477	1.01418	2.60063	0.791378	1.26242	0.40048	1.48606	0.685012	0.209944	0.74621	1.49656	1.04295	0.67028	0.951532	0.491199	1.12855	0.546587	0.228215	0.242921	0.425721	1.10135	0.352254	0.478567	0.851381	0.717817	0	0.193711	0.211966	0.418138	0.200352	0.672469	0.534486	0	0.45938	0.00143618	0.00997671	2.24101
ENSMUSG00000031767	Nudt7	41.2489	35.1752	34.9652	21.0285	44.0248	61.2297	59.89	63.5926	87.6688	90.2903	78.6213	75.6268	68.9876	64.3126	81.7788	86.2536	63.4299	68.5125	77.2389	91.8714	75.9411	92.1312	105.713	55.4641	177.065	217.621	199.711	553.463	210.636	187.276	179.643	163.455	401.846	96.3315	142.814	106.199	0.00145715	0.0100882	0.35944
ENSMUSG00000030786	Itgam	1.0854	2.36343	2.00143	2.45892	1.76293	1.39767	0.873449	0.820247	0.94853	0.644919	1.07886	0.755942	0.758771	0.586569	0.366994	0.581193	0.709599	0.857026	0.941847	0.918627	0.83999	0.347705	0.424737	0.604215	0.503866	0.590583	0.338454	0.294488	0.385704	0.295822	0.842472	0.630057	0.388496	0.280133	0.552561	0.578547	0.00145837	0.0100932	2.05485
ENSMUSG00000037940	Inpp4b	0.204217	1.20063	0.722109	0.585662	1.62384	1.01436	0.335158	0.828012	1.39783	0.218387	0.502438	0.357193	0.616905	0.299657	0.241819	1.23358	1.02898	1.35707	0.702774	0.189313	0.200324	0.354302	0.261834	0.270979	0.396645	0.19838	0.558711	0.109685	0.14036	0.124905	0.238037	0.685184	0.447451	0.592942	0.393922	0.277821	0.0015199	0.0104277	2.24102
ENSMUSG00000026235	Epha4	0.323503	0.304385	0.316895	0.903392	0.724354	0.661413	0.38213	0.146188	0.253022	0.127815	0.281308	0.186228	0.152896	0.22169	0.283096	0.228019	0.201793	0.507803	0.247495	0.0888946	0.144742	0.238359	0.0937661	0.130966	0.0874573	0.0638712	0.061039	0.120542	0.109984	0.1198	0.0915935	0.112201	0.115821	0.133345	0.152401	0.482906	0.00156431	0.0106511	2.39133
ENSMUSG00000026475	Rgs16	2.36107	7.21814	3.56018	8.09802	6.99283	7.23119	18.9756	11.9835	29.0758	33.2043	32.4062	66.0908	41.6932	50.4205	83.3297	5.95084	38.0621	7.66338	10.431	10.4542	16.4828	2.67157	5.89331	11.3163	0.654499	0.384414	5.09806	2.68248	3.2371	3.20874	0.378634	1.1631	1.07423	0.493452	0.0218935	1.45128	0.00157478	0.0107028	5.8928
ENSMUSG00000078673	Mup19	1.24058	1.64399	3.14629	0	0.745838	3.08422	134.249	713.076	2596.87	2676.46	6332.39	2627.72	672.63	588.878	721.773	2797.83	1330.29	610.987	871.329	1629.81	882.195	947.404	519.65	94.8142	7452.68	18512	13670.5	11796.9	5911.18	11620.7	5783.48	7236.56	4969.26	8841.46	1187.7	5664.67	0.00160959	0.0108996	0.202738
ENSMUSG00000050272	Dscam	0.106807	0.0725104	0.0533701	0.100422	0.092898	0.175078	0.121341	0.0884107	0	0.0664798	0.0306983	0.137191	0.0312066	0.113714	0.032987	0.0638884	0.063689	0.0330714	0.0318352	0	0.0708007	0.0932822	0.0323885	0.034082	0.0355467	0	0	0.0319737	0.0567502	0.062987	0.0308344	0.0292879	0.0323646	0	0	0.0680871	0.00162714	0.0109873	2.26764
ENSMUSG00000003476	Crhr2	0	0.0673427	0.0481685	0.0622707	0.41438	0.494716	0.60026	0.22078	0.288687	0.22787	0.202072	0.522084	0.385799	0.17	0.448839	0.412611	0.563531	0.166154	0	0	0.0896584	0.178779	0	0.11977	0.453188	0.0449859	0.0502345	0.0801432	0.195018	0.0452114	0.131141	0.0907888	0.191563	0.151055	0.156499	0.0633777	0.00163758	0.0110435	2.59407
ENSMUSG00000032281	Acsbg1	0.0615298	0.305232	0.230746	0.276516	0.196491	0.303632	0.122495	0.221361	0.257707	0.15349	0.283675	0.158537	0.0720539	0.45944	0.0953224	0.263821	0.275459	0.496426	0.264714	0.0384382	0.0408757	0.0179567	0.130942	0.157391	0.0805352	0.0904461	0.060562	0.0555385	0.0655505	0.256206	0.0890941	0.0676604	0.0560176	0.0910913	0.249813	0.277821	0.00166194	0.0111774	2.02517
ENSMUSG00000050423	Ppp1r3g	1.55511	1.91576	3.61945	2.12975	0.619243	1.72494	8.73123	3.8777	4.57793	1.47264	1.12656	4.59091	1.93989	2.99475	1.81669	0.667322	0.4041	2.08015	0.777748	0.375823	0.399628	0.526625	0.388579	0.120221	2.75566	0.132611	0.616688	0.183143	0.440548	0.292867	0.413625	0.690832	1.62051	0.593604	2.48229	0.487012	0.00167041	0.0112182	3.44744
ENSMUSG00000079993	Gm11799	0.995157	0.201003	1.18949	1.46237	0.85649	0.47595	1.00851	0.321088	1.01989	1.09726	0.336194	0.598353	0.857608	0.834479	0.717002	0.17457	0.884643	1.4499	0.350415	0	0.777914	0.170507	0.530724	0.187402	0.382404	0	0.382399	0.342641	1.08705	0.34071	0	0.962263	0	0.572547	0.496168	0.553264	0.00168637	0.011279	2.02903
ENSMUSG00000075380	Olfr355	0.129097	0.0822778	0.145267	0.213166	0.182777	0.0531417	0.0826424	0.0134089	0.0280515	0.0302083	0.125639	0.0749059	0.0709055	0.189455	0.0150139	0.0581057	0.0722647	0.07516	0.0578543	0.01513	0	0	0.0294572	0.0774419	0	0.0142444	0.0158951	0.0437616	0.0516125	0	0.0701624	0.0133185	0.0881868	0.0478185	0.0551612	0.0620077	0.00175813	0.0116513	2.55663
ENSMUSG00000046610	Oacyl	0.107705	0.218933	0.161171	0.320963	0.18706	0.0591609	0.199488	0.029865	0.0625898	0.0502471	0.0773733	0.0419706	0.0630552	0.0763936	0.09985	0.032212	0.0480729	0.0166641	0.0481035	0.0335462	0.0892055	0.0470181	0.0164184	0.0344954	0.0708208	0	0.0176294	0	0.0429103	0.0159005	0.0155544	0.0295274	0.0488839	0	0.0305727	0	0.00176091	0.01166	3.42734
ENSMUSG00000004842	Pou1f1	0.16129	0.14401	0.205868	0.125857	0.31949	0.137125	0.138282	0.102733	0.0494971	0.190585	0.0955135	0.0610824	0.220086	0.0610031	0.260121	0.141235	0.157509	0.14376	0.0328654	0.0957539	0.0704792	0.0797472	0.108974	0.0631667	0.0722168	0.0965462	0.0364943	0	0.0416095	0	0.0443021	0	0.308903	0.0903672	0.0994239	0.0692292	0.00181384	0.0119386	2.07243
ENSMUSG00000046108	Il17c	0.207309	0.210128	0.46486	0.385166	0.448083	0.250991	0.790222	0.508127	0.0891677	0.0959567	0.0883862	0.394153	0.360178	0.437743	0.0946892	0.36786	0.0922965	0	0.183883	0.19224	0.10208	0.0895594	0	0.0983524	0.10048	0	0.301854	0.18208	0.163388	0.0902161	0.0885455	0.084309	0	0.151146	0.174393	0	0.00182229	0.0119786	2.63932
ENSMUSG00000046223	Plaur	1.5727	2.94451	3.62034	4.20549	2.00395	2.12874	1.32447	1.89285	0.544055	0.692813	0.79725	0.88518	1.13693	2.58424	2.14123	0.750392	0.569959	1.89932	1.05595	2.0399	1.28529	0.693924	0.590323	0.926464	0.86179	0.342431	0.213282	0.337637	0.499917	0.702481	0.426177	0.719605	0.608476	0.370377	0.970162	1.66428	0.00182958	0.0120119	2.21508
ENSMUSG00000002265	Peg3	17.6938	10.2	19.1575	30.222	17.7618	22.2125	3.95931	8.57143	4.191	3.2835	4.50122	3.85655	11.2941	13.7165	9.34431	4.43426	3.58429	6.11792	2.8547	3.53008	7.25781	3.31701	3.08314	6.13832	6.63702	2.99683	4.59818	3.49721	3.20588	3.20324	3.55688	3.74892	3.04781	3.60074	3.28897	4.01148	0.00186563	0.0121932	2.7119
ENSMUSG00000015312	Gadd45b	12.9285	9.2038	24.1889	14.6106	12.8257	41.3204	28.1415	27.6516	29.7412	19.8962	26.1152	26.8327	58.6344	63.1548	38.5395	6.70487	8.37975	13.9762	17.2275	12.5468	25.5973	13.2135	16.4872	11.2977	15.3335	5.5072	8.09459	6.49732	11.1836	4.03798	5.13585	9.23693	7.79928	7.46594	14.1341	13.5191	0.00187162	0.0122262	2.26535
ENSMUSG00000021596	Mctp1	0.215597	0.136924	0.204369	0.13278	0.156256	0.344299	0.0416672	0.190992	0.122691	0.0874607	0.16666	0.0377826	0.0840215	0.0983807	0.0810476	0.047357	0.313147	0.137086	0.0419397	0.112338	0.0921253	0.053478	0.0720238	0.112741	0.0119916	0.0824029	0.17226	0.0302044	0.0478757	0.0234127	0.074876	0.0570414	0.0719244	0	0.0797873	0.0588674	0.00190029	0.0123733	2.17397
ENSMUSG00000034968	Lbx2	0.630331	0	0.287798	0.24471	0.685507	0.850484	0.389366	0.749527	0.409453	0.649751	0.284703	0.401049	0.457373	0.670307	0.572531	1.29725	0.56685	1.0206	0.155638	0	0.312356	0.151689	0.531452	0.0832537	0.0850823	0.512819	0.426102	0.215418	0.60465	0.229495	0.375192	0	0.316811	0.460901	0.322497	0.231221	0.00190078	0.0123733	2.02761
ENSMUSG00000040663	Clcf1	7.14839	7.61224	9.50775	10.3197	7.463	5.80739	1.62394	1.61192	2.79774	2.45957	1.62465	2.15434	2.63333	3.2912	1.69043	1.78543	1.22808	3.08697	1.48017	1.2919	1.59728	1.71366	1.40068	2.97755	2.13204	0.948737	0.954046	0.814126	1.01777	1.31236	1.25321	1.36201	2.05891	0.934275	1.98024	1.59989	0.00190958	0.0124197	2.75249
ENSMUSG00000066704	Cyp2b19	0.253655	0.0784041	0.0389686	0	0.0308393	0.122741	0.191209	0.137473	0.206489	0.257102	0.254537	0.205503	0.604595	0.550533	0.842586	0.426573	0.866377	0.463809	0.10407	0.0743911	0	0.175941	0	0.159523	0.167378	0.0662079	0	0	0.0442466	0.0374726	0.037649	0.12483	0.137926	0.0568249	0.170153	0.03636	0.00195729	0.0126663	3.97092
ENSMUSG00000043557	Mdga1	0.392176	0.261379	0.284166	0.137997	0.356395	0.17612	0.145678	0.661348	0.124716	0.396616	0.4041	0.218636	0.205315	0.198853	0.199225	0.128829	0.229585	0.158867	0.0853029	0.134474	0.142892	0.0916235	0.332191	0.0217814	0.0418708	0.321408	0.0171499	0.0305997	0.105568	0.126662	0.143565	0.168956	0.130853	0.105929	0.0611018	0.236729	0.00195744	0.0126663	2.03597
ENSMUSG00000074037	Mc1r	0.0522932	0.0345168	0.0373759	0.031752	0.0616973	0.0424231	0.0436787	0	0.0632132	0.0676541	0.0162545	0.0139496	0.0601593	0.0187577	0.0160875	0.0312455	0.0474374	0	0.0153664	0	0.0165771	0	0	0.0330877	0	0	0.015992	0.0292348	0.0135123	0.0173265	0.0147492	0.0275966	0.0299608	0.03702	0.014983	0.0169215	0.00197353	0.0127367	0.329852
ENSMUSG00000046402	Rbp1	20.7999	23.1724	18.3847	18.1715	11.4955	6.4358	9.63589	4.2511	9.24983	3.52709	5.00915	5.4697	3.97482	6.40569	3.60686	4.14924	3.90782	6.46066	5.74132	7.74635	9.49732	1.91581	2.14612	4.13819	1.66653	3.69829	2.00558	2.505	2.45963	2.49851	2.64231	2.00693	1.56099	1.55251	5.13565	1.70783	0.00197655	0.0127519	2.70694
ENSMUSG00000025808	Ccdc7a	0.124929	0.100383	0.11601	0.233666	0.151234	0.163089	0.148148	0.0620847	0.107942	0.0919612	0.064745	0.232752	0.284724	0.240221	0.32337	0.0673733	0.155604	0.139633	0.0880848	0.0460592	0.048959	0.108587	0.292202	0.047142	0.0482153	0.0659772	0.0737101	0	0	0.175942	0	0.0404922	0	0	0.0639052	0.165651	0.0019771	0.0127524	2.21979
ENSMUSG00000032911	Cspg4	0.0580929	0.0182852	0.101877	0.0507473	0.0764822	0.089075	0.0393992	0.0989606	0.164306	0.0599903	0.235225	0.0921369	0.0157562	0.172226	0.0107427	0.197894	0.24277	0.249185	0.0517229	0.0552608	0.0115094	0.0303417	0.0381915	0.0221565	0.0352236	0.00981884	0.0113711	0.11341	0.0143353	0.0784647	0.0446097	0.0687129	0.0268407	0.00824018	0.0600824	0.0172204	0.00200547	0.0129066	2.82884
ENSMUSG00000008734	Gprc5b	0.340078	0.444179	0.609198	0.202639	0.645637	0.712385	0.500926	0.201502	0.307124	0.302988	0.320163	0.812112	0.677602	0.575979	0.10726	0.126369	0.485926	0.604088	0.639973	2.09787	1.4131	4.54434	6.27007	0.942745	1.58946	0.394375	0.196945	0.443479	0.112247	0.952022	1.51366	2.21815	5.2777	1.43602	4.13402	2.17641	0.00200837	0.0129138	0.219411
ENSMUSG00000028359	Orm3	48.9661	68.5898	58.9527	39.6	15.6441	7.76728	9.33909	6.65322	5.53497	16.697	13.3781	27.0568	7.44963	7.56098	13.6152	11.2955	15.9	16.2191	13.9588	15.3201	24.2431	1.38455	3.30792	16.7209	0.822665	1.06465	1.46443	0.248812	0.668659	1.23189	0.322283	0.777998	0.680741	1.16869	0.396669	0.35515	0.00201925	0.0129729	4.63785
ENSMUSG00000038656	Cyp3a16	9.28022	5.00003	3.16792	0.909445	5.38062	5.92943	20.971	296.237	232.662	289.112	167.853	304.664	21.6783	38.158	21.6587	102.848	192.552	54.9154	0	0.100518	0.320489	0.218967	0.130339	0.102852	0.210416	0.189012	0	0.100355	0.0285482	0.0950647	0.155138	0.0294677	0	0.0528843	0.0610111	0.0342552	0.00209454	0.013384	969.201
ENSMUSG00000084262	Or51p1	0.0511122	0.0709665	0.0683436	0.06806	0.0248169	0.116031	0.0855034	0.12959	0.0140257	0.0621296	0.0110306	0.0422878	0.0512656	0.0421033	0.061001	0.0365384	0.0237809	0.094805	0.0579589	0.0384028	0.0264007	0.0260038	0.0237628	0.072487	0.0255481	0.0224575	0.0127042	0	0.0325132	0.0458246	0.0110561	0.011003	0	0.0376615	0.0255751	0.037148	0.00210723	0.0134386	2.07971
ENSMUSG00000118461	Gm21679	0.0968682	0.0987574	0.116252	0.146154	0.0337498	0.0159381	0.0495944	0.016088	0.100994	0.126882	0.0335013	0.0898722	0.170181	0.259085	0.0720507	0.122013	0.0520437	0.108231	0.0520731	0.388127	0.224982	0.227449	0.106038	0.179511	0.139867	0.0341815	0.0762905	0.142617	0.12657	0.212258	0.120703	0.355992	0.272825	0.305872	0.192481	0.432941	0.00211457	0.0134756	0.475734
ENSMUSG00000079711	Smok4a	0.0518575	0.0886324	0.116656	0.14653	0.0756912	0.0356223	0.0741484	0	0.0900385	0.0484768	0.044787	0.0335052	0.0682693	0.0552787	0	0.0699071	0.0696216	0.0808018	0	0.145679	0.0344239	0.045362	0	0.0497074	0	0	0.0509946	0	0.0206986	0.0229905	0	0	0.0235933	0.0191739	0.0221184	0	0.00211981	0.0134992	2.16423
ENSMUSG00000047617	Paxx	13.4276	20.497	15.6038	13.1491	20.7866	17.8922	30.8388	12.9395	39.2412	66.6039	86.151	53.3174	19.1148	33.9157	27.0913	28.2213	58.8951	28.5977	12.6801	9.89846	9.00468	11.861	11.5317	12.0132	13.2234	12.8178	13.3667	30.7414	24.6239	17.798	16.62	17.3919	11.4446	15.3748	12.4998	10.9766	0.00217913	0.0137996	2.22188
ENSMUSG00000106447	Gm42957	0	0	0.0880551	0.0836383	0	0.0280426	0	0	0	0	0	0	0	0.0917485	0.0800165	0.0286252	0	0	0.0776073	0.0355911	0.112349	0.0708692	0.0874664	0.0349335	0.125727	0.112579	0.0819736	0	0.0464049	0.121524	0.095796	0.126706	0.0527533	0.0263065	0	0	0.00217916	0.0137996	2.97015
ENSMUSG00000046550	Spin2c	0.295225	0.0500581	0.264824	0.421876	0.271136	0.360028	0.190936	0.36457	0.635632	0.622843	0.211648	0.169722	0.430515	1.12767	0.318204	0.198094	0.483666	0.228083	0	0	0.195317	0.193236	0.13398	0.148395	0.144262	0.362991	0.151541	0.043989	0.123089	0.0433815	0.266228	0.201924	0.275561	0.162104	0.292571	0.0468986	0.00222635	0.0140336	2.3855
ENSMUSG00000062132	Arhgap33os	0.0858432	0.0686262	0.12891	0.0846062	0.191248	0.266855	0.057435	0.273701	0.155932	0.0267397	0.0828842	0.0867051	0.205579	0.0957356	0.29207	0.0201812	0.0926904	0.083547	0.0200999	0.0267855	0.0793188	0.0785709	0.0260619	0.0430445	0.044049	0.0395732	0.0220824	0.0772741	0.0228323	0.0199164	0.0854688	0.153089	0.0260301	0.0543628	0.114097	0.0274068	0.00225108	0.0141587	2.39494
ENSMUSG00000074183	Gsta1	0.690466	0.841602	4.00903	0.782394	1.86069	0.596923	1.28608	0.596319	0.576919	3.11818	1.21539	0.583894	2.30136	0.50149	0.873545	4.60779	3.51843	4.93144	6.07888	3.34878	2.07507	22.7847	21.8813	3.16785	10.6658	1.07079	2.72146	1.95108	4.47228	7.06124	4.13309	7.53874	9.36004	9.14973	24.3913	4.23729	0.00229516	0.0143735	0.225149
ENSMUSG00000030724	Cd19	2.34738	1.60411	1.37458	3.66903	6.65619	2.5809	2.00985	1.4506	1.16791	0.720128	1.14806	1.4757	1.98584	2.07658	2.96293	2.28781	1.30517	3.22908	1.48884	0.753651	1.56341	1.34852	1.45023	1.63084	1.78208	0.607057	0.994276	0.443503	0.592779	0.937389	0.760541	0.841769	0.922868	1.29601	0.936293	0.771486	0.00230663	0.014419	2.09459
ENSMUSG00000074240	Cib3	0.151134	0.559188	0.339918	1.95305	0.529253	0.75779	0.361098	0	0.252551	0.637473	0.769479	0.24448	0.541389	1.68703	0.084115	0.647052	0.420308	0.64652	1.1338	0.970134	0.225821	1.55399	0.388785	0.939967	1.1378	5.49755	3.47264	9.06985	4.59157	3.20345	8.70051	1.10951	2.00104	0.610932	9.13739	3.32277	0.00231038	0.0144303	0.185426
ENSMUSG00000029086	Prom1	0.808458	0.837415	0.945169	0.882539	1.00084	1.88777	1.18985	1.08517	1.70018	2.98725	2.18795	2.87318	0.945079	4.77382	1.0863	3.0595	2.97303	6.16665	1.53784	0.572938	0.870643	0.786559	1.39373	0.751636	0.450727	0.599498	0.635252	0.737377	0.558874	0.810244	0.744348	1.35062	0.646944	0.441708	0.860444	0.62008	0.00231157	0.0144313	2.60206
ENSMUSG00000029602	Rasal1	0.501992	0.553039	0.333677	0.355138	0.336817	0.378931	0.387816	0.0758312	0.031733	0.179814	0.72552	0.549973	0.126706	0.615186	0.0339618	0.320571	0.388088	0.797834	0.172288	0.179863	0.17861	0.246328	0.523925	0.0876029	0	0.156787	0.175573	0.0329882	0.248405	0.0648831	0.1541	0.231302	0.175955	0.0135217	0.22637	0.169487	0.00231975	0.014465	2.20298
ENSMUSG00000030559	Rab38	0.280671	0.36396	0.238147	0.518734	0.414453	0.422842	0.0676679	0.427113	0.103283	0.444813	0.238049	0.703554	0.1044	0.760859	0.891485	0.534258	0.319685	0.479408	0.319523	0.0742624	0.118424	0.17335	0.0361124	0.397758	0.155516	0.244349	0.194854	0.61003	0.253102	0.140415	0.103123	0.227167	0.0721923	0.0586014	0.23475	0.131111	0.00232865	0.0145101	2.06322
ENSMUSG00000051490	Foxd4	0.0622237	0.0950769	0.0466477	0.0585516	0.027071	0	0	0.0515517	0	0	0.0268465	0	0.0545733	0	0	0	0	0.0289187	0	0	0	0	0	0	0	0	0	0	0	0	0	0	0	0	0	0	0.00236635	0.0146818	0.275228
ENSMUSG00000026628	Atf3	4.08724	11.0678	19.0804	18.2483	1.57364	1.53814	6.30691	9.14465	7.30573	1.03356	2.80916	4.88211	2.29297	13.261	3.90081	0.965861	1.48481	3.63926	1.6111	3.82483	1.46266	0.456635	0.699497	0.500446	2.16862	0.811539	1.02663	2.58531	0.637327	1.28566	1.68443	1.69519	1.62109	0.499514	1.54534	1.47097	0.00238302	0.0147642	4.40158
ENSMUSG00000118345	Gm7105	0.140762	0	0.0351479	0.233931	0.366889	0.383537	0.0399341	0	0.121883	0.174972	0.161521	0.168467	0.246401	0.199535	0.173488	0.37818	0.185518	0.0870209	0.0419024	0	0.139742	0.122714	0.10543	0.044852	0	0.0411779	0.0459804	0.0419881	0.0373245	0.0413927	0	0.0385272	0.19003	0.10369	0.079746	0.134239	0.00238865	0.0147885	2.56233
ENSMUSG00000020218	Wif1	0.0422767	0.344252	0.285103	0.277909	0.0734986	0.181749	0.0720006	0	0.0732585	0.118312	0.0728245	0.0427141	0	0.0449722	0.0391153	0.0497175	0.222854	0.313867	0.0755455	0.0395047	0	0.0368831	0	0	0.124085	0	0.0414575	0	0.033657	0	0.0365642	0	0	0.0311694	0	0.0795208	0.0023995	0.014831	0.11589
ENSMUSG00000055421	Pcdh9	0.0700471	0.152994	0.1984	0.544587	0.23825	0.177264	0.0663871	0.0579875	0.117918	0.131164	0.101354	0.137935	0.101917	0.123865	0.0908245	0.104032	0.204297	0.0621185	0.0350093	0.0366215	0.115522	0.0855429	0.0411177	0.120262	0.057548	0.0276515	0.0384679	0.0283189	0.0312273	0.0500691	0	0.0322324	0.0596774	0.0289302	0.0667453	0.110267	0.00240663	0.014861	2.77799
ENSMUSG00000068748	Ptprz1	0.11898	0.150191	0.0513979	0.0648611	0.0849582	0.142061	0.0249878	0.0418686	0.0280437	0.0108688	0.0659232	0.0392546	0.0350814	0.053746	0.0133181	0.0589646	0.0564026	0.0629642	0.0259366	0.0304299	0.0282843	0.0544271	0.0318015	0.0364928	0.0632108	0.010253	0.0224133	0	0.0092866	0	0.0248594	0.0186729	0.0130704	0.0249848	0.0388792	0.041654	0.00243724	0.0150039	2.32563
ENSMUSG00000076652	Ighv7-3	1.19955	0.902084	0.222709	0	0.76774	0.23684	0.75583	0	0	0	0.50159	0	0.509571	0	0.800854	0	0.528145	0.269321	0.260972	0	0	0.254358	0	0.280543	0	0	0	0	0	0	0	0	0	0	0	0	0.0024411	0.0150205	3.98657
ENSMUSG00000110353	Gm33543	32.831	40.23	31.4398	63.1078	27.0214	22.7117	11.8193	8.04713	9.13223	7.89844	19.8135	14.306	12.0185	15.9892	18.0651	11.1246	12.7666	13.6477	12.4326	11.3973	19.6434	5.73001	7.26272	23.432	3.55252	6.14584	10.8221	2.24566	6.98426	5.54166	6.18494	4.06882	5.87316	5.06364	11.248	4.90004	0.00246616	0.015139	2.43869
ENSMUSG00000021250	Fos	9.61501	11.5559	33.5352	13.3798	5.53899	5.14033	36.4602	38.7936	108.92	8.31386	34.1856	46.2783	3.05927	18.1016	3.82112	1.6407	19.3225	17.4694	2.15758	2.54323	2.28175	1.17632	0.968785	1.05704	2.8298	0.835413	1.20054	2.0581	1.65713	0.860251	1.32148	2.38254	1.65476	1.51095	2.33789	1.6278	0.00249287	0.0152617	13.6281
ENSMUSG00000029272	Sult1e1	4.70936	1.96924	3.33123	4.80683	0.545334	0.0854437	0.267106	0.129515	1.49429	2.19369	1.75468	3.89887	0.640701	0.222366	0.57972	0	0.327247	0.339425	0.09339	0.146496	0.0519042	0.0911524	0.0474688	1.1995	0	0.0458717	0.102449	0.0467316	0.249527	0.0921983	0.090324	0.0429249	0.0474888	0.115523	0	0.0996754	0.00250387	0.0153128	10.6512
ENSMUSG00000031963	Bmper	5.51766	5.11691	4.29743	9.48391	3.53761	2.77392	0.72067	0.547721	0.766229	0.808786	0.477388	1.01435	1.42788	1.21065	1.46904	0.234582	0.755042	1.22814	0.329729	0.450257	0.478041	0.419283	0.265829	0.485507	0.11763	0.230032	0.166091	0.0554342	0.0245139	0.105461	0.0668883	0.0986832	0.125649	0.441799	0.668092	0.176717	0.00251503	0.0153775	8.79539
ENSMUSG00000026413	Pkp1	0.150079	0.119135	0.141921	0.119887	0.24399	0.284367	0.106664	0.0884275	0.0868687	0.0364431	0.032007	0.0386348	0.10097	0.185807	0.0696841	0.122122	0.139516	0.116352	0.0442078	0.0618067	0.0784078	0.075636	0.18641	0.102725	0.111348	0.0767239	0.0383463	0.045087	0.0312406	0.0119087	0.0321782	0.050894	0.0455244	0.0185	0.0222009	0.0474026	0.00252594	0.0154326	2.02016
ENSMUSG00000090306	Adh6-ps1	4.05053	3.6393	2.99136	5.44946	2.88211	1.97646	2.70963	3.40532	4.57262	3.62234	3.97976	3.89164	2.53252	4.14928	3.81076	4.10521	5.05066	3.58361	8.39561	9.78303	12.0954	5.09603	4.43316	6.00607	4.9354	12.3852	10.4212	56.3402	15.8185	16.8438	12.7537	11.8211	10.1734	15.4604	8.79224	17.187	0.00254071	0.0154872	0.278136
ENSMUSG00000015090	Ptgds	0.125713	0.887795	0.231211	0.132716	1.07217	0.872156	3.16721	4.99493	3.46027	7.97049	13.4952	10.1749	3.11272	5.19612	1.51226	11.8309	7.70801	19.4026	0.532529	0.174179	0.513745	0.682709	0.21595	0.455785	0.546377	0.792513	0.273605	3.18225	0.953193	0.922381	0.802873	0.0976297	0.423953	1.39145	0.891721	0.243257	0.00254777	0.015523	7.28059
ENSMUSG00000038248	Sobp	0.103729	0.105811	0.0778307	0.165735	0.130597	0.180478	0.0492079	0.15337	0.100231	0.0431765	0.10976	0.13387	0.0621664	0.382803	0.0966042	0.124598	0.0929327	0.29007	0.167887	0.0566679	0.0919988	0.0606329	0.115804	0.055345	0.0453196	0.0610957	0.0227232	0.031304	0.0368912	0.0307663	0.100319	0.0299528	0.0420091	0.0349632	0.0492882	0.0554197	0.00258477	0.0156788	2.20782
ENSMUSG00000032021	Crtam	0.425037	0.200149	0.539199	0.615136	0.483558	0.214518	0.167191	0.0812374	0.0338565	0.122148	0.0564104	0.0533151	0.172016	0.0348221	0.307321	0.1174	0.0292498	0.063586	0.0292458	0.036523	0.0343493	0.0113776	0.062891	0.0940547	0.0961048	0.0229279	0.0127917	0.0293912	0.0782118	0.011545	0.170001	0.0269094	0.0297302	0.0725192	0.0392589	0.0331072	0.0027128	0.0162962	4.17105
ENSMUSG00000031351	Zfp185	0.115558	0.0505009	0.258847	0.327083	0.157086	0.176669	0.12591	0.25018	0.186521	0.0920467	0.523773	0.153247	0.129632	0.559788	0.030716	0.178315	0.280917	0.305356	0.0295912	0.0928641	0.0658393	0.0578507	0.134636	0.0633755	0.0810782	0.014571	0.146338	0.133338	0.092069	0.205398	0.261175	0.0408722	0.0601414	0.0611441	0.0420194	0.0792856	0.00273863	0.0164022	2.34845
ENSMUSG00000052013	Btla	0.912796	2.56039	1.48347	2.80068	4.4811	1.74643	1.73301	0.748697	0.891182	0.522945	0.734204	1.66731	1.55977	0.741905	0.871815	0.821998	0.875402	1.30305	0.861125	0.674961	0.52114	1.07981	0.55925	1.18452	0.838341	0.349957	0.519066	0.519469	0.517655	0.480458	0.820741	0.668478	0.558155	0.48361	0.572493	0.48491	0.00276734	0.0165338	2.26234
ENSMUSG00000037071	Scd1	248.719	245.31	230	50.9295	505.717	380.726	924.449	326.862	437.183	676.271	239.827	675.473	650.375	303.486	601.785	957.426	752.996	830.409	133.254	70.6351	6.90886	3169.49	3087.73	656.096	1905.73	916.851	479.61	751.864	926.152	2929	1571.11	1235.02	2325.72	846.103	1956.35	1374.33	0.00279198	0.0166491	0.371291
ENSMUSG00000074452	Pate2	0.0367388	0.027748	0.060315	0.213874	0.0319511	0.0748282	0.105799	0.0974176	0	0.0342958	0.121857	0.0622185	0.138816	0	0.0404654	0.195499	0.0328583	0.115305	0.0243754	0.0254962	0.107085	0.152636	0.146323	0.0776453	0.128379	0.153662	0.121843	0.150533	0.207515	0.359483	0.378266	0.13804	0.238433	0.178082	0.514871	0.25052	0.00285024	0.0169045	0.414527
ENSMUSG00000017724	Etv4	0.912886	0.640486	0.767516	0.28507	0.465954	0.275466	0.387915	0.237182	0.224221	0.19547	0.100381	0.295284	0.459626	0.675099	0.292758	0.316618	0.0920099	0.439728	0.28248	0.0738356	0.128976	0.228839	0.292888	0.0246348	0.188159	0.114534	0.19126	0.0231568	0.197908	0.153635	0.204432	0.21293	0.407134	0.247094	0.0962139	0.428766	0.00287116	0.016993	2.02
ENSMUSG00000081053	Mup-ps17	0	0	0	0	0	0	0	1.36535	2.85286	3.01748	4.26173	1.26425	2.17779	1.0287	2.26578	3.02111	1.5265	2.41614	2.1826	0.775158	0.829946	2.17052	1.48948	0.823313	5.75721	40.3456	30.629	37.2907	23.2295	32.5896	12.8068	11.7043	1.53309	15.527	2.10845	8.57825	0.00289043	0.0170876	Not detected in males
ENSMUSG00000081423	Gm12882	1.86729	1.14567	0.629411	1.77732	0.483939	0.564892	0.898982	0.248983	1.02322	0.740707	1.11035	0.467828	0.396354	1.60828	0.704579	0.242936	0.500312	1.53666	0.37844	0.752233	0.181408	0.20047	0.16686	0.786248	0	0.261375	0.521439	0.568349	0	0.621466	0.755702	0.478005	0	0.357394	0.543526	1.02538	0.00290065	0.0171286	2.09885
ENSMUSG00000083332	Gm7599	0.452899	0.183787	0.406407	0.388805	0	0.0735246	0.0768075	0.185395	0.269085	0	0	0.138317	0.236466	0	0.082963	0.241614	0.0807248	0.30023	0	0.0841258	0.0900385	0	0.163311	0.172171	1.58348	1.1038	1.93841	1.43799	0.429216	0.158149	0.853317	0.516885	2.21611	0.596887	1.37477	0.897657	0.00291121	0.0171677	0.228918
ENSMUSG00000074417	Pira11;Pira6;Pira7;Pira12	0.191497	0.34711	0.248668	0.298169	0.149932	0.168226	0	0.12252	0.112444	0.0798229	0.147311	0.225039	0.160202	0.0459193	0	0.16842	0.127731	0.116359	0.0391837	0.0966694	0.121749	0.0787	0.0394805	0.130763	0	0.0362525	0.0360475	0	0	0.0724894	0.152969	0.0641533	0.0848405	0.0977232	0.1318	0.0842027	0.0029134	0.0171767	2.13837
ENSMUSG00000078683	Mup1	0.204751	0.942892	0.458916	0	0	0.253252	7.32291	18.8685	56.8485	73.1378	83.2047	62.2432	12.4509	12.3684	18.482	50.3392	35.9698	24.6624	16.3963	23.396	11.7803	31.1842	30.7433	9.2373	182.521	1173.46	873.679	1675.09	811.554	912.732	246.602	354.769	217.319	663.693	83.0197	304.616	0.00292842	0.0172251	0.0600591
ENSMUSG00000029651	Mtus2	0.696429	0.700709	2.07471	0.460816	1.51082	1.11331	1.25383	0.7556	2.59487	1.41621	0.82094	1.11563	0.41304	1.49558	0.797967	0.394356	0.834446	0.786342	0.0674251	0.984506	0.772568	0.237775	0.936175	0.214375	0.0450483	0.587069	0.640427	0.239592	0.13182	0.714227	0.443091	0.512374	0.323981	0.578123	0.521243	1.64026	0.00299759	0.0175107	2.00578
ENSMUSG00000052316	Lrrc15	0.0970483	0.0880011	0.129459	0.16295	0.178591	0.337767	0.202584	0.412602	0.17819	0.191898	0.233418	0.133618	0.711215	0.333986	0.371631	0.349763	0.309162	0.231207	0.0193423	0.040469	0.0430415	0.576803	0.502395	0.0517857	1.20856	0.20962	0.669767	0.712851	0.431494	0.8733	0.657108	1.12238	0.66821	1.13546	0.830162	0.798639	0.00300625	0.0175573	0.440993
ENSMUSG00000079263	Gm6614	0.0507458	0.0258645	0	0.0239037	0.0221102	0.0256661	0.108241	0.0842156	0.0660974	0	0.175328	0.0196072	0.200537	0.189372	0.117889	0.0684539	0.181756	0.212525	0.113621	0.0293148	0.0252693	0.0888143	0.254413	0.0729871	0.423299	0.0670715	0.124747	0.140619	0.0810694	0.315161	0.440537	0.29279	0.253983	0.412916	0.36799	0.438088	0.00301763	0.0176159	0.398791
ENSMUSG00000026573	Xcl1	0.16317	1.15328	0.608707	0.451076	0.562334	0.782578	0.550971	0.660955	1.67533	0	0.690429	0.369119	1.40878	1.0287	0.885013	0.717613	1.01522	1.78898	0.719648	0.300789	0.31949	0.279934	0.145624	0.307874	0.470924	0.421211	0.628609	0.28241	0.510445	0.140424	0.138014	0.395187	0	0.353544	0.272266	1.21471	0.00302678	0.0176535	2.10289
ENSMUSG00000094793	Mup12	0.238637	0	0	0	0.119676	0	0.175439	0.534382	1.68438	7.13565	6.28491	4.10896	1.65312	0	0.85931	12.6776	3.62335	2.67418	7.53465	12.9057	5.21421	8.34555	7.20367	1.71753	69.117	248.298	260.31	565.552	277.517	355.461	68.1099	88.0838	41.9748	223.601	21.5172	90.1497	0.00304172	0.0177287	0.0177545
ENSMUSG00000047959	Kcna3	0.0965992	0.16399	0.144829	0.424109	0.588312	0.316937	0.246998	0.160029	0.0558649	0.0902285	0.111121	0.173826	0.0564735	0.0685933	0.149279	0.202353	0.345691	0.239402	0.172826	0.0602553	0.12813	0	0.0586194	0.123355	0.189312	0.0850083	0.0316301	0.086852	0.154066	0.0285071	0.027907	0	0.0292812	0.0713514	0.0823094	0.154073	0.00304402	0.0177382	2.45007
ENSMUSG00000021485	Mxd3	1.44511	1.80147	1.37838	2.99042	1.53638	1.16432	0.508338	0.241289	0.477658	0.317781	0.283927	0.422043	0.482357	0.519536	1.11528	0.295513	0.395727	0.306519	0.0985027	0.185886	0.471343	0.212228	0.244597	0.547565	0.129524	0.385613	0.146261	0.147079	0.349977	0.193156	0.284357	0.318766	0.501579	0.242785	0.28016	0.0923702	0.00305918	0.0178027	3.24563
ENSMUSG00000092210	A930009A15Rik	0.542409	0.344437	0.355224	0.25351	0.117607	0.275802	0	0.334619	0.117127	0.06304	0.174441	0.0519241	0.0591778	0.215672	0.124784	0.181522	0.0605114	0.18807	0.181175	0	0	0.0589071	0.245391	0.129252	0.132145	0.118527	0.0661995	0.0602421	0.0537486	0.0595088	0.0583318	0	0	0	0	0.128684	0.00308572	0.0179091	0.0114486
ENSMUSG00000079071	Slc28a2b	0.0406253	0.132021	0.0839204	0.0786148	0.105362	0.0444911	0.0627811	0.0763834	0.0944526	0.0173575	0.183037	0.0765399	0	0.0433004	0.0619034	0.0341011	0.029903	0.0829007	0.0760092	0.0348587	0.128164	0.0339759	0.0170632	0.0160497	0	0.0142092	0	0.0335234	0	0	0.0356098	0.0164059	0	0.0582425	0.0322167	0.0170486	0.00318378	0.0183597	2.43036
ENSMUSG00000109205	Gm44954	0	0.730189	1.62673	0.65662	1.87605	0	1.8539	1.17046	0.618574	1.31391	3.61842	0.536929	6.18199	0.756684	3.87635	1.26597	5.76619	1.30211	3.15792	3.98761	4.9347	6.19571	1.26337	6.15477	6.30421	3.66547	4.1101	1.82909	3.97698	4.18142	3.01016	0	1.31391	5.11506	3.58708	4.6324	0.00321252	0.0184805	0.49171
ENSMUSG00000076467	Trbv13-1	0.584819	0.689698	0.869399	0.798431	0.499761	0.924524	0.28946	0.548212	0.583505	0.533205	0.573953	0	0.292377	0.913029	0.305943	1.52569	0.257794	0.617561	0.510278	0	0	0	0.602065	0.273633	0	0.872621	0.328194	0.248771	0.266135	0	0.487744	0.275609	0.261917	0.488237	0.282376	0.267473	0.0032172	0.0184901	2.0924
ENSMUSG00000116113	Gm49545	0.113518	0.345065	0.339555	0.316099	0	0	0.0961058	0.0925771	0.195232	0.104951	0.0967775	0.172437	0	0.119726	0.10364	0	0.101112	0.313031	0	0	0	0	0.102073	0	0	0	0	0	0.0893403	0	0.193825	0.0922604	0.102634	0	0	0.106655	0.00325343	0.0186623	0.346103
ENSMUSG00000073830	Mup14	0.600804	1.53807	6.21208	0	0.272576	1.3802	62.8164	144.416	334.548	286.9	412.597	269.967	88.8731	93.6243	140.275	295.704	223.925	125.438	155.438	278.934	86.4107	310.279	243.548	39.799	1275.61	13040.4	5947.33	8358.33	4440.25	9040.14	2174.87	2007.84	1344.34	3959.44	1161.96	2688.15	0.00325604	0.0186689	0.0440133
ENSMUSG00000113675	Gm18259	0.0897869	0.0462993	0.061419	0	0.16102	0.0770406	0.0379129	0.0658904	0	0.132163	0	0.0366842	0.143565	0.172042	0.0429223	0.0995395	0.115128	0.120005	0.135123	0.138219	0.106341	0.433915	0.226859	0.083232	0.328151	0.000285145	0.105378	1.07286	0.126409	0.706891	0.516431	0.211918	0.446528	0.181161	0.102269	0.387501	0.0033253	0.0189868	0.263947
ENSMUSG00000039891	Txlnb	0	0.0373741	0.103552	0.247565	0.144275	0.0605518	0.066819	0.104509	0.176492	0.116478	0.212577	0.140451	0.0908296	0.186788	0.0607191	0.079955	0.223426	0.190113	0.0116954	0.0122346	0.034699	0.0114339	0.0675162	0.058728	0.0128194	0.125699	0.0514197	0.045181	0.0882761	0.173279	0.0745785	0.106792	0.0627998	0.0703347	0.103442	0	0.00337545	0.0192185	2.01856
ENSMUSG00000092464	Gm8902	0	0	0.0456446	0.113666	0.158092	0.0995927	0	0	0.0529994	0.0570336	0	0.0465673	0.053264	0.0647881	0	0	0	0.056464	0	0	0.0601599	0	0	0	0	0	0	0	0	0	0	0	0	0	0	0	0.00344552	0.0195406	0.448892
ENSMUSG00000095981	Ighv10-1	1.21145	0.303746	0.899287	1.92602	0.258525	0.239102	1.27133	0.483007	1.2822	0.27575	1.01222	0.224934	1.54297	0	0	0	0	0	0	0.275094	0	0.513734	0	0	0	0	0	0	0.702228	0.254986	0	0	0	0	0	0	0.00346064	0.0196093	10.2924
ENSMUSG00000021986	Amer2	0.717137	0.704732	0.696781	1.13488	1.47032	1.98395	0.647882	0.35098	0.578653	0.393924	0.272553	0.137957	0.606106	0.567518	0.405628	0.451543	0.250313	0.270319	0.284775	0.0633172	0.243672	0.272095	0.203536	0.448452	0.304477	0.21166	0.14271	0.336584	0.230861	0.17629	0.285392	0.420239	0.260714	0.314394	0.460186	0.231189	0.0034874	0.0197095	2.38035
ENSMUSG00000076757	Trgc4	0.138318	0.210781	0.155279	0.129262	0.239897	0.0562477	0.293748	0.227487	0.358359	0.257165	0.118596	0.635399	0.422465	0.36659	0.445364	0.49364	0.493741	0.575398	0.123182	0	0	0.600736	0.062562	0.197725	0.134763	0.12087	0.202529	0	0.0548127	0	0.17845	0.113148	0.250645	0.152217	0.351204	0.0656094	0.0035355	0.0198994	2.15366
ENSMUSG00000075707	Dio3	0.0898935	0.183156	0.360577	0.789658	0.469355	0.36886	0.229898	0.325406	0.341088	0.0839893	0	0.100989	0.0788531	0.232651	0.0277966	0.117602	0.107248	0.202958	0.0804363	0.204367	0.268367	0.038159	0.0397456	0.251013	0.0427929	0	0.0294456	0	0.034821	0	0.0519637	0.0359409	0.0272546	0.0322466	0.0371995	0.0417534	0.00353792	0.0199087	3.38129
ENSMUSG00000118608	Gm4988	0.458432	0.218956	0.261045	0.140461	0.256828	0.360228	0.329833	0.0565689	0.172487	0.252291	0.562971	0.0387676	0.309758	0.107766	0.135775	0.177659	0.744181	0.322033	0.174927	0.0914691	0.0486142	0.129323	0.152002	0.15403	0.0965727	0.0429708	0.104883	0.262783	0.2803	0.0431915	0.173689	0.124105	0.134751	0.108215	0.0416122	0.0952902	0.00360651	0.0202118	2.17204
ENSMUSG00000032098	Treh	1.41437	1.9618	1.50747	1.65667	1.0846	0.319436	0.12649	0.242472	0.159312	0.388175	0.435415	0.451452	0.286344	0.189705	0.542255	0.0854842	0.176064	0.147487	0.3452	1.44426	1.06314	2.38667	3.22748	2.52568	0.669053	2.17555	0.437436	0.34714	0.852271	1.07781	0.998693	0.855258	1.9327	1.29165	2.09963	1.16503	0.00365252	0.020417	0.448892
ENSMUSG00000004864	Mapk13	0.595574	0.999508	0.972863	1.10166	1.03875	1.66321	0.220045	1.14638	0.140565	0.304892	0.698317	0.567942	0.238086	1.36125	0.31475	0.363696	0.592367	1.97126	0.261809	0.327492	0.483331	0.437224	0.631867	0.644365	0.613281	0.187086	0.355911	0.160629	0.429421	0.243303	0.644563	0.300533	0.309989	0.142989	0.218891	0.237683	0.00371469	0.0206891	2.15541
ENSMUSG00000063919	Srrm4	3.83839	5.70927	5.37918	7.10411	2.3303	1.60173	5.55361	4.60732	5.28306	2.65528	2.58587	4.35195	2.25562	4.43086	2.99074	2.37615	1.0124	1.97608	4.06633	6.64921	5.12621	0.307014	0.425632	3.45781	0.504582	2.57893	1.68915	0.742646	1.11752	0.638139	0.962671	0.665342	1.31329	0.476335	1.55472	0.742053	0.00375129	0.0208529	2.0002
ENSMUSG00000117416	Gm5064	0	0	0	0	0	0	0.0312841	0	0	0	0	0.0285585	0.0323216	0	0	0	0	0	0.0660103	0	0	0.0321803	0.0334973	0	0	0.0323716	0.0363971	0	0.029467	0.0326673	0.0320209	0	0.0337509	0.054731	0.0315054	0	0.0038231	0.0211588	2.17559
ENSMUSG00000112534	Gm47940	0	0	0	0	0	1.23375	0	1.25674	3.96459	1.38134	5.05223	0	2.60854	1.60383	8.05513	6.60062	0	5.55447	0	0	0	0	0	0	0	0	0	0	0	0	0	0	0	0	0	0	0.00384859	0.0212758	0.300355
ENSMUSG00000016386	Mpped2	0.0622694	0.924561	0.364872	0.136979	0.88091	0.970676	0.608149	1.10962	0.237735	0.414553	0.256756	0.292757	0.261059	0.135072	0.819995	0.79885	0.337482	0.275991	0.111561	0.116697	0.0630446	0.0938904	0.538251	0.0511826	0.310386	0.389818	0.24515	0	0.0165839	0.258683	0.255947	0.245804	0.275137	0.654081	0.017723	0.120943	0.00388206	0.0214258	2.36084
ENSMUSG00000092217	Vmn2r-ps62	0.281386	0.426753	0.420161	0.260012	0.485352	0	0.23773	0.114243	0.241175	0.204849	0	0	0.297822	0	0.12767	0	0	0.128814	0.248688	0	0	0	0	0	0	0	0	0	0	0.243146	0.119382	0	0	0.13448	0	0	0.0038901	0.0214416	2.51211
ENSMUSG00000026390	Marco	14.4889	37.3631	40.4937	35.1614	44.5309	30.6675	22.1684	11.6338	7.41483	6.55928	29.2515	4.70514	13.9166	6.12592	7.71948	2.85273	4.12198	10.6818	7.74469	8.38409	6.73311	2.19363	2.77983	3.8345	7.59735	13.0031	2.75992	1.4648	1.31767	3.99488	12.4994	28.1326	2.86365	1.57256	6.14618	6.35571	0.00390864	0.0215072	2.76314
ENSMUSG00000076469	Trbv13-2	0.333998	1.67078	0.744108	4.54123	2.55949	2.10776	2.80339	0.796395	1.97742	0.910096	0.55631	1.7304	0.283189	1.73028	1.18449	2.01828	2.34646	2.9964	1.44997	0.302952	0.968271	0	0.291784	0.935983	0.954378	1.12662	0.635331	0.84696	0.514906	0	1.11093	1.06732	0.894527	0.236575	1.36688	2.12778	0.00390943	0.0215072	2.10978
ENSMUSG00000026796	Niban2	22.3858	25.654	17.9225	25.9475	15.3549	9.65636	8.88506	4.28276	3.63161	7.18631	6.47371	6.48767	4.10379	6.44894	6.43264	4.06141	3.82946	5.83788	6.91675	7.74774	9.30573	4.22991	3.64651	7.66622	1.52319	4.07893	2.85136	1.91184	3.24142	4.75099	3.1227	3.2589	3.27262	1.9672	2.0479	2.31718	0.00393323	0.0215926	2.49918
ENSMUSG00000053024	Cntn2	0.152819	0.188314	0.208773	0.203438	0.452099	0.0983357	0.208968	0.0873549	0.0828258	0.134072	0.573593	0.146223	0.304783	0.244668	0.395453	0.200673	0.123043	0.125999	0.192049	0.134374	0.207045	0.0415288	0.110946	0.20545	0.1102	0.0878975	0.101693	0.0647064	0.108701	0.09192	0.167788	0.0263018	0.0506792	0.0703656	0.0910526	0.101857	0.00401963	0.0219284	2.00118
ENSMUSG00000113015	Gm6296	0.229942	0.0776678	0.227108	0.213435	0.396408	0.247634	0.258198	0.126802	0	0.282619	0.129625	0	0.199168	0.0813412	0.14147	0	0.0684242	0.142789	0.137473	0.0709277	0.150954	0.0666894	0	0	0.0739319	0.0678657	0.0736332	0.0689419	0.061011	0.138021	0.0670263	0.0623227	0	0.112285	0.0649122	0	0.00408997	0.0222655	3.56609
ENSMUSG00000116265	Cyp2d32-ps	0	0	0	0	0	0	0	0	0	0	0	0	0	0	0	0	0	0	0	0	0.140708	0	0	0.067757	0.207806	0.0621233	0.346992	0	0	0	0.122286	0	0.128846	0.0521572	0.0601701	0.134873	0.00409381	0.0222818	2.41844
ENSMUSG00000027186	Elf5	0.155063	0.446477	0.113839	0.285709	0.0632425	0.870297	0.369821	2.02437	0.299691	0.116059	0.492243	0.588704	0.749229	0.783438	0.269773	1.00262	0.282265	0.876795	0.238665	0.133883	0.142632	1.24756	1.65871	0.639745	1.98856	0.797515	1.31373	1.24024	0.64946	0.907498	0.969861	1.70684	2.02309	1.58878	1.2827	1.1159	0.00409595	0.0222888	0.498318
ENSMUSG00000022651	Retnlg	1.49141	5.48317	3.54292	7.01857	2.10483	1.63129	2.63573	0.991596	0.348691	0.75035	1.26578	1.23072	1.17372	0.570547	1.47735	0.837966	1.08488	0.745274	1.07887	1.62889	1.19688	0	0.121383	0.384485	0	1.28852	0.392936	0.117993	0.637906	0.35171	0.460515	0.109777	0.122178	0.0982631	0.680765	0.380233	0.00416119	0.0225778	3.79887
ENSMUSG00000104390	Gm17967	0	0	0.0895153	0	0.206883	0.385435	0.304047	0.0976003	0.411541	0.110694	0.101874	0.272539	0.103865	0.126246	0.109098	0.424089	0.213126	0.329982	0.530253	0	0.235453	0.619621	0.645095	0.226919	0.115876	0.622478	0.579975	0.209415	0.376652	0.623432	0.408024	0.388858	0.108047	0.522393	0.100492	0.33708	0.00418492	0.0226735	0.494211
ENSMUSG00000051811	Cox6b2	0.749318	0.197583	0.635029	0.456233	2.88393	2.7432	0.705826	2.64302	0.636882	0.916946	2.4695	1.42825	3.44831	3.48069	3.67109	1.42814	1.19218	2.741	0.363904	0.476177	0.649912	0.118888	0.615747	0.544678	0.54249	0.65698	1.62132	1.48396	0.404383	1.55859	0.456464	0.981371	0.40543	0.831853	2.33582	0.799591	0.00430121	0.0231419	2.18401
ENSMUSG00000037362	Ccn3	0.0208574	0.0209938	0.030921	0.0582473	0.107796	0.152436	0.0702835	0.0344897	0.161186	0.0770587	0.231428	0.127347	0.036199	0.263611	0.0576476	0.0556337	0.350343	0.191933	0.0369387	0.0192977	0.0205264	0	0.0952685	0	0.0203894	0	0.0405396	0.0185882	0.0658184	0.0914204	0	0.0679369	0.0750837	0.0309837	0.0528257	0.0595262	0.0043186	0.0232049	2.94675
ENSMUSG00000111709	Gm3776	0.384579	1.75542	2.89436	1.08043	2.54368	1.0192	0.233003	0.370463	0.751934	1.637	0.588421	1.18838	1.36003	0.416592	1.04951	2.8734	3.84981	2.3641	4.34664	2.04547	0.383022	14.2249	19.8764	2.16439	6.68738	0.844863	1.63113	1.5346	2.34436	4.61556	3.37167	4.41218	8.07239	5.97886	12.9723	4.59775	0.00434136	0.0232888	0.26333
ENSMUSG00000028362	Tnfsf8	0.0457773	0.0933675	0.0801322	0.0576003	0.252622	0.138217	0.0911777	0.0253632	0.0663204	0.042852	0.0264047	0.0354214	0.0268223	0.0162879	0.0567987	0.0412144	0.109339	0.113728	0.0683906	0.028617	0.0608682	0.013371	0.0139293	0.0292949	0.0149915	0.040415	0	0.0413929	0.0366087	0.0406959	0.0132714	0.0125958	0.0138994	0.011306	0.0521685	0.0146616	0.00434504	0.0233015	2.60514
ENSMUSG00000032584	Mst1r	1.89331	0.596725	1.29597	1.81824	1.07259	0.562725	0.99525	1.03516	0.371054	0.102753	0.284704	0.17929	0.150071	0.954862	0.158931	0.839256	0.726195	1.6296	0.673902	0.306214	0.18245	0.275622	0.245025	0.152236	0.143836	0.150757	0.180256	0.198682	0.606779	0.73464	0.86017	0.51781	0.166626	0.423746	0.378273	0.175785	0.00449929	0.0239243	2.30145
ENSMUSG00000069911	Insyn2b	0.0114041	0.118122	0.00855687	0.0497117	0.0298208	0.0563948	0.0539357	0.0437822	0.0198355	0.032042	0.0273443	0.0353238	0.0925735	0.036537	0	0.0308222	0.0102172	0.0883211	0	0.0197533	0.021009	0.0099993	0.0625024	0.0109527	0	0	0	0.0206505	0.0091259	0.050739	0.00992656	0.026088	0.0103919	0	0.00975409	0.0109676	0.00452919	0.0240392	2.73944
ENSMUSG00000070438	Olfr313	0.15943	0.0928573	0.204969	0.0429283	0.099161	0.091314	0.114629	0.128737	0.0197799	0.127797	0.0523404	0.0816636	0.179978	0.12144	0.0634811	0.0204796	0.0203895	0	0.0407947	0.0213361	0.0680649	0.0398663	0.0622935	0.0436813	0	0.0279605	0	0.0205424	0.0727646	0.0202103	0.0791121	0.0187766	0.0960979	0.0505562	0.0777597	0.0218448	0.00454112	0.0240808	2.12873
ENSMUSG00000054385	Ceacam2	0.184491	0.12507	0.0926694	0.0787364	0.323086	0.140732	0.189662	0.398699	0.0226907	0.139923	0.416657	0.139353	0.140115	0.263384	0.184035	0.0438715	0.0444725	0.144767	0.0623578	0.0630679	0.100398	0.0217305	0.0786032	0	0.116155	0.214108	0.0610124	0.102644	0.0882914	0	0.0433061	0	0.0683315	0.0546006	0.207177	0.0952453	0.00460421	0.0243333	2.23119
ENSMUSG00000032053	Pou2af1	0.257322	0.762954	0.596465	1.08012	2.72938	0.69901	0.718339	0.504666	0.609431	0.57578	0.464876	0.59637	0.924196	1.09755	0.73885	0.420646	0.481646	1.17548	0.670352	0.241037	0.302913	0.491309	0.474497	0.4541	0.298397	0.268067	0.391231	0.189852	0.448371	0.415096	0.406227	0.273048	0.404532	0.279963	0.618898	0.224334	0.00463164	0.0244225	2.10633
ENSMUSG00000070000	Fcho1	1.04875	0.929867	0.797618	1.629	4.13109	2.01132	0.966116	0.571048	0.395378	0.852353	1.22156	0.881637	0.879913	2.24954	0.973179	0.454489	0.674924	2.22314	0.391117	0.482086	0.221881	0.319889	0.502496	0.346451	0.626383	0.460504	0.336861	1.36933	0.176734	0.346764	0.663872	0.247055	0.873179	0.295274	1.19307	1.01574	0.00463231	0.0244225	2.31955
ENSMUSG00000021319	Sfrp4	0.119806	0.0641113	0.158865	0.253418	0.0641567	0.0851327	0.10346	0.0732946	0.0504234	0.0136487	0.206495	0.134946	0.0258907	0.0828776	0.0581051	0.16535	0.130269	0.233455	0.0900885	0.0681131	0.062474	0.0511378	0.114241	0.0275717	0.014514	0.052954	0.0705224	0.031453	0.0500446	0.165888	0.0396931	0.0237193	0.0131627	0.0324691	0.0637321	0.0141449	0.00468227	0.0246261	2.0526
ENSMUSG00000047040	Prr15l	1.28964	1.24566	1.24312	1.27193	1.33188	1.34463	0.567531	0.528995	0.361712	0.858463	1.75881	1.50088	1.14161	4.07425	0.477774	1.2255	1.05427	3.14093	0.779442	0.387584	0.592438	0.619451	1.07763	1.11498	0.422259	0.74743	0.517499	0.247845	0.767922	0.411404	0.446699	0.592656	0.564992	0.523211	0.705246	1.06923	0.00474704	0.0248664	2.10716
ENSMUSG00000083736	Gm6039	0	0	0	0.297902	0.250223	0.103634	0	0	0	0	0	0.266342	0.112245	0.148537	0.27211	0	0.282166	0.338587	0	0	0	0	0	0	0	0	0	0	0	0	0	0	0.0956214	0	0	0.12393	0.00476357	0.024943	0.0650406
ENSMUSG00000073842	Mup7	0.988323	1.0988	1.1544	0	0.155993	0.44617	12.7088	23.9154	36.7615	49.8607	59.9152	37.2685	21.0296	19.1325	28.892	58.1066	33.9315	24.4122	373.724	206.223	54.3883	250.592	86.6759	14.9572	2301.42	34749	21691.1	23355.4	13424	21241.9	4037.37	3397.34	1292.91	11824.7	1167.3	5599.99	0.0049101	0.0255268	0.00282471
ENSMUSG00000111707	Gm9662	0	0	0.365138	0.253818	0.564491	0.221055	0.368651	0.0893584	0.468692	0.302745	0.279393	0.166393	0.663154	0.402781	0.549952	0.0969113	0.290362	0.20075	0.0483324	0	0.107444	0.0943416	0.196516	0.103461	0.0529031	0.189897	0.106032	0.145054	0.344341	0.143115	0.140215	0.0888526	0.294936	0.0797769	0.137926	0.257872	0.00493038	0.0256056	2.08756
ENSMUSG00000101066	Gm8498	0.565061	0.346839	0.641856	0.0862909	0.790701	1.09936	2.30139	3.28106	2.24903	1.60254	2.06503	1.52895	2.84617	3.52306	3.97154	0.860787	1.62643	1.13875	0.503548	0.327467	0.553488	1.03857	0.694261	0.48818	1.57229	0.942335	0.453819	1.5532	0.840246	0.696688	1.05688	1.16523	1.39955	0.325422	0.581156	0.147388	0.00496182	0.0257381	2.12869
ENSMUSG00000045502	Hcar2	1.04553	0.677723	1.61508	0.685628	0.661591	0.493819	0.756136	0.708638	0.3848	0.384738	0.273365	0.415414	0.138926	0.404978	0.381937	0.483582	0.255115	0.412257	0.53853	0.741148	0.157603	0.193818	0.259575	0.151728	0.186287	0.195187	0.155625	0.0854723	0.0758028	0.168318	0.219695	0.0521612	0.288125	0.140425	0.620965	0.727766	0.00508736	0.0262471	2.053
ENSMUSG00000038379	Ttk	0.0705903	0.170494	0.049235	0.0332678	0.375403	0.0892556	0.117054	0.216747	0.114309	0.221312	0.146583	0.197401	0.0499219	0.0700152	0.0950364	0.235463	0.213348	0.265603	0.0505575	0.0860382	0.125971	0.0191543	0.15634	0.0876577	0	0.0385899	0.0430669	0.0197428	0.0349609	0.115317	0.14359	0.0179018	0.1113	0.0416852	0.0670637	0.191303	0.00509086	0.0262559	2.02263
ENSMUSG00000022039	Adam2	0.044134	0.10765	0.165384	0.207157	0.076715	0.115215	0.150303	0.218827	0.0202887	0	0.0380001	0	0.193206	0.140811	0.0217035	0	0.118358	0.0819603	0.11827	0.0437695	0.0698147	0.192459	0.0802109	0.464209	0.690661	0.426253	0.389386	0.0816591	0	0.0779497	0.496369	0.208804	0.564608	0.162638	0.337713	0.179021	0.00517809	0.0266163	0.370809
ENSMUSG00000025701	Alox5	0.137096	0.286159	0.18841	0.651008	0.131912	0.201	0.0294096	0.543	0.440544	0.349299	0.246019	0.694217	0.0836646	0.956609	0.138505	0.0335326	0.305542	0.307907	0.206797	0.174667	0.339822	0.0623102	0.0764932	0.178993	0	0.160944	0.210065	0.127359	0.0275116	0.125853	0.0616909	0.113587	0.02969	0.0254815	0.12142	0.160966	0.00526271	0.0269503	2.59743
ENSMUSG00000041567	Serpina12	0.189224	0.192963	0.130124	0.0743977	0.0824355	0.0389496	0.269194	0.262074	0.657895	1.28412	0.518396	1.80563	0.34645	0.454429	0.249428	0.369087	1.10162	1.02827	1.00351	1.19761	0.86482	0.856614	0.172718	0.166491	0.69709	2.74227	3.01344	10.4068	3.51799	10.1199	2.93461	3.17572	1.60863	1.68228	0.7412	6.16577	0.00535796	0.0273254	0.177308
ENSMUSG00000113863	Gm7126	0	0	0	0.0687981	0.0954737	0.0299845	0.0935286	0.0605682	0.190359	0	0	0.0281959	0.0320705	0	0.0677948	0.0328273	0.0327281	0.101959	0	0	0.0363798	0	0	0	0	0	0	0.0328522	0	0.0323617	0	0	0.0332616	0	0	0	0.00536508	0.0273403	2.1186
ENSMUSG00000022686	B3gnt5	0.0814142	0.521777	0.456346	0.986393	0.99978	0.169522	0.161434	0.233515	0.15538	0.176952	0.570378	0.144363	0.345924	0.424186	0.518275	0.282093	0.19364	0.278179	0.0620918	0.177255	0.106192	0.0951476	0.187048	0.155522	0.174665	0.0936211	0.0464917	0.20531	0.137298	0.123181	0.140791	0.0914915	0.307954	0.361776	0.349481	0.12957	0.00541559	0.0275439	2.27498
ENSMUSG00000070802	Pnma8b	0.0139493	0.0284536	0.0418617	0.0395014	0.036468	0.0804304	0.083361	0.05798	0.0606372	0.0522404	0.120717	0.075575	0.0613103	0.0595691	0.0389533	0.0753698	0.0999629	0.181974	0.037518	0	0.0278269	0.0733553	0.0382094	0.0133925	0.0548299	0.0123184	0.0274906	0.113569	0	0.0248097	0.0364066	0.0460684	0.0127079	0.010338	0.0477018	0.0268144	0.0054828	0.0278206	2.00265
ENSMUSG00000053541	Gvin-ps6	0.00858494	0.0175181	0.0193271	0.016223	0.127242	0.063722	0.0586611	0.0428652	0.0373818	0	0.0297446	0.0598643	0.0679673	0.0550294	0.0480019	0.0619033	0.00769295	0.0560404	0.0154034	0.00805708	0.00856953	0	0.00784564	0.0494893	0.0253295	0.0303559	0	0.0233405	0.0137463	0.0155724	0.0299081	0.00709449	0.00782511	0.0191062	0.0293864	0.0495713	0.00548933	0.027832	2.28352
ENSMUSG00000057425	Ugt2b37	0.259573	0.165263	0.389167	0.0610634	0.225384	0.372423	1.13309	3.16905	7.34633	6.24776	3.89282	7.3079	1.62275	1.76296	1.98652	2.21435	2.61349	0.935354	0.087139	0.0607409	0.0646202	0.255092	0.295425	0.18678	0.476704	1.48547	0.541956	1.57682	0.49181	0.316239	0.815953	0.374167	0.531151	0.407677	0.746596	0.21733	0.0055019	0.0278686	4.66937
ENSMUSG00000022347	A1bg	0.62131	0.826057	0.455982	1.54707	16.5916	2.71556	10.1267	91.8166	86.5529	185.376	35.9853	230.38	19.5596	20.1696	15.7717	124.68	295.713	58.8923	0.241805	0.877726	0.470567	0.642437	0.8611	0.161798	0.541092	0.386502	0.398257	0.121475	0.0269427	0.0598157	0.1464	0.111238	0.122908	0.0499097	0.460598	0.290962	0.00550363	0.027872	200.582
ENSMUSG00000023078	Cxcl13	1.77694	2.56441	3.9059	18.252	12.7385	12.9486	15.7933	6.7089	3.12312	3.62897	15.4629	4.44277	4.85963	3.34723	3.912	1.94726	3.27643	5.6264	1.48251	0.962251	1.24998	1.09749	4.4682	0.93012	2.51772	2.40971	1.40165	0.817713	2.23045	2.06795	6.67191	10.4771	0.935923	2.02294	2.13921	3.21728	0.00551866	0.0279038	2.63938
ENSMUSG00000049797	Olfr642	0.122007	0.1386	0.0707175	0.0275538	0.0643955	0.0220707	0.0861832	0.0102222	0.0336083	0.0630779	0.0422797	0.0778193	0.0290957	0.027799	0.0537967	0.0220687	0.0962387	0.0267685	0.0374994	0.034619	0.0691596	0.0542961	0	0.0278775	0.0148437	0.0244714	0.0120593	0.0110427	0.00978806	0.0227957	0.0334496	0.0316296	0	0.00908492	0.0442456	0.0470324	0.00555416	0.0280353	2.09612
ENSMUSG00000018459	Slc13a3	32.3566	29.5532	28.5821	8.23552	8.55328	6.35357	5.48933	6.70141	10.0268	10.3114	6.31087	7.8039	3.72493	5.02228	4.7883	9.04862	8.21017	11.707	8.03874	8.74715	9.00293	3.41082	3.1837	3.1117	3.08161	5.01171	5.07987	2.84674	3.37394	5.13752	3.09462	3.9314	3.96349	3.40363	3.125	3.49435	0.00566517	0.0284909	2.50225
ENSMUSG00000020905	Usp43	0.153086	0.079568	0.0878551	0.224378	0.0339014	0.064117	0.0332855	0.129298	0.18543	0.0364678	0.0785637	0.0918188	0.0113995	0.170789	0.0723596	0.0700833	0.0464628	0.0362819	0.0698555	0.0121622	0.012935	0.0341096	0	0.112173	0.0382504	0.0343435	0	0	0	0.034538	0.0225648	0.0428303	0.0355247	0.0288275	0.166275	0.0373355	0.00578544	0.0289617	2.35454
ENSMUSG00000096594	Igkv8-19	0	1.21947	0.640099	0.783848	1.04011	1.1342	0.241394	0.324215	0	0	0	1.06777	1.4664	0	0.36054	0.99811	0	0	0	0	0.391538	0	0.354878	0	0	0.243797	0	0	0	0	0	0.229702	0	0	0.471658	0.369808	0.00579036	0.0289751	3.08707
ENSMUSG00000096029	Olfr679	0.0614502	0	0	0.0600293	0.0172508	0.0189237	0	0.022467	0.0127702	0	0	0.0268304	0.0527714	0.0242571	0	0.0544347	0	0.0494457	0	0	0.0121581	0	0.0206024	0	0	0.010782	0	0	0	0	0	0	0.0221247	0	0.0138371	0	0.00582528	0.0290996	2.31356
ENSMUSG00000059060	Rad51b	10.5111	4.65341	7.2367	9.11013	17.3362	33.9578	9.35411	28.5456	2.95425	4.59878	4.33488	4.20446	32.5697	25.8379	15.1649	11.8953	8.25023	17.4427	3.67097	5.72947	14.8696	9.64402	13.0533	5.09511	11.1704	2.73325	2.36942	1.57432	0.948591	3.80267	4.38138	6.5002	5.49902	6.5652	3.04065	6.57877	0.00584189	0.0291699	2.31247
ENSMUSG00000022838	Eaf2	0.561659	0.977282	0.652802	0.870174	0.785271	0.865212	0.759272	0.566732	0.563032	0.667522	0.701875	1.04118	0.864091	0.500386	1.01672	0.849621	0.791258	1.00917	1.00718	0.806108	0.762073	2.1382	1.31805	2.03766	6.32754	2.55155	1.93033	1.50869	0.680292	0.98654	2.04323	1.66689	1.24521	1.61936	6.35454	1.27581	0.00585588	0.0292077	0.387301
ENSMUSG00000083748	Gm11662	0.109745	0.223211	0.410934	0.102825	0.0952906	0	0.0933469	0.0452498	0.0474778	0	0.0943225	0.0842874	0.0959506	0.174834	0	0	0	0.101705	0	0.0511916	0.0544175	0	0	0.0598535	0.0535804	0	0	0	0	0	0	0	0	0.0403629	0	0.0522316	0.00586287	0.029237	Not detected in females
ENSMUSG00000107085	Gm42883	0.781756	1.53109	0	0.690261	0	0.606917	0.648874	0.614373	0	0	1.26418	0	0.649144	0	0.677849	0	0	0.683007	0.661665	0	0	0	0	0	0.736458	0	0	0	0	0	0	0	0	0	0	0	0.00591346	0.0293918	39.8977
ENSMUSG00000083524	Mup-ps21	0	0	0	0	0	0	0	0.168223	0	0.571947	0.350208	0	0	0	0.186915	0	0	0	0	0	0	0.355328	0.184391	0	0	1.24655	1.39618	0.357014	0.80983	0.710345	0.52472	0.334474	0.560192	0.298284	0.344598	0	0.00592601	0.0294336	2.00605
ENSMUSG00000038523	1700003F12Rik	0.75188	0.886451	0.805545	0.912347	1.29555	0.602197	0.365045	0	0.463391	0.197396	0.0908916	0.486396	0.189087	0.562813	0.486851	0.378325	0.197864	0.588558	0.28371	0.197711	0.10498	0.556476	0.387591	0	0.210978	0.467616	0.41392	0.0973967	0.336039	0.0927622	0.461573	0.173414	0.0962913	0.0777113	0.18306	0.406832	0.00597412	0.0296274	2.03616
ENSMUSG00000037683	Armc3	0.0425684	0	0	0	0.0185359	0	0.0544759	0.0176679	0	0	0.0183966	0.0493489	0	0.0908072	0.0593428	0.0191432	0.0751837	0.0594357	0	0.0199427	0	0	0	0	0.0208914	0	0	0	0	0	0.0184885	0	0.019376	0	0.0181718	0	0.00609808	0.0300763	6.62786
ENSMUSG00000078686	Mup9	7.36918	1.26607	1.91518	0	1.18222	1.44028	14.7268	93.5854	186.752	260.299	439.236	231.798	41.6076	25.7973	42.6397	107.188	75.9607	52.4776	27.5365	57.2195	17.827	64.4515	45.6311	11.3941	834.392	3018.1	1521.65	2658.28	681.495	1729.11	580.858	669.435	382.342	759.841	69.4184	549.897	0.00622369	0.0305455	0.11589
ENSMUSG00000030862	Cpxm2	0.216876	0.107466	0.362926	0.227023	0.177445	0.402919	0.128149	0.0970261	0.478737	0.196274	0.288613	0.18582	0.117277	0.373891	0.371178	0.376185	0.755257	0.87019	0.104662	0	0.0499001	0.183175	0.381443	0.326727	0.0491598	0.18409	0.19802	0.0930647	0.120044	0.059303	0.0290107	0.234876	0.0607761	0.148292	0.171075	0.299277	0.00625217	0.0306622	2.12903
ENSMUSG00000109210	Gm18206	0	0.0758333	0	0	0	0	0.190209	0	0.322231	0.416213	0.191902	0.228442	0.0651106	0.158218	0.20585	0.33282	0.199842	0.137953	0.265833	0.138974	0	0.388837	0.40493	0.213334	0.436156	0.32593	0.2913	0.264792	1.06433	0.392593	0.256615	0.0610288	0.540967	0.10946	0.441969	0.282998	0.00633863	0.0309929	3.62907
ENSMUSG00000054128	H2-T3	0.0323131	0.0762574	0.0816225	0	0.0295462	0.0265092	0.0275436	0.0898815	0	0.0607216	0.0840588	0.0250405	0.0569177	0.0413238	0.106407	0.0737404	0.0621449	0.0936485	0.0289266	0	0	0.0634842	0	0.0310074	0	0.0321457	0	0	0.0531937	0.0572382	0.0286319	0	0.104293	0.0252964	0	0	0.00634706	0.0310225	3.8287
ENSMUSG00000046607	Hrk	0.246764	0.157545	0.175684	0.653964	0.516756	0.239626	0.226704	0.151229	0.218313	0.189286	0.204183	0.123581	0.0959101	0.119367	0.108959	0.14372	0.153798	0.148704	0.128172	0.0912311	0.141972	0.0466305	0.11423	0.259663	0.105916	0.131567	0.116242	0.0490669	0.102142	0.0484935	0.145142	0.0536384	0.0969066	0.0564451	0.101879	0.126338	0.00636224	0.0310734	2.02231
ENSMUSG00000030528	Blm	8.38692	12.1703	4.93861	7.84496	7.36351	2.34712	4.11787	1.34748	6.95826	7.78557	4.069	9.62805	1.82493	1.67906	2.99834	2.54737	1.49698	2.32264	5.2867	4.36879	2.25202	2.16608	2.15906	3.84133	2.17824	1.86332	4.85274	0.740967	3.15495	1.74458	2.2703	1.73397	1.98654	1.51939	1.32163	1.46209	0.00638633	0.0311627	2.00048
ENSMUSG00000021508	Cxcl14	5.28072	4.66391	5.27513	2.94528	0.878744	1.13198	1.1191	1.72871	1.75224	0.723232	0.987451	1.40183	0.906512	0.968152	1.52932	1.14841	0.903639	0.844731	0.873352	0.787467	1.03818	0.941338	0.52091	0.773804	0.659731	0.50359	0.826687	0.877511	0.993255	1.04298	0.857895	0.942085	0.581686	0.522148	0.200779	0.70866	0.00646529	0.0314589	2.50432
ENSMUSG00000107789	Gm44965	0	0	0	0	0	0	0	0	0	0	0	0	0.360759	0	0	0	0.343972	0	0	0	0.57878	0	0	0.505613	0.452428	0.465143	0	0.424553	0.464988	0	0.349329	0	0.416424	0.325941	0	0	0.00651558	0.0316151	2.12401
ENSMUSG00000020805	Slc13a5	1.51108	2.61322	1.64851	3.57121	3.82872	1.69661	0.683836	0.468021	0.525435	0.276437	0.860249	0.879642	0.824472	0.98364	0.957842	0.714439	0.579463	0.942524	0.843155	0.959764	0.717314	0.285939	0.149814	0.792408	0.829167	1.14843	0.773055	0.328274	0.142828	0.504849	0.552903	0.527018	0.400127	0.237968	0.234144	0.279722	0.00655496	0.0317589	2.42769
ENSMUSG00000037447	Arid5a	9.32289	9.92516	14.9011	9.51094	6.81984	3.2801	4.41224	1.95287	2.56181	2.32815	3.25513	3.28979	2.92045	2.28543	2.52545	1.93699	2.41595	3.07008	2.72467	3.78345	1.63403	1.3304	1.6657	2.00172	2.96978	2.92367	1.92077	2.19168	1.41412	1.33732	1.88783	1.86242	2.07575	2.00826	2.34074	1.67163	0.00659452	0.0318617	2.29744
ENSMUSG00000083760	Gm14524	0.222357	0.337775	0.249306	0.618927	0.577461	0.53778	0.282313	0.0907005	0.382256	0.206078	0.189496	0.676411	0.193078	0.703824	0	0.197191	0.351337	0.306701	0.394852	0.103156	0.32812	0.0960947	0	0.421596	0.323052	0.0965592	0.107913	0.0973967	0	0.29061	0.340876	0.228036	0	0	0.0934296	0.104513	0.00660927	0.0319152	2.02332
ENSMUSG00000028217	Cdh17	0.0871861	0.127172	0.0400968	0.065438	0.23283	0	0.0470268	0.0730284	0.175651	0.150064	0.0770481	0.134867	0.0929359	0.0764352	0.0662871	0.0322363	0.0319131	0.08386	0.0319338	0.0167024	0.106574	0.0624269	0.0307842	0.0170978	0.0702801	0.0700826	0.105275	0.0321951	0.0142431	0.0158302	0.0464662	0.0147016	0.0162261	0.0395873	0.0608883	0.0342196	0.00664159	0.0320383	2.02934
ENSMUSG00000020279	Il9r	0.137793	0.290366	0.274819	0.145999	0.940028	0.497606	0.173521	0.101088	0.236556	0.308885	0.355161	0.0919036	0.204888	0.170428	0.150856	0.14197	0.0936367	0.361793	0.0378971	0.0959901	0.25074	0.22525	0.071123	0.140923	0.126866	0.170992	0.0416376	0	0.0817981	0.189098	0.0476264	0.0669852	0.0385151	0.0300514	0.248969	0.0503108	0.00666214	0.032117	2.44274
ENSMUSG00000045555	Mettl24	0.205717	0.209406	0.339136	0.309159	0.107303	0.572525	0.0700776	0	0.178261	0.0767713	0.177215	0.0633477	0.324333	0.262637	0.114228	0.147526	0.11036	0.190939	0	0.0384513	0.163509	0.035901	0.0747885	0.0787139	0.12078	0.108435	0.161416	0.0368815	0	0.109037	0.0711847	0.169073	0.112143	0.0303401	0.21	0.0785805	0.00666864	0.0321365	2.16287
ENSMUSG00000054200	Ffar4	0.864085	0.694194	0.954021	0.939023	0.474252	0.185945	0.116146	0.375719	0.118163	0.0848124	0.234891	0.104943	0.199055	0.193432	0.210243	0.0814751	0.203252	0.253109	0.16247	0.127436	0.0451557	0.0396555	0.165216	0.173913	0.222358	0	0.222863	0.0814167	0.0723727	0.240796	0.0786141	0.11205	0.123905	0.03351	0.231942	0.130156	0.0067185	0.0322944	2.77705
ENSMUSG00000096361	Gm5814	0.854976	0.284388	1.0616	0.261383	0.241767	0.452927	0.953629	0.228651	0	0.259875	0	0.634803	0.485214	0.884768	0.504823	0.985879	0	0.256602	0	0.258125	0.276496	0.242689	0.249722	0.263515	0.271566	0.239814	0	0	0.439467	0	0.23633	0	0	0.405528	0	0.519445	0.006755	0.0324148	2.50681
ENSMUSG00000007805	Twist2	0.145029	0.147555	0.434568	0.181393	0.336	0.513577	0.164575	0	0	0.135183	0.0831896	0.18582	0.126909	0.513857	0.223352	0.216416	0.259216	0.22412	0.172645	0.0902761	0.0959612	0.294939	0.0438848	0.230997	0.0231785	0.0848239	0	0.0432316	0.115343	0.0426313	0.0417585	0.0793678	0.175565	0.116516	0.123213	0	0.00677102	0.0324797	2.1928
ENSMUSG00000031962	Cdh15	0.0540817	0	0.0135224	0	0	0	0.0153845	0	0	0.0168692	0	0.0139414	0.0158382	0	0	0.0324455	0.0807188	0.0167881	0.0484621	0.0168981	0	0.0157895	0.0657941	0	0.0177035	0.0159071	0.0355025	0.17914	0.0720497	0.0960917	0.0313399	0.0446214	0.0656653	0.0667512	0.0308006	0.0519297	0.00681638	0.0326432	4.2233
ENSMUSG00000059674	Cdh24	0.0167282	0.195238	0.175683	0.110476	0.116593	0.233452	0.099943	0.166782	0.116308	0.089186	0.0868191	0.116461	0.167389	0.101713	0.176123	0.271028	0.299636	0.202558	0.119939	0.188197	0.189794	0.131894	0.173391	0.365665	0.934077	0.265762	0.148282	0.257016	0.173868	0.25176	0.494067	0.138185	0.167589	0.632487	0.643228	0.635274	0.00689321	0.0329354	0.463942
ENSMUSG00000084208	Gm12792	0.122172	0	0.218918	0.145752	0	0	0.0563658	0.062967	0.242849	0.151469	0.0715879	0.101633	0.0579101	0.0703502	0.183188	0.200082	0.0592096	0.124549	0.106887	0.0854067	0.0656686	0	0	0	0	0.057999	0.0884941	0	0.1052	0.0582434	0	0.0542901	0	0.0486929	0.0686308	0.0727103	0.00695977	0.0331479	0.0697678
ENSMUSG00000066820	Vmn2r28	0.025094	0.0767323	0.0657691	0.0353988	0.0455041	0.0308625	0.0213296	0.0103831	0	0.0117075	0.0216266	0.0195867	0.0771411	0.0533732	0.0117289	0.0675329	0.0112624	0.0591794	0.0112159	0.0234583	0.0134596	0.0219988	0.022851	0.0119893	0.0245694	0.0335369	0	0.0226059	0.0100167	0.0335128	0.0108762	0	0.0227499	0.0185443	0.0106743	0.012075	0.0069599	0.0331479	2.11818
ENSMUSG00000031906	Smpd3	2.87665	4.55286	3.69627	3.76174	2.07068	1.0014	0.293333	0.149614	0.198133	0.268472	0.784045	0.383263	0.140594	3.16804	0.577128	0.24518	0.510066	4.08783	0.697702	1.03949	1.07418	0.139332	0.403361	1.11761	0.179185	0.36465	0.503253	0.286682	0.210672	0.252671	0.250999	0.234776	0.275058	0.138986	0.126905	0.195102	0.00699729	0.0332773	3.84018
ENSMUSG00000013584	Aldh1a2	0.132951	0.0812846	0.059814	0.050083	0.0462916	0.152869	0.0680236	0.0440985	0.253901	0.124272	0.229621	0.266875	0	0.510155	0.0246841	0.191152	0.285577	0.420441	0.0714073	0.0497941	0.052947	0.069771	0.0969059	0.0509707	0.0521558	0.0234246	0.0522894	0.023952	0.0424484	0.0942922	0.11536	0.0876287	0.120967	0	0.0680396	0	0.00702234	0.0333599	2.74358
ENSMUSG00000094701	Olfr916	0.165534	0.0966254	0.0710828	0.0868758	0.137608	0.364147	0.157966	0.535283	0.320662	0.416725	0.337721	0.0366745	0.486341	0.246018	0.513372	0.331588	0.359818	0.264829	0.164052	0.475436	0.459447	0.605216	1.72301	0.265495	0.705165	0.528016	0.498854	0.20711	0.544065	0.326757	0.490511	0.152076	0.294295	0.682009	0.983392	0.926942	0.00712365	0.0337245	0.491322
ENSMUSG00000095583	Ighv14-2	0.314974	0.315715	0.702508	0.286189	0.403418	0.248856	0.26451	0.251494	0.533809	0.57366	0.263189	0.467899	0.535215	0.654358	0	0	0.554437	0	0	0	0.30516	0	0.275788	0	0.300702	0.266802	0.600551	0	0	0.265322	0.524924	0	0	0	0.258546	0	0.00717986	0.0339228	2.28109
ENSMUSG00000095794	Igkv6-17	0.277514	1.39545	0.619534	1.77107	3.54537	0.219721	0.700991	0.444306	0.943157	0.506963	0.232763	1.03428	0.473875	0.867962	0.247795	0	0.245059	2.50254	0.484411	0	0	0.236355	0	0	0	0.235981	0.265269	0	0	0.469178	0.231776	0.444823	0.248896	0	0.611007	0.763294	0.00727791	0.0342805	2.23875
ENSMUSG00000060560	Ces4a	0.0983606	0.0751815	0.0922	0.208498	0.470991	0.242463	0.14681	0.142792	0.725934	0.091964	0.148695	0.0949614	0.107927	0.34082	0.091349	0.265252	0.0660333	0.114391	0.154122	0.437578	0.244894	0.236662	0.201707	0.306473	0.410107	1.10522	1.2577	2.74851	0.647935	0.719753	0.704404	0.729586	0.827993	0.291016	0.167853	0.424348	0.00740805	0.0347428	0.303432
ENSMUSG00000074203	G430095P16Rik	1.67934	0.737273	1.32519	2.04084	1.90317	0.763385	0.3554	0.170764	0.722879	1.06545	0.711821	0.475712	0.180609	0.552226	0.672178	0.185531	0.556627	0.384674	0.646529	0.289358	0.414021	0.181651	0.283894	0.599373	0.205064	0.450525	0.612719	0	0.421532	0.45802	0.359479	0.424173	0.657089	0.0766831	0.262376	0.493658	0.00747285	0.0349524	2.1186
ENSMUSG00000020027	Socs2	97.3712	78.8995	192.387	226.384	117.375	51.59	57.826	28.973	85.6556	20.8407	24.5904	26.0746	13.4318	41.7858	8.59929	18.727	10.4752	33.4674	29.1139	20.6206	22.2297	6.43088	11.4997	17.1728	14.2227	7.05656	5.72897	46.8329	19.9445	13.8576	16.833	12.8014	37.594	8.70044	23.7081	13.6585	0.00748656	0.0350102	3.45863
ENSMUSG00000028238	Atp6v0d2	24.2106	23.6938	24.1371	10.8308	2.94043	1.98662	5.53009	3.16693	3.63592	5.0741	5.55596	5.14317	1.44078	2.89409	1.70694	7.40842	4.66421	4.77642	4.86597	5.99364	10.6528	0.98351	1.56211	2.83479	0.484076	0.560964	1.91897	0.248886	0.710801	0.793091	0.65252	0.519386	0.985641	0.532691	0.635354	0.384282	0.00766693	0.0356682	3.92974
ENSMUSG00000040728	Esrp1	0.047225	0.0989694	0.210286	0.103979	0.130901	0.185956	0.110419	0.112371	0.0417783	0.119497	0.279421	0.230395	0.142008	0.49821	0	0.127543	0.110399	0.410606	0.0579452	0.147601	0.0322195	0.0838776	0.117922	0.0302194	0.0309289	0	0.0636289	0.116474	0.129137	0.0573458	0.168417	0.0649652	0.0387668	0.0478448	0.0807203	0.0151235	0.00767863	0.0357099	2.30682
ENSMUSG00000038670	Mybpc2	0.177456	0.0822538	0.146629	0.180347	0.238947	0.225786	0.0413092	0.05362	0.0841301	0.150997	0.497413	0.0624034	0.113416	0.189399	0.0750474	0.0290444	0.174454	0.150276	0.0722968	0.151256	0.144773	0.070671	0.117794	0.0619355	0.188646	0.0284805	0.031781	0.014583	0.0515975	0	0.0561136	0.0532585	0.0440806	0.0239023	0.0275726	0.0619896	0.0076879	0.0357402	2.22608
ENSMUSG00000015401	Cltrn	0.0513536	0	0.0769281	0	0.223018	0.041937	0.087388	0.0423771	0.0444449	0.256991	0.0883255	0.288695	0.269516	0.0545648	0.0474218	0.0919106	0.0458837	0.0951893	0.0458324	0	0	0	0.093188	0	0.100343	0	0	0	0.122464	0	0	0.126402	0	0	0.0436046	0	0.0076996	0.0357755	Not detected in females
ENSMUSG00000059571	Gm16218	0.264139	0.265688	0.590478	0.722883	0.678559	1.25452	0.444574	0.211482	0	0.9657	0.665498	0.788304	0.451309	0.551366	0.235896	0	0.933734	1.1925	0	0	0.256715	0.450099	0	0.742463	0	0.44952	0.252705	0.450744	0.204872	0.223651	0.441273	0.423657	0.236917	0.188224	0.217925	0.485232	0.00775991	0.0359724	2.03357
ENSMUSG00000083374	Gm11449	0	0.19895	0.146905	0.183618	0	0.157679	0	0	0	0	0	0	0	0	0	0	0	0	0.348278	0.179662	0.193503	0	0.355145	0.374282	0	0.169994	0.192305	0.175001	0.470651	0.172752	0	0	0	0.142491	0	0	0.00787295	0.0363542	Not detected in females
ENSMUSG00000094433	Igkv5-43	0	0.553388	2.04664	1.69351	0.940804	0.435473	0.694547	0.220142	0.467334	0	0	0	0.704532	0.573496	1.47292	0.718556	0	0.248077	0	0	0	0	0.48413	0	0.263021	0	0	0	0.213126	0.232495	0	0.220403	0.493025	0.195854	0.453362	0.25228	0.00791762	0.0364895	3.02225
ENSMUSG00000025020	Slit1	0.665915	0.308188	0.181347	0.366228	0.531956	0.287202	0.181842	0.21759	0.142447	0.199116	0.17447	0.376646	0.140194	0.819104	0.17824	0.152332	0.158525	1.06437	0.211607	0.149592	0.168712	0.0930752	0.145409	0.153106	0.206527	0.0572455	0.10922	0.143125	0.16986	0.390007	0.139214	0.13149	0.048494	0.12024	0.108119	0.164041	0.00801702	0.0368108	2.26856
ENSMUSG00000080942	Zfp36l1-ps	0.0777012	0.157555	0	0.0726204	0.202142	0	0.065997	0.127656	0.201032	0.433036	0.266451	0.118809	0.135385	0.0824147	0	0.138183	0.138608	0.0718646	0.276003	0.217022	0.153703	0.336907	0.0703217	0.147701	0.302266	0.609185	0.680643	0.34445	0.184669	0.13619	0.133845	0.0634156	0.140528	0.284909	0.393977	0.221662	0.00802266	0.0368237	0.487388
ENSMUSG00000031762	Mt2	1766.38	3525.26	2797.89	1593.42	1828.8	433.825	345.142	751.724	687.347	281.095	304.578	646.814	222.455	183.01	438.028	172.978	408.737	187.316	297.62	1218.6	716.561	51.9975	68.9852	977.868	22.1462	28.1487	23.5763	4.67588	14.0353	9.70073	12.9981	6.68311	20.1063	17.8511	69.4928	25.6768	0.00813333	0.0372546	4.62116
ENSMUSG00000029093	Sorcs2	0.0600465	0.0408388	0.0675864	0.0567204	0.199193	0.0990112	0.0512808	0.0416295	0.0348194	0.0207205	0.112664	0.038759	0.0933424	0.243167	0.105097	0.102125	0.0717365	0.105929	0.102122	0.028172	0.0399509	0.0351078	0.0365749	0.109261	0.00984029	0.00884432	0.0197361	0.0271958	0.0400518	0.0178166	0.0982633	0.0165366	0.0091207	0.0668006	0.00856195	0.0673952	0.00818368	0.0374179	2.08358
ENSMUSG00000052396	Mogat2	0.0346644	0.105907	0.025983	0.162988	0.180915	0.113667	0.118153	0.143495	0.0300615	0.0971038	0.0896823	0.16032	0.0607762	0.0738203	0.372233	0.0622148	0.0620147	0.557431	0.0619998	0.0324233	0.0344722	0.0302793	0.06308	0.0995643	0.067908	0.0304907	0.0680735	0.0311409	0	0	0	0.0285207	0.0315147	0.0511854	0.118093	0	0.00823	0.0375967	3.27405
ENSMUSG00000078675	Mup16	9.00748	5.65819	16.7587	0	0	4.17813	282.256	645.506	1232.51	1055.63	1371.78	915.83	426.096	459.823	573.316	926.639	773.072	430.283	213.809	361.848	202.659	692.142	573.11	162.568	1127.08	2211.2	1738.17	2248.35	1166.38	1616.35	1052.6	1290.19	976.499	1344.99	594.851	990.077	0.00832321	0.0378897	0.491753
ENSMUSG00000022490	Ppp1r1a	0.0986719	0.250959	0.260311	0.0462713	0.0428588	0.070489	0.0419849	0.0407283	0.0427091	0	0.148785	0	0	0	0	0.0441647	0.232695	0.0802417	0	0	0.085893	0	0.0447786	0	0	0	0	0	0	0.0869926	0	0.0404922	0	0	0	0	0.00833689	0.0379388	4.54854
ENSMUSG00000031073	Fgf15	0.356169	0.486164	0.260677	0.135121	0.234679	0.0326558	0.374632	0.0970686	0.202582	0.117388	0.05869	0.211468	0.0720233	0.164217	0.0700722	0.150806	0.0762032	0.186874	0.100103	0.213172	0.114525	0.0326226	0	0.0349073	0	0.16761	0	0.03626	0.0329959	0.147963	0	0.160864	0.105735	0.0929765	0.270156	0	0.00835733	0.037998	2.1773
ENSMUSG00000096519	None	1.333	0	1.09846	0.771464	0.841656	1.49904	1.07286	0.624719	0	0.483404	0	0.846238	0.37077	1.32583	0.862937	0	0	1.70713	0	0.798806	0.444496	0	0.60688	0.509755	0	0.132512	0.993791	0.388224	0.190756	0	0	0.408031	0	0.173903	0.429024	0	0.00850132	0.0385122	4.08944
ENSMUSG00000012187	Mogat1	1.80748	0.515394	0.524644	1.05799	0.517267	0.583971	0.213936	1.34408	0.0481834	0.888266	0.0957355	0.377007	0.462631	0.820996	1.07237	1.27429	1.29319	1.42296	1.21216	0.597756	0.622555	1.78949	3.30872	0.346443	2.27489	1.23815	1.02116	1.08492	0.27024	2.74926	1.91912	3.16583	5.39661	1.70603	0.869889	1.63246	0.00861987	0.0389006	0.458903
ENSMUSG00000114622	Gm18990	0.0377685	0.192275	0.141529	0.0354967	0.0656872	0.0618788	0	0.0625837	0.130964	0.176562	0.032554	0.0291826	0.132383	0.0401995	0.104933	0.101626	0.135107	0.210434	0.0675264	0	0.0750846	0.0329741	0	0.14458	0.0369767	0	0.0370651	0.0677887	0.0301397	0.0667837	0.0326956	0.0931753	0.0343262	0	0.0642975	0.0360962	0.00868405	0.0391555	2.06363
ENSMUSG00000099398	Ms4a14	0	0.0435818	0.0854922	0.0806686	0.0744759	0.117322	0.0486406	0.0473618	0.099067	0.0133357	0.0862842	0.022048	0.0375624	0.0304131	0.0397742	0.0128265	0.0255185	0.0530894	0.0638496	0.0267171	0.0568279	0.0499349	0.0130051	0	0.0139966	0.0125781	0	0.0128843	0.0227864	0.0253323	0.0619567	0.02352	0	0	0.0487076	0.0136897	0.00868918	0.0391659	2.05808
ENSMUSG00000008601	Rab25	1.02963	0.956414	1.54605	1.71043	1.23367	0.875361	1.84253	0.152534	0.0670505	0.982444	0.530026	0.392766	0.740544	3.49119	0.369356	0.432302	0.803547	3.40748	0.237471	0.755118	1.06724	0.268469	0.335522	0.117793	0.326094	0	0.516882	0.143973	0.260343	0.829566	0.159551	0.46704	0.41336	0.3551	0.170328	1.38814	0.00870321	0.0392088	2.63228
ENSMUSG00000036560	Lgi4	0	0.0834326	0.670477	0.522245	0.346754	0.184533	0.360035	0.362399	0.0783073	0.436961	0.358604	0.571985	0.0755245	0.313087	0.238717	0.191791	0.232199	0.744249	0.0241152	0.0169548	0.0286212	0.0380133	0.226239	0.471262	0.143575	0	0.247888	0.302865	0.116642	0.0727376	0.126209	0.0435351	0.0321903	0.234554	0.476585	0.138933	0.00928021	0.0412371	2.10561
ENSMUSG00000041653	Pnpla3	0.147089	0.721469	1.5263	1.04652	2.75642	1.72179	0.957203	1.98012	3.15203	6.67359	0.809636	3.53894	1.88823	3.53033	2.70779	0.746174	2.11093	0.954573	2.5132	1.56137	0.726138	0.213638	1.14046	0.0468511	1.33705	0.900593	0.0960484	0.707001	0.155956	2.23132	0.773742	0.922226	0.133534	1.10766	0.633567	1.41078	0.00929122	0.041259	2.22556
ENSMUSG00000046480	Scn4b	1.00229	0.329052	0.795271	0.380781	0.351461	0.46525	0.0491874	0.22996	0.0100189	0.0107896	0.0897664	0.00892098	0.0810433	0.110729	0.107293	0.0726517	0.0206431	0.18256	0.0516583	0.075657	0.0804655	0.0707089	0.126279	0.17703	0.0113252	0.0305351	0.090855	0	0.00921896	0	0.0300832	0	0.0209958	0	0.00985354	0	0.00939654	0.041634	5.47707
ENSMUSG00000029868	Trpv6	0	0	0.0169343	0	0	0	0.0172248	0	0	0	0.0349041	0.0174468	0	0.0215353	0.0375325	0.0181603	0.0361516	0.0563826	0	0	0	0	0	0	0	0	0	0	0	0	0.01754	0.0166503	0	0	0	0	0.00939804	0.041634	2.73401
ENSMUSG00000030178	Klra13-ps	0.404527	0.746369	0.669028	0.426191	0.772616	0.217857	0.491914	0.377649	0.104449	0	0.0766533	0.342039	0.33962	0.256326	0.197467	0	0.504688	0.767427	0.322984	0	0.354035	0.237324	0.10914	0.285683	0.58815	0.164859	0.205011	0.106258	0.0708496	0.183782	0.103539	0	0.109693	0	0	0.342096	0.00955309	0.0421435	2.10304
ENSMUSG00000037034	Pax1	0.0224884	0.0315789	0.0337316	0.134199	0.039167	0.147901	0.0350388	0.0933226	0.024247	0.0420632	0.108322	0.127769	0.0398435	0.142796	0.0417905	0.0404458	0.169058	0.104646	0.0927365	0.0384314	0.0224559	0.0524235	0	0.0648966	0.0220694	0	0.0224628	0	0	0.0199571	0.122678	0	0.0587992	0.0984845	0.0192496	0	0.00966454	0.0425543	2.17194
ENSMUSG00000070298	Trcg1	0.0219697	0.0223941	0.0329537	0.0828303	0.0573952	0.0722519	0.0937116	0.0182345	0.0381636	0	0.0189869	0.0509315	0.0385838	0.0234309	0.0408301	0.039515	0.0590071	0.020448	0.0590323	0	0	0	0	0.0842801	0.021562	0.0387427	0	0	0	0.0194989	0.0190813	0.0362292	0	0.0162581	0.0187547	0.0210758	0.00974777	0.0428051	2.36731
ENSMUSG00000024798	Htr7	0	0.0396163	0	0.0731281	0.0167634	0	0.0492666	0.0321889	0.0337279	0.0363145	0.0335334	0.0299694	0.0507171	0	0.0284089	0.0348952	0.0972584	0.0361287	0.0172431	0	0	0.0339664	0.0702256	0	0.0188962	0.0165306	0	0	0.0153805	0	0	0	0	0	0.0328745	0.0184742	0.00981627	0.0430045	0.326481
ENSMUSG00000099974	Bcl2a1d	0.356977	2.28506	0.947679	1.25226	2.50217	0.691223	0.552802	1.2749	0.478583	0.498732	1.02234	0.361534	0.467891	0.648656	0.704827	0.245399	0.709689	0.908618	1.10056	1.17063	0.364864	0.191295	0.369227	0.218882	0.484625	0.508544	0.269847	0.430088	0.201582	0.493231	0.185524	0.096534	0.217903	0.396825	0.486538	0.549696	0.00987567	0.0432067	2.05643
ENSMUSG00000026358	Rgs1	7.39541	13.7787	18.0475	9.92946	10.5146	7.99392	5.04537	9.7525	5.63655	1.56906	0.811088	2.97115	4.61107	4.53003	11.068	0.49916	1.7774	1.60396	5.34601	3.30317	3.81385	1.45721	3.67094	2.26408	4.70228	4.52851	2.15603	1.592	1.74538	0.972388	4.50682	2.14781	2.4951	0.926801	5.7688	4.01877	0.00989858	0.0432996	2.12096
ENSMUSG00000090021	Gm6493	1.67007	1.67828	1.28511	1.98168	0.714015	0.305199	0.637578	0.219609	0.477323	0.429432	0.69058	0.974663	0.427459	0.382139	0.331237	0.480503	0.650831	0.466912	0.9589	1.00367	0.801514	0.301022	0.130976	0.255926	0.187858	0.296613	0.310506	0.425149	0.447891	0.403449	0.0838251	0.177657	0.134006	0.411575	0.0825921	0.305943	0.0100329	0.0437404	2.05425
ENSMUSG00000029275	Gfi1	0.109836	0.0229574	0.168312	0.169821	0.47445	0.177061	0.231633	0.0560765	0.166976	0.313326	0.0389292	0.121823	0.0953374	0.115874	0.200415	0.101266	0.367472	0.18866	0	0.0422015	0	0.0394269	0.0565361	0.0594618	0.088415	0.0952618	0	0.385105	0.0179907	0.0199879	0.24604	0.0185701	0.0410036	0.0799823	0.0766273	0.108022	0.0100488	0.0438022	2.26986
ENSMUSG00000060969	Irx1	0.610056	0.44218	0.52144	0.161738	0.226394	0.282392	0.221767	0.357118	0.225329	1.03508	0.819591	0.465488	0.184948	0.0538677	0.399398	0.930397	1.67256	0.562567	0.154909	0.0236602	0.0251588	0.150981	0.156677	0.165729	0.0247832	0.227721	0.124236	0.341525	0.342903	0.380719	0.149379	0.12492	0.157662	0.637368	0.44118	0.411693	0.0100914	0.0439294	2.2697
ENSMUSG00000040046	Tph1	0.256206	0.0821267	0.0189469	0.254015	0.120885	0.141655	0	0.0664786	0.0703847	0.225649	0.189104	0.188914	0.0709819	0.0269644	0	0.0859693	0.0226227	0.203599	0.0727333	0	0.172448	0.0110688	0.14609	0.0242491	0	0.143728	0	0	0	0	0.0109877	0	0	0.11941	0.0685664	0.0121395	0.010162	0.0441775	0.315539
ENSMUSG00000101155	Sly	0	0	0	0	0	0	0	0	0	0	0	0	0	0	0	0	0	0	0.200945	0.21	0.223534	0.195472	0	0	0	0	0	0	0	0	0	0	0.259076	0	0.189699	0	0.0101794	0.0442334	2.95622
ENSMUSG00000040456	H2ap	0.279253	0.141183	0.208496	0	0.361286	0.111952	0.117986	0.113411	0	0	0.118436	0.316771	0	0.44063	0.253458	0	0.248311	0.255764	0.123416	0	0	0	0.124933	0	0.134755	0.120567	0	0	0	0	0.118502	0.113033	0	0	0.116796	0.260937	0.0102104	0.0443288	2.07199
ENSMUSG00000025330	Padi4	0.308074	0.328876	0.233421	0.226064	0.37072	0.0852339	0.173988	0.0839164	0.135121	0.169748	0.044808	0.198294	0.212061	0.0276523	0.0722544	0.64851	0.11609	0.223956	0.300106	0.0242913	0.129148	0.177481	0.0945503	0.232147	0.0254438	0.0914222	0	0.0467447	0.0621248	0.0230012	0.0450237	0.0213747	0.0649542	0.0383658	0.201172	0.0966817	0.0103846	0.0449057	2.18561
ENSMUSG00000057092	Fxyd3	0.0612116	0.661106	0.320472	0.740766	0.198404	2.40456	1.61572	2.06452	0.867847	1.68429	2.44687	1.96219	1.153	5.71501	0.825216	1.33722	1.42686	5.74996	0.951668	0.627314	0.209466	1.20628	1.75929	0.403588	0.321225	0.601197	0.819536	0.451008	0.716871	0.593724	0.569955	0.786758	0.140489	0.402705	0.447353	0.213893	0.0106814	0.0459	2.78331
ENSMUSG00000086436	Gm13690	0	0	0	1.55476	0.452929	0	0.468	0	0	0.519606	0	1.26823	0	0.598654	0	0.538246	1.00827	0.495388	0	0	0	0	0	0	0	0	0	0.492317	0	0	0	0	0	0.384201	0	0	0.0107076	0.0459972	4.45677
ENSMUSG00000093916	Gm379	7.34644	8.68513	10.488	9.17499	5.09838	4.15441	3.34433	1.10377	4.33676	1.6352	2.45859	3.25753	2.28891	1.11887	1.38654	1.75828	1.85342	0.942544	4.44499	3.75236	2.44169	0.819703	0.692896	4.4406	0.534228	3.2249	0.550761	0.627819	0.778805	1.94765	0.973694	0.647318	0.733977	0.648689	2.86053	0.887936	0.0107409	0.0461176	2.27138
ENSMUSG00000106188	Gm9710	0.526022	0.530868	1.04644	1.77364	1.05748	0.279857	0.591707	0.425471	0.599494	0.161316	0	0.264061	0.453625	0	0.316606	0.153933	0.155766	0.159892	0	0	0.171487	0	0.156209	0.660996	0.337131	0	0	0	0.684803	0	0.147996	0	0	0.37923	0.146053	0	0.0108127	0.0463657	5.93164
ENSMUSG00000057072	Spata45	1.10217	0.222175	0.657473	1.81926	0.758394	0.876503	0.185885	0.355024	0.563401	0.202132	0.371301	0.991962	0.757539	1.38402	0.792282	0.370694	0.195605	0	0	0.202176	0.215049	0.376404	0.586065	0.621153	0	0	0.211393	0.188975	0.686606	0.376167	0.185047	0	0.39612	0.473655	0.547831	0.407134	0.0108488	0.0464663	2.12026
ENSMUSG00000082030	Gm13081	0	0.0104133	0.0153187	0.00964166	0	0	0	0	0.0177566	0.0669297	0	0.0237185	0.0179545	0.0436107	0.009509	0.0275934	0.0457292	0.00951657	0.0183109	0.0478889	0.0509336	0.0179036	0.0186517	0.0490247	0.0301089	0.081184	0.050323	0.055473	0.0326797	0	0.00888714	0.025299	0.018605	0.0605608	0.0349298	0.019639	0.010927	0.0466936	2.10439
ENSMUSG00000056853	Olfr765	0.344696	0.187691	0.224016	0.324709	0.0999008	0.0566057	0.176531	0.0190411	0.0999115	0.0215125	0	0.0887911	0.101493	0.0982075	0.106736	0.1032	0.0416717	0.0646522	0.0618903	0.0215204	0.068572	0.0403489	0.0209438	0.0440068	0.0450536	0.101341	0.203181	0.0207969	0	0.0203605	0.0600226	0.0569734	0.0417707	0.0342012	0.0587539	0	0.0109457	0.0467579	2.4
ENSMUSG00000013338	Fer1l4	0	0.0584882	0	0.0270215	0	0.0235628	0.0244721	0	0	0.0268227	0.00808328	0.0774154	0	0.0305864	0.0266341	0	0	0	0	0	0	0.0250969	0	0	0	0	0	0	0	0	0	0	0	0	0	0	0.0109644	0.046789	3.18508
ENSMUSG00000075611	Gm11545	0.840817	1.12671	1.04241	0.255273	0.95824	0.221608	0.471611	0	0.475953	0.511499	0.234902	0.835227	0.716619	1.75183	0.500041	0.731347	0.741757	2.27341	0.244417	1.02031	0.815812	0.238338	0.492713	0.524763	0	0.714398	0.267572	0.238769	0.434035	0	0.233906	0.224528	0.251069	0	0.230821	0.513559	0.0110099	0.0469171	2.12401
ENSMUSG00000020646	Mboat2	0	0.00853378	0.0191377	0.144239	0.058339	0.236514	0.0435308	0.0211676	0.0221572	0.0954359	0.182963	0.0394161	0.0224002	0.08162	0.0947902	0.022938	0.111427	0.225384	0.0228489	0	0.050827	0.0635819	0.00764402	0.0244647	0.0712922	0	0.0501973	0.0436724	0.0203749	0.00744815	0	0.00691217	0.0232237	0.0248203	0.0435454	0.046448	0.0110177	0.0469427	2.81883
ENSMUSG00000038092	Hsd3b5	0.162158	0.123805	0	0	0.105734	0.0663767	0.379792	0.0335244	0.386448	0.151301	0.349263	0.0624255	0.106533	0.0431338	0.225132	0.399783	0.543724	0.225784	1.08685	0.56835	0.201404	0.530664	0.552739	0.504173	2.97497	82.8481	50.1826	235.858	108.051	49.5346	31.5317	28.9229	13.8127	41.0797	10.9669	46.5405	0.0111396	0.0473713	0.00476788
ENSMUSG00000081823	Cyp4a28-ps	0	0	0	0	0	0	0	0	0	0	0	0	0	0.0455265	0	0	0	0	0	0	0.0425136	0	0.116669	0	0.0418708	0	0	0	0	0.0377946	0.0740268	0	0.0388805	0.0631053	0.0727977	0	0.0111446	0.0473828	0.377008
ENSMUSG00000031257	Nox1	0.256267	0.213798	0.0593664	0.351101	0.128039	0.217359	0.0448711	0.241714	0.093128	0.100215	0	0.205248	0.222796	0	0.296589	0.119387	0	0.172094	0	0.0740532	0.0364278	0	0	0.0378976	0	0	0.177005	0.0950014	0	0.116314	0.136562	0.109769	0.0977857	0.0188212	0.295421	0	0.0112231	0.0476154	0.369559
ENSMUSG00000003282	Plag1	0.377851	0.17199	0.553931	0.309162	1.00558	0.470702	0.219798	0.825239	0.209462	0.11278	0.245667	0.149206	0.176337	0.192903	0.134581	0.450058	0.234674	0.10817	0.164022	0.135569	0.108138	0.175167	0.181853	0.385033	0.132431	0.106395	0.201819	0.0696943	0.196253	0.117878	0.125782	0.161003	0.0329278	0.147093	0.293504	0.115802	0.0114727	0.0484553	2.08678
ENSMUSG00000108793	Gm45213	0	1.07331	0.658727	0.919512	0	0.75344	0.433147	0	0	0	1.0482	0.370483	0.429635	0.5164	0.926605	0	0.465077	0.514328	0	0.428308	0	0.396247	0.443332	0	0	0	0	0.428174	0	0.424648	0	0.422918	0.453153	0	0	0	0.0114812	0.0484659	0.350866
ENSMUSG00000076934	Iglv1	1.30322	1.57367	0.777357	1.66574	5.49461	1.4445	1.09696	0.626328	1.55126	0.238266	1.09486	0.778053	1.33657	1.63292	2.79357	1.13647	0.6911	2.355	0.227635	0.714265	1.26694	0.222208	0.689472	0.4885	0.499081	0.443766	0.748253	1.11256	1.21315	0.883574	1.52477	0.208988	0.467812	1.30087	0.645133	0.47908	0.0114974	0.0485026	2.10036
ENSMUSG00000026605	Cenpf	0.0648363	0.108597	0.0928023	0.14935	0.151016	0.118548	0.133345	0.100157	0.0501499	0.109975	0.34379	0.396405	0.111434	0.207648	0.607263	0.0447498	0.301425	0.155726	0.0781322	0.0465667	0.0272827	0.0958959	0.143416	0.164356	0.108641	0.0617103	0.0469186	0.0494993	0.0883495	0.12799	0.034112	0.0820108	0.0850348	0.0570903	0.0684633	0.110034	0.0116221	0.0489735	2.20075
ENSMUSG00000050815	Olfr1441	0.354884	0.119212	0.613379	0.192432	0.0763246	0.047942	0.224253	0.0753836	0.0760647	0.191022	0.0756256	0.113861	0.0769218	0.0933539	0.0812873	0.0870071	0.156798	0.164366	0.104537	0.194006	0.0667743	0.0765979	0.0269972	0	0.0572947	0.102859	0.0575259	0	0.0473616	0.0265529	0.129119	0.120355	0	0.0215984	0.0249181	0.0559357	0.0116484	0.0490756	2.53509
ENSMUSG00000081257	Gm13607	0	0.787767	0.235053	0.287632	0.134461	0.124765	0	0.126424	0.533983	0.287312	0.264054	0.117719	0.404159	0.327751	0.141159	0.411856	0.692847	0	1.51419	1.00652	1.22178	0.267719	0.8355	1.03024	0.450587	0	0	0.945973	0.366287	0.134384	1.3202	0.126011	0.280741	0.112728	0.520791	1.01692	0.0118329	0.0496771	0.437371
