# Supplementary material for: Combined transcriptomics and proteomics unveil the impact of vitamin C in modulating specific protein abundance in the mouse liver
Source: Biol Res. 2024 May 12;57:26. doi: 10.1186/s40659-024-00509-x (PMC11088995; doi:10.1186/s40659-024-00509-x)
Supplement: Supplementary file 7 — Additional file 7: Table S5 [file 40659_2024_509_MOESM7_ESM.xlsx]

## Sheet: Table S5
Additional file 7: Table S5. Gene ontology on transcripts differentially expressed in the liver of males and females
Term	Genes	Fold Enrichment	Bonferroni p-values
GO:0006805~Xenobiotic metabolic process	Gstp2, Gstp1, Cyp2b19, Cyp2c39, Cyp2b9, Cyp2c37, Cyp2d9, Cyp2b13, Gm3776, Cyp2b10, Aox3, Sult2a8, Cyp2f2, Cyp2c70, Sult2a2, Sult2a1, Fmo2, Fmo3, Cyp2c69, Cyp2c68, Cyp2a4, Cyp2u1, Cyp2a22, Gsta1, Cyp2c40, Cyp2g1	9.92157	1.59491e-14
GO:0006082~Organic acid metabolic process	Fmo2, Cyp2b19, Cyp2c39, Cyp2b9, Cyp2c37, Cyp2c69, Cyp2d9, Cyp2c68, Cyp2b13, Cyp2a4, Cyp2u1, Cyp2b10, Cyp2a22, Cyp2c40, Cyp2f2, Cyp2c70, Cyp2g1	12.7249	3.28075e-10
GO:0019373~Epoxygenase P450 pathway	Cyp2b19, Cyp2c39, Cyp2b9, Cyp2c37, Cyp2c69, Cyp2c68, Cyp2b13, Cyp2a4, Cyp2b10, Cyp2a22, Cyp2c40, Cyp2f2, Cyp2c70, Cyp2g1	14.7277	9.66814e-09
GO:0008202~Steroid metabolic process	Hsd3b5, Rdh9, Srd5a1, Ugt2b37, Cyp3a44, Sdr9c7, Vldlr, Cyp7b1, Cyp2b19, Cyp3a16, Cyp17a1, Cyp2b9, Cyp39a1, Rdh16f2, Cyp2b13, Cyp2b10, Cyp3a41a, Sult2a8, Sult2a2, Sult2a1	5.56044	8.77402e-06
GO:0006629~Lipid metabolic process	Abcd2, Mogat2, Gstp1, Mogat1, Hexb, Fitm1, Vldlr, Acnat2, Cyp2c39, Cyp17a1, Cyp2c37, Smpd3, Aldh3b2, Adh4, Ces2c, Cyp4x1, Sult1e1, Alox5, Sult2a8, Scd1, Ptgds, Hao2, Sult2a2, Sult2a1, Arsa, Hsd3b5, Srd5a1, Elovl3, Mboat2, Plaat3, Cyp7b1, Cyp39a1, Inpp4b, Sult1d1, Cyp2u1, B3gnt5, Aldh1a2, Pnpla3, Cyp2c40, Acsbg1, Plcd1, Acot3	2.24865	0.00586856
GO:0042178~Xenobiotic catabolic process	Cyp2b9, Cyp2b13, Cyp2b10, Cyp3a41a, Gsta1, Cyp3a44, Cyp2b19, Cyp3a16	11.1209	0.0137516
GO:0010907~Positive regulation of glucose metabolic process	Mup9, Pmaip1, Mup16, Irs2, Mup11, Mup1, Mup3	14.3401	0.0149275
GO:0035634~Response to stilbenoid	Cyp2b9, Hsd3b5, Cyp2a4, Slco1a1, Gsta1, Mup1, Mup3	12.3846	0.037997
