# Supplementary material for: Combined transcriptomics and proteomics unveil the impact of vitamin C in modulating specific protein abundance in the mouse liver
Source: Biol Res. 2024 May 12;57:26. doi: 10.1186/s40659-024-00509-x (PMC11088995; doi:10.1186/s40659-024-00509-x)
Supplement: Supplementary file 8 — Additional file 8: Table S6 [file 40659_2024_509_MOESM8_ESM.xlsx]

## Sheet: Feuil3
Accession	UniProt accession number of the leading razor protein
Protein.names	Official gene name
Gene.names	Protein name
MGL00_2783	LFQ values for female and male group samples
MGL00_2784
MGL00_2787
MGL01_2711
MGL01_2712
MGL01_2713
MGL05_2890
MGL05_2897
MGL05_2898
MGL40_2690
MGL40_2691
MGL40_2719
MGLR40_2828
MGLR40_2829
MGLR40_2831
MWT00_2677
MWT00_2682
MWT00_2683
FGL00_2788
FGL00_2790
FGL00_2791
FGL01_2722
FGL01_2723
FGL01_2724
FGL05_2894
FGL05_2895
FGL05_2896
FGL40_2694
FGL40_2695
FGL40_2696
FGLR40_2716
FGLR40_2717
FGLR40_2718
FWT00_2641
FWT00_2642
FWT00_2643
Welch's t-test p-value	The p-value associated with the t-test.
Benjamini Hochberg adjusted p-value	p-value adjustment for multiple tests by Benjamini Hochberg correction (False discovery rate=0.05).
Ratio Females / Males	Ratio of the mean of the female group over the mean the male group.

## Sheet: Table S6
Additional file 8: Table S6. List of proteins with a significant difference of more than two-fold between females and males (adjusted p-value < 0.05)
Accession	Protein.names	Gene.names	MGL00_2783	MGL00_2784	MGL00_2787	MGL01_2711	MGL01_2712	MGL01_2713	MGL05_2890	MGL05_2897	MGL05_2898	MGL40_2690	MGL40_2691	MGL40_2719	MGLR40_2828	MGLR40_2829	MGLR40_2831	MWT00_2677	MWT00_2682	MWT00_2683	FGL00_2788	FGL00_2790	FGL00_2791	FGL01_2722	FGL01_2723	FGL01_2724	FGL05_2894	FGL05_2895	FGL05_2896	FGL40_2694	FGL40_2695	FGL40_2696	FGLR40_2716	FGLR40_2717	FGLR40_2718	FWT00_2641	FWT00_2642	FWT00_2643	Welch's t-test p-value	Benjamini Hochberg adjusted p-value	Ratio Females / Males
A0A0G2JG95	Serine/threonine-protein phosphatase PGAM5, mitochondrial	Pgam5	6412400	5997100	5146100	6116000	3905700	7344600	4956400	3863500	5626200	6946300	5624800	8677600	2317700	6008500	4291900	4108000	5693600	5467700	2458400	7133000	4033600	4352200	8647800	3549200	583616	766210	2581500	669679	589044	728768	886460	1950300	697764	771170	710137	711312	1.24286e-06	5.40758e-05	2.35542
Q91Z40	Guanylate-binding protein 7 (EC 3.6.5.-) (GTP-binding protein 7) (GBP-7) (Guanine nucleotide-binding protein 7) (Guanylate-binding protein 4-like)	Gbp7	3138200	1715800	585623	740217	2209700	2101200	815272	1799000	2483900	570494	1709300	2877900	700781	625995	1455400	708310	482929	618866	2139000	2541200	2165500	1532300	2112500	2708700	3126600	6617000	5841000	7060600	2684600	6507300	5898700	7517200	4842700	2226000	6348700	4871200	2.23842e-07	1.33913e-05	0.330188
O35744	Chitinase-like protein 3	Chil3	5740400	6687600	5960300	740217	552780	11579000	1969600	1707200	596189	570494	640650	824522	700781	1273300	606068	2444400	3551100	618866	25799000	37445000	59231000	43092000	6361500	6099200	7048100	3998900	3391300	2447300	4000900	2361400	8426200	3197600	2910400	30713000	4809000	1633200	3.6939e-05	0.000858204	0.184861
A0A0R4J0U5	ATP-binding cassette sub-family D member 2	Abcd2	2695400	559659	585623	3490800	2159300	1919000	815272	567044	596189	570494	872250	1594900	2277900	625995	2748700	1444800	482929	1266700	5427100	2546400	4310700	5272900	3851800	14695000	6433200	11248000	31641000	14722000	8364100	13641000	26387000	29572000	14909000	14532000	10579000	7348400	4.21207e-12	7.75345e-10	0.112085
P27786	Steroid 17-alpha-hydroxylase/17,20 lyase	Cyp17a1	933948	11938000	585623	1426100	1036900	674062	4289200	846700	1303200	570494	593150	4887100	1430900	625995	606068	708310	482929	4199500	2920300	1045200	14648000	2910500	26407000	7132400	9675700	70922000	52329000	109330000	28990000	110420000	31063000	32550000	21423000	35060000	45822000	37461000	1.03259e-09	1.07434e-07	0.0580185
Q6ZWQ5	Sorting nexin-12	Snx12	933948	2576300	6788500	7916800	4423200	674062	7229400	7535300	5821700	4115600	640650	6746800	700781	5033500	606068	708310	4932300	618866	12324000	11330000	9251800	7975600	11210000	11504000	12172000	10162000	17858000	11169000	9752700	9557200	10596000	12312000	10037000	8370700	10176000	9663000	4.36665e-07	2.32209e-05	0.347977
A7E1Z5	Anion exchange protein;Electrogenic sodium bicarbonate cotransporter 1	Slc4a4	933948	5090200	7425700	740217	4967400	674062	3749900	2830500	596189	2484900	2775400	824522	700781	2558400	4522400	4384200	2274000	618866	5941300	3393800	7126000	5323900	3799700	8431900	3079800	8473800	7543100	6233900	4011900	6373700	6478200	8798400	6284100	6710800	4549700	8526300	4.83245e-06	0.000167595	0.433484
Q00612	Glucose-6-phosphate 1-dehydrogenase X;Glucose-6-phosphate 1-dehydrogenase	G6pdx	1921800	2055500	3683400	5504500	4552400	3521000	815272	567044	596189	570494	640650	824522	4680900	625995	3463300	4161300	3513000	3611900	5027000	3176600	5066200	2428600	2285400	7173400	2578300	7575100	9321600	7627300	3697000	7568800	5687400	7758200	9922400	5502000	10127000	8807900	1.84741e-05	0.000499668	0.40698
P12790	Cytochrome P450 2B9	Cyp2b9	2479200	2817200	40598000	1628200	10477000	9778000	1268000	553590	596189	570494	640650	824522	819410	469110	2843400	2685400	482929	618866	54247000	42636000	48913000	37419000	23921000	82146000	48673000	101440000	88945000	78805000	36282000	76224000	79758000	81461000	86931000	113790000	81728000	81090000	4.37149e-15	1.74349e-12	0.0644082
A0A0R4J2B2	BTB/POZ domain-containing protein KCTD12	Kctd12	8550900	3705000	5751400	5959500	552780	7573200	815272	3013900	4955800	570494	2280700	5630800	700781	625995	4078100	708310	3143200	5932000	10911000	9028500	10205000	7169600	11275000	12784000	7210000	9262800	4654500	7773300	4122600	8926100	5816200	8043600	4171300	8878000	6867200	4936700	3.32331e-05	0.000811498	0.454451
D3YYT1	Putative oxidoreductase GLYR1	Glyr1	933948	559659	4997600	3673500	4273800	7131100	4792900	2692400	596189	2694700	3320300	4273600	700781	3212000	3784000	5274400	482929	618866	7540900	3808000	6000600	7694800	3823200	7624800	3180600	4787600	9568900	5791900	4417800	4791400	6681000	6647600	8686100	8259700	5682700	5877600	5.41431e-05	0.00109677	0.487192
Q9D2V7	Coronin-7	Coro7	9146500	559659	4469900	14326000	552780	8301700	7051700	5034000	7315000	570494	4465900	5879700	9387900	625995	3220700	8506300	482929	618866	6729800	9814200	9436400	11128000	5030100	17727000	7676000	10929000	12009000	6840200	6896200	12266000	12529000	10711000	12159000	9176100	16258000	8749000	0.000145353	0.0023502	0.486478
A2CEK7	Major urinary protein 12 (Major urinary protein 14)	Mup14	80757000	151670000	33666000	113330000	52538000	17958000	239740000	136340000	320640000	215870000	195040000	376390000	173270000	183210000	201180000	89745000	131370000	167320000	580861	566284	622700	543870	637042	766120	78689000	69997000	66457000	50974000	210850000	92009000	48654000	50150000	38785000	108680000	98404000	40898000	0.000270114	0.00362385	3.00547
Q64669	NAD(P)H dehydrogenase [quinone] 1	Nqo1	8669700	559659	6867100	10203000	8720700	9760000	5704200	3220300	596189	570494	4388000	824522	700781	3651700	10094000	9949000	6044200	618866	7357200	11027000	7809400	9436900	11620000	9548300	2777400	12173000	10485000	4458200	4837800	12090000	12974000	10126000	15065000	12232000	22197000	16894000	0.000304012	0.00389038	0.471976
Q8CI94	Glycogen phosphorylase, brain form	Pygb	36261000	559659	51570000	740217	25614000	46561000	45473000	27834000	34439000	570494	640650	20550000	700781	625995	36981000	35396000	37160000	41853000	39033000	51026000	44233000	53303000	25629000	68685000	42271000	67900000	59341000	67652000	36112000	43175000	48874000	83359000	62271000	84755000	49124000	38262000	0.000402185	0.00471779	0.459614
Q61503	5-nucleotidase	Nt5e	7869400	21734000	8882200	740217	10202000	674062	12232000	8159900	12123000	6291100	10205000	824522	700781	9705400	9543600	708310	9913900	17217000	11559000	44367000	22555000	42290000	43641000	14918000	16606000	16057000	17361000	11447000	26900000	30904000	15086000	13833000	20451000	17803000	32135000	10066000	3.55006e-05	0.000841119	0.362093
P36371	Antigen peptide transporter 2	Tap2	21033000	18119000	4793900	7052500	11292000	6736800	13722000	4711700	9268300	4288700	640650	6542700	7691700	625995	606068	708310	6228700	618866	4538000	3185300	22097000	20339000	19988000	22100000	6092800	22119000	15776000	19140000	17753000	23322000	19918000	15446000	18811000	20651000	21500000	18285000	0.000101973	0.00178187	0.400824
Q9D8W7	OCIA domain-containing protein 2	Ociad2	36144000	40215000	20565000	53187000	32707000	23545000	50783000	39332000	50599000	29640000	31609000	73198000	51225000	30465000	55502000	41395000	26368000	73917000	580861	6586000	2318600	543870	11926000	1732200	9007400	5914300	928141	5830900	7931300	728768	10819000	8749000	7815100	8875500	10137000	10772000	1.37465e-10	1.56645e-08	6.83834
P48962	ADP/ATP translocase 1	Slc25a4	9447500	3483900	4788700	5629900	3261600	11409000	3207000	2795700	596189	2307300	3975900	824522	700781	3178100	4145700	4680100	2985000	618866	14502000	4979500	9962700	7765300	18295000	10612000	4851400	6672000	9157500	5490200	4912100	11430000	6753400	7173700	6851500	9352000	10711000	16166000	7.80624e-06	0.000249262	0.410751
Q3KQQ2	Major urinary protein 3	Mup3	128770000	176750000	12526000	208200000	113690000	55243000	370090000	188000000	485950000	301230000	415800000	664030000	270080000	296000000	313280000	240000000	319650000	518380000	580861	566284	622700	543870	1457400	766120	112480000	73681000	48576000	65765000	167540000	58178000	62269000	52759000	57330000	165140000	157070000	59732000	4.39998e-05	0.000968485	4.67963
G3X8X1	Tetratricopeptide repeat protein 39C	Ttc39c	10673000	7671800	4564600	21813000	17071000	11163000	29271000	22293000	42434000	30251000	27386000	41672000	68874000	15659000	25289000	29070000	23679000	25348000	2051200	566284	678700	543870	637042	6083700	1539800	2177000	9071700	4631600	4164500	6335400	3329800	4786200	2333700	3854500	4292500	2697800	9.63733e-11	1.28123e-08	7.59816
Q61635	GTP-binding protein (Interferon gamma-inducible protein 47) (Interferon-gamma-inducible GTPase Ifggc1 protein)	Ifi47	5054400	559659	5108800	2523100	2727400	4120500	2178300	3823800	2389600	2074400	1846000	4252400	700781	1229400	2373300	2315600	3171700	618866	6071400	6222900	4685500	4469100	3147800	6992900	4087800	6002600	11235000	5023100	2795000	7125500	5454300	7090300	6199100	7443200	6693700	10190000	1.55195e-06	6.6318e-05	0.424307
Q8CH18	Cell division cycle and apoptosis regulator protein 1	Ccar1	7203500	2416200	3503200	5983400	4365200	5101800	4151200	1496300	4640000	5300200	2376600	4002500	700781	625995	3569000	5422200	1998700	618866	7115600	6528500	8735100	7435100	4799900	12723000	7400700	5226900	10151000	4876400	4447500	6365600	8168700	7532500	6459300	6080700	14411000	7490100	1.64467e-05	0.000470525	0.466913
O08692	Neutrophilic granule protein	Ngp	14252000	25831000	7028700	2679400	552780	8702900	6544900	4407200	2021200	2188100	4959100	12631000	700781	1158000	4559300	708310	4345400	13276000	18927000	115260000	24088000	51446000	37769000	7185000	16533000	9557700	8457100	4889500	12083000	9879200	7466100	6940500	9702400	3835600	5246000	6730600	0.000892025	0.00833834	0.327381
K7N6C2	Cytochrome P450, family 2, subfamily c, polypeptide 68	Cyp2c68	34653000	13888000	24211000	740217	15735000	27010000	18142000	11253000	3307400	8844100	16617000	12631000	700781	7921200	13052000	21856000	10356000	11849000	42408000	46082000	45320000	40220000	30592000	65049000	27570000	36872000	64459000	32475000	30677000	42414000	45976000	48752000	46327000	53326000	52714000	40247000	8.1904e-07	3.84307e-05	0.31936
P03953-2	Complement factor D	Cfd	5100200	7887200	3516000	740217	1941200	3367300	3859700	2569900	3398200	2303200	4635900	3292000	2688800	2917400	2672500	708310	2288000	5031300	2473500	11911000	6342500	6815000	10556000	3233500	15184000	9720800	12139000	3099500	10452000	6924700	7414000	4242600	4356800	5609300	9640400	4803600	2.9823e-05	0.000759218	0.436689
Q5SS83	Flotillin-2	Flot2	14368000	8526400	16267000	740217	7708400	9313200	11615000	6289600	5366900	5908200	9336900	15001000	700781	6872700	9357700	13716000	6961100	6205600	24462000	19955000	15997000	15066000	10087000	21907000	13367000	21668000	31976000	14376000	10048000	11542000	24717000	21373000	27716000	13893000	9352800	21872000	0.000103691	0.00178513	0.468326
O88958	Glucosamine-6-phosphate isomerase 1	Gnpda1	8108900	5934400	9166400	4015500	552780	2763200	3867200	2357000	2952100	1120500	752060	6194500	4029500	3633800	6652800	708310	10707000	56578000	3911600	11733000	7463300	8459700	91866000	4928500	23923000	12452000	6543100	22318000	57219000	11784000	3395700	2968900	3023000	13057000	34731000	6103300	0.00290424	0.019413	0.399208
Q9EP96	Solute carrier organic anion transporter family member 1A4	Slco1a4	9854200	2166400	5566200	2607000	6164900	7605300	3404300	2119300	3610400	3099700	1895200	3902400	700781	3219800	4713600	4244600	2965000	2007200	19828000	17936000	15624000	17494000	4367000	19348000	8565500	8398700	25930000	3465900	7739400	4861000	24019000	25829000	22646000	11716000	8245100	14401000	6.92904e-08	5.18162e-06	0.268213
A0A075B5P3	Ig gamma-2B chain C region	Ighg2b;Igh-3	8088700	2434800	17617000	9631800	5011000	20623000	22949000	14459000	78980000	570494	4844400	9164400	12482000	2314600	6450400	6347900	5327200	15793000	50229000	62657000	49292000	88621000	74074000	76888000	54206000	36707000	147940000	22646000	5650800	49984000	32870000	26065000	20992000	66426000	27374000	46643000	1.06005e-06	4.78624e-05	0.258807
Q9WUD0	Cytochrome P450 2B10	Cyp2b10	966790	1662300	2114100	17757000	20973000	8133500	8934200	6620800	4530300	2113900	8557900	8109900	11305000	6067100	10500000	20360000	6770400	618866	15979000	7464300	4496300	6841300	11178000	45039000	35929000	26987000	94887000	63620000	33998000	83584000	75118000	60520000	75398000	74473000	58576000	73668000	1.17911e-06	5.22518e-05	0.172332
B1B1A8	Myosin light chain kinase, smooth muscle;Myosin light chain kinase, smooth muscle, deglutamylated form	Mylk	16036000	3947500	22551000	8212400	17170000	15066000	19118000	12171000	5727800	13179000	17423000	824522	14203000	12768000	13213000	23827000	14422000	19465000	28333000	20078000	57532000	15910000	20111000	23673000	20895000	33386000	41149000	23946000	17548000	34784000	25329000	24047000	30240000	38869000	24232000	32280000	8.12161e-05	0.00150659	0.486636
Q9DCE9	Interferon gamma-induced GTPase	Igtp	19478000	3743100	4920700	9949700	4125100	5870900	10702000	10089000	6747700	3888400	4268000	11344000	6135500	625995	5096600	8015400	10532000	14002000	7258500	11007000	4841900	3279000	13079000	18078000	12442000	21923000	36128000	24374000	6656100	22609000	16190000	24562000	23190000	19984000	28643000	64940000	0.000402039	0.00471779	0.388475
B2RT14	UDP-glucuronosyltransferase (EC 2.4.1.17)	Ugt1a5	16001000	559659	4273800	48107000	37440000	29878000	35395000	19007000	19974000	15193000	17858000	53511000	52766000	20421000	35450000	41697000	17715000	4190600	28235000	21845000	33169000	7747200	10711000	57242000	30303000	93447000	94573000	83232000	33171000	82195000	81294000	78324000	86260000	76695000	90205000	64858000	0.00328379	0.0207886	0.445595
P11714	Cytochrome P450 2D9	Cyp2d9	218580000	68894000	73855000	204260000	125960000	160590000	197460000	140870000	214580000	143710000	160170000	174680000	289140000	128800000	169280000	218730000	113670000	98567000	2050200	1773500	10083000	2039600	1631300	8757300	5822200	2698100	4262500	4234100	1154200	7039500	5304900	5965700	6945100	5431900	5140200	17876000	1.64533e-21	1.96863e-18	29.5471
P19157	Glutathione S-transferase P 1;Glutathione S-transferase P 2	Gstp1;Gstp2	4938900000	3649000000	2100600000	3473200000	2437500000	4531200000	6669300000	5211300000	8833500000	6256800000	9178900000	10638000000	7072900000	4486500000	4389900000	5419000000	4851300000	10368000000	646460000	1345600000	814210000	930450000	1533500000	1049900000	985090000	839720000	1133400000	603000000	815980000	979430000	1205600000	910470000	1143400000	1030100000	1129100000	855540000	5.22283e-17	3.12456e-14	5.82174
A0A0R4J293	Protein-glutamine gamma-glutamyltransferase K	Tgm1	14471000	7697400	12258000	6638700	5053600	18296000	8682500	10500000	13141000	7333800	10148000	5229700	14513000	7161200	7789500	10143000	4794600	4843600	39195000	36646000	46890000	19724000	18299000	35199000	27245000	42406000	52019000	34449000	23150000	45052000	34021000	41348000	39697000	52195000	46601000	42729000	1.30039e-14	3.8898e-12	0.249229
E9PXC3	Cytochrome P450, family 2, subfamily c, polypeptide 69	Cyp2c69	48088000	24729000	42105000	41163000	30216000	50325000	38912000	28972000	38704000	31843000	38688000	41072000	57680000	25871000	32862000	46727000	30825000	23542000	128190000	93788000	128830000	80933000	58155000	187360000	143940000	300680000	486340000	246230000	160550000	271540000	225880000	255490000	220980000	308170000	312800000	249760000	1.1753e-14	3.8898e-12	0.174195
E9Q6M5	Solute carrier family 22 (organic cation transporter), member 26	Slc22a26	2430300	6340200	1004700	13472000	1912000	8379900	1789700	1513800	11601000	1910000	1140600	10888000	14096000	965580	6364500	9199900	7013300	7216700	65988000	45053000	61594000	25324000	13624000	73850000	50469000	90947000	90698000	70762000	30301000	85119000	92471000	79694000	75600000	81260000	73942000	63900000	2.33239e-13	6.20157e-11	0.0916099
Q71RI9-2	Kynurenine--oxoglutarate transaminase 3	Ccbl2	96524000	52586000	61470000	61032000	51703000	94778000	59940000	41148000	49477000	53906000	87987000	64535000	88366000	55858000	74938000	81746000	58661000	93586000	116640000	152430000	121490000	151300000	134700000	175660000	100810000	230650000	274790000	173910000	110330000	220770000	186770000	178380000	179860000	227840000	213270000	219930000	1.56169e-12	3.73714e-10	0.387515
P32020	Non-specific lipid-transfer protein	Scp2	1576500000	1332000000	1060900000	2558700000	1494800000	1425400000	2455200000	1558900000	1808300000	1533500000	1624100000	2966800000	2213500000	1412100000	1861700000	1779900000	1183400000	2214100000	589060000	947950000	626290000	806370000	947390000	749150000	616140000	694040000	1085300000	565610000	685100000	721910000	796560000	838980000	811670000	890540000	827780000	725040000	1.8475e-12	4.01915e-10	2.30234
Q8K3M1	Cis-retinol/3alpha hydroxysterol short-chain dehydrogenase-like protein (RDH16 family member 2)	Rdh16f2	16487000	3987100	21025000	9843400	6071400	20040000	5702700	7837800	5139800	7502900	7964800	5983600	6687000	6540500	11526000	5267200	6880500	20098000	37297000	29556000	34134000	18950000	17592000	35287000	24445000	37250000	58672000	47301000	21871000	47874000	38511000	56908000	41356000	58556000	41685000	42767000	2.12624e-12	4.24008e-10	0.253017
G3X982	Aldehyde oxidase 3	Aox3	478830000	614820000	236180000	316100000	211000000	225210000	368980000	257170000	416750000	329380000	350350000	532250000	293010000	304510000	317680000	254270000	284400000	650190000	73750000	231150000	89841000	148020000	206500000	76258000	159500000	90618000	105550000	67037000	171930000	103150000	92205000	89555000	88795000	139190000	158320000	95351000	1.27923e-11	2.04079e-09	2.94554
Q9QXZ6	Solute carrier organic anion transporter family member 1A1	Slco1a1	34850000	21752000	12284000	24484000	14375000	13629000	50942000	30704000	59959000	62228000	42817000	58770000	84867000	27339000	39113000	73203000	42866000	28108000	2933400	2929000	2063600	1851700	5273000	3102500	10093000	3552100	5849800	4517200	6417000	6455000	8874200	11853000	19121000	11310000	12880000	7824100	4.47831e-11	6.69787e-09	5.69182
G5E8H9	Retinol dehydrogenase 19	Rdh19	13496000	9787900	21343000	16547000	4877200	24107000	6617000	4833400	7092400	4000800	8518700	11631000	16286000	4644400	6535700	9278200	6535800	5929000	29557000	25015000	26714000	24467000	11001000	44181000	30549000	41167000	72144000	49688000	22650000	51212000	31343000	41288000	42234000	50288000	44963000	41653000	7.17197e-11	1.00956e-08	0.267691
Q9DCY0	Glycine N-acyltransferase-like protein Keg1	Keg1	199740000	116930000	137440000	213410000	132230000	171390000	167150000	119710000	142460000	118000000	146730000	195880000	188600000	89982000	118600000	186840000	116980000	130800000	46926000	43062000	52676000	34677000	29904000	62982000	63365000	71033000	107850000	55393000	47099000	69645000	76392000	73158000	77279000	95821000	91447000	68609000	1.15117e-10	1.37737e-08	2.30689
Q91WL5	Cytochrome P450 4A12A	Cyp4a12a	5761900	5678200	6315800	93797000	32302000	6651800	18820000	28217000	24437000	24742000	37217000	81982000	155880000	62379000	51952000	46640000	49237000	35664000	1176200	275510	844000	666500	720970	7559700	986570	6258300	2891600	2396900	1017800	2548300	5434600	9722500	3746300	1543600	2534600	6052100	2.92524e-10	3.18187e-08	13.617
E9QNL5	Sulfotransferase	Sult1a1	180760000	73669000	122760000	139680000	106470000	211410000	114670000	80470000	115950000	73630000	93109000	114580000	141940000	80470000	102620000	144360000	75100000	112100000	194040000	160690000	189470000	172410000	123870000	311590000	210530000	331370000	499720000	346450000	198620000	416020000	306410000	314420000	323790000	361700000	357730000	328620000	1.55786e-09	1.55331e-07	0.404812
E9Q7C8	Cytochrome P450 2C40	Cyp2c40	10929000	2348000	7383400	11807000	7666100	17349000	9529900	8012900	13378000	9648400	9806800	8735200	13809000	5643500	13436000	13523000	4524400	1579000	17058000	15674000	30177000	15441000	12801000	49780000	30971000	46063000	80588000	31773000	25706000	48230000	43855000	57796000	54031000	44476000	40691000	45597000	1.71804e-09	1.64451e-07	0.244834
Q61694	3 beta-hydroxysteroid dehydrogenase type 5	Hsd3b5	66927000	10293000	15917000	17804000	7428600	35680000	27592000	31169000	139470000	125450000	130930000	104470000	132830000	16405000	17456000	162040000	61231000	50653000	5990100	3258500	3233500	6049500	2233500	4512200	4183100	7550100	11129000	5168100	5204000	6825200	6231700	6229300	13380000	15692000	6647100	11891000	2.35015e-09	2.16304e-07	9.19994
P20060	Beta-hexosaminidase subunit beta	Hexb	7829200	7538300	8630600	4039400	5043300	8785500	6168700	4240900	3712800	3332900	3511100	6061400	5063600	4719400	4976400	8051800	4481600	9119300	15369000	15879000	20482000	11918000	15460000	14378000	11542000	9382200	14280000	9237500	8668700	6189000	14122000	11845000	11315000	8735300	13478000	13682000	4.11735e-09	3.64919e-07	0.466034
Q3UZZ6	Sulfotransferase 1 family member D1	Sult1d1	46570000	19934000	27266000	37847000	31295000	71648000	37292000	28197000	56027000	29743000	40915000	43831000	53590000	27597000	36625000	56926000	32958000	35029000	71519000	52723000	56117000	46553000	43958000	83229000	61917000	103810000	177150000	119960000	95297000	162330000	116320000	108070000	122010000	127110000	135870000	117030000	9.45414e-09	8.07991e-07	0.396058
Q99P72-5	Reticulon-4	Rtn4	18296000	6212700	9192200	12291000	7525400	17051000	8826800	8540500	17023000	5281900	6811700	11431000	14383000	6422200	7913500	8885500	8697500	14894000	19738000	20805000	21535000	15024000	21929000	28304000	17590000	25046000	28421000	19125000	9104600	28269000	22592000	23353000	20145000	27672000	24659000	24737000	1.5558e-08	1.2838e-06	0.476522
G3X8P9	Aldehyde oxidase 1	Aox1	40144000	56177000	20536000	42173000	33133000	22021000	43322000	22855000	35356000	25662000	28969000	61226000	28018000	34271000	43434000	25784000	24553000	59762000	10178000	28288000	12409000	18688000	28532000	12218000	18297000	14828000	19182000	11712000	23871000	13371000	13891000	12917000	14149000	19333000	20664000	17893000	5.19801e-08	4.14628e-06	2.08554
Q9R092	17-beta-hydroxysteroid dehydrogenase type 6	Hsd17b6	50508000	26622000	56164000	26525000	23416000	63584000	20581000	18900000	14003000	11499000	21839000	9307900	26905000	14813000	23137000	39427000	24843000	36400000	51506000	51534000	58029000	46347000	49350000	103330000	56110000	49809000	101330000	44010000	38248000	55906000	92910000	73869000	76403000	103270000	60338000	73240000	6.48937e-08	5.00937e-06	0.428897
Q8BGL3	Sulfotransferase 2a8	Sult2a8	198740000	115960000	109720000	161150000	92822000	83587000	223880000	160230000	293170000	243170000	225900000	269000000	383640000	162180000	206650000	315680000	161920000	125960000	12617000	8816700	11990000	2327400	8630500	26389000	39618000	60597000	77847000	57070000	50316000	75875000	62462000	62132000	56790000	99449000	82793000	71759000	7.81287e-08	5.66552e-06	4.07314
Q9R008	Mevalonate kinase	Mvk	11315000	4019200	4185600	7121000	5593500	12477000	9289800	8325600	8162200	9871200	8947200	7918300	11263000	5582600	5830100	6078700	4649800	3511800	20225000	13683000	24140000	6006500	5922900	22472000	13087000	19139000	31704000	16232000	12844000	22015000	15989000	19018000	18284000	19266000	17667000	16365000	1.33853e-07	8.67303e-06	0.427122
Q05816	Fatty acid-binding protein, epidermal	Fabp5	49580000	30689000	20513000	59936000	41964000	77623000	39159000	62176000	40860000	30749000	52391000	109300000	63526000	33669000	59136000	26270000	20186000	69358000	114630000	253590000	98830000	82374000	121870000	70237000	124130000	162450000	97034000	64475000	96267000	68440000	146010000	142620000	176550000	72545000	139310000	67380000	1.341e-07	8.67303e-06	0.422675
P56654	Cytochrome P450 2C37	Cyp2c37	129140000	75260000	105630000	60043000	43110000	96617000	67821000	36539000	80037000	37355000	52086000	28954000	69762000	34174000	43901000	75116000	55153000	11924000	101550000	98079000	113270000	104200000	83804000	209750000	97175000	159390000	289310000	137470000	89060000	172870000	144170000	165230000	157100000	233420000	142590000	181610000	1.57271e-07	9.64996e-06	0.411419
O88428	Bifunctional 3-phosphoadenosine 5-phosphosulfate synthase 2;Sulfate adenylyltransferase;Adenylyl-sulfate kinase	Papss2	36905000	18236000	26564000	50155000	36673000	49748000	36284000	26914000	38747000	28686000	27976000	40270000	43719000	25311000	34363000	44445000	21387000	18013000	55114000	36413000	46251000	29923000	32459000	94372000	53469000	92813000	138400000	108560000	59142000	130780000	107010000	103150000	106400000	118740000	119900000	108050000	1.53465e-07	9.64996e-06	0.392224
Q91W64	Cytochrome P450 2C70	Cyp2c70	21881000	7441000	9619400	12978000	9967100	21252000	10380000	11976000	16248000	12506000	17014000	18350000	16556000	7325900	4545300	17535000	12325000	14721000	27171000	26467000	26900000	13030000	9593900	27560000	23749000	23227000	86760000	38573000	26020000	47920000	40307000	41067000	46348000	46107000	43738000	38036000	2.61353e-07	1.52541e-05	0.383545
Q9CZS1	Aldehyde dehydrogenase X, mitochondrial	Aldh1b1	178550000	81146000	127940000	291620000	185510000	212020000	219670000	146310000	201300000	125440000	163680000	268540000	267720000	163940000	230160000	281260000	175740000	448060000	323560000	256140000	305160000	223340000	234960000	499930000	241950000	506250000	597820000	513930000	310810000	604830000	585690000	551910000	516370000	623210000	625040000	630440000	3.61617e-07	2.01244e-05	0.46233
Q9DBE0	Cysteine sulfinic acid decarboxylase	Csad	723000000	689110000	396500000	796930000	562490000	441510000	944970000	437050000	515380000	460360000	519710000	810430000	656010000	525690000	688910000	256030000	271520000	638740000	218240000	383290000	238650000	222100000	553270000	509710000	419670000	227950000	204030000	53866000	118560000	78326000	294940000	239840000	324580000	101170000	162150000	51944000	1.78534e-06	7.49531e-05	2.34749
A0A0R4J092	Beta-mannosidase	Manba	30067000	41200000	15736000	13032000	13573000	10185000	34837000	16216000	22398000	13997000	19309000	30353000	19198000	24291000	20646000	13831000	12496000	31455000	3559000	23284000	3397800	13995000	21302000	1864500	14539000	5404000	5524200	1300700	15078000	3154200	7202200	7658400	8432100	6224200	5434200	6743500	2.33811e-06	9.02436e-05	2.48428
A0A0R4J0N7	7-alpha-hydroxycholest-4-en-3-one 12-alpha-hydroxylase	Cyp8b1	19107000	18785000	27695000	44259000	21861000	31187000	47774000	25121000	42185000	25507000	25825000	39713000	56183000	26336000	35646000	30717000	20217000	18471000	15396000	2110900	15517000	5238400	3672700	19383000	7228800	28305000	6716800	13712000	2416200	15747000	14141000	28562000	19688000	2862300	12910000	12937000	2.50294e-06	9.35864e-05	2.45687
P16015	Carbonic anhydrase 3	Ca3	4318700000	3269000000	2337000000	4839600000	3385000000	2557600000	4842200000	2460300000	3671600000	2898800000	3798300000	4298800000	4940000000	3901400000	4656800000	4282200000	2484600000	2000800000	643500000	598390000	525850000	699410000	1383600000	2236700000	1845500000	2557000000	2525700000	1886800000	1405500000	2201000000	2342400000	2061800000	1897700000	2533500000	2704400000	2401300000	3.40622e-06	0.000121658	2.00131
Q63880	Carboxylesterase 3A	Ces3a	883580000	752420000	544930000	849250000	542290000	551980000	939250000	750210000	1238600000	997870000	1088600000	1391600000	1299600000	820270000	920400000	1026200000	657020000	857490000	140940000	168310000	170930000	71535000	78419000	150160000	492750000	429470000	707710000	358740000	441230000	554190000	552230000	573920000	563420000	826980000	615540000	533300000	7.12198e-06	0.000234124	2.16851
Q99P30-3	Peroxisomal coenzyme A diphosphatase NUDT7	Nudt7	118940000	82504000	54128000	323060000	204460000	135190000	304310000	235030000	286840000	252350000	283020000	380050000	391070000	182060000	244250000	258620000	184720000	261000000	41103000	31025000	33961000	16021000	25605000	73324000	97175000	112910000	169410000	105620000	72078000	138010000	148030000	126910000	121200000	182720000	139220000	121500000	2.59742e-05	0.000675611	2.38156
O55239	Nicotinamide N-methyltransferase	Nnmt	14868000	6197900	6296500	5708000	5375300	11337000	6428800	3775500	9627700	3019200	5663100	9624900	3430800	5080700	5503800	8855800	3555700	15284000	26016000	20155000	45015000	13369000	8977000	7063700	7340600	8591200	10713000	7333600	7409500	15931000	19697000	14314000	20957000	13585000	14236000	12917000	4.52146e-05	0.000983624	0.473768
P13745	Glutathione S-transferase A1;Glutathione S-transferase A1, N-terminally processed;Glutathione S-transferase	Gsta1;Gsta2	95536000	83127000	58395000	282430000	199380000	143610000	160820000	101740000	65235000	47308000	104450000	115340000	132140000	148360000	198510000	182720000	148510000	463350000	15975000	41364000	20203000	39627000	91318000	76737000	63888000	72625000	78827000	67072000	53837000	94045000	59994000	35591000	52082000	112390000	86807000	121960000	5.523e-05	0.00110138	2.30589
Q00915	Retinol-binding protein 1	Rbp1	22027000	26757000	22280000	18985000	2365700	33667000	3554500	4592800	14154000	1056100	9702900	18107000	18870000	3939800	12626000	3399900	8052700	59281000	67945000	191390000	54298000	102080000	185180000	44387000	39077000	39543000	24405000	20980000	55496000	49108000	16095000	23702000	13146000	31736000	35116000	7666400	5.75202e-05	0.00113757	0.283036
P01837	Ig kappa chain C region	P01837	12278000	12721000	6374500	2850600	2831300	7545400	19672000	9100500	23587000	6436900	5656100	17417000	7274100	4487200	5895700	6526200	10620000	25329000	13689000	36785000	24037000	49835000	53528000	28745000	29976000	13109000	28098000	10247000	9523700	12244000	19138000	12049000	11889000	20433000	17300000	17527000	6.64502e-05	0.00126203	0.457188
P10648	Glutathione S-transferase A2	Gsta2	12659000	9893400	6840800	26038000	18228000	21185000	14565000	12887000	9069100	5976400	9863700	12376000	15596000	16201000	22703000	21212000	18785000	45468000	2084700	4612700	2719600	5007000	10287000	8903900	7632800	9013400	5294700	9305200	7379000	12382000	8386500	5075100	7324200	13415000	9444100	15924000	7.39108e-05	0.00138179	2.07743
Q9Z211	Peroxisomal membrane protein 11A	Pex11a	16652000	7142400	16026000	65362000	46655000	18487000	53034000	44410000	15240000	29024000	11951000	50857000	52871000	34301000	76648000	46796000	25170000	8210200	8790600	2331900	8546300	6954000	6857000	20899000	8617000	18933000	20137000	19018000	6551700	11743000	22418000	16680000	16778000	6460200	13603000	15856000	0.000102012	0.00178187	2.67693
A2AKN8	Major urinary protein 5 (Major urinary protein 8)	Mup8	406350000	1002400000	112020000	560800000	275230000	100560000	1423900000	1210300000	3268400000	2305400000	1852400000	3827500000	1340100000	1329100000	1182100000	890280000	1003400000	973270000	4393100	7743900	7531200	106910	723030	2156000	399220000	450480000	387480000	294690000	1366800000	528490000	224020000	203580000	200280000	560880000	514050000	223380000	0.000255972	0.00352111	4.29008
Q8K0C4	Lanosterol 14-alpha demethylase	Cyp51a1	5769100	2599600	865570	12792000	9060200	13076000	12199000	7097000	5360900	9658200	10621000	10084000	18479000	4386400	7713600	7495200	4729400	5088600	16272000	13182000	18245000	3204700	4484600	26049000	9122000	16203000	39387000	16394000	9933300	16571000	25235000	30202000	16899000	18890000	13124000	17053000	0.00065397	0.00665936	0.473746
