# Supplementary material for: Combined transcriptomics and proteomics unveil the impact of vitamin C in modulating specific protein abundance in the mouse liver
Source: Biol Res. 2024 May 12;57:26. doi: 10.1186/s40659-024-00509-x (PMC11088995; doi:10.1186/s40659-024-00509-x)
Supplement: Supplementary file 9 — Additional file 9: Table S7 [file 40659_2024_509_MOESM9_ESM.xlsx]

## Sheet: Table S7
Additional file 9: Table S7. Gene ontology on proteins differentially quantified in the liver of males and females
Term	Genes	Fold Enrichment	Bonferroni
GO:0006805~Xenobiotic metabolic process	Gstp1, Cyp2b9, Cyp2c37, Sult1a1, Cyp2c69, Cyp2d9, Cyp2c68, Cyp2b10, Gsta2, Gsta1, Aox3, Sult2a8, Cyp2c40, Aox1, Cyp2c70	43.1373	1.32994e-16
GO:0006082~Organic acid metabolic process	Cyp2b9, Cyp2c37, Cyp2c69, Cyp2d9, Cyp2c68, Cyp2b10, Cyp2c40, Cyp2c70	45.1282	2.12117e-07
GO:0008202~Steroid metabolic process	Cyp2b9, Sult1a1, Rdh16f2, Hsd3b5, Mvk, Cyp2b10, Sult2a8, Hsd17b6, Rdh19, Cyp17a1	20.9524	4.95295e-07
GO:0019373~Epoxygenase P450 pathway	Cyp2b9, Cyp2c37, Cyp2c69, Cyp2c68, Cyp2b10, Cyp2c40, Cyp2c70	55.4955	1.24872e-06
GO:0035634~Response to stilbenoid	Cyp2b9, Hsd3b5, Slco1a1, Gsta2, Gsta1, Mup3	80	4.71615e-06
GO:0006629~Lipid metabolic process	Abcd2, Hsd3b5, Mvk, Hexb, Gstp1, Hsd17b6, Cyp8b1, Cyp17a1, Cyp2c37, Sult1a1, Sult1d1, Fabp5, Scp2, Sult2a8, Cyp2c40, Aox1	6.45575	7.10148e-06
GO:0006694~Steroid biosynthetic process	Hsd3b5, Mvk, Scp2, Cyp8b1, Cyp17a1	21.256	0.0424835
