# Supplementary material for: Combined transcriptomics and proteomics unveil the impact of vitamin C in modulating specific protein abundance in the mouse liver
Source: Biol Res. 2024 May 12;57:26. doi: 10.1186/s40659-024-00509-x (PMC11088995; doi:10.1186/s40659-024-00509-x)
Supplement: Supplementary file 10 — Additional file 10: Table S8 [file 40659_2024_509_MOESM10_ESM.xlsx]

## Sheet: Column Header
Column header	Description
Ensembl	Ensembl ID of the gene
Symbol	Gene name
rho Spearman	rho of Spearman correlation analysis
p-value rho Spearman	p-value of the rho from Spearman correlation analysis
Ratio GL00/GL40	Ratio between the means of TPM data from GL00 vs GL40

## Sheet: Spearman results females
Additional file 10: Table S8. List of transcripts that significantly correlate with ascorbate levels in the liver of females
Ensembl	Symbol	rho Spearman	p-value rho Spearman	Ratio FGL00/FGL40
ENSMUSG00000059839	Zfp874b	0.894166	5.65121e-07	0.251715
ENSMUSG00000027068	Dhrs9	0.881776	1.31599e-06	0.172292
ENSMUSG00000002781	Tmem143	0.880744	1.40604e-06	0.378004
ENSMUSG00000034758	Tle6	0.873516	2.19861e-06	0.23154
ENSMUSG00000044017	Adgrd1	0.871451	2.48583e-06	0.388626
ENSMUSG00000047502	Mroh7	0.862158	4.21396e-06	0.191094
ENSMUSG00000016028	Celsr1	0.8508	7.64686e-06	0.24284
ENSMUSG00000055782	Abcd2	0.845638	9.86813e-06	0.469309
ENSMUSG00000024269	Tpgs2	0.844605	1.03731e-05	0.452799
ENSMUSG00000051451	Crebzf	0.839443	1.32436e-05	0.448346
ENSMUSG00000025395	Prim1	0.839443	1.32436e-05	0.387821
ENSMUSG00000060212	Pcnx2	0.835227	1.60673e-05	0.262303
ENSMUSG00000025588	Nat1	0.83428	1.67683e-05	0.464536
ENSMUSG00000114470	Gm49395	0.83015	2.01385e-05	0.474703
ENSMUSG00000003228	Grk5	0.83015	2.01385e-05	0.447662
ENSMUSG00000006642	Tcf23	0.829117	2.10662e-05	0.386641
ENSMUSG00000036022	Fam122b	0.827052	2.30314e-05	0.401614
ENSMUSG00000078672	Mup20	0.827052	2.30314e-05	0.108449
ENSMUSG00000042632	Pla2g6	0.824987	2.51511e-05	0.439249
ENSMUSG00000094856	Gm21962	0.823955	2.62719e-05	0.321065
ENSMUSG00000031149	Praf2	0.823955	2.62719e-05	0.172391
ENSMUSG00000085028	Slc2a4rg-ps	0.82189	2.8642e-05	0.238333
ENSMUSG00000030802	Bckdk	0.820857	2.98938e-05	0.406101
ENSMUSG00000045306	Olfr734	0.818792	3.25381e-05	0.336653
ENSMUSG00000024070	Prkd3	0.815695	3.68773e-05	0.426833
ENSMUSG00000001774	Chordc1	0.813629	4.00363e-05	0.406134
ENSMUSG00000059022	Kcp	0.812597	4.17003e-05	0.436608
ENSMUSG00000038552	Fndc4	0.809499	4.70504e-05	0.489432
ENSMUSG00000047394	Odf3b	0.808467	4.89589e-05	0.411662
ENSMUSG00000005952	Trpv1	0.808071	4.97071e-05	0.120716
ENSMUSG00000035898	Uba6	0.807434	5.09328e-05	0.476028
ENSMUSG00000021947	Cryl1	0.807434	5.09328e-05	0.343178
ENSMUSG00000078496	Zfp982	0.805369	5.50845e-05	0.348124
ENSMUSG00000020532	Acaca	0.804337	5.72661e-05	0.452045
ENSMUSG00000044296	Zfp879	0.804337	5.72661e-05	0.222874
ENSMUSG00000042745	Id1	0.804337	5.72661e-05	0.216668
ENSMUSG00000029699	Ssc4d	0.802272	6.18502e-05	0.324052
ENSMUSG00000041044	Lrit1	0.802272	6.18502e-05	0.31351
ENSMUSG00000078157	Fem1al	0.799174	6.93097e-05	0.225861
ENSMUSG00000017740	Slc12a5	0.798142	7.19601e-05	0.434124
ENSMUSG00000107504	Gm35549	0.797109	7.46961e-05	0.3316
ENSMUSG00000064006	Olfr190	0.797109	7.46961e-05	0.170429
ENSMUSG00000109335	Gm44845	0.792979	8.65419e-05	0.207264
ENSMUSG00000049538	Adamts16	0.791913	8.98451e-05	Not detected in GL00
ENSMUSG00000029762	Akr1b8	0.790914	9.30387e-05	0.446616
ENSMUSG00000070348	Ccnd1	0.790914	9.30387e-05	0.19717
ENSMUSG00000063903	Klk1	0.790858	9.32207e-05	0.000516102
ENSMUSG00000041237	Pklr	0.789881	9.64394e-05	0.223121
ENSMUSG00000057069	Ero1b	0.788849	9.99447e-05	0.435055
ENSMUSG00000021069	Pygl	0.788849	9.99447e-05	0.36745
ENSMUSG00000041324	Inhba	0.788849	9.99447e-05	0.132227
ENSMUSG00000071661	Zbtb3	0.788849	9.99447e-05	0.114588
ENSMUSG00000026827	Gpd2	0.787816	0.000103558	0.490732
ENSMUSG00000032932	Hspa13	0.785751	0.000111116	0.4814
ENSMUSG00000103392	Gm38303	0.784719	0.000115068	0.389653
ENSMUSG00000118607	Gm7592	0.784719	0.000115068	0.35355
ENSMUSG00000023122	Sult1c2	0.784719	0.000115068	0.195817
ENSMUSG00000028051	Hcn3	0.784719	0.000115068	0.143975
ENSMUSG00000042985	Upk3b	0.783686	0.000119137	0.267752
ENSMUSG00000041220	Elovl6	0.782654	0.000123328	0.0994095
ENSMUSG00000020546	Stxbp4	0.780589	0.000132086	0.422855
ENSMUSG00000038155	Gstp2	0.779556	0.000136658	0.29975
ENSMUSG00000015090	Ptgds	0.779556	0.000136658	0.0393394
ENSMUSG00000027429	Sec23b	0.776459	0.000151188	0.429142
ENSMUSG00000028469	Npr2	0.776459	0.000151188	0.422176
ENSMUSG00000046567	4930430F08Rik	0.775426	0.000156312	0.434095
ENSMUSG00000037523	Mavs	0.774393	0.000161583	0.468211
ENSMUSG00000044734	Serpinb1a	0.773361	0.000167003	0.15
ENSMUSG00000022604	Cep97	0.772328	0.000172576	0.376017
ENSMUSG00000043639	Rbm20	0.771296	0.000178305	0.436008
ENSMUSG00000033720	Sfxn5	0.770263	0.000184195	0.482299
ENSMUSG00000096215	Smim22	0.770263	0.000184195	0.18916
ENSMUSG00000110105	Gm45844	0.767166	0.000202857	0.460553
ENSMUSG00000052974	Cyp2f2	0.767166	0.000202857	0.0555363
ENSMUSG00000074971	Fibin	0.766133	0.000209423	0.180787
ENSMUSG00000103415	Gm37339	0.765101	0.000216166	0.270408
ENSMUSG00000063568	Jazf1	0.764068	0.000223092	0.432687
ENSMUSG00000035165	Kcne3	0.764068	0.000223092	0.3063
ENSMUSG00000029268	Ugt2a2	0.763946	0.000223922	0.0219172
ENSMUSG00000026981	Il1rn	0.763036	0.000230204	0.415452
ENSMUSG00000038537	Mc3r	0.762913	0.00023106	0.115536
ENSMUSG00000032348	Gsta4	0.762003	0.000237506	0.285029
ENSMUSG00000104616	Gm6069	0.762003	0.000237506	0.179538
ENSMUSG00000078612	Fyb2	0.760971	0.000245003	0.441018
ENSMUSG00000113004	Gm47951	0.758906	0.000260596	0.46487
ENSMUSG00000039116	Adgrg6	0.758906	0.000260596	0.448533
ENSMUSG00000108342	Gm29920	0.758906	0.000260596	0.348912
ENSMUSG00000038508	Gdf15	0.757873	0.000268701	0.202491
ENSMUSG00000027574	Nkain4	0.755808	0.000285549	0.42216
ENSMUSG00000027318	Adam33	0.753743	0.000303278	0.382304
ENSMUSG00000005124	Ccn4	0.753743	0.000303278	0.310603
ENSMUSG00000000157	Itgb2l	0.75271	0.000312484	0.492575
ENSMUSG00000041429	Nthl1	0.751678	0.000321925	0.479189
ENSMUSG00000070044	Fam149a	0.751678	0.000321925	0.27903
ENSMUSG00000022881	Rfc4	0.749613	0.000341526	0.410939
ENSMUSG00000117406	Ntn3	0.749613	0.000341526	0.15052
ENSMUSG00000040651	Tasor	0.747548	0.000362122	0.495677
ENSMUSG00000029273	Sult1d1	0.746515	0.000372805	0.499874
ENSMUSG00000024818	Slc25a45	0.746515	0.000372805	0.471685
ENSMUSG00000040972	Igsf21	0.746515	0.000372805	0.205033
ENSMUSG00000055980	Irs1	0.745483	0.000383752	0.47719
ENSMUSG00000042801	Olfr769	0.745483	0.000383752	0.394859
ENSMUSG00000020553	Pctp	0.745483	0.000383752	0.384421
ENSMUSG00000022323	Rida	0.745483	0.000383752	0.350568
ENSMUSG00000047414	Flrt2	0.745483	0.000383752	0.228732
ENSMUSG00000026475	Rgs16	0.745483	0.000383752	0.0997666
ENSMUSG00000028312	Smc2	0.74445	0.000394967	0.426055
ENSMUSG00000037621	Atoh8	0.743418	0.000406457	0.440612
ENSMUSG00000009115	Spatc1l	0.743418	0.000406457	0.413022
ENSMUSG00000058056	Palld	0.742385	0.000418226	0.48165
ENSMUSG00000071506	Tmem139	0.741853	0.000424404	Not detected in GL00
ENSMUSG00000020774	Aspa	0.741353	0.000430279	0.403874
ENSMUSG00000075271	Ttc30a1	0.741353	0.000430279	0.383789
ENSMUSG00000041567	Serpina12	0.741353	0.000430279	0.141987
ENSMUSG00000026614	Slc30a10	0.739288	0.000455263	0.404206
ENSMUSG00000033900	Map9	0.739288	0.000455263	0.307856
ENSMUSG00000050440	Hamp	0.739288	0.000455263	0.0494621
ENSMUSG00000026768	Itga8	0.737223	0.000481452	0.440077
ENSMUSG00000029260	Ugt2b34	0.737223	0.000481452	0.424056
ENSMUSG00000021594	Srd5a1	0.737223	0.000481452	0.182993
ENSMUSG00000030302	Atp2b2	0.737223	0.000481452	0.0717582
ENSMUSG00000026944	Abca2	0.735158	0.000508893	0.477337
ENSMUSG00000037216	Lipt1	0.735158	0.000508893	0.446622
ENSMUSG00000039910	Cited2	0.735158	0.000508893	0.427207
ENSMUSG00000020644	Id2	0.735158	0.000508893	0.252906
ENSMUSG00000031767	Nudt7	0.734125	0.000523097	0.455508
ENSMUSG00000031326	Cdx4	0.733988	0.000525013	0.00956889
ENSMUSG00000099216	Obox8	0.733474	0.000532228	Not detected in GL00
ENSMUSG00000030905	Crym	0.733092	0.000537633	0.362224
ENSMUSG00000027699	Ect2	0.733092	0.000537633	0.316057
ENSMUSG00000032418	Me1	0.733092	0.000537633	0.274943
ENSMUSG00000064262	Gimap8	0.73206	0.000552505	0.415968
ENSMUSG00000024426	Atat1	0.73206	0.000552505	0.368519
ENSMUSG00000038600	Atp6v0a4	0.731921	0.000554525	0.229742
ENSMUSG00000079722	Ttll2	0.731387	0.000562383	Not detected in GL00
ENSMUSG00000020715	Ern1	0.729995	0.000583284	0.412751
ENSMUSG00000039699	Batf2	0.729995	0.000583284	0.37249
ENSMUSG00000020160	Meis1	0.728962	0.000599204	0.491964
ENSMUSG00000069743	Zfp820	0.728962	0.000599204	0.433727
ENSMUSG00000060803	Gstp1	0.728962	0.000599204	0.431345
ENSMUSG00000064202	Spata6l	0.728962	0.000599204	0.173747
ENSMUSG00000099055	Zfp-ps	0.72793	0.000615486	0.135585
ENSMUSG00000114321	Gm8971	0.726756	0.000634442	0.0935388
ENSMUSG00000051124	Gimap9	0.725865	0.000649163	0.308936
ENSMUSG00000023046	Igfbp6	0.725865	0.000649163	0.194096
ENSMUSG00000047746	Fbxo40	0.725865	0.000649163	0.0664116
ENSMUSG00000022949	Clic6	0.725298	0.000658666	0.260922
ENSMUSG00000043065	Spice1	0.724832	0.00066657	0.358932
ENSMUSG00000039648	Kyat1	0.724832	0.00066657	0.348221
ENSMUSG00000114367	Gm48216	0.724832	0.00066657	0.296062
ENSMUSG00000052131	Akr1b7	0.724832	0.00066657	0.196106
ENSMUSG00000074254	Cyp2a4	0.724832	0.00066657	0.065122
ENSMUSG00000111620	Gm31848	0.72304	0.00069771	Not detected in GL00
ENSMUSG00000021198	Unc79	0.721735	0.000721151	0.394042
ENSMUSG00000044362	Ccdc89	0.721591	0.000723774	0.0516369
ENSMUSG00000032353	Tmed3	0.720702	0.000740155	0.415903
ENSMUSG00000000303	Cdh1	0.720702	0.000740155	0.365909
ENSMUSG00000038233	Gask1a	0.720702	0.000740155	0.151581
ENSMUSG00000025153	Fasn	0.720702	0.000740155	0.14967
ENSMUSG00000049653	Spatc1	0.720702	0.000740155	0.110907
ENSMUSG00000090175	Ugt1a9	0.720702	0.000740155	0.0690102
ENSMUSG00000035523	Vmn1r172	0.720558	0.000742845	0.130474
ENSMUSG00000028167	Bdh2	0.71967	0.000759575	0.255023
ENSMUSG00000054474	Thnsl2	0.718637	0.000779417	0.349204
ENSMUSG00000101800	Rnf170-ps	0.718637	0.000779417	0.342041
ENSMUSG00000037440	Vnn1	0.718637	0.000779417	0.288055
ENSMUSG00000036216	Leap2	0.717605	0.000799692	0.352826
ENSMUSG00000032380	Dapk2	0.717605	0.000799692	0.333843
ENSMUSG00000001095	Slc13a2	0.716572	0.000820404	0.0775456
ENSMUSG00000034785	Dio1	0.71554	0.000841562	0.468099
ENSMUSG00000037738	Nek5	0.71554	0.000841562	0.428594
ENSMUSG00000060862	Zbtb40	0.71554	0.000841562	0.343499
ENSMUSG00000023800	Tiam2	0.71554	0.000841562	0.240111
ENSMUSG00000040181	Fmo1	0.714507	0.000863174	0.492189
ENSMUSG00000029605	Oas1b	0.714507	0.000863174	0.462381
ENSMUSG00000048772	Tmem53	0.714507	0.000863174	0.459497
ENSMUSG00000026638	Irf6	0.714507	0.000863174	0.441665
ENSMUSG00000041471	Shld2	0.713475	0.000885245	0.386058
ENSMUSG00000052595	A1cf	0.712442	0.000907787	0.484196
ENSMUSG00000025321	Itgb8	0.712442	0.000907787	0.298478
ENSMUSG00000025650	Col7a1	0.712442	0.000907787	0.133105
ENSMUSG00000028860	Sytl1	0.71141	0.000930803	0.295381
ENSMUSG00000024978	Gpam	0.710377	0.000954305	0.481928
ENSMUSG00000115170	Vmn1r38	0.710377	0.000954305	0.328027
ENSMUSG00000090090	Mup-ps16	0.710377	0.000954305	0.00530971
ENSMUSG00000050663	Trhde	0.710227	0.000957753	0.0300491
ENSMUSG00000059654	Reg1	0.710227	0.000957753	0.00347812
ENSMUSG00000035629	Rubcn	0.709344	0.000978298	0.49395
ENSMUSG00000070985	Acnat1	0.709344	0.000978298	0.388935
ENSMUSG00000096688	Mup17	0.708744	0.000992487	0.000208658
ENSMUSG00000032066	Bco2	0.708312	0.00100279	0.347334
ENSMUSG00000043418	Lrit2	0.708312	0.00100279	0.229573
ENSMUSG00000090659	Zfp493	0.707279	0.00102779	0.443768
ENSMUSG00000024803	Ankrd1	0.707279	0.00102779	0.343828
ENSMUSG00000022707	Gbe1	0.706247	0.00105331	0.490848
ENSMUSG00000074793	Hspa12b	0.706247	0.00105331	0.443585
ENSMUSG00000074283	Zfp109	0.706247	0.00105331	0.401394
ENSMUSG00000003053	Cyp2c29	0.706247	0.00105331	0.231649
ENSMUSG00000079550	Mpp4	0.705214	0.00107936	0.376017
ENSMUSG00000023963	Cyp39a1	0.705214	0.00107936	0.327191
ENSMUSG00000024043	Arhgap28	0.704182	0.00110594	0.499474
ENSMUSG00000032065	Tex12	0.704182	0.00110594	0.360515
ENSMUSG00000033715	Akr1c14	0.704182	0.00110594	0.248539
ENSMUSG00000044952	Kctd21	0.704182	0.00110594	0.0977035
ENSMUSG00000074218	Cox7a1	0.703149	0.00113306	0.451775
ENSMUSG00000060317	Acnat2	0.703149	0.00113306	0.254959
ENSMUSG00000098741	Obox4-ps2	0.703149	0.00113306	0.204788
ENSMUSG00000021711	Trappc13	0.702117	0.00116073	0.461071
ENSMUSG00000005373	Mlxipl	0.702117	0.00116073	0.417056
ENSMUSG00000062310	Glrp1	0.702117	0.00116073	0.200968
ENSMUSG00000007872	Id3	0.701084	0.00118896	0.28169
ENSMUSG00000036805	Noxa1	0.701084	0.00118896	0.164433
ENSMUSG00000030483	Cyp2b10	0.701084	0.00118896	0.014302
ENSMUSG00000110686	Gm45855	0.70006	0.00121754	0.192255
ENSMUSG00000029469	Ift81	0.700052	0.00121776	0.48848
ENSMUSG00000114123	Gm48416	0.700052	0.00121776	0.305015
ENSMUSG00000028519	Dab1	0.700052	0.00121776	0.303371
ENSMUSG00000027173	Depdc7	0.699019	0.00124713	0.490966
ENSMUSG00000096107	Gm16505	0.699019	0.00124713	0.463792
ENSMUSG00000037022	Mmaa	0.699019	0.00124713	0.403558
ENSMUSG00000066319	Rtp3	0.699019	0.00124713	0.342739
ENSMUSG00000029086	Prom1	0.699019	0.00124713	0.321933
ENSMUSG00000035864	Syt1	0.699019	0.00124713	0.309022
ENSMUSG00000079639	Rhox4a	0.699019	0.00124713	0.264431
ENSMUSG00000105315	Gm18635	0.699019	0.00124713	0.107949
ENSMUSG00000101878	Gm8203	0.697987	0.00127709	0.463618
ENSMUSG00000037640	Zfp60	0.697987	0.00127709	0.428482
ENSMUSG00000028339	Col15a1	0.697987	0.00127709	0.319158
ENSMUSG00000035270	Impg2	0.697987	0.00127709	0.3029
ENSMUSG00000058523	Mup5	0.697314	0.00129693	0.0089931
ENSMUSG00000035062	Zc4h2	0.696954	0.00130765	0.22068
ENSMUSG00000067081	Asb18	0.695922	0.00133881	0.49897
ENSMUSG00000023994	Nfya	0.695922	0.00133881	0.487092
ENSMUSG00000000594	Gm2a	0.695922	0.00133881	0.427316
ENSMUSG00000044139	Prss53	0.695922	0.00133881	0.363443
ENSMUSG00000041698	Slco1a1	0.695922	0.00133881	0.209927
ENSMUSG00000048728	Zfp454	0.695922	0.00133881	0.164332
ENSMUSG00000029414	Kntc1	0.695922	0.00133881	0.0940156
ENSMUSG00000061751	Kalrn	0.694889	0.00137059	0.456495
ENSMUSG00000037108	Zcwpw1	0.694889	0.00137059	0.409551
ENSMUSG00000029201	Ugdh	0.693857	0.00140299	0.498105
ENSMUSG00000096674	Mup15	0.693224	0.00142315	0.000222227
ENSMUSG00000000606	Vmn2r88	0.692824	0.00143602	0.235027
ENSMUSG00000026380	Tfcp2l1	0.691792	0.00146969	0.471537
ENSMUSG00000063683	Glyat	0.691792	0.00146969	0.388367
ENSMUSG00000053168	9030619P08Rik	0.691792	0.00146969	0.0215357
ENSMUSG00000044359	P2ry4	0.690759	0.00150402	0.371068
ENSMUSG00000057092	Fxyd3	0.690759	0.00150402	0.171136
ENSMUSG00000024130	Abca3	0.689726	0.00153901	0.429282
ENSMUSG00000027048	Abcb11	0.689726	0.00153901	0.258722
ENSMUSG00000056782	Olfr667	0.688694	0.00157467	0.480474
ENSMUSG00000071551	Akr1c19	0.688694	0.00157467	0.469226
ENSMUSG00000089857	Zfp882	0.687661	0.00161101	0.469801
ENSMUSG00000106631	Gm42669	0.687661	0.00161101	0.46848
ENSMUSG00000036864	Proser3	0.687661	0.00161101	0.373196
ENSMUSG00000026943	Lcn12	0.687566	0.00161439	Not detected in GL00
ENSMUSG00000112920	Spata22	0.686629	0.00164804	0.363648
ENSMUSG00000027762	Sucnr1	0.686629	0.00164804	0.358354
ENSMUSG00000030469	Zfp719	0.686629	0.00164804	0.342205
ENSMUSG00000084372	Gm13988	0.685596	0.00168578	0.213439
ENSMUSG00000027001	Dusp19	0.684564	0.00172422	0.478135
ENSMUSG00000070737	Tmem35b	0.684564	0.00172422	0.409461
ENSMUSG00000055305	Zfp93	0.684564	0.00172422	0.409007
ENSMUSG00000078683	Mup1	0.683884	0.00174992	0.00734979
ENSMUSG00000056185	Snx32	0.683531	0.00176339	0.456067
ENSMUSG00000046731	Kctd11	0.682499	0.0018033	0.37099
ENSMUSG00000021804	Rgr	0.682499	0.0018033	0.24052
ENSMUSG00000037408	Cnnm4	0.681466	0.00184395	0.499756
ENSMUSG00000038302	Afg1l	0.681466	0.00184395	0.38107
ENSMUSG00000060771	Tsga10	0.681466	0.00184395	0.35134
ENSMUSG00000035509	Fbxl21	0.681466	0.00184395	0.301767
ENSMUSG00000035473	Galm	0.680434	0.00188535	0.446647
ENSMUSG00000057130	Txnl4a	0.680434	0.00188535	0.355913
ENSMUSG00000118507	Gm52956	0.680434	0.00188535	0.170929
ENSMUSG00000025735	Rhbdl1	0.679401	0.00192751	0.499561
ENSMUSG00000079434	Neu2	0.679401	0.00192751	0.483904
ENSMUSG00000064061	Dzip3	0.679401	0.00192751	0.468842
ENSMUSG00000030909	Anks4b	0.679401	0.00192751	0.458704
ENSMUSG00000030968	Pdilt	0.679401	0.00192751	0.447928
ENSMUSG00000001323	Srr	0.679401	0.00192751	0.368445
ENSMUSG00000018486	Wnt9b	0.679401	0.00192751	0.366308
ENSMUSG00000053279	Aldh1a1;E030003E18Rik	0.679401	0.00192751	0.302091
ENSMUSG00000022025	Cnmd	0.679401	0.00192751	0.0875257
ENSMUSG00000033276	Stk36	0.678369	0.00197046	0.377346
ENSMUSG00000039508	Calhm4	0.678369	0.00197046	0.252614
ENSMUSG00000032068	Plet1	0.677336	0.00201419	0.446509
ENSMUSG00000043629	1700019D03Rik	0.677336	0.00201419	0.389454
ENSMUSG00000054630	Ugt2b5	0.677336	0.00201419	0.378587
ENSMUSG00000004500	Zfp324	0.677336	0.00201419	0.334565
ENSMUSG00000035948	Acss3	0.677336	0.00201419	0.328463
ENSMUSG00000111824	Gm47102	0.677336	0.00201419	0.303548
ENSMUSG00000063704	Mapk15	0.677336	0.00201419	0.246181
ENSMUSG00000072919	Noxred1	0.677336	0.00201419	0.218571
ENSMUSG00000004038	Gstm3	0.677336	0.00201419	0.0368031
ENSMUSG00000078673	Mup19	0.677336	0.00201419	0.000518268
ENSMUSG00000075044	Slc22a29	0.676304	0.00205872	0.363664
ENSMUSG00000027890	Gstm4	0.676304	0.00205872	0.226341
ENSMUSG00000023918	Adgrf4	0.67609	0.00206805	0.432954
ENSMUSG00000019883	Echdc1	0.675271	0.00210405	0.490374
ENSMUSG00000045954	Cavin2	0.675271	0.00210405	0.471528
ENSMUSG00000061474	Mrps36	0.675271	0.00210405	0.464736
ENSMUSG00000019845	Tube1	0.675271	0.00210405	0.333283
ENSMUSG00000038323	1700066M21Rik	0.674239	0.00215021	0.485764
ENSMUSG00000106819	Gm43498	0.674239	0.00215021	0.38208
ENSMUSG00000040658	Dnph1	0.673206	0.0021972	0.462115
ENSMUSG00000003355	Fkbp11	0.673206	0.0021972	0.449007
ENSMUSG00000006378	Gcat	0.673206	0.0021972	0.414373
ENSMUSG00000002980	Bcam	0.672174	0.00224504	0.428493
ENSMUSG00000107068	Pagr1a	0.672174	0.00224504	0.409439
ENSMUSG00000100586	Vmn1r90	0.671141	0.00229373	0.499815
ENSMUSG00000030145	Zfp248	0.671141	0.00229373	0.472209
ENSMUSG00000062588	Gm6104	0.670461	0.00232626	0.057421
ENSMUSG00000020072	Pbld2	0.670108	0.00234329	0.412719
ENSMUSG00000070661	Rnf186	0.670108	0.00234329	0.293371
ENSMUSG00000033854	Kcnk10	0.670108	0.00234329	0.0735852
ENSMUSG00000073842	Mup7	0.670108	0.00234329	0.0220445
ENSMUSG00000067377	Tspan6	0.669076	0.00239373	0.438409
ENSMUSG00000031665	Sall1	0.669076	0.00239373	0.402058
ENSMUSG00000052085	Dock8	0.668043	0.00244505	0.403333
ENSMUSG00000054277	Arfgap3	0.667011	0.00249728	0.480392
ENSMUSG00000025218	Poll	0.667011	0.00249728	0.46949
ENSMUSG00000025268	Maged2	0.667011	0.00249728	0.441823
ENSMUSG00000035868	Zfp983	0.667011	0.00249728	0.387305
ENSMUSG00000051669	AU021092	0.667011	0.00249728	0.331847
ENSMUSG00000001014	Icam4	0.667011	0.00249728	0.278655
ENSMUSG00000025004	Cyp2c40	0.665978	0.00255043	0.355098
ENSMUSG00000110973	Gm48130	0.665978	0.00255043	0.34632
ENSMUSG00000113393	Gm48415	0.665978	0.00255043	0.254546
ENSMUSG00000031380	Vegfd	0.664946	0.0026045	0.477806
ENSMUSG00000020882	Cacnb1	0.664946	0.0026045	0.428951
ENSMUSG00000003555	Cyp17a1	0.664946	0.0026045	0.161825
ENSMUSG00000118516	Cyp2d13	0.663913	0.00265952	0.472046
ENSMUSG00000097187	Gm19426	0.663913	0.00265952	0.241879
ENSMUSG00000060441	Trim5	0.662881	0.00271548	0.498548
ENSMUSG00000047757	Fancb	0.662881	0.00271548	0.359732
ENSMUSG00000055653	Gpc3	0.662881	0.00271548	0.30828
ENSMUSG00000101188	Eif4a-ps4	0.662881	0.00271548	0.283895
ENSMUSG00000020911	Krt19	0.662881	0.00271548	0.226123
ENSMUSG00000022347	A1bg	0.662881	0.00271548	0.00421336
ENSMUSG00000001493	Meox1	0.662184	0.0027538	0.135681
ENSMUSG00000074207	Adh1	0.661848	0.00277241	0.448227
ENSMUSG00000039114	Nrn1	0.661848	0.00277241	0.365774
ENSMUSG00000067203	H2-K2	0.661848	0.00277241	0.333319
ENSMUSG00000010609	Psen2	0.660816	0.00283032	0.447287
ENSMUSG00000028671	Gale	0.660816	0.00283032	0.444024
ENSMUSG00000053985	Zfp14	0.660816	0.00283032	0.367975
ENSMUSG00000035811	Ugt2b35	0.659783	0.00288922	0.394168
ENSMUSG00000042010	Acacb	0.658751	0.00294912	0.440159
ENSMUSG00000028583	Pdpn	0.658751	0.00294912	0.320158
ENSMUSG00000079457	Gm7609	0.658751	0.00294912	0.303859
ENSMUSG00000015093	Clic3	0.658751	0.00294912	0.0797223
ENSMUSG00000009647	Mcu	0.657718	0.00301004	0.414023
ENSMUSG00000078994	Zfp429	0.656686	0.00307198	0.491424
ENSMUSG00000068394	Cep152	0.656686	0.00307198	0.470606
ENSMUSG00000025880	Smad7	0.656686	0.00307198	0.448759
ENSMUSG00000040621	Gemin8	0.656686	0.00307198	0.447865
ENSMUSG00000069184	Zfp72	0.656686	0.00307198	0.412501
ENSMUSG00000039254	Pomt1	0.656686	0.00307198	0.391315
ENSMUSG00000031790	Mmp15	0.656686	0.00307198	0.370979
ENSMUSG00000051452	Gm11437	0.656686	0.00307198	0.282176
ENSMUSG00000073834	Mup11	0.656686	0.00307198	0.0186249
ENSMUSG00000112349	Gm48132	0.655653	0.00313497	0.395841
ENSMUSG00000028464	Tpm2	0.655653	0.00313497	0.293838
ENSMUSG00000028542	Slc6a9	0.654621	0.00319902	0.44616
ENSMUSG00000026348	Acmsd	0.654621	0.00319902	0.439998
ENSMUSG00000049555	Tmie	0.654621	0.00319902	0.310042
ENSMUSG00000036083	Slc17a3	0.654621	0.00319902	0.248534
ENSMUSG00000078686	Mup9	0.654621	0.00319902	0.0113283
ENSMUSG00000026172	Bcs1l	0.653588	0.00326413	0.486786
ENSMUSG00000110918	Gm48862	0.653588	0.00326413	0.46664
ENSMUSG00000020513	Tubd1	0.653588	0.00326413	0.434177
ENSMUSG00000033282	Rpgrip1l	0.653588	0.00326413	0.412202
ENSMUSG00000001604	Tcea3	0.653588	0.00326413	0.354413
ENSMUSG00000039680	Mrps6	0.652556	0.00333033	0.431338
ENSMUSG00000030036	Mogs	0.652556	0.00333033	0.404318
ENSMUSG00000025355	Mmp19	0.652556	0.00333033	0.365054
ENSMUSG00000032350	Gclc	0.652556	0.00333033	0.291991
ENSMUSG00000055301	Adh7	0.652556	0.00333033	0.281882
ENSMUSG00000057933	Gsta2	0.652556	0.00333033	0.179828
ENSMUSG00000023031	Cela1	0.652556	0.00333033	0.0294721
ENSMUSG00000045350	Fam186a	0.651523	0.00339762	0.144377
ENSMUSG00000044968	Napepld	0.650491	0.00346603	0.458831
ENSMUSG00000092470	Gm20518	0.650491	0.00346603	0.151768
ENSMUSG00000044881	Coa4	0.649458	0.00353556	0.494148
ENSMUSG00000022814	Umps	0.649458	0.00353556	0.464199
ENSMUSG00000045822	Zswim3	0.649458	0.00353556	0.36927
ENSMUSG00000083355	Gm11581	0.649458	0.00353556	0.318402
ENSMUSG00000046818	Ddit4l	0.649458	0.00353556	0.31812
ENSMUSG00000090877	Hspa1b	0.649458	0.00353556	0.2829
ENSMUSG00000000739	Sult5a1	0.649458	0.00353556	0.130393
ENSMUSG00000054978	Kbtbd13	0.648733	0.00358504	0.0383906
ENSMUSG00000111436	Gm47356	0.648425	0.00360623	0.487773
ENSMUSG00000009035	Tmem184b	0.648425	0.00360623	0.456116
ENSMUSG00000023259	Slc26a6	0.648425	0.00360623	0.337911
ENSMUSG00000110234	Timm10b	0.648425	0.00360623	0.301837
ENSMUSG00000047617	Paxx	0.648425	0.00360623	0.240345
ENSMUSG00000094156	Sult2a7	0.648425	0.00360623	0.222691
ENSMUSG00000078688	Mup2	0.648425	0.00360623	0.014739
ENSMUSG00000084897	Env	0.647393	0.00367804	0.363428
ENSMUSG00000001665	Gstt3	0.647393	0.00367804	0.331944
ENSMUSG00000038754	Elovl3	0.64636	0.00375103	0.49257
ENSMUSG00000026307	Scly	0.64636	0.00375103	0.480329
ENSMUSG00000090165	Ugt1a10	0.64636	0.00375103	0.353572
ENSMUSG00000021390	Ogn	0.64636	0.00375103	0.344396
ENSMUSG00000059323	Tonsl	0.64636	0.00375103	0.287424
ENSMUSG00000068762	Gstm6	0.64636	0.00375103	0.236428
ENSMUSG00000000617	Grm6	0.645629	0.00380342	0.195626
ENSMUSG00000060183	Cxcl11	0.645328	0.00382519	0.41394
ENSMUSG00000025779	Ly96	0.644295	0.00390056	0.473579
ENSMUSG00000021203	Otub2	0.644295	0.00390056	0.413525
ENSMUSG00000066026	Dhrs3	0.644295	0.00390056	0.390511
ENSMUSG00000078921	Tgtp2	0.644295	0.00390056	0.32387
ENSMUSG00000030157	Clec2d	0.644295	0.00390056	0.321647
ENSMUSG00000006777	Krt23	0.644295	0.00390056	0.209989
ENSMUSG00000048578	Mlec	0.643263	0.00397713	0.44095
ENSMUSG00000026610	Esrrg	0.643263	0.00397713	0.358047
ENSMUSG00000108487	Cyp2a21-ps	0.643263	0.00397713	0.328619
ENSMUSG00000061825	Ces2c	0.643263	0.00397713	0.216793
ENSMUSG00000078680	Mup10	0.643263	0.00397713	0.0375691
ENSMUSG00000092162	Vmn2r86	0.64223	0.00405492	0.472796
ENSMUSG00000058921	Slc10a5	0.64223	0.00405492	0.445583
ENSMUSG00000004035	Gstm7	0.64223	0.00405492	0.387984
ENSMUSG00000006850	Tmco6	0.64223	0.00405492	0.334488
ENSMUSG00000071335	Mfsd4b3-ps	0.64223	0.00405492	0.306861
ENSMUSG00000101066	Gm8498	0.64223	0.00405492	0.299
ENSMUSG00000106040	Cyp3a63-ps	0.64223	0.00405492	0.0286088
ENSMUSG00000059106	Olfr961	0.641659	0.00409849	Not detected in GL00
ENSMUSG00000043290	Zfp784	0.641198	0.00413395	0.491849
ENSMUSG00000078786	BC024978	0.641198	0.00413395	0.490596
ENSMUSG00000032396	Dis3l	0.641198	0.00413395	0.479668
ENSMUSG00000038656	Cyp3a16	0.641198	0.00413395	0.022909
ENSMUSG00000047454	Gphn	0.640165	0.00421424	0.44551
ENSMUSG00000033590	Myo5c	0.640165	0.00421424	0.355641
ENSMUSG00000040653	Ppp1r14c	0.639463	0.00426959	0.393608
ENSMUSG00000037797	Adh4	0.639133	0.0042958	0.486099
ENSMUSG00000001891	Ugp2	0.639133	0.0042958	0.449525
ENSMUSG00000078889	Gm14288	0.639133	0.0042958	0.4029
ENSMUSG00000054031	Rdh18-ps	0.638946	0.00431067	0.0986241
ENSMUSG00000030782	Tgfb1i1	0.6381	0.00437864	0.491045
ENSMUSG00000066441	Rdh11	0.6381	0.00437864	0.375425
ENSMUSG00000012042	4930579F01Rik	0.6381	0.00437864	0.30904
ENSMUSG00000070645	Ren1	0.637068	0.00446278	0.439345
ENSMUSG00000074643	Cpne1	0.637068	0.00446278	0.375792
ENSMUSG00000062563	Cys1	0.637068	0.00446278	0.31941
ENSMUSG00000026226	Spata3	0.636317	0.00452475	0.0387278
ENSMUSG00000015083	C8g	0.636035	0.00454823	0.461522
ENSMUSG00000024866	Acy3	0.636035	0.00454823	0.447823
ENSMUSG00000078963	Hsbp1l1	0.636035	0.00454823	0.422978
ENSMUSG00000040270	Bach2	0.636035	0.00454823	0.363488
ENSMUSG00000111864	Rpl26-ps6	0.636035	0.00454823	0.147304
ENSMUSG00000000308	Ckmt1	0.635191	0.00461907	Not detected in GL00
ENSMUSG00000055960	Skint4	0.635003	0.00463502	0.362038
ENSMUSG00000054263	Lifr	0.635003	0.00463502	0.26548
ENSMUSG00000078687	Mup8	0.634672	0.00466307	0.0261652
ENSMUSG00000043549	Fam90a1b	0.634248	0.00469929	0.103739
ENSMUSG00000066269	Olfr575	0.63397	0.00472315	0.482223
ENSMUSG00000047037	Nipa1	0.63397	0.00472315	0.461672
ENSMUSG00000020473	Aebp1	0.63397	0.00472315	0.380866
ENSMUSG00000069808	Tlcd3a	0.63397	0.00472315	0.335667
ENSMUSG00000097426	Gm8941	0.63397	0.00472315	0.186624
ENSMUSG00000038695	Josd2	0.632938	0.00481263	0.31494
ENSMUSG00000078674	Mup18	0.632938	0.00481263	0.0135396
ENSMUSG00000094935	Gm9726	0.632596	0.00484251	0.0916548
ENSMUSG00000037287	Tbcel	0.631905	0.0049035	0.400854
ENSMUSG00000024064	Galnt14	0.631905	0.0049035	0.278938
ENSMUSG00000066154	Mup3	0.631905	0.0049035	0.0321079
ENSMUSG00000047109	Cldn14	0.630873	0.00499576	0.491128
ENSMUSG00000095532	Mup-ps13	0.630873	0.00499576	0.0612572
ENSMUSG00000031355	Arhgap6	0.62984	0.00508942	0.302966
ENSMUSG00000052562	Slc22a30	0.62984	0.00508942	0.234328
ENSMUSG00000008035	Mid1ip1	0.62984	0.00508942	0.214405
ENSMUSG00000056592	Zfp658	0.62984	0.00508942	0.205878
ENSMUSG00000073830	Mup14	0.62984	0.00508942	0.00861401
ENSMUSG00000067928	Zfp760	0.628808	0.00518451	0.486943
ENSMUSG00000067813	Xkr9	0.627775	0.00528105	0.429121
ENSMUSG00000094030	Gm21833	0.627775	0.00528105	0.372109
ENSMUSG00000037243	Zfp692	0.627775	0.00528105	0.325154
ENSMUSG00000078675	Mup16	0.627066	0.00534816	0.00939937
ENSMUSG00000040841	Six5	0.626742	0.00537903	0.464162
ENSMUSG00000058163	Gm5431	0.626742	0.00537903	0.279486
ENSMUSG00000092008	Cyp2c69	0.626742	0.00537903	0.240486
ENSMUSG00000027887	Sypl2	0.62585	0.0054649	0.0840691
ENSMUSG00000059434	Gckr	0.62571	0.00547849	0.498168
ENSMUSG00000010362	Rdm1	0.62571	0.00547849	0.471514
ENSMUSG00000004931	Apba3	0.62571	0.00547849	0.468012
ENSMUSG00000021643	Serf1	0.62571	0.00547849	0.37788
ENSMUSG00000031549	Ido2	0.62571	0.00547849	0.219028
ENSMUSG00000068877	Selenbp2	0.62571	0.00547849	0.157393
ENSMUSG00000040127	Sdr9c7	0.623645	0.0056819	0.113467
ENSMUSG00000026062	Slc9a2	0.622879	0.0057589	0.150374
ENSMUSG00000025789	St8sia2	0.621832	0.00586547	Not detected in GL00
ENSMUSG00000038954	Supt3	0.62158	0.00589139	0.491009
ENSMUSG00000044122	Proca1	0.62158	0.00589139	0.434427
ENSMUSG00000028453	Fancg	0.62158	0.00589139	0.414668
ENSMUSG00000032478	Nme6	0.62158	0.00589139	0.400363
ENSMUSG00000029657	Hsph1	0.62158	0.00589139	0.160003
ENSMUSG00000027858	Tspan2	0.620547	0.00599847	0.414273
ENSMUSG00000024427	Spry4	0.620547	0.00599847	0.347558
ENSMUSG00000052563	D930048N14Rik	0.620547	0.00599847	0.341284
ENSMUSG00000026730	Pter	0.620547	0.00599847	0.318719
ENSMUSG00000057425	Ugt2b37	0.620547	0.00599847	0.0466518
ENSMUSG00000026202	Tuba4a	0.619515	0.00610712	0.434186
ENSMUSG00000116244	Gm49461	0.619515	0.00610712	0.37558
ENSMUSG00000020638	Cmpk2	0.619515	0.00610712	0.322854
ENSMUSG00000046179	E2f8	0.619515	0.00610712	0.253935
ENSMUSG00000039242	B3galnt2	0.618482	0.00621736	0.476548
ENSMUSG00000030030	1700003E16Rik	0.618482	0.00621736	0.344225
ENSMUSG00000039004	Bmp6	0.61745	0.0063292	0.362304
ENSMUSG00000041301	Cftr	0.615624	0.00653095	0.0641414
ENSMUSG00000061894	Zscan20	0.615385	0.00655779	0.434212
ENSMUSG00000001663	Gstt1	0.615385	0.00655779	0.412036
ENSMUSG00000028832	Stmn1	0.615385	0.00655779	0.409724
ENSMUSG00000035403	Crb2	0.615385	0.00655779	0.340594
ENSMUSG00000039878	Slc39a5	0.615385	0.00655779	0.234614
ENSMUSG00000098176	Ccdc166	0.614352	0.00667456	0.497918
ENSMUSG00000062797	Hikeshi	0.614352	0.00667456	0.361127
ENSMUSG00000055150	Zfp78	0.614352	0.00667456	0.232533
ENSMUSG00000076757	Trgc4	0.61332	0.00679301	0.498811
ENSMUSG00000025464	Paox	0.61332	0.00679301	0.42628
ENSMUSG00000020123	Avpr1a	0.61332	0.00679301	0.351337
ENSMUSG00000056671	Prelid2	0.612287	0.00691316	0.479985
ENSMUSG00000030762	Aqp8	0.612287	0.00691316	0.312604
ENSMUSG00000003227	Edar	0.61132	0.0070273	0.403914
ENSMUSG00000054757	Akr1c20	0.611255	0.00703502	0.448915
ENSMUSG00000022885	St6gal1	0.611255	0.00703502	0.433511
ENSMUSG00000028194	Ddah1	0.611255	0.00703502	0.395854
ENSMUSG00000105504	Gbp5	0.611255	0.00703502	0.354512
ENSMUSG00000039099	Wdr93	0.611255	0.00703502	0.241198
ENSMUSG00000062488	Ifit3b	0.611255	0.00703502	0.20094
ENSMUSG00000053835	H2-T24	0.610222	0.00715861	0.473092
ENSMUSG00000020309	Chac2	0.610222	0.00715861	0.466133
ENSMUSG00000068686	Cd59b	0.610222	0.00715861	0.454592
ENSMUSG00000031924	Cyb5b	0.60919	0.00728395	0.34437
ENSMUSG00000054893	Zfp667	0.60919	0.00728395	0.297148
ENSMUSG00000026255	Efhd1	0.60919	0.00728395	0.295835
ENSMUSG00000029482	Aacs	0.60919	0.00728395	0.157367
ENSMUSG00000048078	Tenm4	0.608157	0.00741106	0.451314
ENSMUSG00000110439	Mup22	0.608157	0.00741106	0.0232502
ENSMUSG00000007646	Rad51c	0.607125	0.00753995	0.490644
ENSMUSG00000023393	Slc17a9	0.607125	0.00753995	0.43619
ENSMUSG00000081255	Gm5380	0.607125	0.00753995	0.421558
ENSMUSG00000054072	Iigp1	0.607125	0.00753995	0.411787
ENSMUSG00000028357	Kif12	0.607125	0.00753995	0.381177
ENSMUSG00000063506	Arhgap22	0.606092	0.00767065	0.405929
ENSMUSG00000042349	Ikbke	0.606092	0.00767065	0.401229
ENSMUSG00000049630	C1ql3	0.606092	0.00767065	0.164479
ENSMUSG00000079492	Gm11127	0.605372	0.00776288	0.18285
ENSMUSG00000021336	Slc17a4	0.605059	0.00780317	0.461783
ENSMUSG00000038644	Pold1	0.605059	0.00780317	0.450303
ENSMUSG00000073555	Gm4951	0.605059	0.00780317	0.439893
ENSMUSG00000030108	Slc6a13	0.605059	0.00780317	0.39767
ENSMUSG00000028713	Cyp4b1	0.605059	0.00780317	0.367479
ENSMUSG00000024065	Ehd3	0.605059	0.00780317	0.324999
ENSMUSG00000046794	Ppp1r3b	0.605059	0.00780317	0.229506
ENSMUSG00000040969	Arhgef38	0.604243	0.00790928	0.217915
ENSMUSG00000037348	Paqr7	0.604027	0.00793753	0.467608
ENSMUSG00000100235	Gm28557	0.604027	0.00793753	0.427503
ENSMUSG00000074796	Slc4a11	0.604027	0.00793753	0.41827
ENSMUSG00000040016	Ptger3	0.603822	0.00796438	0.112698
ENSMUSG00000064247	Plcxd1	0.602994	0.00807376	0.438109
ENSMUSG00000026024	Als2	0.602994	0.00807376	0.43451
ENSMUSG00000031255	Sytl4	0.602994	0.00807376	0.417464
ENSMUSG00000026999	Nup35	0.601962	0.00821186	0.473945
ENSMUSG00000066553	Gm6969	0.601962	0.00821186	0.462594
ENSMUSG00000062181	Ces3b	0.601962	0.00821186	0.435609
ENSMUSG00000076435	Acsf2	0.600929	0.00835185	0.496251
ENSMUSG00000069922	Ces3a	0.600929	0.00835185	0.476573
ENSMUSG00000116950	Gm18564	0.600929	0.00835185	0.385427
ENSMUSG00000094858	Olfr1297	0.600929	0.00835185	0.352576
ENSMUSG00000039095	En2	0.599925	0.00848985	Not detected in GL00
ENSMUSG00000027932	Slc27a3	0.599897	0.00849377	0.256322
ENSMUSG00000024694	Keg1	0.599897	0.00849377	0.247279
ENSMUSG00000087150	BC064078	0.598864	0.00863762	0.382344
ENSMUSG00000034771	Tle2	0.598864	0.00863762	0.34219
ENSMUSG00000032207	Lipc	0.598864	0.00863762	0.318567
ENSMUSG00000046168	Kcnrg	0.598864	0.00863762	0.277714
ENSMUSG00000022591	Gm9747	0.598864	0.00863762	0.165321
ENSMUSG00000030032	Wdr54	0.597832	0.00878342	0.444293
ENSMUSG00000097937	Gm6967	0.597832	0.00878342	0.291142
ENSMUSG00000030866	Ern2	0.597	0.00890228	0.324808
ENSMUSG00000089943	Ugt1a5	0.596799	0.0089312	0.446099
ENSMUSG00000048481	Mypop	0.596799	0.0089312	0.376748
ENSMUSG00000109771	Gm35315	0.596799	0.0089312	0.345141
ENSMUSG00000018581	Dnah11	0.596799	0.0089312	0.331459
ENSMUSG00000026077	Npas2	0.596799	0.0089312	0.327021
ENSMUSG00000064125	Prr36	0.595767	0.00908097	0.343768
ENSMUSG00000065987	Cd209b	0.595558	0.00911151	0.154522
ENSMUSG00000034918	Cdhr2	0.593896	0.00935744	0.262926
ENSMUSG00000002763	Pex6	0.593702	0.00938657	0.454537
ENSMUSG00000025175	Fn3k	0.593702	0.00938657	0.416364
ENSMUSG00000044726	Erich5	0.593702	0.00938657	0.164743
ENSMUSG00000041974	Spidr	0.591637	0.00970039	0.449024
ENSMUSG00000056938	Acbd4	0.590604	0.00986042	0.482638
ENSMUSG00000111118	Gm6545	0.590604	0.00986042	0.458037
ENSMUSG00000022217	Emc9	0.590604	0.00986042	0.439451
ENSMUSG00000032115	Hyou1	0.590604	0.00986042	0.309141
ENSMUSG00000038605	Samd10	0.590604	0.00986042	0.298174
ENSMUSG00000099342	Gm18180	0.590604	0.00986042	0.285729
ENSMUSG00000021070	Bdkrb2	0.590604	0.00986042	0.0913653
ENSMUSG00000118515	Gm53026	0.589492	0.0100352	0.302752
ENSMUSG00000037709	Fam13a	0.588539	0.0101868	0.460166
ENSMUSG00000070284	Gmppb	0.588539	0.0101868	0.396094
ENSMUSG00000027329	Spef1	0.588539	0.0101868	0.335439
ENSMUSG00000058246	Gm10037	0.588539	0.0101868	0.312547
ENSMUSG00000043155	Hpdl	0.588539	0.0101868	0.227897
ENSMUSG00000042254	Cilp	0.588326	0.0102209	0.120182
ENSMUSG00000054422	Fabp1	0.587507	0.0103533	0.29609
ENSMUSG00000078897	Gm4724	0.586474	0.0105219	0.490074
ENSMUSG00000067049	Unc93a	0.586474	0.0105219	0.41714
ENSMUSG00000057778	Cyb5d2	0.586474	0.0105219	0.403928
ENSMUSG00000110568	Gm7208	0.586474	0.0105219	0.300421
ENSMUSG00000095168	Gm4795	0.585891	0.010618	0.0935362
ENSMUSG00000021567	Nkd2	0.585441	0.0106927	0.495579
ENSMUSG00000079339	Ifit1bl1	0.585441	0.0106927	0.447635
ENSMUSG00000015401	Cltrn	0.584711	0.0108149	0.202333
ENSMUSG00000048752	Prss50	0.584409	0.0108657	0.219218
ENSMUSG00000118590	Gm15433	0.583376	0.0110409	0.487292
ENSMUSG00000019906	Lin7a	0.583376	0.0110409	0.487235
ENSMUSG00000002032	Tmem25	0.582344	0.0112184	0.498536
ENSMUSG00000052485	Tmem171	0.582344	0.0112184	0.407214
ENSMUSG00000046997	Spsb4	0.582344	0.0112184	0.201048
ENSMUSG00000118487	Gm50464	0.581311	0.0113982	0.462643
ENSMUSG00000068606	Gm4841	0.581311	0.0113982	0.411982
ENSMUSG00000052565	H1f3	0.581311	0.0113982	0.411744
ENSMUSG00000027331	Knstrn	0.581311	0.0113982	0.36141
ENSMUSG00000024292	Cyp4f14	0.581311	0.0113982	0.184635
ENSMUSG00000074375	Sult2a3	0.581311	0.0113982	0.0485538
ENSMUSG00000079605	Zbtb9	0.580579	0.0115272	0.0825113
ENSMUSG00000028036	Ptgfr	0.580279	0.0115803	0.490599
ENSMUSG00000035836	Ugt2b1	0.580279	0.0115803	0.441827
ENSMUSG00000051811	Cox6b2	0.580279	0.0115803	0.328562
ENSMUSG00000032315	Cyp1a1	0.580279	0.0115803	0.292967
ENSMUSG00000094793	Mup12	0.580102	0.0116118	0.0136134
ENSMUSG00000046879	Irgm1	0.578214	0.0119514	0.48044
ENSMUSG00000013629	Cad	0.578214	0.0119514	0.475547
ENSMUSG00000027820	Mme	0.578214	0.0119514	0.468572
ENSMUSG00000070802	Pnma8b	0.578214	0.0119514	0.339048
ENSMUSG00000038422	Hdhd3	0.578214	0.0119514	0.251175
ENSMUSG00000029561	Oasl2	0.578214	0.0119514	0.235251
ENSMUSG00000098290	Obox4-ps1	0.578107	0.0119708	0.217186
ENSMUSG00000115171	Gm48943	0.577996	0.0119911	0.360131
ENSMUSG00000108337	Gm4971	0.577181	0.0121404	0.130278
ENSMUSG00000030357	Fkbp4	0.576149	0.0123319	0.343108
ENSMUSG00000025386	Pde6g	0.576149	0.0123319	0.334579
ENSMUSG00000008028	1700008O03Rik	0.575116	0.0125258	0.411565
ENSMUSG00000078747	Gm20878	0.575116	0.0125258	0.351481
ENSMUSG00000021763	Cspg4b	0.575116	0.0125258	0.325356
ENSMUSG00000089662	Gm14057	0.574084	0.0127221	0.400158
ENSMUSG00000075552	Cyp3a41b	0.574084	0.0127221	0.0156643
ENSMUSG00000042216	Sgsm1	0.573051	0.0129208	0.467195
ENSMUSG00000106705	Gm2602	0.573051	0.0129208	0.355416
ENSMUSG00000026036	Nif3l1	0.572019	0.013122	0.472948
ENSMUSG00000037060	Cavin3	0.572019	0.013122	0.35857
ENSMUSG00000040420	Cdh18	0.570986	0.0133257	0.368411
ENSMUSG00000027796	Smad9	0.570986	0.0133257	0.31718
ENSMUSG00000034853	Acot11	0.569954	0.0135319	0.441072
ENSMUSG00000057068	Fam47e	0.569954	0.0135319	0.322519
ENSMUSG00000038246	Fam50b	0.569731	0.0135766	0.0512729
ENSMUSG00000070471	Erich6	0.569668	0.0135894	0.224365
ENSMUSG00000037490	Slc2a12	0.568921	0.0137406	0.345632
ENSMUSG00000067279	Ppp1r3c	0.567889	0.0139519	0.315662
ENSMUSG00000083478	Gm15375	0.567889	0.0139519	0.198171
ENSMUSG00000091159	Gm17545	0.567581	0.0140153	0.116391
ENSMUSG00000033805	Ephx4	0.567209	0.0140923	0.458147
ENSMUSG00000033182	Kbtbd12	0.566856	0.0141658	0.389539
ENSMUSG00000110170	St6galnac2	0.566856	0.0141658	0.369609
ENSMUSG00000032611	1700102P08Rik	0.566856	0.0141658	0.357458
ENSMUSG00000018566	Slc2a4	0.566856	0.0141658	0.341044
ENSMUSG00000074093	Svip	0.565823	0.0143822	0.433095
ENSMUSG00000023832	Acat2	0.565823	0.0143822	0.402226
ENSMUSG00000074579	Lekr1	0.565823	0.0143822	0.253184
ENSMUSG00000063388	BC023105	0.565823	0.0143822	0.188426
ENSMUSG00000105096	Gbp10	0.565823	0.0143822	0.0949264
ENSMUSG00000031725	Ces1f	0.564791	0.0146013	0.447044
ENSMUSG00000024076	Vit	0.564791	0.0146013	0.39089
ENSMUSG00000020641	Rsad2	0.563758	0.014823	0.479161
ENSMUSG00000040253	Gbp7	0.563758	0.014823	0.417044
ENSMUSG00000021590	Spata9	0.563758	0.014823	0.374933
ENSMUSG00000041975	Mettl8	0.563758	0.014823	0.34081
ENSMUSG00000024924	Vldlr	0.563758	0.014823	0.305088
ENSMUSG00000106303	Gm7652	0.563758	0.014823	0.275191
ENSMUSG00000023262	Acy1	0.562726	0.0150474	0.498161
ENSMUSG00000080981	Gm12161	0.562726	0.0150474	0.332613
ENSMUSG00000115856	Gm18095	0.562726	0.0150474	0.28345
ENSMUSG00000025085	Ablim1	0.561693	0.0152745	0.455788
ENSMUSG00000036533	Cdc42ep3	0.561693	0.0152745	0.442614
ENSMUSG00000033355	Rtp4	0.561693	0.0152745	0.309628
ENSMUSG00000030731	Syt3	0.561693	0.0152745	0.159533
ENSMUSG00000074896	Ifit3	0.560661	0.0155042	0.328734
ENSMUSG00000044165	Bcl2l15	0.560661	0.0155042	0.169817
ENSMUSG00000091867	Cyp2a22	0.560661	0.0155042	0.0818151
ENSMUSG00000112863	Gm19181	0.560278	0.0155902	Not detected in GL00
ENSMUSG00000104097	Gm37313	0.559752	0.0157087	0.264352
ENSMUSG00000114172	Gm36298	0.559628	0.0157367	0.415963
ENSMUSG00000030651	Art2b	0.559628	0.0157367	0.349908
ENSMUSG00000050541	Adra1b	0.559628	0.0157367	0.245191
ENSMUSG00000083674	Zfp133-ps	0.559425	0.0157829	Not detected in GL00
ENSMUSG00000110597	Gm8798	0.558596	0.015972	0.280887
ENSMUSG00000048852	Gm12185	0.558596	0.015972	0.279127
ENSMUSG00000113701	B230303A05Rik	0.558596	0.015972	0.240167
ENSMUSG00000045876	Pcdhb8	0.558596	0.015972	0.169906
ENSMUSG00000037362	Ccn3	0.558596	0.015972	0.166973
ENSMUSG00000034227	Foxj1	0.557683	0.0161823	0.114078
ENSMUSG00000031099	Smarca1	0.556531	0.0164509	0.426224
ENSMUSG00000030979	Uros	0.555498	0.0166946	0.426205
ENSMUSG00000028926	Cdk14	0.555498	0.0166946	0.400779
ENSMUSG00000032579	Hemk1	0.555498	0.0166946	0.380849
ENSMUSG00000058135	Gstm1	0.555498	0.0166946	0.366809
ENSMUSG00000034059	Ypel4	0.555498	0.0166946	0.224685
ENSMUSG00000041798	Gck	0.555498	0.0166946	0.215912
ENSMUSG00000111608	Gm48839	0.554466	0.0169411	0.376032
ENSMUSG00000049580	Tsku	0.554466	0.0169411	0.161148
ENSMUSG00000082116	Gm12188	0.554236	0.0169964	0.340216
ENSMUSG00000058186	Zfp980	0.554018	0.0170489	Not detected in GL00
ENSMUSG00000018211	Wfdc15b	0.553544	0.0171635	0.316604
ENSMUSG00000038425	Poli	0.553433	0.0171905	0.468057
ENSMUSG00000060678	H4c3	0.553433	0.0171905	0.457584
ENSMUSG00000032091	Tmprss4	0.553433	0.0171905	0.316395
ENSMUSG00000108589	Gm45225	0.553433	0.0171905	0.210509
ENSMUSG00000026611	Spata17	0.553433	0.0171905	0.180739
ENSMUSG00000024197	Plin3	0.552401	0.0174427	0.494376
ENSMUSG00000026149	Tm4sf20	0.552169	0.0174996	0.338215
ENSMUSG00000082625	Gm15204	0.551475	0.0176714	0.224107
ENSMUSG00000115649	Gm18813	0.551368	0.0176979	0.298619
ENSMUSG00000027035	Cers6	0.550336	0.0179561	0.496695
ENSMUSG00000036752	Tubb4b	0.550336	0.0179561	0.42152
ENSMUSG00000069053	Uba1y	0.550336	0.0179561	0.373669
ENSMUSG00000001053	N4bp3	0.550336	0.0179561	0.293833
ENSMUSG00000074420	Gm10693	0.549844	0.0180799	Not detected in GL00
ENSMUSG00000036968	Cnpy4	0.548271	0.0184812	0.409295
ENSMUSG00000021416	Eci3	0.548271	0.0184812	0.163479
ENSMUSG00000028268	Gbp3	0.547238	0.0187483	0.370815
ENSMUSG00000042766	Trim46	0.547238	0.0187483	0.369275
ENSMUSG00000027015	Cybrd1	0.546206	0.0190184	0.494714
ENSMUSG00000028776	Tinagl1	0.546206	0.0190184	0.466194
ENSMUSG00000021611	Tert	0.546206	0.0190184	0.363179
ENSMUSG00000114739	Gm47885	0.545267	0.0192666	0.103564
ENSMUSG00000060639	H4c9	0.545173	0.0192916	0.216965
ENSMUSG00000081143	Gm15823	0.544141	0.0195679	0.41344
ENSMUSG00000028125	Abca4	0.543108	0.0198472	0.33825
ENSMUSG00000027559	Car3	0.543108	0.0198472	0.156952
ENSMUSG00000054417	Cyp3a44	0.543108	0.0198472	0.0937725
ENSMUSG00000019278	Dpep1	0.542075	0.0201297	0.474124
ENSMUSG00000028766	Alpl	0.542075	0.0201297	0.467646
ENSMUSG00000023873	1700010I14Rik	0.542075	0.0201297	0.267744
ENSMUSG00000051705	Senp8	0.541043	0.0204154	0.406924
ENSMUSG00000040035	Disp2	0.541043	0.0204154	0.387792
ENSMUSG00000060613	Cyp2c70	0.541043	0.0204154	0.378413
ENSMUSG00000084793	Gm2568	0.541043	0.0204154	0.367524
ENSMUSG00000063234	Gpr84	0.541043	0.0204154	0.222566
ENSMUSG00000105474	Selenok-ps7	0.540454	0.0205796	0.0386483
ENSMUSG00000032015	Pou2f3	0.540094	0.0206808	0.400042
ENSMUSG00000040666	Sh3bgr	0.54001	0.0207042	0.405563
ENSMUSG00000009108	Gnat2	0.54001	0.0207042	0.293689
ENSMUSG00000043592	Unc5cl	0.54001	0.0207042	0.286067
ENSMUSG00000029074	Ttll10	0.538978	0.0209962	0.384344
ENSMUSG00000010057	Nprl2	0.538978	0.0209962	0.367977
ENSMUSG00000075551	Cyp3a41a	0.538978	0.0209962	0.217797
ENSMUSG00000028838	Extl1	0.537945	0.0212915	0.490487
ENSMUSG00000057315	Arhgap24	0.537945	0.0212915	0.446106
ENSMUSG00000028640	Tfap2c	0.537945	0.0212915	0.114676
ENSMUSG00000022203	Efs	0.537945	0.0212915	0.0777329
ENSMUSG00000079263	Gm6614	0.537707	0.0213602	0.393003
ENSMUSG00000053550	Shisa7	0.537324	0.0214706	0.271628
ENSMUSG00000073888	Ccl27a;Gm13306;Ccl27b	0.536913	0.02159	0.492728
ENSMUSG00000039628	Hs3st6	0.536913	0.02159	0.399396
ENSMUSG00000018102	H2bc4	0.53588	0.0218917	0.357872
ENSMUSG00000059325	Hopx	0.533815	0.0225052	0.291385
ENSMUSG00000035126	Dnai4	0.532783	0.0228169	0.481092
ENSMUSG00000062861	Zfp28	0.532783	0.0228169	0.464774
ENSMUSG00000043924	Ncmap	0.532783	0.0228169	0.423072
ENSMUSG00000053846	Lipg	0.532783	0.0228169	0.415266
ENSMUSG00000079018	Ly6c1	0.532783	0.0228169	0.324485
ENSMUSG00000051747	Ttn	0.532783	0.0228169	0.141327
ENSMUSG00000078532	Nkain1	0.531064	0.0233432	Not detected in GL00
ENSMUSG00000037358	Dipk2b	0.530782	0.0234306	0.228152
ENSMUSG00000054453	Sytl5	0.530718	0.0234505	0.472085
ENSMUSG00000025277	Abhd6	0.530718	0.0234505	0.449111
ENSMUSG00000009545	Kcnq1	0.530718	0.0234505	0.41482
ENSMUSG00000032218	Ccnb2	0.530718	0.0234505	0.2676
ENSMUSG00000032808	Cyp2c38	0.529685	0.0237724	0.492992
ENSMUSG00000033826	Dnah8	0.529685	0.0237724	0.484754
ENSMUSG00000046826	Fam187b	0.529685	0.0237724	0.467355
ENSMUSG00000046718	Bst2	0.529685	0.0237724	0.368111
ENSMUSG00000033368	Trim69	0.529442	0.0238487	0.392841
ENSMUSG00000102091	Olfr1034	0.528653	0.0240978	0.454434
ENSMUSG00000030378	Sult2a8	0.528653	0.0240978	0.326962
ENSMUSG00000050520	Cldn8	0.528653	0.0240978	0.261315
ENSMUSG00000022311	Csmd3	0.52762	0.0244266	0.475057
ENSMUSG00000055745	Rtl6	0.526588	0.0247589	0.489349
ENSMUSG00000006538	Ihh	0.526588	0.0247589	0.479948
ENSMUSG00000074405	Zfp865	0.526588	0.0247589	0.302918
ENSMUSG00000026442	Nfasc	0.526588	0.0247589	0.228835
ENSMUSG00000047517	Dmbt1	0.525847	0.0249993	0.00103371
ENSMUSG00000032925	Itgbl1	0.525555	0.0250948	0.498408
ENSMUSG00000020205	Phlda1	0.525555	0.0250948	0.421375
ENSMUSG00000075602	Ly6a	0.525555	0.0250948	0.263307
ENSMUSG00000026203	Dnajb2	0.524523	0.0254342	0.493746
ENSMUSG00000064215	Ifi27	0.524523	0.0254342	0.477931
ENSMUSG00000024747	Aldh1a7	0.524523	0.0254342	0.427162
ENSMUSG00000006398	Cdc20	0.524523	0.0254342	0.421435
ENSMUSG00000052776	Oas1a	0.524523	0.0254342	0.294424
ENSMUSG00000008438	Adam21	0.524277	0.0255154	0.407842
ENSMUSG00000107800	Gm44478	0.524136	0.025562	0.0410164
ENSMUSG00000025105	Bnc1	0.52376	0.025687	0.45066
ENSMUSG00000049694	BC048671	0.52349	0.0257771	0.243378
ENSMUSG00000063820	Arl9	0.522727	0.0260328	0.313084
ENSMUSG00000026452	Syt2	0.522457	0.0261237	0.483302
ENSMUSG00000035561	Aldh1b1	0.522457	0.0261237	0.442553
ENSMUSG00000002325	Irf9	0.522457	0.0261237	0.438603
ENSMUSG00000025002	Cyp2c55	0.522457	0.0261237	0.142715
ENSMUSG00000006205	Htra1	0.521425	0.0264738	0.440398
ENSMUSG00000100937	Nscme3l	0.521425	0.0264738	0.345697
ENSMUSG00000026104	Stat1	0.521425	0.0264738	0.345333
ENSMUSG00000026249	Serpine2	0.521425	0.0264738	0.338954
ENSMUSG00000047671	Dynlt4	0.521425	0.0264738	0.278232
ENSMUSG00000029299	Abcg3	0.520392	0.0268276	0.483766
ENSMUSG00000082334	Gm13244	0.520392	0.0268276	0.383523
ENSMUSG00000020830	Vmo1	0.520392	0.0268276	0.371183
ENSMUSG00000066153	Mup21	0.51936	0.0271851	0.288679
ENSMUSG00000078616	Trim30c	0.518327	0.0275463	0.323218
ENSMUSG00000019960	Dusp6	0.518327	0.0275463	0.263279
ENSMUSG00000047642	D930020B18Rik	0.518327	0.0275463	0.25875
ENSMUSG00000103749	Pcdhgb5	0.517295	0.0279112	0.424871
ENSMUSG00000041827	Oasl1	0.516262	0.0282798	0.494243
ENSMUSG00000074824	Rslcan18	0.516262	0.0282798	0.339652
ENSMUSG00000022758	P2rx6	0.515262	0.0286406	0.138468
ENSMUSG00000068876	Cgn	0.51523	0.0286522	0.493668
ENSMUSG00000041731	Pgm5	0.51523	0.0286522	0.426009
ENSMUSG00000069515	Lyz1	0.514371	0.028965	Not detected in GL00
ENSMUSG00000057103	Nat8f1	0.514197	0.0290284	0.498513
ENSMUSG00000061186	Sfmbt2	0.514197	0.0290284	0.307324
ENSMUSG00000042826	Fgf11	0.514197	0.0290284	0.279467
ENSMUSG00000046408	1700067K01Rik	0.513165	0.0294084	0.446994
ENSMUSG00000091243	Vgll3	0.513165	0.0294084	0.279339
ENSMUSG00000107505	Stambp-ps1	0.513165	0.0294084	0.245618
ENSMUSG00000079559	Colca2	0.512132	0.0297923	0.496816
ENSMUSG00000015880	Ncapg	0.512132	0.0297923	0.199884
ENSMUSG00000021388	Aspn	0.511682	0.029961	0.381414
ENSMUSG00000045107	Saysd1	0.5111	0.0301801	0.494812
ENSMUSG00000115573	Gm49131	0.510125	0.0305497	0.178798
ENSMUSG00000027955	Gask1b	0.510067	0.0305717	0.46413
ENSMUSG00000022586	Ly6i	0.510067	0.0305717	0.45114
ENSMUSG00000040896	Kcnd3	0.509054	0.0309598	0.249397
ENSMUSG00000060981	H4c8	0.509035	0.0309673	0.424337
ENSMUSG00000031884	Ces2d-ps	0.508049	0.0313485	0.117879
ENSMUSG00000027424	Mgme1	0.508002	0.0313668	0.336985
ENSMUSG00000022658	Tagln3	0.50697	0.0317702	0.199281
ENSMUSG00000094893	Gm4791	0.506715	0.0318704	0.148567
ENSMUSG00000099660	Gm2316	0.50595	0.0321726	0.191932
ENSMUSG00000058216	Gstp3	0.505937	0.0321777	0.491963
ENSMUSG00000031698	Mylk3	0.505937	0.0321777	0.32639
ENSMUSG00000061601	Pclo	0.505937	0.0321777	0.172235
ENSMUSG00000030257	Srgap3	0.504905	0.0325892	0.451237
ENSMUSG00000054383	Pnma1	0.504905	0.0325892	0.419053
ENSMUSG00000048065	Cyb5r2	0.504905	0.0325892	0.325291
ENSMUSG00000047822	Angptl8	0.504905	0.0325892	0.257113
ENSMUSG00000008482	Rnf151	0.503937	0.0329785	0.307499
ENSMUSG00000025333	Gpr143	0.501822	0.0338421	0.41323
ENSMUSG00000050493	Fam167b	0.501807	0.0338482	0.487588
ENSMUSG00000024966	Stip1	0.501807	0.0338482	0.48755
ENSMUSG00000061535	C1qtnf7	0.501807	0.0338482	0.447332
ENSMUSG00000037849	Ifi206	0.501807	0.0338482	0.445015
ENSMUSG00000056883	Olfr533	0.501807	0.0338482	0.434711
ENSMUSG00000038370	Pcp4l1	0.501807	0.0338482	0.418741
ENSMUSG00000028701	Lurap1	0.501807	0.0338482	0.282558
ENSMUSG00000099242	Obox4-ps3	0.500777	0.0342751	0.228541
ENSMUSG00000004951	Hspb1	0.500774	0.034276	0.146516
ENSMUSG00000039110	Mycbpap	0.499764	0.0346989	Not detected in GL00
ENSMUSG00000034777	Vax2	0.499742	0.034708	0.394384
ENSMUSG00000086265	Marcksl1-ps4	0.499742	0.034708	0.180604
ENSMUSG00000023272	Creld2	0.498709	0.0351442	0.398701
ENSMUSG00000037579	Kcnh3	0.498709	0.0351442	0.326183
ENSMUSG00000044367	Slc16a13	0.498709	0.0351442	0.30986
ENSMUSG00000044217	Aqp5	0.497677	0.0355846	0.313241
ENSMUSG00000051517	Arhgef39	0.497677	0.0355846	0.406797
ENSMUSG00000031283	Chrdl1	0.497677	0.0355846	0.39418
ENSMUSG00000090523	Gypc	0.497677	0.0355846	0.389201
ENSMUSG00000071984	Fndc1	0.497677	0.0355846	0.329568
ENSMUSG00000037995	Igsf9	0.496644	0.0360293	0.459311
ENSMUSG00000027490	E2f1	0.495612	0.0364782	0.446738
ENSMUSG00000056133	Unc93a2	0.495612	0.0364782	0.375603
ENSMUSG00000042377	Fam83g	0.495612	0.0364782	0.257309
ENSMUSG00000001168	Oas1h	0.49559	0.0364876	Not detected in GL00
ENSMUSG00000022793	B4galt4	0.493547	0.0373888	0.475711
ENSMUSG00000034872	Gipc3	0.493547	0.0373888	0.461371
ENSMUSG00000075187	Olfr1057	0.493547	0.0373888	0.208218
ENSMUSG00000048916	Gm5540	0.493504	0.037408	Not detected in GL00
ENSMUSG00000033952	Aspm	0.492514	0.0378507	0.228029
ENSMUSG00000081261	Gm15370	0.491736	0.0382018	0.17696
ENSMUSG00000087610	Gm16253	0.491482	0.0383168	0.417613
ENSMUSG00000035692	Isg15	0.491482	0.0383168	0.295508
ENSMUSG00000040687	Madd	0.490449	0.0387874	0.499436
ENSMUSG00000068196	Col8a1	0.490449	0.0387874	0.432924
ENSMUSG00000030592	Ryr1	0.490449	0.0387874	0.42533
ENSMUSG00000051225	Fam83a	0.490449	0.0387874	0.30381
ENSMUSG00000118382	Gm8373	0.490449	0.0387874	0.248121
ENSMUSG00000026239	Pde6d	0.489417	0.0392624	0.483949
ENSMUSG00000070056	Mfhas1	0.489417	0.0392624	0.480403
ENSMUSG00000065952	Rps23rg1	0.489417	0.0392624	0.43098
ENSMUSG00000022179	4931414P19Rik	0.489417	0.0392624	0.409742
ENSMUSG00000072944	Nup62cl	0.489417	0.0392624	0.216422
ENSMUSG00000083246	Gm11839	0.489417	0.0392624	0.207113
ENSMUSG00000029168	Dpysl5	0.48933	0.0393024	Not detected in GL00
ENSMUSG00000032968	Inha	0.488384	0.0397418	0.479355
ENSMUSG00000041577	Prelp	0.488384	0.0397418	0.458272
ENSMUSG00000096914	Galntl6	0.487352	0.0402257	0.464019
ENSMUSG00000115512	Rpl17-ps7	0.487352	0.0402257	0.459433
ENSMUSG00000056978	Hamp2	0.487352	0.0402257	0.08427
ENSMUSG00000030672	Mylpf	0.486319	0.0407141	0.489795
ENSMUSG00000042210	Abhd14a	0.486319	0.0407141	0.464424
ENSMUSG00000001103	Sebox	0.486319	0.0407141	0.397636
ENSMUSG00000004344	Gpx5	0.4862	0.0407706	0.110798
ENSMUSG00000041623	D11Wsu47e	0.485287	0.041207	0.491472
ENSMUSG00000066705	Fxyd6	0.485287	0.041207	0.372562
ENSMUSG00000038055	Dexi	0.484254	0.0417044	0.47743
ENSMUSG00000019852	Arfgef3	0.484254	0.0417044	0.160308
ENSMUSG00000036095	Dgkb	0.484114	0.0417725	0.440413
ENSMUSG00000037432	Fer1l5	0.483222	0.0422064	0.349137
ENSMUSG00000112239	Gm17823	0.483222	0.0422064	0.306234
ENSMUSG00000026387	Sctr	0.48307	0.0422804	0.312123
ENSMUSG00000022322	Shcbp1	0.482189	0.042713	0.423353
ENSMUSG00000042097	Zfp239	0.481156	0.0432243	0.422715
ENSMUSG00000103741	Gm38241	0.480888	0.0433577	0.0815293
ENSMUSG00000039519	Cyp7b1	0.480124	0.0437401	0.424016
ENSMUSG00000040219	Ttc12	0.479091	0.0442607	0.376173
ENSMUSG00000047730	Fcgbp	0.477026	0.0453159	0.330272
ENSMUSG00000034459	Ifit1	0.477026	0.0453159	0.323047
ENSMUSG00000022571	Pycrl	0.475994	0.0458506	0.494437
ENSMUSG00000024378	Stard4	0.475994	0.0458506	0.453233
ENSMUSG00000040950	Mgl2	0.475994	0.0458506	0.364023
ENSMUSG00000096171	Gm8055	0.474961	0.0463901	0.455158
ENSMUSG00000035486	Plk5	0.474961	0.0463901	0.428982
ENSMUSG00000027469	Tpx2	0.474961	0.0463901	0.349758
ENSMUSG00000028873	Cdca8	0.474961	0.0463901	0.330743
ENSMUSG00000082292	Gm12250	0.474961	0.0463901	0.255856
ENSMUSG00000062142	Olfr569	0.47491	0.0464171	0.390841
ENSMUSG00000111942	Gm5182	0.47491	0.0464171	0.185939
ENSMUSG00000024481	Lvrn	0.474723	0.0465152	0.393786
ENSMUSG00000114281	Gm48320	0.474723	0.0465152	0.0911581
ENSMUSG00000042498	Radx	0.472841	0.0475133	0.306836
ENSMUSG00000104713	Gbp6	0.471864	0.0480376	0.320146
ENSMUSG00000023004	Tuba1b	0.470831	0.0485965	0.498695
ENSMUSG00000072972	Adam4	0.470831	0.0485965	0.364505
ENSMUSG00000026605	Cenpf	0.470831	0.0485965	0.313156
ENSMUSG00000017688	Hnf4g	0.469799	0.0491603	0.457904
ENSMUSG00000034842	Art3	0.469799	0.0491603	0.429797
ENSMUSG00000078719	Msmp	0.469008	0.0495952	0.170601
ENSMUSG00000037104	Socs5	0.468766	0.049729	0.366049
ENSMUSG00000005705	Agrp	0.468766	0.049729	0.15615
ENSMUSG00000025330	Padi4	-0.468766	0.049729	2.1082
ENSMUSG00000074604	Mgst2	-0.469799	0.0491603	2.21487
ENSMUSG00000050578	Mmp13	-0.470041	0.0490273	2.95636
ENSMUSG00000057897	Camk2b	-0.470831	0.0485965	3.92794
ENSMUSG00000062272	Olfr1129	-0.470831	0.0485965	2.31423
ENSMUSG00000020963	Tshr	-0.471074	0.0484644	3.97004
ENSMUSG00000083012	Fam220a	-0.471864	0.0480376	3.23219
ENSMUSG00000049357	Brd8dc	-0.471864	0.0480376	2.77455
ENSMUSG00000092232	Gm20521	-0.473141	0.0473533	3.97443
ENSMUSG00000090141	Gm614	-0.473141	0.0473533	3.17597
ENSMUSG00000022780	Meltf	-0.47328	0.0472791	5.03559
ENSMUSG00000008435	Rdh13	-0.474961	0.0463901	2.1116
ENSMUSG00000074892	B3galt5	-0.475207	0.0462616	3.14059
ENSMUSG00000022935	Grik1	-0.47624	0.0457229	2.29098
ENSMUSG00000090021	Gm6493	-0.477026	0.0453159	2.21202
ENSMUSG00000030178	Klra13-ps	-0.479339	0.0441355	4.34669
ENSMUSG00000023067	Cdkn1a	-0.481156	0.0432243	3.7022
ENSMUSG00000000982	Ccl3	-0.482189	0.042713	4.14559
ENSMUSG00000039109	F13a1	-0.482189	0.042713	3.55085
ENSMUSG00000027505	Fam209	-0.483222	0.0422064	6.39593
ENSMUSG00000103034	Gm8797	-0.483222	0.0422064	5.48493
ENSMUSG00000028238	Atp6v0d2	-0.483222	0.0422064	4.56733
ENSMUSG00000075105	Olfr1218	-0.484254	0.0417044	4.30373
ENSMUSG00000007107	Atp1a4	-0.484697	0.0414907	Not detected in GL40
ENSMUSG00000049103	Ccr2	-0.485287	0.041207	2.03373
ENSMUSG00000029656	C8b	-0.486319	0.0407141	2.16223
ENSMUSG00000096718	Zfp781	-0.48657	0.0405949	2.36536
ENSMUSG00000079710	Dynlt2a2	-0.487352	0.0402257	2.41436
ENSMUSG00000043467	Zbtb37	-0.487352	0.0402257	2.31247
ENSMUSG00000078554	Fam229a	-0.489395	0.0392723	3.56163
ENSMUSG00000081441	Gm6161	-0.489417	0.0392624	2.03807
ENSMUSG00000053101	Gpr141	-0.490449	0.0387874	3.66743
ENSMUSG00000061298	Agbl4	-0.490449	0.0387874	2.48251
ENSMUSG00000078783	Gm9733	-0.490924	0.0385705	2.96184
ENSMUSG00000006403	Adamts4	-0.491482	0.0383168	2.18559
ENSMUSG00000059136	Olfr539	-0.491482	0.0383168	2.13679
ENSMUSG00000056564	Olfr324	-0.491736	0.0382018	3.48482
ENSMUSG00000080971	Gm16128	-0.493504	0.037408	2.3702
ENSMUSG00000027962	Vcam1	-0.493547	0.0373888	2.61033
ENSMUSG00000024485	Slc4a9	-0.493547	0.0373888	2.432
ENSMUSG00000052305	Hbb-b1;Hbb-bs	-0.494579	0.0369314	4.07963
ENSMUSG00000002265	Peg3	-0.494579	0.0369314	4.04176
ENSMUSG00000081158	Gm13521	-0.495075	0.0367131	4.72825
ENSMUSG00000030158	Clec12b	-0.495603	0.0364819	5.00877
ENSMUSG00000050085	Olfr622	-0.495612	0.0364782	3.69335
ENSMUSG00000086228	Ubap1l	-0.496644	0.0360293	3.0539
ENSMUSG00000040663	Clcf1	-0.497677	0.0355846	3.89007
ENSMUSG00000026582	Sele	-0.497677	0.0355846	3.75867
ENSMUSG00000037106	Fer1l6	-0.497677	0.0355846	3.43102
ENSMUSG00000022797	Tfrc	-0.497677	0.0355846	2.96855
ENSMUSG00000000632	Sez6	-0.497677	0.0355846	2.73424
ENSMUSG00000033831	Fgb	-0.497677	0.0355846	2.00998
ENSMUSG00000028358	Zfp618	-0.498709	0.0351442	8.62384
ENSMUSG00000052560	Cpne8	-0.498709	0.0351442	2.17232
ENSMUSG00000070695	Cntnap5a	-0.498709	0.0351442	2.02598
ENSMUSG00000017737	Mmp9	-0.500774	0.034276	2.21359
ENSMUSG00000057577	Gm10025	-0.501807	0.0338482	2.55125
ENSMUSG00000028664	Ephb2	-0.503872	0.0330048	2.66612
ENSMUSG00000071691	Gm960	-0.503872	0.0330048	2.05588
ENSMUSG00000022494	Shisa9	-0.504905	0.0325892	3.40023
ENSMUSG00000021477	Ctsl	-0.504905	0.0325892	2.65987
ENSMUSG00000053472	Gm13534	-0.50498	0.0325588	6.92256
ENSMUSG00000029862	Clcn1	-0.508002	0.0313668	2.32786
ENSMUSG00000066443	Gm10163	-0.508002	0.0313668	2.07238
ENSMUSG00000041754	Trem3	-0.508019	0.0313601	3.31613
ENSMUSG00000096459	Ighv9-3	-0.508019	0.0313601	3.01108
ENSMUSG00000030054	Gp9	-0.508264	0.0312649	3.49798
ENSMUSG00000038816	Ctnnal1	-0.509035	0.0309673	2.17273
ENSMUSG00000007379	Dennd2c	-0.510067	0.0305717	2.49937
ENSMUSG00000018819	Lsp1	-0.510067	0.0305717	2.01752
ENSMUSG00000049648	Olfr273	-0.510331	0.0304714	3.19206
ENSMUSG00000107677	Olfr316	-0.5111	0.0301801	2.17296
ENSMUSG00000079436	Kcnj13	-0.511364	0.0300806	3.47331
ENSMUSG00000027360	Hdc	-0.512132	0.0297923	6.30858
ENSMUSG00000093416	Gm18294	-0.512132	0.0297923	2.19944
ENSMUSG00000046056	Sbsn	-0.513165	0.0294084	2.78417
ENSMUSG00000117732	Gm50364	-0.513327	0.0293484	3.37613
ENSMUSG00000024575	Pde6a	-0.51343	0.0293106	3.75362
ENSMUSG00000071719	Nalf2	-0.514197	0.0290284	3.21498
ENSMUSG00000110669	Gm10060	-0.514197	0.0290284	2.45327
ENSMUSG00000020798	Spns3	-0.514197	0.0290284	2.11816
ENSMUSG00000011589	Fsd1	-0.514463	0.0289313	3.56254
ENSMUSG00000034209	Rasl10a	-0.51523	0.0286522	4.89615
ENSMUSG00000114277	Gm48583	-0.51523	0.0286522	4.77606
ENSMUSG00000087444	Gm5475	-0.515414	0.0285855	4.8645
ENSMUSG00000090675	Olfr111	-0.516262	0.0282798	2.41811
ENSMUSG00000028862	Map3k6	-0.517295	0.0279112	2.00291
ENSMUSG00000080972	Gm16061	-0.518327	0.0275463	3.12813
ENSMUSG00000014776	Nol3	-0.518327	0.0275463	2.15381
ENSMUSG00000075707	Dio3	-0.51936	0.0271851	3.42541
ENSMUSG00000002831	Plin4	-0.520392	0.0268276	15.6143
ENSMUSG00000019853	Hebp2	-0.520392	0.0268276	3.20865
ENSMUSG00000031776	Arl2bp	-0.520392	0.0268276	2.09985
ENSMUSG00000073894	Rbmxl2	-0.520392	0.0268276	2.0566
ENSMUSG00000044244	Il20rb	-0.521425	0.0264738	3.57574
ENSMUSG00000030047	Arhgap25	-0.521425	0.0264738	2.10147
ENSMUSG00000032098	Treh	-0.522457	0.0261237	3.83018
ENSMUSG00000047228	A2ml1	-0.522457	0.0261237	2.85145
ENSMUSG00000070713	Hmgn2-ps	-0.522457	0.0261237	2.63116
ENSMUSG00000032271	Nnmt	-0.522457	0.0261237	2.08635
ENSMUSG00000069919	Hba-a1	-0.52349	0.0257771	4.39227
ENSMUSG00000075161	Olfr1109	-0.525555	0.0250948	2.35232
ENSMUSG00000009551	6330409D20Rik	-0.526588	0.0247589	2.26265
ENSMUSG00000025816	Sec61a2	-0.526588	0.0247589	2.1014
ENSMUSG00000034837	Gnat1	-0.52762	0.0244266	3.11374
ENSMUSG00000028332	Hemgn	-0.527893	0.0243395	12.1266
ENSMUSG00000029601	Iqcd	-0.528653	0.0240978	3.00631
ENSMUSG00000110353	Gm33543	-0.528653	0.0240978	2.48705
ENSMUSG00000036251	Trpm8	-0.529326	0.0238852	20.8541
ENSMUSG00000082117	Gm4994	-0.529685	0.0237724	3.66827
ENSMUSG00000052353	Cemip	-0.529685	0.0237724	3.18733
ENSMUSG00000028362	Tnfsf8	-0.529685	0.0237724	2.09477
ENSMUSG00000075410	Prcd	-0.530718	0.0234505	3.34286
ENSMUSG00000113175	Gm9973	-0.530718	0.0234505	2.07582
ENSMUSG00000024402	Lta	-0.530992	0.0233656	3.88423
ENSMUSG00000045382	Cxcr4	-0.53175	0.023132	2.54968
ENSMUSG00000028427	Aqp7	-0.53175	0.023132	2.25257
ENSMUSG00000035186	Ubd	-0.531816	0.0231117	3.90967
ENSMUSG00000026822	Lcn2	-0.532783	0.0228169	11.6069
ENSMUSG00000042751	Nmnat2	-0.532783	0.0228169	3.74142
ENSMUSG00000036578	Fxyd7	-0.532783	0.0228169	3.31541
ENSMUSG00000075164	Olfr1106	-0.532783	0.0228169	3.11771
ENSMUSG00000046610	Oacyl	-0.532783	0.0228169	2.87638
ENSMUSG00000030142	Clec4e	-0.533815	0.0225052	3.94722
ENSMUSG00000041642	Kif21b	-0.533815	0.0225052	2.08824
ENSMUSG00000039196	Orm1	-0.533815	0.0225052	2.05815
ENSMUSG00000081564	Gm13717	-0.534848	0.0221968	8.48273
ENSMUSG00000024209	Acsbg3	-0.534848	0.0221968	6.53567
ENSMUSG00000055872	Gm9985	-0.534848	0.0221968	2.05778
ENSMUSG00000026011	Ctla4	-0.53492	0.0221752	6.42363
ENSMUSG00000062168	Ppef1	-0.53588	0.0218917	5.0366
ENSMUSG00000029372	Ppbp	-0.53588	0.0218917	4.27768
ENSMUSG00000028633	Ctps	-0.53588	0.0218917	2.27129
ENSMUSG00000024533	Spire1	-0.536913	0.02159	2.21065
ENSMUSG00000059824	Dbp	-0.537945	0.0212915	8.82644
ENSMUSG00000025889	Snca	-0.537945	0.0212915	6.78235
ENSMUSG00000056853	Olfr765	-0.54001	0.0207042	6.85747
ENSMUSG00000091368	Gm17085	-0.54001	0.0207042	3.8639
ENSMUSG00000021728	Emb	-0.54001	0.0207042	2.4803
ENSMUSG00000052241	A930035D04Rik	-0.54001	0.0207042	2.39526
ENSMUSG00000073460	Pnldc1	-0.541043	0.0204154	3.04137
ENSMUSG00000052212	Cd177	-0.542075	0.0201297	3.58278
ENSMUSG00000030270	Cpne9	-0.542075	0.0201297	2.6863
ENSMUSG00000039187	Fanci	-0.543108	0.0198472	3.28479
ENSMUSG00000026885	Ttll11	-0.544141	0.0195679	3.0289
ENSMUSG00000057464	Olfr1415	-0.544894	0.0193659	2.3612
ENSMUSG00000078451	Ppil6	-0.545173	0.0192916	2.23766
ENSMUSG00000090667	Mdfic2	-0.547238	0.0187483	3.07946
ENSMUSG00000028555	Ttc39a	-0.547238	0.0187483	2.40854
ENSMUSG00000111004	Gm48272	-0.547336	0.0187228	2.28251
ENSMUSG00000059900	Tmem40	-0.547521	0.0186749	2.70341
ENSMUSG00000095547	Gm10719	-0.548271	0.0184812	4.83181
ENSMUSG00000072964	Bhlhb9	-0.548271	0.0184812	3.36404
ENSMUSG00000024036	Slc37a1	-0.551368	0.0176979	2.3116
ENSMUSG00000047515	BC049715	-0.552401	0.0174427	2.62137
ENSMUSG00000027107	Chrna1	-0.552686	0.0173728	2.09367
ENSMUSG00000026592	Tex35	-0.552974	0.0173022	6.08375
ENSMUSG00000105746	Gm43595	-0.552974	0.0173022	2.0028
ENSMUSG00000021208	Ifi27l2b	-0.553433	0.0171905	3.06808
ENSMUSG00000022408	Fam83f	-0.553433	0.0171905	2.38136
ENSMUSG00000021565	Slc6a19	-0.554466	0.0169411	6.10493
ENSMUSG00000045559	Olfr827	-0.554466	0.0169411	3.38097
ENSMUSG00000033717	Adra2a	-0.555498	0.0166946	17.0621
ENSMUSG00000022911	Arl13b	-0.555498	0.0166946	2.0836
ENSMUSG00000083927	Gm14749	-0.556105	0.0165512	3.44692
ENSMUSG00000031963	Bmper	-0.556531	0.0164509	6.4907
ENSMUSG00000022540	Rogdi	-0.557563	0.0162101	2.9591
ENSMUSG00000063564	Col23a1	-0.557563	0.0162101	2.33957
ENSMUSG00000056367	Actr3b	-0.557563	0.0162101	2.19364
ENSMUSG00000112022	Gm2436	-0.558596	0.015972	161.513
ENSMUSG00000006574	Slc4a1	-0.558596	0.015972	15.3483
ENSMUSG00000025161	Slc16a3	-0.558596	0.015972	2.26808
ENSMUSG00000027419	Pcsk2	-0.559628	0.0157367	3.42788
ENSMUSG00000052616	Terb1	-0.559628	0.0157367	2.89074
ENSMUSG00000071477	Zfp777	-0.559628	0.0157367	2.79636
ENSMUSG00000074768	Bhmt	-0.559628	0.0157367	2.20248
ENSMUSG00000018459	Slc13a3	-0.560661	0.0155042	3.70471
ENSMUSG00000083201	Gm12080	-0.562726	0.0150474	2.93189
ENSMUSG00000030254	Rad18	-0.562726	0.0150474	2.36026
ENSMUSG00000049112	Oxtr	-0.562726	0.0150474	2.28528
ENSMUSG00000044083	Efcab8	-0.563758	0.014823	6.07631
ENSMUSG00000078773	Rad54b	-0.563758	0.014823	5.24631
ENSMUSG00000054753	AU018091	-0.563758	0.014823	2.57971
ENSMUSG00000026037	Orc2	-0.563758	0.014823	2.06056
ENSMUSG00000115812	Gm49309	-0.564791	0.0146013	2.60566
ENSMUSG00000004113	Cacna1b	-0.565495	0.0144517	23.473
ENSMUSG00000063652	Slc22a21	-0.565823	0.0143822	2.40696
ENSMUSG00000086580	Gm15280	-0.565823	0.0143822	2.10461
ENSMUSG00000095180	Rhox5	-0.566856	0.0141658	4.83887
ENSMUSG00000029352	Crybb3	-0.566856	0.0141658	2.55391
ENSMUSG00000016255	Tubb1	-0.567889	0.0139519	3.34126
ENSMUSG00000022912	Pros1	-0.567889	0.0139519	3.1552
ENSMUSG00000063415	Cyp26b1	-0.567889	0.0139519	2.63662
ENSMUSG00000070568	Slc6a21	-0.568921	0.0137406	4.03248
ENSMUSG00000089945	Pakap	-0.568921	0.0137406	2.79005
ENSMUSG00000004609	Cd33	-0.568921	0.0137406	2.11088
ENSMUSG00000090628	Gm17083	-0.569954	0.0135319	3.55106
ENSMUSG00000042331	Specc1	-0.569954	0.0135319	3.03407
ENSMUSG00000000948	Gm38393	-0.569954	0.0135319	2.5443
ENSMUSG00000043036	Ccdc63	-0.569954	0.0135319	2.19671
ENSMUSG00000016624	Phf21b	-0.570986	0.0133257	2.86917
ENSMUSG00000091013	Vmn1r1	-0.570986	0.0133257	2.11487
ENSMUSG00000042757	Tmem108	-0.572019	0.013122	3.86705
ENSMUSG00000048826	Dact2	-0.572019	0.013122	2.50428
ENSMUSG00000003282	Plag1	-0.572019	0.013122	2.17426
ENSMUSG00000021614	Vcan	-0.573051	0.0129208	5.21809
ENSMUSG00000031390	Avpr2	-0.573051	0.0129208	2.02922
ENSMUSG00000026278	Bok	-0.574084	0.0127221	2.2607
ENSMUSG00000030393	Zik1	-0.574084	0.0127221	2.12018
ENSMUSG00000083813	Gm15502	-0.575116	0.0125258	2.55637
ENSMUSG00000025981	Coq10b	-0.575116	0.0125258	2.01361
ENSMUSG00000037887	Dusp8	-0.576149	0.0123319	6.79112
ENSMUSG00000032584	Mst1r	-0.576149	0.0123319	6.68025
ENSMUSG00000053687	Dpep2	-0.576149	0.0123319	4.79456
ENSMUSG00000026959	Grin1	-0.576149	0.0123319	2.77919
ENSMUSG00000021510	Zfp729a	-0.576149	0.0123319	2.07691
ENSMUSG00000031167	Rbm3;Rbm3-ps	-0.577181	0.0121404	3.40155
ENSMUSG00000043421	Hilpda	-0.578214	0.0119514	3.59086
ENSMUSG00000035372	1810055G02Rik	-0.578214	0.0119514	2.12271
ENSMUSG00000053414	Hunk	-0.578214	0.0119514	2.06631
ENSMUSG00000025533	Asl	-0.579246	0.0117646	2.1517
ENSMUSG00000022091	Sorbs3	-0.579246	0.0117646	2.0805
ENSMUSG00000021125	Arg2	-0.580279	0.0115803	2.24301
ENSMUSG00000044676	Zfp612	-0.580279	0.0115803	2.02578
ENSMUSG00000078810	Gp6	-0.581612	0.0113457	4.12288
ENSMUSG00000005800	Mmp8	-0.582515	0.0111889	9.25499
ENSMUSG00000024905	Tesmin	-0.583376	0.0110409	2.60272
ENSMUSG00000089736	Tgfbr3l	-0.583376	0.0110409	2.09115
ENSMUSG00000024201	Kdm4b	-0.583376	0.0110409	2.05718
ENSMUSG00000033508	Asprv1	-0.584409	0.0108657	4.73498
ENSMUSG00000089665	Fcor	-0.584409	0.0108657	3.18086
ENSMUSG00000038523	1700003F12Rik	-0.584409	0.0108657	3.15468
ENSMUSG00000066829	Zfp810	-0.584409	0.0108657	2.25676
ENSMUSG00000029591	Ung	-0.585441	0.0106927	2.19757
ENSMUSG00000021938	Pspc1	-0.586474	0.0105219	2.29799
ENSMUSG00000054770	Kctd18	-0.586474	0.0105219	2.00126
ENSMUSG00000026073	Il1r2	-0.587448	0.0103628	6.68363
ENSMUSG00000024957	Kcnk4	-0.587507	0.0103533	4.27395
ENSMUSG00000061536	Sec22c	-0.587507	0.0103533	2.55879
ENSMUSG00000092210	A930009A15Rik	-0.588539	0.0101868	4.29181
ENSMUSG00000021789	Sftpa1	-0.588539	0.0101868	2.85589
ENSMUSG00000035179	Ppp1r32	-0.588539	0.0101868	2.80187
ENSMUSG00000045466	Zfp956	-0.588539	0.0101868	2.2846
ENSMUSG00000022490	Ppp1r1a	-0.589492	0.0100352	4.09947
ENSMUSG00000117145	Gng5c	-0.589572	0.0100226	2.58896
ENSMUSG00000024900	Cpt1a	-0.589572	0.0100226	2.08867
ENSMUSG00000048329	Mfsd6l	-0.589876	0.00997453	8.76239
ENSMUSG00000001020	S100a4	-0.591637	0.00970039	3.82196
ENSMUSG00000015957	Wnt11	-0.591827	0.00967112	16.4859
ENSMUSG00000023473	Celsr3	-0.592669	0.00954244	4.53607
ENSMUSG00000048450	Msx1	-0.592669	0.00954244	3.91537
ENSMUSG00000022489	Pde1b	-0.592669	0.00954244	2.69715
ENSMUSG00000074506	Gm10705	-0.592975	0.00949603	5.28774
ENSMUSG00000049723	Mmp12	-0.594734	0.00923276	11.2259
ENSMUSG00000037833	Sh2d4b	-0.594734	0.00923276	5.49639
ENSMUSG00000061701	Fbxw20	-0.594734	0.00923276	5.36182
ENSMUSG00000114518	Gm48208	-0.594734	0.00923276	3.77538
ENSMUSG00000118171	Gm50390	-0.595041	0.0091874	2.88968
ENSMUSG00000029477	Morn3	-0.596799	0.0089312	12.574
ENSMUSG00000044646	Zbtb7c	-0.596799	0.0089312	3.58189
ENSMUSG00000061039	Olfr920	-0.596799	0.0089312	2.09091
ENSMUSG00000091694	Apol11b	-0.59814	0.00873962	11.7997
ENSMUSG00000056054	S100a8	-0.599897	0.00849377	5.47014
ENSMUSG00000090264	Eif4ebp3	-0.600929	0.00835185	3.59664
ENSMUSG00000060961	Slc4a4	-0.600929	0.00835185	2.24557
ENSMUSG00000052557	Gan	-0.600929	0.00835185	2.09927
ENSMUSG00000038576	Susd4	-0.601962	0.00821186	2.95328
ENSMUSG00000079906	Gm15846	-0.603306	0.00803248	3.8014
ENSMUSG00000040809	Chil3	-0.604027	0.00793753	15.9795
ENSMUSG00000028977	Casz1	-0.604027	0.00793753	2.11398
ENSMUSG00000022864	D16Ertd472e	-0.604027	0.00793753	2.0117
ENSMUSG00000015452	Ager	-0.605059	0.00780317	6.81371
ENSMUSG00000037035	Inhbb	-0.605059	0.00780317	6.03624
ENSMUSG00000045392	Olfr1033	-0.605059	0.00780317	2.13682
ENSMUSG00000023905	Tnfrsf12a	-0.606092	0.00767065	3.52065
ENSMUSG00000039376	Synpo2l	-0.606092	0.00767065	2.4525
ENSMUSG00000028957	Per3	-0.607125	0.00753995	4.54758
ENSMUSG00000055561	Spink5	-0.607125	0.00753995	3.38354
ENSMUSG00000073907	Olfr689	-0.607125	0.00753995	2.8908
ENSMUSG00000026525	Opn3	-0.607125	0.00753995	2.63421
ENSMUSG00000033540	Idua	-0.607125	0.00753995	2.21452
ENSMUSG00000093392	Gm6061	-0.608157	0.00741106	3.32538
ENSMUSG00000114096	Gm48641	-0.608157	0.00741106	2.0876
ENSMUSG00000027296	Itpka	-0.608157	0.00741106	2.03656
ENSMUSG00000092574	2810047C21Rik1	-0.608272	0.00739683	Not detected in GL40
ENSMUSG00000003038	Hmgn2	-0.60919	0.00728395	2.81266
ENSMUSG00000034833	Tespa1	-0.60919	0.00728395	2.19327
ENSMUSG00000092471	Cyp21a2-ps	-0.611255	0.00703502	3.79852
ENSMUSG00000075112	Olfr1211	-0.611255	0.00703502	2.62117
ENSMUSG00000000567	Sox9	-0.612287	0.00691316	2.46918
ENSMUSG00000030075	Cntn3	-0.614352	0.00667456	2.1913
ENSMUSG00000034173	Zbed5	-0.615385	0.00655779	6.69652
ENSMUSG00000063522	Ly6m	-0.615385	0.00655779	2.37346
ENSMUSG00000047412	Zbtb44	-0.615385	0.00655779	2.0127
ENSMUSG00000024842	Cabp4	-0.616417	0.00644267	2.68816
ENSMUSG00000000791	Il12rb1	-0.616417	0.00644267	2.0671
ENSMUSG00000021485	Mxd3	-0.61745	0.0063292	4.51766
ENSMUSG00000024936	Kcnk7	-0.618482	0.00621736	9.20401
ENSMUSG00000027368	Dusp2	-0.618482	0.00621736	2.91913
ENSMUSG00000054013	Tmem179	-0.618482	0.00621736	2.14036
ENSMUSG00000028072	Ntrk1	-0.619515	0.00610712	13.6017
ENSMUSG00000026796	Niban2	-0.619515	0.00610712	3.27394
ENSMUSG00000014747	Ankrd53	-0.620547	0.00599847	2.78986
ENSMUSG00000044258	Ctla2a	-0.620547	0.00599847	2.62163
ENSMUSG00000072969	Armcx5	-0.62158	0.00589139	2.54034
ENSMUSG00000025223	Ldb1	-0.62158	0.00589139	2.3579
ENSMUSG00000005514	Por	-0.62158	0.00589139	2.2115
ENSMUSG00000022425	Enpp2	-0.62158	0.00589139	2.19536
ENSMUSG00000022456	Septin3	-0.622612	0.00578588	2.01971
ENSMUSG00000079699	Gm6592	-0.622879	0.0057589	3.31352
ENSMUSG00000054863	Tafa5	-0.623645	0.0056819	2.32946
ENSMUSG00000037594	Clba1	-0.624677	0.00557944	2.11251
ENSMUSG00000025804	Ccr1	-0.62571	0.00547849	7.23121
ENSMUSG00000027533	Fabp5	-0.62571	0.00547849	3.30795
ENSMUSG00000028134	Ptbp2	-0.62571	0.00547849	2.73902
ENSMUSG00000007122	Casq1	-0.62571	0.00547849	2.55092
ENSMUSG00000025509	Pnpla2	-0.62571	0.00547849	2.23324
ENSMUSG00000014444	Piezo1	-0.62571	0.00547849	2.01767
ENSMUSG00000100257	C4bp-ps1	-0.627066	0.00534816	2.25538
ENSMUSG00000028982	Slc25a33	-0.627775	0.00528105	2.78528
ENSMUSG00000064325	Hhip	-0.627775	0.00528105	2.16351
ENSMUSG00000036790	Slitrk2	-0.628096	0.00525092	7.40599
ENSMUSG00000026542	Apcs	-0.628808	0.00518451	6.69685
ENSMUSG00000114216	Gm48592	-0.628808	0.00518451	2.00564
ENSMUSG00000037447	Arid5a	-0.62984	0.00508942	3.84863
ENSMUSG00000032010	Usp2	-0.62984	0.00508942	3.34606
ENSMUSG00000063929	Cyp4a32	-0.62984	0.00508942	2.93339
ENSMUSG00000003032	Klf4	-0.62984	0.00508942	2.84365
ENSMUSG00000054200	Ffar4	-0.630873	0.00499576	5.9162
ENSMUSG00000052364	B630019K06Rik	-0.630873	0.00499576	2.16892
ENSMUSG00000083871	Gm16479	-0.63104	0.00498074	4.87796
ENSMUSG00000096968	Gm26620	-0.631905	0.0049035	2.45018
ENSMUSG00000093884	Olfr239	-0.632231	0.00487463	4.09716
ENSMUSG00000029373	Pf4	-0.632938	0.00481263	2.82948
ENSMUSG00000021508	Cxcl14	-0.63397	0.00472315	4.88986
ENSMUSG00000000276	Dgke	-0.63397	0.00472315	2.36403
ENSMUSG00000037536	Fbxo34	-0.63397	0.00472315	2.1009
ENSMUSG00000019787	Trdn	-0.634153	0.00470742	5.7901
ENSMUSG00000112023	Lilrb4b	-0.635003	0.00463502	3.349
ENSMUSG00000045917	Tmem268	-0.636035	0.00454823	2.20781
ENSMUSG00000056148	Rdh9	-0.637068	0.00446278	2.39291
ENSMUSG00000050132	Sarm1	-0.637068	0.00446278	2.14228
ENSMUSG00000075408	Smim41	-0.637397	0.00443583	8.51841
ENSMUSG00000078154	Gm12184	-0.6381	0.00437864	2.41986
ENSMUSG00000037868	Egr2	-0.639133	0.0042958	3.7978
ENSMUSG00000079707	Dynlt2a1	-0.640456	0.00419151	9.16379
ENSMUSG00000042429	Adora1	-0.641198	0.00413395	4.08456
ENSMUSG00000021898	Asb14	-0.641198	0.00413395	2.45934
ENSMUSG00000048439	Nupl2	-0.641198	0.00413395	2.19788
ENSMUSG00000037095	Lrg1	-0.64223	0.00405492	6.09759
ENSMUSG00000027381	Bcl2l11	-0.64223	0.00405492	4.59912
ENSMUSG00000020396	Nefh	-0.64223	0.00405492	2.2542
ENSMUSG00000037798	Mat1a	-0.64223	0.00405492	2.17805
ENSMUSG00000069806	Cacng7	-0.643263	0.00397713	3.57251
ENSMUSG00000070883	Ccdc173	-0.643263	0.00397713	2.24345
ENSMUSG00000092086	Gm6793	-0.645328	0.00382519	2.05153
ENSMUSG00000002257	Def6	-0.647393	0.00367804	2.1299
ENSMUSG00000052726	Kcnt2	-0.648425	0.00360623	14.0223
ENSMUSG00000104181	Gm8850	-0.648962	0.00356933	3.34472
ENSMUSG00000052075	1700029F12Rik	-0.649458	0.00353556	2.10588
ENSMUSG00000029607	Ankrd61	-0.649458	0.00353556	2.07374
ENSMUSG00000020893	Per1	-0.650491	0.00346603	3.73574
ENSMUSG00000016763	Scube1	-0.650491	0.00346603	3.42889
ENSMUSG00000027313	Chac1	-0.650491	0.00346603	2.14951
ENSMUSG00000006522	Itih3	-0.651523	0.00339762	4.12185
ENSMUSG00000101904	Gm29427	-0.651523	0.00339762	2.74275
ENSMUSG00000083677	Gm11699	-0.651797	0.00337963	2.99962
ENSMUSG00000035373	Ccl7	-0.653588	0.00326413	5.06036
ENSMUSG00000043439	Epop	-0.653588	0.00326413	2.85244
ENSMUSG00000026390	Marco	-0.653588	0.00326413	2.27924
ENSMUSG00000064246	Chil1	-0.654621	0.00319902	16.4341
ENSMUSG00000006313	Upk1a	-0.654621	0.00319902	6.06819
ENSMUSG00000057691	Zfp746	-0.654621	0.00319902	2.73388
ENSMUSG00000031722	Hp	-0.654621	0.00319902	2.61336
ENSMUSG00000118537	Shld3	-0.655653	0.00313497	2.43489
ENSMUSG00000029135	Fosl2	-0.655653	0.00313497	2.18355
ENSMUSG00000009772	Nuak2	-0.656686	0.00307198	2.41156
ENSMUSG00000015134	Aldh1a3	-0.656686	0.00307198	2.2907
ENSMUSG00000032609	Klhdc8b	-0.656686	0.00307198	2.21081
ENSMUSG00000032860	P2ry2	-0.657718	0.00301004	2.92094
ENSMUSG00000031781	Ciapin1	-0.657718	0.00301004	2.27929
ENSMUSG00000066595	Flvcr1	-0.657718	0.00301004	2.13945
ENSMUSG00000000282	Mnt	-0.657718	0.00301004	2.00096
ENSMUSG00000032496	Ltf	-0.658058	0.00298989	33.7267
ENSMUSG00000050141	Fam205c	-0.658751	0.00294912	4.38668
ENSMUSG00000050675	Gp1ba	-0.658751	0.00294912	3.35248
ENSMUSG00000102752	Gm7694	-0.659783	0.00288922	2.22308
ENSMUSG00000050010	Shisa3	-0.659783	0.00288922	2.19854
ENSMUSG00000057606	Colq;LOC102639719	-0.660115	0.00287021	4.61704
ENSMUSG00000030089	Slc41a3	-0.660816	0.00283032	8.51336
ENSMUSG00000034686	Prr7	-0.660816	0.00283032	3.48744
ENSMUSG00000075140	Olfr73	-0.660816	0.00283032	2.25993
ENSMUSG00000044916	1700029I15Rik	-0.660816	0.00283032	2.05057
ENSMUSG00000061387	Olfr1490	-0.661483	0.00279281	5.09996
ENSMUSG00000056071	S100a9	-0.661848	0.00277241	5.10038
ENSMUSG00000047415	Gpr68	-0.661848	0.00277241	2.23175
ENSMUSG00000035357	Pdzrn3	-0.662881	0.00271548	2.54488
ENSMUSG00000071637	Cebpd	-0.662881	0.00271548	2.04614
ENSMUSG00000061540	Orm2	-0.664946	0.0026045	8.36846
ENSMUSG00000032021	Crtam	-0.665978	0.00255043	5.02164
ENSMUSG00000027397	Slc20a1	-0.665978	0.00255043	4.61905
ENSMUSG00000066278	Vps37b	-0.665978	0.00255043	2.15057
ENSMUSG00000030321	Efcab12	-0.667011	0.00249728	2.24811
ENSMUSG00000022389	Tef	-0.667011	0.00249728	2.10752
ENSMUSG00000044949	Ubtd2	-0.667011	0.00249728	2.03704
ENSMUSG00000057465	Saa2	-0.668043	0.00244505	62.8421
ENSMUSG00000020286	1700093K21Rik	-0.669442	0.00237576	4.35444
ENSMUSG00000021986	Amer2	-0.670108	0.00234329	2.63371
ENSMUSG00000022092	Ppp3cc	-0.671141	0.00229373	2.05421
ENSMUSG00000076480	Trbv29	-0.671496	0.0022769	4.58512
ENSMUSG00000042265	Trem1	-0.672174	0.00224504	7.2272
ENSMUSG00000037405	Icam1	-0.672174	0.00224504	2.27133
ENSMUSG00000046480	Scn4b	-0.673206	0.0021972	19.4252
ENSMUSG00000069114	Zbtb10	-0.673206	0.0021972	2.28799
ENSMUSG00000028435	Aqp3	-0.674239	0.00215021	2.59513
ENSMUSG00000070368	Prok1	-0.674587	0.00213456	6.61609
ENSMUSG00000101077	Gm29164	-0.675271	0.00210405	3.97524
ENSMUSG00000079293	Clec7a	-0.675271	0.00210405	2.1888
ENSMUSG00000095930	Nim1k	-0.675271	0.00210405	2.05342
ENSMUSG00000053113	Socs3	-0.676304	0.00205872	4.19301
ENSMUSG00000071714	Csf2rb2	-0.676304	0.00205872	2.00292
ENSMUSG00000028240	Cyp7a1	-0.679401	0.00192751	2.67094
ENSMUSG00000022651	Retnlg	-0.680434	0.00188535	3.23929
ENSMUSG00000034218	Atm	-0.680434	0.00188535	2.31784
ENSMUSG00000025159	Mms19	-0.680434	0.00188535	2.02676
ENSMUSG00000026365	Cfh	-0.681466	0.00184395	3.37368
ENSMUSG00000071531	Gprin2	-0.683531	0.00176339	13.4147
ENSMUSG00000092124	B930094E09Rik	-0.683531	0.00176339	4.84499
ENSMUSG00000038500	Prr3	-0.683531	0.00176339	2.17999
ENSMUSG00000025190	Got1	-0.684564	0.00172422	3.16755
ENSMUSG00000113497	Gm18030	-0.684564	0.00172422	3.05388
ENSMUSG00000054717	Hmgb2	-0.684564	0.00172422	2.5879
ENSMUSG00000020186	Csrp2	-0.685596	0.00168578	2.22845
ENSMUSG00000115808	Gm18949	-0.686629	0.00164804	2.56449
ENSMUSG00000046449	Nexmif	-0.689162	0.00155843	Not detected in GL40
ENSMUSG00000024873	Cnih2	-0.689726	0.00153901	2.29883
ENSMUSG00000046402	Rbp1	-0.691792	0.00146969	4.45218
ENSMUSG00000040715	Rsc1a1	-0.691792	0.00146969	2.05489
ENSMUSG00000018927	Ccl6	-0.692824	0.00143602	3.03639
ENSMUSG00000061972	Olfr99	-0.693224	0.00142315	3.75591
ENSMUSG00000030131	Mug2	-0.693857	0.00140299	3.26095
ENSMUSG00000068101	Cenpm	-0.694889	0.00137059	3.12237
ENSMUSG00000001627	Ifrd1	-0.697987	0.00127709	3.13548
ENSMUSG00000009350	Mpo	-0.698347	0.00126657	13.2627
ENSMUSG00000020027	Socs2	-0.699019	0.00124713	5.15564
ENSMUSG00000073856	Iqck	-0.699019	0.00124713	3.32255
ENSMUSG00000031594	Fgl1	-0.701084	0.00118896	5.30472
ENSMUSG00000044534	Ackr2	-0.701084	0.00118896	2.74261
ENSMUSG00000094613	A630076J17Rik	-0.701501	0.00117749	5.9501
ENSMUSG00000013419	Zfp651	-0.702117	0.00116073	4.0411
ENSMUSG00000034220	Gpc1	-0.702117	0.00116073	3.74436
ENSMUSG00000071192	Wfikkn1	-0.703149	0.00113306	2.29735
ENSMUSG00000057729	Prtn3	-0.703512	0.00112346	75.2532
ENSMUSG00000046169	Adamts6	-0.705214	0.00107936	2.94523
ENSMUSG00000042115	Klhdc8a	-0.705214	0.00107936	2.42582
ENSMUSG00000005413	Hmox1	-0.706247	0.00105331	2.81448
ENSMUSG00000034258	Flvcr2	-0.706247	0.00105331	2.80546
ENSMUSG00000034591	Slc41a2	-0.707279	0.00102779	3.04983
ENSMUSG00000056025	Clca3a1	-0.707279	0.00102779	2.07998
ENSMUSG00000021765	Fst	-0.708312	0.00100279	4.42879
ENSMUSG00000041920	Slc16a6	-0.709344	0.000978298	3.37702
ENSMUSG00000041895	Wipi1	-0.709344	0.000978298	2.49196
ENSMUSG00000000440	Pparg	-0.710377	0.000954305	2.68561
ENSMUSG00000076613	Ighg2b	-0.71141	0.000930803	3.83516
ENSMUSG00000037434	Slc30a1	-0.71141	0.000930803	2.01443
ENSMUSG00000040751	Lat2	-0.712442	0.000907787	2.94263
ENSMUSG00000089929	Bcl2a1b	-0.713475	0.000885245	3.79919
ENSMUSG00000063232	Serpina11	-0.714507	0.000863174	2.65961
ENSMUSG00000030895	Hpx	-0.71554	0.000841562	3.34866
ENSMUSG00000031765	Mt1	-0.718637	0.000779417	3.69747
ENSMUSG00000093916	Gm379	-0.718637	0.000779417	3.60745
ENSMUSG00000046145	1700018M17Rik	-0.720954	0.000735492	5.35994
ENSMUSG00000106188	Gm9710	-0.72314	0.000695936	4.94464
ENSMUSG00000101754	Gm2987	-0.724832	0.00066657	4.60956
ENSMUSG00000063193	Cd300lb	-0.724832	0.00066657	3.33767
ENSMUSG00000030786	Itgam	-0.726897	0.000632137	2.19793
ENSMUSG00000026358	Rgs1	-0.728962	0.000599204	7.32936
ENSMUSG00000039375	Wdr17	-0.728962	0.000599204	2.21875
ENSMUSG00000021091	Serpina3n	-0.735158	0.000508893	4.69776
ENSMUSG00000039989	Cbx4	-0.735158	0.000508893	2.08756
ENSMUSG00000109601	Zfp148-ps1	-0.735645	0.000502301	2.87502
ENSMUSG00000072596	Ear2	-0.73619	0.000495013	2.53927
ENSMUSG00000025260	Hsd17b10	-0.737223	0.000481452	2.48649
ENSMUSG00000058427	Cxcl2	-0.741353	0.000430279	8.10389
ENSMUSG00000054793	Cadm4	-0.741353	0.000430279	2.76107
ENSMUSG00000034610	Tut4	-0.741353	0.000430279	2.2432
ENSMUSG00000025927	Tfap2b	-0.741353	0.000430279	2.1735
ENSMUSG00000026313	Hdac4	-0.741353	0.000430279	2.11674
ENSMUSG00000035967	Ints6l	-0.742385	0.000418226	2.21956
ENSMUSG00000115958	Gm28040	-0.743418	0.000406457	6.46771
ENSMUSG00000045102	Poln	-0.743418	0.000406457	5.35177
ENSMUSG00000032643	Fhl3	-0.743418	0.000406457	2.09423
ENSMUSG00000015396	Cd83	-0.743418	0.000406457	2.02917
ENSMUSG00000076612	Ighg2c	-0.745483	0.000383752	14.3909
ENSMUSG00000072694	1500011B03Rik;2610524H06Rik	-0.745483	0.000383752	3.09082
ENSMUSG00000097929	Tunar	-0.74858	0.000351697	2.60577
ENSMUSG00000046808	Atp10d	-0.749613	0.000341526	2.16267
ENSMUSG00000049107	Ntf3	-0.751678	0.000321925	10.8597
ENSMUSG00000030707	Coro1a	-0.751678	0.000321925	2.09195
ENSMUSG00000073158	9030624G23Rik	-0.753743	0.000303278	2.07211
ENSMUSG00000022875	Kng1	-0.754776	0.000294301	2.05588
ENSMUSG00000045502	Hcar2	-0.766133	0.000209423	3.10972
ENSMUSG00000042800	Spata46	-0.768198	0.000196467	3.5031
ENSMUSG00000052415	Tchh	-0.768198	0.000196467	2.92937
ENSMUSG00000055926	Gm14137	-0.768198	0.000196467	2.42901
ENSMUSG00000033684	Qsox1	-0.770263	0.000184195	2.57452
ENSMUSG00000043681	Fam25c	-0.771296	0.000178305	5.40751
ENSMUSG00000024365	Cyp21a1	-0.773361	0.000167003	4.14955
ENSMUSG00000098306	Gm28040	-0.773361	0.000167003	2.36584
ENSMUSG00000021922	Itih4	-0.774393	0.000161583	2.34212
ENSMUSG00000074115	Saa1	-0.777491	0.000146206	69.4866
ENSMUSG00000107185	Gm42642	-0.780589	0.000132086	3.17761
ENSMUSG00000004040	Stat3	-0.780589	0.000132086	2.13764
ENSMUSG00000053581	Zfand2a	-0.780589	0.000132086	2.02519
ENSMUSG00000023903	Mmp25	-0.783686	0.000119137	3.3472
ENSMUSG00000041930	Fam222a	-0.784719	0.000115068	3.00263
ENSMUSG00000032484	Ngp	-0.789837	9.65866e-05	290.246
ENSMUSG00000090698	Apold1	-0.791946	8.97404e-05	2.6499
ENSMUSG00000020806	Rhbdf2	-0.791946	8.97404e-05	2.26683
ENSMUSG00000112148	Lilrb4a	-0.796077	7.75201e-05	2.06446
ENSMUSG00000048029	Eno4	-0.797109	7.46961e-05	9.12894
ENSMUSG00000023828	Slc22a3	-0.798142	7.19601e-05	2.79108
ENSMUSG00000093661	Eif4e3	-0.805369	5.50845e-05	2.20167
ENSMUSG00000051498	Tlr6	-0.808467	4.89589e-05	2.36962
ENSMUSG00000110218	Tincr	-0.813629	4.00363e-05	4.57843
ENSMUSG00000111032	Olfr1543-ps1	-0.813629	4.00363e-05	2.94812
ENSMUSG00000091784	Gm17022	-0.813629	4.00363e-05	2.54342
ENSMUSG00000028017	Egf	-0.814662	3.84291e-05	2.01451
ENSMUSG00000023349	Clec4n	-0.815695	3.68773e-05	2.52771
ENSMUSG00000038473	Nos1ap	-0.82189	2.8642e-05	2.24221
ENSMUSG00000031762	Mt2	-0.822922	2.74351e-05	6.56357
ENSMUSG00000028476	Reck	-0.824987	2.51511e-05	2.1909
ENSMUSG00000025511	Tspan4	-0.839443	1.32436e-05	2.91772
ENSMUSG00000020120	Plek	-0.841508	1.2023e-05	2.09457
ENSMUSG00000035385	Ccl2	-0.84667	9.38438e-06	4.14872
ENSMUSG00000073418	C4b	-0.851833	7.2584e-06	2.42035
ENSMUSG00000056812	St8sia3	-0.856995	5.55954e-06	4.05552

## Sheet: Spearman results males
Additional file 10: Table S8. List of transcripts that significantly correlate with ascorbate levels in the liver of males
Ensembl	Symbol	rho Spearman	p-value rho Spearman	Ratio MGL00/MGL40)
ENSMUSG00000074452	Pate2	0.862158	4.21396e-06	0.218745
ENSMUSG00000068762	Gstm6	0.85493	6.1928e-06	0.390838
ENSMUSG00000057777	Mab21l2	0.85493	6.1928e-06	0.40025
ENSMUSG00000069922	Ces3a	0.8508	7.64686e-06	0.393361
ENSMUSG00000117406	Ntn3	0.8508	7.64686e-06	0.445031
ENSMUSG00000025270	Alas2	0.84667	9.38438e-06	0.34078
ENSMUSG00000044122	Proca1	0.836345	1.52727e-05	0.41361
ENSMUSG00000035836	Ugt2b1	0.815695	3.68773e-05	0.298639
ENSMUSG00000028542	Slc6a9	0.811564	4.34229e-05	0.384057
ENSMUSG00000025229	Pitx3	0.808467	4.89589e-05	0.0243092
ENSMUSG00000016028	Celsr1	0.798142	7.19601e-05	0.457794
ENSMUSG00000024526	Cidea	0.796065	7.75528e-05	0.468373
ENSMUSG00000060224	Pyroxd2	0.794011	8.34406e-05	0.497609
ENSMUSG00000063704	Mapk15	0.785751	0.000111116	0.360205
ENSMUSG00000021338	Carmil1	0.784719	0.000115068	0.246889
ENSMUSG00000063590	Slc22a28	0.782654	0.000123328	0.107729
ENSMUSG00000038754	Elovl3	0.779556	0.000136658	0.0522152
ENSMUSG00000001095	Slc13a2	0.777491	0.000146206	0.117564
ENSMUSG00000052085	Dock8	0.775426	0.000156312	0.420276
ENSMUSG00000032482	Cspg5	0.770263	0.000184195	0.0594771
ENSMUSG00000022003	Slc25a30	0.770263	0.000184195	0.197525
ENSMUSG00000061601	Pclo	0.764068	0.000223092	0.463292
ENSMUSG00000023800	Tiam2	0.763036	0.000230204	0.321788
ENSMUSG00000059022	Kcp	0.760971	0.000245003	0.342567
ENSMUSG00000024411	Aqp4	0.754776	0.000294301	0.465674
ENSMUSG00000052496	Pkdrej	0.751678	0.000321925	0.24762
ENSMUSG00000003721	Insig2	0.751678	0.000321925	0.476055
ENSMUSG00000066153	Mup21	0.742385	0.000418226	0.0521215
ENSMUSG00000021947	Cryl1	0.741353	0.000430279	0.490531
ENSMUSG00000037797	Adh4	0.73206	0.000552505	0.449263
ENSMUSG00000027068	Dhrs9	0.731027	0.00056772	0.24225
ENSMUSG00000079263	Gm6614	0.726897	0.000632137	0.313319
ENSMUSG00000038323	1700066M21Rik	0.725865	0.000649163	0.425719
ENSMUSG00000030004	Nat8	0.722767	0.000702558	0.361489
ENSMUSG00000066071	Cyp4a12a	0.71967	0.000759575	0.114949
ENSMUSG00000033854	Kcnk10	0.716572	0.000820404	0.419917
ENSMUSG00000024292	Cyp4f14	0.714507	0.000863174	0.419754
ENSMUSG00000019577	Pdk4	0.714507	0.000863174	0.435935
ENSMUSG00000098290	Obox4-ps1	0.712442	0.000907787	0.42763
ENSMUSG00000109369	Vmn2r-ps88	0.711848	0.000920976	0.185312
ENSMUSG00000058914	C1qtnf3	0.709344	0.000978298	0.221498
ENSMUSG00000078672	Mup20	0.704182	0.00110594	0.0374309
ENSMUSG00000046997	Spsb4	0.704182	0.00110594	0.446117
ENSMUSG00000063730	Hsd3b2	0.703149	0.00113306	0.459729
ENSMUSG00000064247	Plcxd1	0.701084	0.00118896	0.362369
ENSMUSG00000046179	E2f8	0.694889	0.00137059	0.260041
ENSMUSG00000044378	Slc15a5	0.692824	0.00143602	0.332008
ENSMUSG00000024424	Ttc39c	0.688694	0.00157467	0.337932
ENSMUSG00000005124	Ccn4	0.687661	0.00161101	0.455905
ENSMUSG00000102817	Gm6185	0.686983	0.00163525	0.0787131
ENSMUSG00000054630	Ugt2b5	0.684564	0.00172422	0.432192
ENSMUSG00000027983	Cyp2u1	0.683531	0.00176339	0.234268
ENSMUSG00000048368	Omd	0.682499	0.0018033	0.411742
ENSMUSG00000066009	Zfp987	0.681843	0.00182905	0.213908
ENSMUSG00000045672	Col27a1	0.681466	0.00184395	0.298393
ENSMUSG00000069855	Slc47a2	0.680858	0.00186822	0.179293
ENSMUSG00000089694	Nat8f7	0.679752	0.0019131	0.0754991
ENSMUSG00000053168	9030619P08Rik	0.677336	0.00201419	0.342443
ENSMUSG00000017740	Slc12a5	0.677336	0.00201419	0.496451
ENSMUSG00000111864	Rpl26-ps6	0.675271	0.00210405	0.336059
ENSMUSG00000040420	Cdh18	0.674239	0.00215021	0.288402
ENSMUSG00000062624	Cyp2c67	0.674239	0.00215021	0.498492
ENSMUSG00000066269	Olfr575	0.671141	0.00229373	0.451931
ENSMUSG00000035451	Foxa1	0.669076	0.00239373	0.484265
ENSMUSG00000052316	Lrrc15	0.664946	0.0026045	0.0509767
ENSMUSG00000096215	Smim22	0.664946	0.0026045	0.414916
ENSMUSG00000082644	Mup-ps19	0.663913	0.00265952	0.042496
ENSMUSG00000061906	Ugt2b38	0.662881	0.00271548	0.00939025
ENSMUSG00000041698	Slco1a1	0.662881	0.00271548	0.102889
ENSMUSG00000118419	Gm50454	0.662526	0.00273494	Not detected in GL00
ENSMUSG00000005233	Spc25	0.660816	0.00283032	0.280296
ENSMUSG00000037738	Nek5	0.658751	0.00294912	0.498464
ENSMUSG00000079495	Nat8f6	0.658045	0.00299063	0.0568326
ENSMUSG00000038155	Gstp2	0.653588	0.00326413	0.233688
ENSMUSG00000092075	Serpina4-ps1	0.652556	0.00333033	0.109049
ENSMUSG00000094858	Olfr1297	0.650491	0.00346603	0.421861
ENSMUSG00000111197	Gm10608	0.648684	0.00358844	0.366686
ENSMUSG00000054263	Lifr	0.64636	0.00375103	0.376171
ENSMUSG00000005470	Asf1b	0.645328	0.00382519	0.384782
ENSMUSG00000032899	Styk1	0.644295	0.00390056	0.226507
ENSMUSG00000101878	Gm8203	0.643263	0.00397713	0.370341
ENSMUSG00000110318	Gm2767	0.641198	0.00413395	0.418209
ENSMUSG00000026023	Cdk15	0.641198	0.00413395	0.419112
ENSMUSG00000042377	Fam83g	0.641198	0.00413395	0.424507
ENSMUSG00000062181	Ces3b	0.640165	0.00421424	0.228662
ENSMUSG00000033715	Akr1c14	0.6381	0.00437864	0.427917
ENSMUSG00000033618	Map3k13	0.637068	0.00446278	0.497215
ENSMUSG00000093610	Cyp2c53-ps	0.636317	0.00452475	0.0117817
ENSMUSG00000023906	Cldn6	0.636317	0.00452475	0.227106
ENSMUSG00000030968	Pdilt	0.636035	0.00454823	0.269351
ENSMUSG00000032350	Gclc	0.636035	0.00454823	0.425073
ENSMUSG00000052562	Slc22a30	0.635003	0.00463502	0.43461
ENSMUSG00000032080	Apoa4	0.63397	0.00472315	0.301295
ENSMUSG00000078687	Mup8	0.630873	0.00499576	0.0397514
ENSMUSG00000078612	Fyb2	0.62984	0.00508942	0.391713
ENSMUSG00000034758	Tle6	0.62984	0.00508942	0.393702
ENSMUSG00000066154	Mup3	0.628808	0.00518451	0.159459
ENSMUSG00000096914	Galntl6	0.628808	0.00518451	0.198898
ENSMUSG00000090165	Ugt1a10	0.628808	0.00518451	0.481003
ENSMUSG00000078680	Mup10	0.62571	0.00547849	0.233466
ENSMUSG00000070385	Ampd1	0.62571	0.00547849	0.334325
ENSMUSG00000078597	Cyp4a12b	0.622612	0.00578588	0.055971
ENSMUSG00000040127	Sdr9c7	0.620547	0.00599847	0.374107
ENSMUSG00000036390	Gadd45a	0.620547	0.00599847	0.485054
ENSMUSG00000059864	Olfr1393	0.619515	0.00610712	0.251397
ENSMUSG00000062563	Cys1	0.619515	0.00610712	0.361097
ENSMUSG00000027796	Smad9	0.619515	0.00610712	0.468374
ENSMUSG00000112584	Gm2398	0.615385	0.00655779	0.176269
ENSMUSG00000052974	Cyp2f2	0.615385	0.00655779	0.238593
ENSMUSG00000114340	Gm18132	0.614589	0.00664758	0.191398
ENSMUSG00000031637	Lrp2bp	0.61332	0.00679301	0.250495
ENSMUSG00000059319	Olfr295	0.61332	0.00679301	0.443816
ENSMUSG00000108857	Gm44578	0.612287	0.00691316	0.362231
ENSMUSG00000030257	Srgap3	0.612287	0.00691316	0.407825
ENSMUSG00000083332	Gm7599	0.608471	0.00737221	0.085992
ENSMUSG00000110659	Gm45727	0.608157	0.00741106	0.326764
ENSMUSG00000052485	Tmem171	0.608157	0.00741106	0.364733
ENSMUSG00000069008	Gm5537	0.608157	0.00741106	0.416969
ENSMUSG00000095532	Mup-ps13	0.606092	0.00767065	0.256356
ENSMUSG00000091530	Cldn20	0.606092	0.00767065	0.365466
ENSMUSG00000049648	Olfr273	0.604243	0.00790928	Not detected in GL00
ENSMUSG00000114739	Gm47885	0.603208	0.0080454	0.24057
ENSMUSG00000055960	Skint4	0.601962	0.00821186	0.396422
ENSMUSG00000078496	Zfp982	0.599897	0.00849377	0.40683
ENSMUSG00000067071	Hes6	0.599897	0.00849377	0.41121
ENSMUSG00000100960	Gm21156	0.59814	0.00873962	0.262233
ENSMUSG00000007872	Id3	0.595767	0.00908097	0.359627
ENSMUSG00000081374	Gm15011	0.595752	0.00908316	0.270937
ENSMUSG00000024430	Cabyr	0.594734	0.00923276	0.484898
ENSMUSG00000091059	Vmn2r14	0.593702	0.00938657	0.167569
ENSMUSG00000060803	Gstp1	0.593702	0.00938657	0.177015
ENSMUSG00000022181	C6	0.593702	0.00938657	0.203046
ENSMUSG00000037437	Adam32	0.592669	0.00954244	0.150759
ENSMUSG00000024421	Lama3	0.590604	0.00986042	0.17297
ENSMUSG00000072944	Nup62cl	0.590604	0.00986042	0.358704
ENSMUSG00000073830	Mup14	0.589572	0.0100226	0.0238467
ENSMUSG00000075164	Olfr1106	0.589524	0.0100301	0.241262
ENSMUSG00000101141	Gm21139	0.588843	0.0101383	0.262269
ENSMUSG00000070803	Cited4	0.586474	0.0105219	0.489077
ENSMUSG00000061701	Fbxw20	0.585441	0.0106927	0.400961
ENSMUSG00000043671	Dpy19l3	0.585441	0.0106927	0.489279
ENSMUSG00000024694	Keg1	0.583376	0.0110409	0.365711
ENSMUSG00000044734	Serpinb1a	0.582344	0.0112184	0.309277
ENSMUSG00000038605	Samd10	0.582344	0.0112184	0.41453
ENSMUSG00000038092	Hsd3b5	0.581311	0.0113982	0.00471886
ENSMUSG00000000739	Sult5a1	0.581311	0.0113982	0.200391
ENSMUSG00000075297	H60b	0.581221	0.0114141	0.265597
ENSMUSG00000019935	Slc17a8	0.580279	0.0115803	0.422743
ENSMUSG00000022010	Tsc22d1	0.580279	0.0115803	0.485597
ENSMUSG00000023031	Cela1	0.579246	0.0117646	0.494029
ENSMUSG00000035486	Plk5	0.578214	0.0119514	0.401324
ENSMUSG00000101188	Eif4a-ps4	0.578214	0.0119514	0.449757
ENSMUSG00000060969	Irx1	0.576149	0.0123319	0.191268
ENSMUSG00000083798	Gm14584	0.576149	0.0123319	0.428035
ENSMUSG00000083239	Mup-ps1	0.575272	0.0124963	0.135257
ENSMUSG00000078683	Mup1	0.575116	0.0125258	0.0151712
ENSMUSG00000031767	Nudt7	0.574084	0.0127221	0.257576
ENSMUSG00000056300	Zfp981	0.574084	0.0127221	0.462124
ENSMUSG00000031881	Cdh16	0.573347	0.0128636	0.305161
ENSMUSG00000091844	Gm8251	0.571281	0.0132673	0.306293
ENSMUSG00000057425	Ugt2b37	0.567889	0.0139519	0.0891033
ENSMUSG00000026249	Serpine2	0.566856	0.0141658	0.216071
ENSMUSG00000094743	Mup-ps7	0.564791	0.0146013	0.147445
ENSMUSG00000034853	Acot11	0.563758	0.014823	0.451877
ENSMUSG00000043346	Gm6741	0.562726	0.0150474	0.364443
ENSMUSG00000025936	Gm4956	0.560661	0.0155042	0.122173
ENSMUSG00000111580	Gm19572	0.560661	0.0155042	0.309549
ENSMUSG00000021594	Srd5a1	0.558596	0.015972	0.213386
ENSMUSG00000090306	Adh6-ps1	0.558596	0.015972	0.340148
ENSMUSG00000056004	Elapor2	0.557563	0.0162101	0.34813
ENSMUSG00000069515	Lyz1	0.554018	0.0170489	0.160115
ENSMUSG00000042010	Acacb	0.551368	0.0176979	0.437796
ENSMUSG00000054594	Oscar	0.550336	0.0179561	0.338074
ENSMUSG00000038599	Capn8	0.549303	0.0182172	0.192886
ENSMUSG00000054422	Fabp1	0.549303	0.0182172	0.453438
ENSMUSG00000043013	Onecut1	0.547238	0.0187483	0.301443
ENSMUSG00000050663	Trhde	0.546206	0.0190184	0.229867
ENSMUSG00000042436	Mfap4	0.541043	0.0204154	0.346267
ENSMUSG00000094793	Mup12	0.54001	0.0207042	0.021405
ENSMUSG00000066632	Pgk1-rs7	0.537945	0.0212915	0.395064
ENSMUSG00000101436	Gm5157	0.53699	0.0215676	0.0957073
ENSMUSG00000096674	Mup15	0.536913	0.02159	0.00765879
ENSMUSG00000041782	Lad1	0.536913	0.02159	0.354009
ENSMUSG00000029188	Slc34a2	0.53588	0.0218917	0.297173
ENSMUSG00000020848	Doc2b	0.53588	0.0218917	0.359066
ENSMUSG00000073835	Mup-ps12	0.533886	0.022484	0.00641332
ENSMUSG00000089768	Tmsb15b1	0.533886	0.022484	0.0811791
ENSMUSG00000041220	Elovl6	0.532783	0.0228169	0.299446
ENSMUSG00000003436	Dll3	0.532783	0.0228169	0.312851
ENSMUSG00000090176	Cd200r2	0.532783	0.0228169	0.324275
ENSMUSG00000073842	Mup7	0.53175	0.023132	0.0109328
ENSMUSG00000005553	Atp4a	0.530992	0.0233656	0.188569
ENSMUSG00000073834	Mup11	0.529685	0.0237724	0.0926397
ENSMUSG00000041567	Serpina12	0.529685	0.0237724	0.12751
ENSMUSG00000024664	Fads3	0.529685	0.0237724	0.490906
ENSMUSG00000074240	Cib3	0.528653	0.0240978	0.138143
ENSMUSG00000039519	Cyp7b1	0.52762	0.0244266	0.251955
ENSMUSG00000020038	Cry1	0.524523	0.0254342	0.433084
ENSMUSG00000044349	Snhg11	0.524523	0.0254342	0.495921
ENSMUSG00000057818	1600029O15Rik	0.522457	0.0261237	0.423733
ENSMUSG00000111707	Gm9662	0.521425	0.0264738	0.246283
ENSMUSG00000028571	Cyp2j13	0.520392	0.0268276	0.433509
ENSMUSG00000096891	Mup-ps8	0.518947	0.0273291	0.0845436
ENSMUSG00000025422	Agap2	0.518327	0.0275463	0.498208
ENSMUSG00000040594	Ranbp17	0.516262	0.0282798	0.426011
ENSMUSG00000020734	Grin2c	0.515833	0.0284341	0.261383
ENSMUSG00000028718	Stil	0.51523	0.0286522	0.2703
ENSMUSG00000101986	Gm6198	0.514197	0.0290284	0.363709
ENSMUSG00000001076	C1ql4	0.514197	0.0290284	0.476316
ENSMUSG00000072852	2310040G07Rik	0.511682	0.029961	Not detected in GL00
ENSMUSG00000029452	Tmem116	0.510067	0.0305717	0.453627
ENSMUSG00000024114	Prss41	0.509298	0.0308662	0.41636
ENSMUSG00000034159	Mab21l4	0.509035	0.0309673	0.221204
ENSMUSG00000082016	Pgam1-ps2	0.508002	0.0313668	0.221897
ENSMUSG00000066513	Klk1b4	0.508002	0.0313668	0.338074
ENSMUSG00000050503	Fbxl22	0.505937	0.0321777	0.391868
ENSMUSG00000019942	Cdk1	0.505937	0.0321777	0.43516
ENSMUSG00000096688	Mup17	0.50284	0.0334244	0.00775542
ENSMUSG00000051225	Fam83a	0.50284	0.0334244	0.208722
ENSMUSG00000041324	Inhba	0.50284	0.0334244	0.349618
ENSMUSG00000031962	Cdh15	0.501033	0.0341685	0.188205
ENSMUSG00000030732	Chrdl2	0.498709	0.0351442	0.378043
ENSMUSG00000027186	Elf5	0.494579	0.0369314	0.184177
ENSMUSG00000059325	Hopx	0.493547	0.0373888	0.495454
ENSMUSG00000078675	Mup16	0.492514	0.0378507	0.154701
ENSMUSG00000038576	Susd4	0.492514	0.0378507	0.402329
ENSMUSG00000106565	Gm43582	0.490702	0.0386716	0.137397
ENSMUSG00000097148	Gm3839	0.490449	0.0387874	0.282034
ENSMUSG00000002076	Hsf2bp	0.49043	0.0387962	0.247252
ENSMUSG00000074796	Slc4a11	0.489417	0.0392624	0.289265
ENSMUSG00000033906	Zdhhc15	0.489417	0.0392624	0.416512
ENSMUSG00000024008	Cpne5	0.489417	0.0392624	0.479814
ENSMUSG00000021414	Fam217a	0.489417	0.0392624	0.491646
ENSMUSG00000043312	Olfr131	0.487352	0.0402257	0.200817
ENSMUSG00000026226	Spata3	0.486319	0.0407141	0.286189
ENSMUSG00000022376	Adcy8	0.485287	0.041207	0.437326
ENSMUSG00000020123	Avpr1a	0.484254	0.0417044	0.410682
ENSMUSG00000018983	E2f2	0.484254	0.0417044	0.411728
ENSMUSG00000078689	Mup6	0.484222	0.0417199	0.0834433
ENSMUSG00000041301	Cftr	0.482153	0.042731	0.233363
ENSMUSG00000068877	Selenbp2	0.481156	0.0432243	0.035535
ENSMUSG00000095168	Gm4795	0.47994	0.0438325	0.155543
ENSMUSG00000037379	Spon2	0.479091	0.0442607	0.411379
ENSMUSG00000033900	Map9	0.479091	0.0442607	0.435948
ENSMUSG00000029275	Gfi1	0.478014	0.0448089	0.0997473
ENSMUSG00000047014	Catsperb	0.47624	0.0457229	0.308191
ENSMUSG00000020151	Ptprr	0.47624	0.0457229	0.499205
ENSMUSG00000078686	Mup9	0.475994	0.0458506	0.0202378
ENSMUSG00000001493	Meox1	0.474723	0.0465152	Not detected in GL00
ENSMUSG00000060985	Tdrd5	0.473929	0.0469345	0.498521
ENSMUSG00000105315	Gm18635	0.472896	0.0474836	0.326902
ENSMUSG00000089634	Nat8b-ps	0.470166	0.0489592	0.390806
ENSMUSG00000110439	Mup22	0.469799	0.0491603	0.253793
ENSMUSG00000114515	Aldoa	0.469507	0.0493207	0.335444
ENSMUSG00000090715	Vmn1r167	0.469008	0.0495952	0.271412
ENSMUSG00000037071	Scd1	0.468766	0.049729	0.045756
ENSMUSG00000063245	Zfp993	0.468766	0.049729	0.472032
ENSMUSG00000058207	Serpina3k	0.468766	0.049729	0.481902
ENSMUSG00000056617	4931429L15Rik	0.468463	0.0498968	Not detected in GL00
ENSMUSG00000079012	Serpina3m	-0.468766	0.049729	2.63993
ENSMUSG00000074403	H3c13	-0.469507	0.0493207	6.10113
ENSMUSG00000111032	Olfr1543-ps1	-0.469799	0.0491603	3.20696
ENSMUSG00000050050	Ccdc158	-0.471864	0.0480376	2.25764
ENSMUSG00000026542	Apcs	-0.471864	0.0480376	7.98603
ENSMUSG00000025701	Alox5	-0.472896	0.0474836	2.56937
ENSMUSG00000075112	Olfr1211	-0.473799	0.0470034	3.17577
ENSMUSG00000037263	Aldh3b3	-0.47624	0.0457229	19.8627
ENSMUSG00000018930	Ccl4	-0.478059	0.0447859	2.2096
ENSMUSG00000032420	Nt5e	-0.478059	0.0447859	2.44316
ENSMUSG00000107763	Gm43962	-0.47994	0.0438325	2.89588
ENSMUSG00000038751	Ptk6	-0.480124	0.0437401	2.12628
ENSMUSG00000117309	Gm49960	-0.480372	0.0436158	3.33011
ENSMUSG00000080059	Rps19-ps3	-0.481156	0.0432243	2.0172
ENSMUSG00000075172	Olfr1090	-0.482102	0.042756	2.13262
ENSMUSG00000034685	Fam171a2	-0.483222	0.0422064	2.23916
ENSMUSG00000068964	Gm6361	-0.485287	0.041207	2.21384
ENSMUSG00000053687	Dpep2	-0.486319	0.0407141	3.26745
ENSMUSG00000085442	Gm3362	-0.487244	0.0402766	2.40473
ENSMUSG00000080989	Gm14048	-0.487352	0.0402257	2.06916
ENSMUSG00000070644	Etnk2	-0.488384	0.0397418	2.15006
ENSMUSG00000051515	Fam181b	-0.48933	0.0393024	2.67329
ENSMUSG00000109975	Gm19196	-0.489395	0.0392723	2.66049
ENSMUSG00000073898	Olfr713	-0.489417	0.0392624	2.2699
ENSMUSG00000020805	Slc13a5	-0.489417	0.0392624	2.58233
ENSMUSG00000105093	Gm17815	-0.49043	0.0387962	2.63011
ENSMUSG00000050954	Zfp169	-0.490449	0.0387874	2.00049
ENSMUSG00000090408	Gm17402	-0.490449	0.0387874	2.66219
ENSMUSG00000078161	Erich3	-0.491465	0.0383246	2.2493
ENSMUSG00000045559	Olfr827	-0.491482	0.0383168	3.98558
ENSMUSG00000034801	Sos2	-0.492514	0.0378507	2.02869
ENSMUSG00000021950	Anxa8	-0.492769	0.0377365	2.5884
ENSMUSG00000020453	Patz1	-0.493547	0.0373888	2.11159
ENSMUSG00000004328	Hif3a	-0.493547	0.0373888	4.46323
ENSMUSG00000030089	Slc41a3	-0.494579	0.0369314	6.66212
ENSMUSG00000118401	Gpr52	-0.495612	0.0364782	2.33004
ENSMUSG00000115716	Gm49044	-0.495612	0.0364782	3.09307
ENSMUSG00000066392	Nrxn3	-0.496644	0.0360293	3.38364
ENSMUSG00000097929	Tunar	-0.497677	0.0355846	4.95239
ENSMUSG00000017132	Cyth1	-0.498709	0.0351442	2.69903
ENSMUSG00000060063	Alox5ap	-0.499742	0.034708	2.26988
ENSMUSG00000030237	Slco1a4	-0.499742	0.034708	2.51988
ENSMUSG00000045417	Vmn1r230	-0.500774	0.034276	2.42552
ENSMUSG00000016150	Tenm1	-0.500774	0.034276	2.87187
ENSMUSG00000037798	Mat1a	-0.501807	0.0338482	2.16797
ENSMUSG00000030154	Klrb1f	-0.503099	0.0333185	4.45971
ENSMUSG00000015134	Aldh1a3	-0.504905	0.0325892	2.13901
ENSMUSG00000023367	Tmem176a	-0.50697	0.0317702	2.21015
ENSMUSG00000073915	Olfr676	-0.508002	0.0313668	2.81612
ENSMUSG00000027962	Vcam1	-0.509035	0.0309673	2.4674
ENSMUSG00000078783	Gm9733	-0.509154	0.0309214	6.58343
ENSMUSG00000034271	Jdp2	-0.5111	0.0301801	2.50936
ENSMUSG00000042589	Cux2	-0.5111	0.0301801	5.20701
ENSMUSG00000026832	Cytip	-0.513165	0.0294084	2.70353
ENSMUSG00000079597	Cstdc4	-0.513165	0.0294084	5.17262
ENSMUSG00000037171	Nodal	-0.514197	0.0290284	2.34175
ENSMUSG00000026723	Trdmt1	-0.514197	0.0290284	2.59438
ENSMUSG00000089809	Rasgef1b	-0.514197	0.0290284	3.23105
ENSMUSG00000053024	Cntn2	-0.51523	0.0286522	2.01061
ENSMUSG00000049092	Gpr137c	-0.516262	0.0282798	2.00881
ENSMUSG00000113577	Gm19238	-0.518327	0.0275463	2.23293
ENSMUSG00000030934	Oat	-0.518327	0.0275463	2.80439
ENSMUSG00000058420	Syt17	-0.51936	0.0271851	2.6977
ENSMUSG00000046402	Rbp1	-0.51936	0.0271851	3.0798
ENSMUSG00000079890	Gm12106	-0.520392	0.0268276	2.1199
ENSMUSG00000086906	Gm15276	-0.522457	0.0261237	2.51904
ENSMUSG00000073418	C4b	-0.522457	0.0261237	3.01196
ENSMUSG00000031596	Slc7a2	-0.52349	0.0257771	2.47156
ENSMUSG00000107185	Gm42642	-0.52349	0.0257771	4.77561
ENSMUSG00000075707	Dio3	-0.523539	0.0257607	15.8861
ENSMUSG00000053141	Ptprt	-0.524523	0.0254342	5.91101
ENSMUSG00000074577	Ripor3	-0.525555	0.0250948	2.52456
ENSMUSG00000055632	Hmcn2	-0.525555	0.0250948	3.0176
ENSMUSG00000112443	Gm19007	-0.525608	0.0250773	2.0496
ENSMUSG00000046610	Oacyl	-0.525693	0.0250496	2.90517
ENSMUSG00000056501	Cebpb	-0.526588	0.0247589	2.58889
ENSMUSG00000094092	Gm15921	-0.526643	0.024741	4.06513
ENSMUSG00000108491	Gm44523	-0.52762	0.0244266	2.09397
ENSMUSG00000070332	Trim80	-0.52762	0.0244266	2.46131
ENSMUSG00000024579	Pcyox1l	-0.52762	0.0244266	2.63999
ENSMUSG00000045382	Cxcr4	-0.52762	0.0244266	5.20366
ENSMUSG00000050578	Mmp13	-0.528653	0.0240978	2.51712
ENSMUSG00000022347	A1bg	-0.528653	0.0240978	7.63613
ENSMUSG00000101234	1700007E05Rik	-0.529959	0.0236868	2.66981
ENSMUSG00000028240	Cyp7a1	-0.530718	0.0234505	2.3356
ENSMUSG00000071103	1700029J07Rik	-0.532783	0.0228169	2.34002
ENSMUSG00000034258	Flvcr2	-0.532783	0.0228169	3.38654
ENSMUSG00000114004	Gm48552	-0.534091	0.0224225	2.09031
ENSMUSG00000031665	Sall1	-0.534848	0.0221968	2.02411
ENSMUSG00000075069	Olfr1264	-0.534848	0.0221968	2.31848
ENSMUSG00000061540	Orm2	-0.534848	0.0221968	6.72819
ENSMUSG00000078719	Msmp	-0.53564	0.0219623	5.67994
ENSMUSG00000052012	Olfr796	-0.53588	0.0218917	2.17638
ENSMUSG00000020423	Btg2	-0.537945	0.0212915	3.46927
ENSMUSG00000019124	Scrn1	-0.54001	0.0207042	2.0364
ENSMUSG00000000386	Mx1	-0.541043	0.0204154	3.06436
ENSMUSG00000022092	Ppp3cc	-0.542075	0.0201297	2.46697
ENSMUSG00000026413	Pkp1	-0.543108	0.0198472	2.0901
ENSMUSG00000061469	Msantd5	-0.543198	0.0198228	14.4896
ENSMUSG00000054901	Arhgef33	-0.543857	0.0196444	5.07798
ENSMUSG00000004040	Stat3	-0.546206	0.0190184	2.43053
ENSMUSG00000047228	A2ml1	-0.546206	0.0190184	2.79906
ENSMUSG00000023903	Mmp25	-0.547238	0.0187483	4.84671
ENSMUSG00000028457	Atp8b5	-0.548271	0.0184812	4.89243
ENSMUSG00000031662	Snx20	-0.549303	0.0182172	2.30457
ENSMUSG00000039178	Tbc1d19	-0.551368	0.0176979	2.60643
ENSMUSG00000102752	Gm7694	-0.552401	0.0174427	3.84389
ENSMUSG00000015312	Gadd45b	-0.553433	0.0171905	2.54947
ENSMUSG00000078234	Klhdc7a	-0.554466	0.0169411	2.11044
ENSMUSG00000028967	Errfi1	-0.554466	0.0169411	2.1537
ENSMUSG00000083813	Gm15502	-0.554466	0.0169411	5.7498
ENSMUSG00000118295	Gm8437	-0.555498	0.0166946	2.56411
ENSMUSG00000034219	Septin14	-0.558191	0.016065	2.60287
ENSMUSG00000027071	P2rx3	-0.559628	0.0157367	2.107
ENSMUSG00000049103	Ccr2	-0.559628	0.0157367	3.34198
ENSMUSG00000107879	9330102E08Rik	-0.560661	0.0155042	0.137824
ENSMUSG00000033777	Tlr13	-0.560661	0.0155042	2.06041
ENSMUSG00000117439	Gm50083	-0.562726	0.0150474	2.60208
ENSMUSG00000025069	Gsto2	-0.563408	0.0148989	6.21202
ENSMUSG00000000204	Slfn4	-0.563758	0.014823	2.32756
ENSMUSG00000110353	Gm33543	-0.563758	0.014823	2.94304
ENSMUSG00000028031	Dkk2	-0.564791	0.0146013	2.06392
ENSMUSG00000094487	Gm21958	-0.566632	0.0142125	2.89046
ENSMUSG00000014075	Dynlt2b	-0.566856	0.0141658	2.27069
ENSMUSG00000010830	Kdelr3	-0.569954	0.0135319	2.15424
ENSMUSG00000037035	Inhbb	-0.573051	0.0129208	6.81275
ENSMUSG00000027381	Bcl2l11	-0.574084	0.0127221	2.05683
ENSMUSG00000084381	AA413626	-0.574084	0.0127221	2.8514
ENSMUSG00000056313	Tcim	-0.574084	0.0127221	2.92637
ENSMUSG00000025573	6030468B19Rik	-0.576446	0.0122765	2.98329
ENSMUSG00000050953	Gja1	-0.578214	0.0119514	2.13793
ENSMUSG00000049372	Olfr1183	-0.578214	0.0119514	2.13943
ENSMUSG00000057074	Ces1g	-0.579246	0.0117646	2.00626
ENSMUSG00000068231	Vmn1r43	-0.580279	0.0115803	2.54756
ENSMUSG00000041670	Rims1	-0.58148	0.0113686	7.97252
ENSMUSG00000026822	Lcn2	-0.583376	0.0110409	30.9576
ENSMUSG00000020190	Mknk2	-0.584409	0.0108657	2.26923
ENSMUSG00000034457	Eda2r	-0.584409	0.0108657	3.91951
ENSMUSG00000074743	Thbd	-0.586474	0.0105219	2.08406
ENSMUSG00000081895	Rpl17-ps10	-0.586777	0.0104722	3.44795
ENSMUSG00000056598	Drc3	-0.588539	0.0101868	2.17908
ENSMUSG00000035357	Pdzrn3	-0.588539	0.0101868	2.7027
ENSMUSG00000047787	Flrt1	-0.589572	0.0100226	2.22521
ENSMUSG00000044365	Cxxc4	-0.591637	0.00970039	2.15157
ENSMUSG00000030895	Hpx	-0.591637	0.00970039	3.1191
ENSMUSG00000040891	Foxa3	-0.592669	0.00954244	2.19064
ENSMUSG00000038583	Pln	-0.594734	0.00923276	2.32569
ENSMUSG00000069763	Tmem100	-0.595767	0.00908097	3.39845
ENSMUSG00000055945	Prr18	-0.595767	0.00908097	5.06954
ENSMUSG00000053303	Slc22a26	-0.595767	0.00908097	12.5837
ENSMUSG00000055022	Cntn1	-0.596799	0.0089312	3.1091
ENSMUSG00000114711	Gm47759	-0.597	0.00890228	2.42652
ENSMUSG00000030340	Scnn1a	-0.597832	0.00878342	2.18492
ENSMUSG00000038670	Mybpc2	-0.598864	0.00863762	5.56548
ENSMUSG00000040612	Ildr2	-0.599897	0.00849377	4.79849
ENSMUSG00000029269	Sult1b1	-0.600929	0.00835185	2.01354
ENSMUSG00000049892	Rasd1	-0.601962	0.00821186	2.58746
ENSMUSG00000026691	Fmo3	-0.601962	0.00821186	15.4656
ENSMUSG00000024677	Ms4a6b	-0.602994	0.00807376	2.06841
ENSMUSG00000115114	Gm48930	-0.604027	0.00793753	2.90666
ENSMUSG00000082117	Gm4994	-0.605059	0.00780317	5.37206
ENSMUSG00000111594	Gm3365	-0.606092	0.00767065	2.36318
ENSMUSG00000078868	Gm14412	-0.606092	0.00767065	4.12353
ENSMUSG00000067219	Nipal1	-0.606092	0.00767065	4.84929
ENSMUSG00000036578	Fxyd7	-0.608157	0.00741106	2.69288
ENSMUSG00000024521	Pmaip1	-0.60919	0.00728395	2.37028
ENSMUSG00000057465	Saa2	-0.610222	0.00715861	9.36866
ENSMUSG00000115721	Gm49239	-0.610282	0.00715143	3.37682
ENSMUSG00000005364	Il5ra	-0.611255	0.00703502	2.20423
ENSMUSG00000098505	Gm14496	-0.612287	0.00691316	2.32528
ENSMUSG00000044454	Olfr867	-0.612603	0.00687619	3.79676
ENSMUSG00000047155	Cyp4x1	-0.61332	0.00679301	2.72515
ENSMUSG00000075099	Or4c119	-0.613395	0.00678427	4.61904
ENSMUSG00000023067	Cdkn1a	-0.614352	0.00667456	8.36527
ENSMUSG00000095427	Rps2-ps6	-0.614952	0.0066065	2.44502
ENSMUSG00000029727	Cyp3a13	-0.615385	0.00655779	2.44994
ENSMUSG00000040583	Cyp2b13	-0.616417	0.00644267	10.2774
ENSMUSG00000026796	Niban2	-0.61745	0.0063292	2.42019
ENSMUSG00000003038	Hmgn2	-0.61745	0.0063292	3.4041
ENSMUSG00000113869	Gm48869	-0.61745	0.0063292	3.58032
ENSMUSG00000080972	Gm16061	-0.619515	0.00610712	5.16225
ENSMUSG00000086332	4930480G23Rik	-0.620547	0.00599847	2.38246
ENSMUSG00000090622	A930033H14Rik	-0.620547	0.00599847	3.47499
ENSMUSG00000025350	Rdh5	-0.62158	0.00589139	2.30627
ENSMUSG00000031906	Smpd3	-0.62158	0.00589139	3.74837
ENSMUSG00000019997	Ccn2	-0.622612	0.00578588	2.52623
ENSMUSG00000022797	Tfrc	-0.62571	0.00547849	2.03744
ENSMUSG00000022389	Tef	-0.62571	0.00547849	2.16718
ENSMUSG00000036764	Dnajc12	-0.626742	0.00537903	2.1318
ENSMUSG00000035394	Cfap53	-0.627775	0.00528105	4.59061
ENSMUSG00000040660	Cyp2b9	-0.628808	0.00518451	75.4742
ENSMUSG00000036687	Tmem184a	-0.62984	0.00508942	2.18498
ENSMUSG00000005514	Por	-0.62984	0.00508942	2.32361
ENSMUSG00000117975	Itprip	-0.62984	0.00508942	3.31919
ENSMUSG00000060794	Tssk5	-0.632269	0.00487132	9.94233
ENSMUSG00000031722	Hp	-0.632938	0.00481263	2.43106
ENSMUSG00000048546	Tob2	-0.637068	0.00446278	2.43277
ENSMUSG00000038473	Nos1ap	-0.637068	0.00446278	3.67786
ENSMUSG00000064246	Chil1	-0.6381	0.00437864	7.36483
ENSMUSG00000032599	Ip6k2	-0.639133	0.0042958	2.14444
ENSMUSG00000074502	Ubtfl1	-0.641198	0.00413395	2.16482
ENSMUSG00000025003	Cyp2c39	-0.641198	0.00413395	3.39246
ENSMUSG00000067224	Gm3695	-0.641419	0.00411696	6.63329
ENSMUSG00000000385	Tmprss2	-0.64223	0.00405492	2.50653
ENSMUSG00000031167	Rbm3;Rbm3-ps	-0.643263	0.00397713	2.40323
ENSMUSG00000111777	Gm47147	-0.644295	0.00390056	2.2095
ENSMUSG00000030165	Klrd1	-0.644295	0.00390056	2.99443
ENSMUSG00000117853	Vmn1r88	-0.645328	0.00382519	2.59913
ENSMUSG00000074115	Saa1	-0.645328	0.00382519	12.0004
ENSMUSG00000031762	Mt2	-0.647393	0.00367804	78.5861
ENSMUSG00000075570	Krt26	-0.65186	0.00337558	2.46411
ENSMUSG00000048779	P2ry6	-0.652556	0.00333033	2.05341
ENSMUSG00000016255	Tubb1	-0.660124	0.00286967	6.64505
ENSMUSG00000016024	Lbp	-0.660816	0.00283032	2.1742
ENSMUSG00000033717	Adra2a	-0.660816	0.00283032	18.0797
ENSMUSG00000030528	Blm	-0.661848	0.00277241	2.11107
ENSMUSG00000028238	Atp6v0d2	-0.661848	0.00277241	12.2733
ENSMUSG00000061742	Slc22a12	-0.663223	0.00269682	2.06691
ENSMUSG00000026527	Rgs7	-0.664946	0.0026045	3.35254
ENSMUSG00000021876	Rnase4	-0.668043	0.00244505	2.89934
ENSMUSG00000020893	Per1	-0.669076	0.00239373	8.53131
ENSMUSG00000020193	Zpbp	-0.669427	0.0023765	2.84332
ENSMUSG00000035498	Cdcp1	-0.670108	0.00234329	2.03957
ENSMUSG00000030170	Wnt5b	-0.670108	0.00234329	2.3363
ENSMUSG00000031431	Tsc22d3	-0.672174	0.00224504	2.33502
ENSMUSG00000028957	Per3	-0.672174	0.00224504	3.26919
ENSMUSG00000075551	Cyp3a41a	-0.674239	0.00215021	3.00824
ENSMUSG00000050896	Rtn4rl2	-0.675271	0.00210405	2.37604
ENSMUSG00000078742	Gm10985	-0.675271	0.00210405	4.04224
ENSMUSG00000043681	Fam25c	-0.679401	0.00192751	2.52658
ENSMUSG00000083821	Gm14631	-0.680808	0.00187026	5.18752
ENSMUSG00000040957	Cables1	-0.682499	0.0018033	2.75825
ENSMUSG00000030641	Ddias	-0.683531	0.00176339	2.75789
ENSMUSG00000038550	Ciart	-0.690759	0.00150402	5.51151
ENSMUSG00000031765	Mt1	-0.694889	0.00137059	22.7128
ENSMUSG00000046480	Scn4b	-0.706347	0.00105083	22.5384
ENSMUSG00000021091	Serpina3n	-0.708312	0.00100279	3.74812
ENSMUSG00000008845	Cd163	-0.71554	0.000841562	2.00783
ENSMUSG00000025172	Ankrd2	-0.718637	0.000779417	6.29713
ENSMUSG00000106889	Gm7463	-0.722767	0.000702558	2.20577
ENSMUSG00000071637	Cebpd	-0.72793	0.000615486	3.20187
ENSMUSG00000026475	Rgs16	-0.733092	0.000537633	4.09363
ENSMUSG00000021451	Sema4d	-0.734125	0.000523097	2.37199
ENSMUSG00000042485	Mustn1	-0.734125	0.000523097	3.09152
ENSMUSG00000094921	Vmn2r112	-0.73619	0.000495013	2.09704
ENSMUSG00000068101	Cenpm	-0.737223	0.000481452	8.70796
ENSMUSG00000052934	Fbxo31	-0.738255	0.000468204	2.35669
ENSMUSG00000020593	Lpin1	-0.739288	0.000455263	3.08044
ENSMUSG00000027947	Il6ra	-0.742385	0.000418226	3.12559
ENSMUSG00000084132	Gm15982	-0.74445	0.000394967	2.71723
ENSMUSG00000002797	Ggct	-0.75271	0.000312484	2.00453
ENSMUSG00000101400	Gm29596	-0.760601	0.000247737	2.2618
ENSMUSG00000042248	Cyp2c37	-0.760971	0.000245003	2.01629
ENSMUSG00000085521	4930526A20Rik	-0.764463	0.000220424	2.60836
ENSMUSG00000092008	Cyp2c69	-0.767166	0.000202857	4.69333
ENSMUSG00000031594	Fgl1	-0.767166	0.000202857	11.271
ENSMUSG00000044361	BC024139	-0.769231	0.000190247	2.14545
ENSMUSG00000020108	Ddit4	-0.769231	0.000190247	2.4593
ENSMUSG00000032092	Mpzl2	-0.783686	0.000119137	2.29909
ENSMUSG00000039552	Rsph4a	-0.792979	8.65419e-05	8.58192
ENSMUSG00000028359	Orm3	-0.812597	4.17003e-05	24.9013
ENSMUSG00000037924	Olfr16	-0.81319	4.07375e-05	13.5253
ENSMUSG00000078798	Sult2a1	-0.818792	3.25381e-05	6.91934
ENSMUSG00000050069	Grem2	-0.823955	2.62719e-05	2.56441
ENSMUSG00000075469	Gm17205	-0.825413	2.47006e-05	4.74941
ENSMUSG00000069668	Sult3a1	-0.829796	2.04521e-05	10.5168
ENSMUSG00000115814	Gm49181	-0.83015	2.01385e-05	2.2776
ENSMUSG00000070811	Sult2a2	-0.837581	1.44336e-05	2.31805
ENSMUSG00000033594	Spata2l	-0.860093	4.71408e-06	2.08936
ENSMUSG00000054417	Cyp3a44	-0.895199	5.24248e-07	4.13658
