# Supplementary material for: Combined transcriptomics and proteomics unveil the impact of vitamin C in modulating specific protein abundance in the mouse liver
Source: Biol Res. 2024 May 12;57:26. doi: 10.1186/s40659-024-00509-x (PMC11088995; doi:10.1186/s40659-024-00509-x)
Supplement: Supplementary file 11 — Additional file 11: Table S9 [file 40659_2024_509_MOESM11_ESM.xlsx]

## Sheet: Table S9
	Additional file 11: Table S9. List of transcripts that positively or negatively correlate with hepatic ascorbate levels in both males and females
	Common transcripts correlating positively with ascorbate levels in males and females liver		Common transcripts correlating inversily with ascorbate levels in males and females liver
	1700066M21Rik		A2ml1
	9030619P08Rik		Adra2a
	Acacb		Aldh1a3
	Acot11		Apcs
	Adh4		Atp6v0d2
	Akr1c14		Bcl2l11
	Avpr1a		C4b
	Ccn4		Ccr2
	Cdh18		Cdkn1a
	Cela1		Cebpd
	Celsr1		Cenpm
	Ces3a		Chil1
	Ces3b		Cxcr4
	Cftr		Cyp7a1
	Cryl1		Dio3
	Cyp2f2		Dpep2
	Cyp4f14		Fam25c
	Cyp7b1		Fgl1
	Cys1		Flvcr2
	Dhrs9		Fxyd7
	Dock8		Gm15502
	E2f8		Gm16061
	Eif4a-ps4		Gm33543
	Elovl3		Gm42642
	Elovl6		Gm4994
	Fabp1		Gm7694
	Fam83a		Gm9733
	Fam83g		Hmgn2
	Fyb2		Hp
	Galntl6		Hpx
	Gclc		Inhbb
	Gm18635		Lcn2
	Gm47885		Mat1a
	Gm4795		Mmp13
	Gm6614		Mmp25
	Gm8203		Mt1
	Gstm6		Mt2
	Gstp1		Niban2
	Gstp2		Nos1ap
	Hopx		Oacyl
	Id3		Olfr1211
	Inhba		Olfr1543-ps1
	Kcnk10		Olfr827
	Kcp		Orm2
	Keg1		Pdzrn3
	Lifr		Per1
	Lyz1		Per3
	Map9		Por
	Mapk15		Ppp3cc
	Meox1		Rbm3
	Mup1		Rbp1
	Mup10		Saa1
	Mup11		Saa2
	Mup12		Scn4b
	Mup14		Serpina3n
	Mup15		Slc41a3
	Mup16		Stat3
	Mup17		Tef
	Mup20		Tfrc
	Mup21		Tubb1
	Mup22		Tunar
	Mup3		Vcam1
	Mup7
	Mup8
	Mup9
	Mup-ps13
	Nek5
	Ntn3
	Nudt7
	Nup62cl
	Obox4-ps1
	Olfr1297
	Olfr575
	Pclo
	Pdilt
	Plcxd1
	Plk5
	Proca1
	Rpl26-ps6
	Samd10
	Sdr9c7
	Selenbp2
	Serpina12
	Serpinb1a
	Serpine2
	Skint4
	Slc12a5
	Slc13a2
	Slc22a30
	Slc4a11
	Slc6a9
	Slco1a1
	Smad9
	Smim22
	Spata3
	Spsb4
	Srd5a1
	Srgap3
	Sult5a1
	Tiam2
	Tle6
	Tmem171
	Trhde
	Ugt1a10
	Ugt2b1
	Ugt2b37
	Ugt2b5
	Zfp982
