# Supplementary material for: Combined transcriptomics and proteomics unveil the impact of vitamin C in modulating specific protein abundance in the mouse liver
Source: Biol Res. 2024 May 12;57:26. doi: 10.1186/s40659-024-00509-x (PMC11088995; doi:10.1186/s40659-024-00509-x)
Supplement: Supplementary file 12 — Additional file 12: Table S10 [file 40659_2024_509_MOESM12_ESM.xlsx]

## Sheet: Females
Additional file 12: Table S10. Gene ontology on transcripts positively or negatively correlating with hepatic ascorbate levels in the liver of females or males
FEMALES
Positive Correlation
Term	Genes	Fold Enrichment	Bonferroni
GO:0006805~Xenobiotic metabolic process	Gstp3, Gstp2, Gstp1, Cad, Fmo1, Abcb11, Cyp2c29, Cyp2c38, Cyp2c69, Gsta4, Cyp2c55, Cyp2a4, Cyp2b10, Gsta2, Cyp2a22, Sult2a8, Cyp2c40, Cyp1a1, Sult2a7, Cyp2f2, Cyp2c70, Sult2a3	5.90729	2.83105e-07
GO:0006629~Lipid metabolic process	Il1rn, Abcd2, Dgkb, Vldlr, Aacs, Cyp2c38, Ces2c, Lipc, Gm2a, Lipg, Sult2a8, Ugt2a2, Ptgds, Cers6, Elovl3, Acot11, Elovl6, Cyp7b1, Cyp39a1, Bdh2, Sult1d1, Aldh1a1, Angptl8, Cyp2c40, Ugt2b5, Dpep1, Slc27a3, B4galt4, Acss3, Gstp1, Abhd6, Adh7, Acnat2, Plcxd1, Pla2g6, Acnat1, Acacb, Acaca, Cyp17a1, Neu2, Cyb5r2, Adh4, Rida, Rdh11, Bco2, Ugt1a9, Jazf1, Gstm4, Gstm1, Srd5a1, Mid1ip1, Trpv1, Cyp2c29, Dh…	2.29806	9.54623e-06
GO:0035458~Cellular response to interferon-beta	Oas1h, Gbp6, Tgtp2, Ifi206, Gbp7, Stat1, Irgm1, Oas1a, Oas1b, Ifit1, Ifit3, Gm12185, Iigp1, Mavs, Gm4841, Gm5431, Gbp3	6.65146	9.71815e-06
GO:0008202~Steroid metabolic process	Ugt2b1, Srd5a1, Ugt2b37, Cyp3a44, Akr1c19, Sdr9c7, Vldlr, Cyp7b1, Cyp3a16, Cyp17a1, Cyp39a1, Cyb5r2, Akr1c20, Dhrs9, Cyp2b10, Akr1c14, Cyp3a41a, Cyp3a41b, Sult2a8, Cyp1a1, Ugt2b5, Sult2a7, Sult2a3	4.49952	2.21153e-05
GO:0045475~Locomotor rhythm	Mc3r, Mup9, Id2, Mup5, Mup16, Mup18, Mup11, Mup1, Mup2, Npas2, Mup3	11.5874	3.62441e-05
GO:0051055~Negative regulation of lipid biosynthetic process	Serpina12, Mup9, Mup5, Mup16, Mup18, Mup11, Mup1, Mup2, Mup3	14.4997	0.000161898
GO:0001523~Retinoid metabolic process	Adh4, Adh1, Rdh11, Aldh1a1, Abca4, Bco2, Adh7, Dhrs3, Akr1b8, Akr1b7	11.908	0.000166048
GO:0045834~Positive regulation of lipid metabolic process	Mup9, Mup5, Mup16, Mup18, Mup11, Mup1, Mup2, Mup3	18.2589	0.00016667
GO:0006749~Glutathione metabolic process	Clic6, Gstm4, Gstm3, Gstm1, Clic3, Gstp3, Gstp2, Gstp1, Gstt3, Gstt1, Gclc, Gsta4, Gsta2, Nat8f1, Gstm7, Gstm6	5.84285	0.000205085
GO:0031649~Heat generation	Mup9, Mup5, Mup16, Mup18, Mup11, Mup1, Mup2, Mup3	16.8544	0.000349697
GO:0010907~Positive regulation of glucose metabolic process	Mup9, Irs1, Mup5, Mup16, Mup18, Mup11, Mup1, Mup2, Mup3	12.9734	0.000471627
GO:0071396~Cellular response to lipid	Mup9, Mup5, Mup16, Mup18, Mup11, Mup1, Mup2, Mup3	14.6071	0.00122947
GO:0008210~Estrogen metabolic process	Ugt2b34, Ugt2b1, Ugt2b35, Cyp3a41a, Ugt2b37, Cyp3a41b, Cyp3a44, Cyp1a1, Ugt2b5, Cyp3a16	8.83496	0.0031466
GO:0045721~Negative regulation of gluconeogenesis	Serpina12, Mup9, Mup5, Mup16, Mup18, Mup11, Mup1, Mup2, Gck, Mup3	8.83496	0.0031466
GO:0052695~Cellular glucuronidation	Ugt2b34, Ugt2b1, Ugt2b35, Ugt2b37, Ugt1a5, Ugt2b5, Ugt2a2, Ugt1a9	12.1726	0.00551222
GO:0010888~Negative regulation of lipid storage	Mup9, Mup5, Mup16, Mup18, Mup11, Mup1, Mup2, Mup3	11.5319	0.00844082
GO:0009615~Response to virus	Oas1h, Crebzf, Rsad2, Oas1a, Hspb1, Isg15, Oas1b, Ifit1, Ifit3, Bst2, Stmn1, Cyp1a1, Ifit3b, Itgb8, Oasl1, Oasl2	4.4264	0.00856732
GO:0042593~Glucose homeostasis	Oas1h, Ero1b, Gckr, Sucnr1, Oas1a, Mup5, Mup16, Oas1b, Mup18, Pygl, Slc2a4, Mup11, Adra1b, Mup1, Mup2, Gck, Mup3, Mlxipl, Mup9, Ccn4, Mcu	3.44405	0.00918182
GO:0042573~Retinoic acid metabolic process	Adh1, Cyp2c55, Cyp3a41a, Aldh1a1, Cyp3a41b, Cyp3a44, Bco2, Adh7, Cyp3a16	9.12945	0.0106345
GO:0006112~Energy reserve metabolic process	Mup9, Mup5, Mup16, Mup18, Mup11, Mup1, Mup2, Mup3	10.9553	0.0125517
GO:0042178~Xenobiotic catabolic process	Gstm4, Gstm1, Cyp2b10, Cyp3a41a, Gsta2, Cyp3a41b, Cyp3a44, Gstm7, Cyp3a16	8.8034	0.0143871
GO:0019373~Epoxygenase P450 pathway	Cyp2c69, Cyp2c55, Cyp2a4, Cyp2b10, Cyp2a22, Cyp2c40, Cyp2f2, Cyp2c70, Cyp2c29, Cyp2c38	7.40226	0.0158551
GO:0006082~Organic acid metabolic process	Cyp2c69, Cyp2c55, Cyp2a4, Cyp2b10, Cyp2a22, Cyp2c40, Fmo1, Cyp2f2, Cyp2c70, Cyp2c29, Cyp2c38	5.79369	0.0447251
Negative Correlation
Term	Genes	Fold Enrichment	Bonferroni
GO:0006954~Inflammatory response	Cfh, Hmgb2, Ager, Cxcl2, Kng1, C4b, Cyp26b1, Ccl7, Clec7a, Ccl6, Ccl3, Ffar4, Ccl2, Ccr2, Ccr1, Vcam1, Stat3, Ppbp, Lilrb4a, Sele, Lta, Pparg, Ackr2, Chil3, Tlr6, S100a9, S100a8, Pf4	3.44699	0.000144716
GO:0006935~Chemotaxis	Ccr1, Hmgb2, Cxcr4, Lsp1, Cxcl2, Ccl7, Ccl6, Enpp2, Ccl3, Ccl2, Ackr2, Ear2, S100a9, S100a8, Ccr2, Pf4	5.9381	0.000220941
GO:0030593~Neutrophil chemotaxis	Itgam, Ccl7, Ccl6, Ccl3, Ccl2, Ppbp, Trem3, Cxcl2, Trem1, S100a9, S100a8, Pf4	7.38641	0.00165949
GO:0002376~Immune system process	Prr7, Cfh, Clec4n, Fgl1, Hmgb2, Hp, Mst1r, C8b, Trem1, Cd300lb, Ctla4, Cd177, Fgb, Arg2, Crtam, Arid5a, Ctps, Lilrb4b, Lat2, Marco, Pspc1, Sarm1, Lcn2, Atm, Tlr6, Padi4, Clec4e, S100a9, Ifi27l2b, S100a8, Ltf	2.82945	0.00177653
GO:0006953~Acute-phase response	Itih4, Orm1, Tfrc, Stat3, Saa1, Hp, Saa2, Serpina3n, Orm2	11.6478	0.00207818
GO:0070098~Chemokine-mediated signaling pathway	Ccr1, Ccl7, Ccl6, Ccl3, Ccl2, Ackr2, Ppbp, Cxcl2, Ccr2, Pf4	9.01318	0.00372583
GO:0060326~Cell chemotaxis	Ccr1, Vcam1, Ccl6, Hmgb2, Enpp2, Ccl3, Cxcr4, Ackr2, Ppbp, Cxcl14, Ccr2	5.84434	0.0478806

## Sheet: Males
Additional file 12: Table S10. Gene ontology on transcripts positively or negatively correlating with hepatic ascorbate levels in the liver of females or males
MALES
Positive Correlation
Term	Genes	Fold Enrichment	Bonferroni
GO:0045721~Negative regulation of gluconeogenesis	C1qtnf3, Serpina12, Mup9, Cry1, Mup16, Mup11, Mup1, Mup3	28.5422	1.07829e-05
GO:0051055~Negative regulation of lipid biosynthetic process	Serpina12, Mup9, Mup16, Mup11, Mup1, Mup3	39.0357	0.000366473
GO:0008202~Steroid metabolic process	Hsd3b5, Ugt2b1, Dhrs9, Insig2, Srd5a1, Akr1c14, Ugt2b38, Ugt2b37, Ugt2b5, Sdr9c7, Cyp7b1	8.69009	0.000655515
GO:0035634~Response to stilbenoid	Hsd3b5, Slco1a1, Cidea, Apoa4, Mup1, Mup3	30.1639	0.00150284
GO:0042593~Glucose homeostasis	Foxa1, C1qtnf3, Mup9, Cry1, Pdk4, Ccn4, Mup16, Mup11, Adcy8, Mup1, Mup3	7.2851	0.00327217
GO:0045834~Positive regulation of lipid metabolic process	Mup9, Mup16, Mup11, Mup1, Mup3	46.0838	0.00343332
GO:0031649~Heat generation	Mup9, Mup16, Mup11, Mup1, Mup3	42.5389	0.00492074
GO:0052697~Xenobiotic glucuronidation	Ugt1a10, Ugt2b1, Ugt2b38, Ugt2b37, Ugt2b5	42.5389	0.00492074
GO:0071396~Cellular response to lipid	Mup9, Mup16, Mup11, Mup1, Mup3	36.867	0.00924262
GO:0010888~Negative regulation of lipid storage	Mup9, Mup16, Mup11, Mup1, Mup3	29.1056	0.0253094
GO:0010907~Positive regulation of glucose metabolic process	Mup9, Mup16, Mup11, Mup1, Mup3	29.1056	0.0253094
GO:0097267~Omega-hydroxylase P450 pathway	Cyp4a12a, Cyp4a12b, Cyp2u1, Cyp4f14	63.2006	0.0279282
GO:0006112~Energy reserve metabolic process	Mup9, Mup16, Mup11, Mup1, Mup3	27.6503	0.0313185
Negative Correlation
Term	Genes	Fold Enrichment	Bonferroni
GO:0006953~Acute-phase response	Cd163, Tfrc, Stat3, Saa1, Hp, Saa2, Lbp, Serpina3n, Orm3, Orm2	27.605	9.84558e-08
GO:0006805~Xenobiotic metabolic process	Cyp2b9, Cyp2c37, Cyp2c69, Sult1b1, Cyp2b13, Gsto2, Fmo3, Cyp2c39, Sult2a2, Sult2a1	10.5549	0.000645449
