# Supplementary material for: Combined transcriptomics and proteomics unveil the impact of vitamin C in modulating specific protein abundance in the mouse liver
Source: Biol Res. 2024 May 12;57:26. doi: 10.1186/s40659-024-00509-x (PMC11088995; doi:10.1186/s40659-024-00509-x)
Supplement: Supplementary file 13 — Additional file 13: Table S11 [file 40659_2024_509_MOESM13_ESM.xlsx]

## Sheet: column header
Column header		Description
Accession		UniProt accession number of the leading razor protein
Gene.names		Official gene name
Protein.names		Protein name
Razor...unique.peptides		Number of unique and razor peptides
Sequence coverage [%]		% of total protein sequence covered by the identified peptides
FGL00_2788	MGL00_2783	LFQ intensities, normalized and imputed.
FGL00_2790	MGL00_2784
FGL00_2791	MGL00_2787
FGL01_2722	MGL01_2711
FGL01_2723	MGL01_2712
FGL01_2724	MGL01_2713
FGL05_2894	MGL05_2890
FGL05_2895	MGL05_2897
FGL05_2896	MGL05_2898
FGL40_2694	MGL40_2690
FGL40_2695	MGL40_2691
FGL40_2696	MGL40_2719
FGLR40_2716	MGLR40_2828
FGLR40_2717	MGLR40_2829
FGLR40_2718	MGLR40_2831
FWT00_2641	MWT00_2677
FWT00_2642	MWT00_2682
FWT00_2643	MWT00_2683

## Sheet: Female proteins
Additional file 13: Table S11. List of quantified proteins in the liver of all females
Accession	Gene.names	Protein.names	Razor...unique.peptides	Sequence coverage [%]	FGL00_2788	FGL00_2790	FGL00_2791	FGL01_2722	FGL01_2723	FGL01_2724	FGL05_2894	FGL05_2895	FGL05_2896	FGL40_2694	FGL40_2695	FGL40_2696	FGLR40_2716	FGLR40_2717	FGLR40_2718	FWT00_2641	FWT00_2642	FWT00_2643
P28033	Cebpb	CCAAT/enhancer-binding protein beta	2	7.8	1335300	1379700	1161000	1904100	1439400	766120	583616	766210	928141	669679	517830	728768	886460	656538	697764	771170	710137	711312
Q8BH43	Wasf2	Wiskott-Aldrich syndrome protein family member 2	2	5.2	8814600	12995000	11550000	8504100	9723300	6215400	583616	10527000	9846700	669679	4288900	728768	886460	5652200	5682000	771170	710137	5725400
P43276	Hist1h1b	Histone H1.5	4	17.9	49146000	45955000	49755000	51238000	54657000	58517000	16508000	35504000	38131000	18309000	16106000	26234000	41998000	47776000	36767000	34030000	31176000	33014000
P01029	C4b	Complement C4-B;Complement C4 beta chain;Complement C4 alpha chain;C4a anaphylatoxin;Complement C4 gamma chain	23	18.9	28445000	23719000	27514000	18126000	10345000	23591000	9705600	14520000	19427000	12999000	9146700	16127000	16983000	17393000	17193000	18057000	16648000	17483000
P20060	Hexb	Beta-hexosaminidase subunit beta	6	11.8	15369000	15879000	20482000	11918000	15460000	14378000	11542000	9382200	14280000	9237500	8668700	6189000	14122000	11845000	11315000	8735300	13478000	13682000
A2A6J4	Lsp1	Lymphocyte-specific protein 1	4	15.2	2769200	3968200	2624800	3527600	6983600	3503000	3562600	2284300	928141	669679	589044	1806400	886460	656538	697764	2365700	1830600	3091900
G3X8T9	Serpina3n	Serine protease inhibitor A3N	3	17	22356000	11941000	15102000	12150000	9037700	6513800	583616	6233000	8619400	669679	589044	7099700	886460	5595100	697764	6123300	710137	4674800
P35441	Thbs1	Thrombospondin-1	5	4.2	8787400	7375900	11377000	8083600	3366300	3369600	3460000	5290300	3956600	669679	589044	5426200	886460	4146700	4633700	771170	710137	711312
Q9ET26	Rnf114	E3 ubiquitin-protein ligase RNF114	3	14.8	2308200	3960000	3879300	2122500	5281400	3357800	3124000	766210	2984200	669679	2041300	728768	1714000	1694100	697764	4066400	3645000	2772700
A0A075B5P5	Ighg3	Immunoglobulin gamma-3 chain C region	5	26.7	14037000	11675000	22373000	15009000	637042	16839000	5089300	11543000	13089000	669679	589044	9369600	886460	7049500	12971000	8000600	21151000	13544000
Q3U3V1	F10	Coagulation factor X;Factor X light chain;Factor X heavy chain;Activated factor Xa heavy chain	2	5.5	2147800	3588100	3578900	2166100	2494400	2413900	1819100	1452600	2716900	1392800	885790	1729500	2000700	1536700	697764	771170	1427200	1972200
P42227-2	Stat3	Signal transducer and activator of transcription 3;Signal transducer and activator of transcription	14	25.2	25199000	15341000	26097000	16483000	10505000	14966000	7656400	11452000	12530000	8737100	7101000	12006000	11064000	12540000	13271000	12993000	13187000	10987000
E9Q2M5	Gigyf2	PERQ amino acid-rich with GYF domain-containing protein 2	2	3.9	2321100	3018700	3581500	2472600	2796700	766120	1422900	766210	3012600	669679	589044	2192800	2306000	2164300	697764	2677700	2567200	711312
P08905	Lyz2	Lysozyme C-2	3	31.8	11051000	27672000	22117000	14301000	13984000	7659500	7478100	766210	7623600	669679	5137300	728768	886460	7157700	4760800	771170	710137	711312
O35744	Chil3	Chitinase-like protein 3	6	21.9	25799000	37445000	59231000	43092000	6361500	6099200	7048100	3998900	3391300	2447300	4000900	2361400	8426200	3197600	2910400	30713000	4809000	1633200
P14901	Hmox1	Heme oxygenase 1	4	26	7618100	7067300	11541000	4656400	8645100	6244900	4709500	5375000	5442000	4642500	3677400	3088400	886460	656538	697764	3224000	710137	711312
D3YWJ5	Tnfaip8	Tumor necrosis factor alpha-induced protein 8	2	19.7	4296500	6460200	4874700	6874900	6633100	6858700	4466700	5070300	4081700	669679	589044	3911700	5118900	3970900	697764	3580000	3984200	711312
Q61112	Sdf4	45 kDa calcium-binding protein	3	6.1	9821100	18047000	9016200	12133000	5582700	3569800	3013400	2997000	2458300	1685800	2437800	2244600	2437500	2104100	2508400	2830400	2707400	2690600
Q9D7V9	Naaa	N-acylethanolamine-hydrolyzing acid amidase;N-acylethanolamine-hydrolyzing acid amidase subunit alpha;N-acylethanolamine-hydrolyzing acid amidase subunit beta	3	12.7	4929800	8820100	4847000	6350900	12517000	2920600	4035900	766210	928141	669679	4297000	728768	886460	656538	697764	2152600	710137	2842100
P12246	Apcs	Serum amyloid P-component	3	18.8	19282000	48856000	21194000	70411000	4752300	3497100	583616	766210	928141	669679	589044	728768	886460	656538	3446900	771170	710137	711312
Q9CPW9	Metap1d	Methionine aminopeptidase 1D, mitochondrial	2	9.9	3341300	8163800	3903700	4930300	7631200	766120	2993000	766210	928141	669679	589044	728768	4838200	656538	697764	771170	2735900	711312
Q9JMD0-4	Znf207	BUB3-interacting and GLEBS motif-containing protein ZNF207	4	10	12305000	21145000	11558000	20601000	29265000	14296000	19037000	10519000	11504000	8982900	8858300	728768	10488000	8161600	11733000	4165100	13707000	10198000
E9QPX1	Col18a1	Collagen alpha-1(XVIII) chain;Endostatin	12	4.8	21628000	26366000	23243000	17512000	22601000	12407000	10458000	4102900	6008400	3982300	5650900	19831000	8545400	11376000	7475800	19524000	11140000	10085000
Q8BTI8	Srrm2	Serine/arginine repetitive matrix protein 2	5	2.2	9549600	16908000	7433100	16042000	13719000	5964200	12779000	8584500	928141	669679	8173200	728768	886460	5955400	697764	8444700	14974000	711312
A0A3Q4L347	Cdo1	Cysteine dioxygenase type 1	7	37.9	33463000	71178000	37528000	42061000	57137000	21924000	20754000	15023000	15893000	10511000	16660000	13055000	14778000	13056000	18977000	22143000	24006000	14315000
A0A0G2JG95	Pgam5	Serine/threonine-protein phosphatase PGAM5, mitochondrial	3	16.2	2458400	7133000	4033600	4352200	8647800	3549200	583616	766210	2581500	669679	589044	728768	886460	1950300	697764	771170	710137	711312
A0A0A6YY53	Ighg2c	Immunoglobulin gamma-2A chain C region secreted form	7	39.1	28778000	26655000	6989500	37349000	46740000	36918000	8641000	11678000	24247000	669679	589044	5959300	2579400	656538	697764	19357000	710137	20382000
Q8CF02	Fam25c	Protein FAM25C	2	43.8	10322000	32344000	16723000	11159000	15946000	3471500	583616	766210	3104400	2176000	4556700	728768	886460	3266200	697764	771170	710137	3639100
P05366	Saa1	Serum amyloid A-1 protein	3	26.2	16682000	79219000	94657000	2712300	7050600	766120	583616	766210	928141	669679	2356600	728768	886460	656538	697764	3706300	710137	711312
Q8BG07-2	Pld4	Phospholipase D4	7	20.2	9928200	23810000	12265000	13572000	17433000	12535000	6231600	4671700	15797000	6979800	3534100	5527500	8171500	8109900	12142000	6239000	11020000	5220800
A0A0A6YW77	Lcn2	Neutrophil gelatinase-associated lipocalin	2	8.1	17022000	52243000	16549000	22703000	637042	766120	583616	766210	928141	669679	589044	728768	886460	656538	697764	771170	710137	711312
A0A075B5P3	Ighg2b	Immunoglobulin gamma-2B chain C region	11	47.3	50229000	62657000	49292000	88621000	74074000	76888000	54206000	36707000	147940000	22646000	5650800	49984000	32870000	26065000	20992000	66426000	27374000	46643000
P41317	Mbl2	Mannose-binding protein C	10	42.6	100270000	249580000	83104000	145760000	220910000	85916000	32024000	39526000	38897000	22773000	33462000	37229000	26629000	20044000	19774000	48331000	48168000	31146000
P01837	Igkc	Immunoglobulin kappa chain C region	5	63.6	13689000	36785000	24037000	49835000	53528000	28745000	29976000	13109000	28098000	10247000	9523700	12244000	19138000	12049000	11889000	20433000	17300000	17527000
A0A0B4J1E2	Snw1	SNW domain-containing protein 1	6	16	3790900	9889100	6230900	7988900	8820500	5640800	5803700	4455200	5312300	4535000	4028000	728768	886460	4528800	5311200	5991500	4968600	5382100
A0A140T8P9	Igkv14-126	Immunoglobulin kappa chain V-V region L6;Immunoglobulin kappa chain V-V region T1	2	19.7	12632000	5372000	3596500	6591100	44347000	6827400	3591100	3170600	4434600	669679	4192000	728768	2336100	656538	697764	5587600	710137	3836000
D3YY50	Cutc	Copper homeostasis protein cutC homolog	6	35.4	13011000	30502000	15148000	34647000	28938000	14136000	13964000	7285900	11533000	7573000	11956000	7103100	15609000	12838000	12454000	13014000	13865000	13025000
Q8VC97	Upb1	Beta-ureidopropionase	16	54.2	124910000	276510000	128010000	290700000	223240000	155610000	96492000	73892000	119710000	68128000	79734000	102220000	92975000	81893000	98906000	116160000	110210000	99477000
Q91XL1	Lrg1	Leucine-rich HEV glycoprotein (Leucine-rich alpha-2-glycoprotein) (Leucine-rich alpha-2-glycoprotein 1)	5	17.8	36405000	222100000	65562000	140880000	94601000	11061000	10009000	7002500	928141	669679	11442000	687990	5669400	7540700	11675000	771170	12109000	6607900
A0A0G2JGD2	S100a4	Protein S100-A4	3	32.1	4911600	17113000	8007900	13409000	26852000	7036900	4750400	3445200	4046000	669679	3763900	7119000	4867700	656538	4112600	5390900	4978200	7752500
P06797	Ctsl	Cathepsin L1;Cathepsin L1 heavy chain;Cathepsin L1 light chain	10	50.6	28348000	101140000	36565000	86173000	71109000	16262000	25257000	26924000	16279000	9707200	37577000	10967000	19348000	20767000	21342000	25584000	30347000	15154000
P31725	S100a9	Protein S100-A9	3	30.1	126650000	641680000	167340000	349820000	268140000	38139000	127820000	47522000	53762000	39997000	93806000	47141000	52859000	45547000	39313000	38069000	61544000	36551000
Q61646	Hp	Haptoglobin;Haptoglobin alpha chain;Haptoglobin beta chain	16	40.3	72510000	268860000	59695000	120680000	161610000	37439000	50940000	42359000	36239000	21429000	50514000	31672000	44247000	37900000	38734000	30690000	37401000	28437000
Q3U9N4	Grn	Granulins;Acrogranin;Granulin-1;Granulin-2;Granulin-3;Granulin-4;Granulin-5;Granulin-6;Granulin-7	9	20.4	12946000	45265000	18293000	33013000	22671000	18010000	13010000	17195000	13218000	4589000	15780000	12605000	16701000	16462000	19471000	12323000	18204000	16931000
Q00915	Rbp1	Retinol-binding protein 1	13	73.3	67945000	191390000	54298000	102080000	185180000	44387000	39077000	39543000	24405000	20980000	55496000	49108000	16095000	23702000	13146000	31736000	35116000	7666400
P27005	S100a8	Protein S100-A8	3	50.6	44318000	232880000	69584000	155850000	97588000	23031000	57630000	25895000	19753000	18777000	45816000	32077000	29718000	23632000	22769000	17555000	29810000	27660000
O08692	Ngp	Neutrophilic granule protein	4	32.3	18927000	115260000	24088000	51446000	37769000	7185000	16533000	9557700	8457100	4889500	12083000	9879200	7466100	6940500	9702400	3835600	5246000	6730600
Q9QXC1	Fetub	Fetuin-B	5	20.1	15320000	47861000	16626000	13470000	28333000	14086000	10367000	14171000	8202500	7613500	18299000	12783000	11228000	6650300	697764	13164000	16241000	4319400
Q91X72	Hpx	Hemopexin	22	48.7	70745000	354800000	117480000	254740000	316280000	65462000	105400000	90481000	79643000	39845000	114280000	78876000	65401000	65907000	67224000	83024000	114980000	72220000
P00688	Amy2	Pancreatic alpha-amylase	17	45.7	180250000	12209000	9436800	153440000	4149000	766120	898580	11112000	6201400	63599000	699410	661480	1678200	656538	7954600	771170	710137	711312
Q9CR68	Uqcrfs1	Cytochrome b-c1 complex subunit Rieske, mitochondrial;Cytochrome b-c1 complex subunit 11	16	63.9	38754000	89074000	57008000	73156000	80728000	80856000	205570000	170340000	236810000	167030000	212990000	209630000	220880000	207030000	207100000	218240000	249700000	186390000
Q80W22	Thnsl2	Threonine synthase-like 2	15	39.8	16729000	25334000	18319000	16030000	25613000	17023000	31321000	47817000	46003000	39632000	44948000	49133000	37793000	35775000	38128000	47237000	50432000	45128000
Q8R1I1	Uqcr10	Cytochrome b-c1 complex subunit 9	3	64.1	63090000	93929000	69555000	84576000	109880000	118910000	242000000	302490000	380350000	249540000	276350000	330630000	303610000	251310000	287980000	356390000	358190000	251950000
G3X8X1	Ttc39c	Tetratricopeptide repeat protein 39C	11	9.2	2051200	566284	678700	543870	637042	6083700	1539800	2177000	9071700	4631600	4164500	6335400	3329800	4786200	2333700	3854500	4292500	2697800
Q3TLS3	Gdpgp1	GDP-D-glucose phosphorylase 1	2	7.3	580861	566284	622700	543870	5428300	766120	2591200	3584300	8022600	3840400	4752600	5573700	5866400	6575800	697764	6929100	4160800	711312
P30416	Fkbp4	Peptidyl-prolyl cis-trans isomerase FKBP4;Peptidyl-prolyl cis-trans isomerase FKBP4, N-terminally processed;Peptidyl-prolyl cis-trans isomerase	18	37.8	6952800	12736000	12667000	9324400	16195000	20641000	21773000	31443000	41786000	27186000	22463000	34333000	25625000	28115000	25191000	36326000	40140000	23130000
Q8BGL3	Sult2a8	Sulfotransferase	20	63.1	12617000	8816700	11990000	2327400	8630500	26389000	39618000	60597000	77847000	57070000	50316000	75875000	62462000	62132000	56790000	99449000	82793000	71759000
Q8R574	Prpsap2	Phosphoribosyl pyrophosphate synthase-associated protein 2	5	25.2	5732300	6412700	3270700	5965400	6296300	5957800	8003600	9845200	12872000	9800100	13740000	10054000	9033100	8610800	10258000	13302000	13690000	7066900
Q9QXZ6	Slco1a1	Solute carrier organic anion transporter family member 1A1	14	17.8	2933400	2929000	2063600	1851700	5273000	3102500	10093000	3552100	5849800	4517200	6417000	6455000	8874200	11853000	19121000	11310000	12880000	7824100
Q9D0M3	Cyc1	Cytochrome c1, heme protein, mitochondrial	11	36.9	28426000	52546000	50802000	41673000	51719000	81324000	145450000	175570000	225530000	146250000	128220000	201780000	222580000	189400000	199340000	225540000	221080000	160720000
P33267	Cyp2f2	Cytochrome P450 2F2	32	58.9	5420600	3181700	11329000	759390	637042	26658000	65625000	114690000	177860000	128820000	89198000	158670000	132340000	128180000	120960000	179080000	139620000	162360000
P10648	Gsta2	Glutathione S-transferase A2	2	45	2084700	4612700	2719600	5007000	10287000	8903900	7632800	9013400	5294700	9305200	7379000	12382000	8386500	5075100	7324200	13415000	9444100	15924000
Q62264	Thrsp	Thyroid hormone-inducible hepatic protein	6	47.3	1388300	9300400	5403900	2971600	1256100	6556200	14810000	16334000	26452000	12567000	17087000	16232000	26157000	17100000	23044000	19680000	23338000	29681000
P16015	Ca3	Carbonic anhydrase 3	21	87.3	643500000	598390000	525850000	699410000	1383600000	2236700000	1845500000	2557000000	2525700000	1886800000	1405500000	2201000000	2342400000	2061800000	1897700000	2533500000	2704400000	2401300000
Q63880	Ces3a	Carboxylesterase 3A	18	42.9	140940000	168310000	170930000	71535000	78419000	150160000	492750000	429470000	707710000	358740000	441230000	554190000	552230000	573920000	563420000	826980000	615540000	533300000
E9Q7P0	Dnah17	Dynein heavy chain 17, axonemal	2	0.6	580861	566284	622700	543870	637042	766120	583616	3836800	3032900	2274500	3519500	3972500	886460	3001700	3499600	2903200	3884500	2940800
A0A1Y7VNF4	Ero1lb	ERO1-like protein beta	2	4.7	2304000	1887700	2612100	1730900	1649200	3271300	3001600	4970300	10898000	5005600	3968500	6072400	5613900	6465700	5945100	6714700	5539700	5003000
Q9EP75	Cyp4f14	Leukotriene-B4 omega-hydroxylase 3	13	29.2	22728000	18557000	22964000	15449000	11932000	36235000	38176000	59035000	100670000	69989000	47507000	76647000	67750000	69415000	75243000	77883000	77352000	78452000
Q9CPX4	Ftl1	Ferritin;Ferritin light chain 1;Ferritin light chain 2	12	75.4	32634000	63868000	40113000	101290000	151530000	61754000	429360000	304590000	265830000	251400000	467610000	450490000	446510000	401690000	416720000	294000000	617880000	253430000
Q3UKJ7-2	Smu1	WD40 repeat-containing protein SMU1;WD40 repeat-containing protein SMU1, N-terminally processed	3	11.4	580861	566284	622700	543870	637042	8687900	4995400	3649800	8051100	6728300	3708600	6921800	6927600	7144800	5840300	771170	710137	5878400
A0A0R4J0U5	Abcd2	ATP-binding cassette sub-family D member 2	9	17.7	5427100	2546400	4310700	5272900	3851800	14695000	6433200	11248000	31641000	14722000	8364100	13641000	26387000	29572000	14909000	14532000	10579000	7348400
Q9Z0K8	Vnn1	Pantetheinase	6	18.8	5176700	2045100	2314200	543870	637042	5973800	3750000	26745000	12663000	9381400	6429100	11882000	10070000	13718000	9001100	13969000	8489900	9529500
Q9D939	Sult1c2	Sulfotransferase 1C2	4	18.6	4107400	3629000	622700	4349300	3832700	6770000	6926500	11826000	8639900	10026000	5884700	7163100	11292000	19546000	20379000	11435000	8359400	10245000
P09528	Fth1	Ferritin heavy chain;Ferritin heavy chain, N-terminally processed	10	62.6	7562700	14514000	11578000	26927000	29829000	19492000	110700000	68940000	82142000	58983000	114530000	109950000	127560000	112620000	115760000	85928000	144820000	68365000
Q9CZ13	Uqcrc1	Cytochrome b-c1 complex subunit 1, mitochondrial	17	52.5	52548000	51095000	59920000	48188000	44853000	99401000	140660000	206020000	289980000	174690000	136990000	237000000	278850000	228240000	243910000	258990000	241490000	196430000
Q99L20	Gstt3	Glutathione S-transferase theta-3 (EC 2.5.1.18)	6	56.8	49696000	51575000	43830000	49210000	36974000	76003000	71706000	133390000	176820000	145790000	98673000	169010000	136460000	116780000	129060000	174740000	163460000	142460000
Q8CFJ7	Slc25a45	Solute carrier family 25 member 45	5	14.2	5901300	566284	7900800	543870	637042	13522000	8701500	13085000	22125000	12685000	9839900	16452000	14430000	13255000	12961000	11470000	13975000	15548000
E9PZL5	Oxnad1	Oxidoreductase NAD-binding domain-containing protein 1	3	16.3	580861	566284	4113900	543870	637042	8220300	4308300	7823500	10709000	4452700	6221000	8519800	6488800	6891700	9164900	8688900	8095100	7248100
Q62452	Ugt1a9	UDP-glucuronosyltransferase 1-9	8	37.9	8479100	13125000	17868000	2583500	12903000	27702000	58787000	87073000	101500000	68759000	40782000	83945000	100720000	76395000	81290000	117340000	90205000	88555000
Q91WG0	Ces2c	Acylcarnitine hydrolase	14	44.7	22732000	30585000	21715000	15706000	23429000	22407000	40687000	74676000	45334000	41474000	68012000	68051000	36255000	34013000	34033000	62540000	76607000	52291000
Q8VCU1	Ces3b	Carboxylesterase 3B	6	35.7	25032000	35122000	45056000	12321000	14839000	35544000	111140000	135160000	257500000	112820000	104360000	181600000	147850000	166980000	154140000	221140000	168950000	108810000
Q9DBW0	Cyp4v2	Cytochrome P450 4V2	13	21.9	5549300	4463600	9356300	4796100	2588300	12500000	10990000	15993000	21191000	18183000	10314000	17905000	16955000	15969000	17491000	22207000	17463000	20523000
E9Q509	Pklr	Pyruvate kinase;Pyruvate kinase PKLR	30	66.1	60217000	64420000	59131000	35110000	51769000	141950000	167110000	283770000	256700000	271360000	152150000	280130000	285410000	245960000	312360000	255620000	312280000	267210000
F6SLP4	Ergic1	Endoplasmic reticulum-Golgi intermediate compartment protein 1	5	29.8	7901400	1740800	4906500	543870	637042	7034000	7202000	14887000	12625000	10001000	9576000	13717000	8311600	10144000	9625300	16139000	14289000	8880100
Q8JZZ0	Ugt3a2	UDP-glucuronosyltransferase 3A2	15	33.7	54421000	38697000	50431000	26368000	26490000	77307000	50830000	117520000	134110000	101310000	71300000	115940000	98184000	102160000	94854000	119660000	102730000	98427000
Q9DB77	Uqcrc2	Cytochrome b-c1 complex subunit 2, mitochondrial	18	52.3	56283000	52178000	56588000	41547000	51466000	100080000	155240000	215770000	287990000	186980000	146140000	265430000	259110000	219930000	235310000	258600000	244060000	203030000
Q8R084	Ugt2b1	UDP-glucuronosyltransferase (EC 2.4.1.17)	20	47.3	195730000	142230000	189610000	120590000	125190000	314650000	281400000	443410000	652580000	391010000	296000000	496930000	454780000	420420000	478350000	675070000	592910000	529990000
Q8C5W3	Tbcel	Tubulin-specific chaperone cofactor E-like protein	6	23.6	4925100	2825000	6059500	3269600	3807100	10795000	10030000	15646000	19727000	18708000	10757000	21911000	11817000	10137000	15382000	21699000	26194000	14498000
O88533	Ddc	Aromatic-L-amino-acid decarboxylase	11	36.2	9485200	7537500	12283000	7676900	6812800	19017000	15243000	25477000	31750000	22992000	14106000	22678000	22762000	20530000	20566000	29878000	27663000	25143000
Q9CQB4	Uqcrb	Cytochrome b-c1 complex subunit 7	10	58.6	56615000	126990000	61493000	107890000	165150000	73874000	240370000	229060000	185080000	155220000	302110000	224330000	218270000	170980000	194380000	238710000	289380000	177270000
E9Q4Z2	Acacb	Acetyl-CoA carboxylase 2;Biotin carboxylase	18	14.1	3294900	566284	4703400	543870	1367400	10765000	9010000	16261000	18852000	15843000	7114000	15957000	18290000	15756000	19000000	13288000	13836000	19794000
E9Q3B9	Mgll	Monoglyceride lipase	13	45.8	9344800	8841100	9194600	10379000	11372000	27659000	19223000	37917000	51837000	24816000	19668000	34624000	35750000	39781000	40487000	32684000	33506000	31843000
D3YZN4	Spg7	Paraplegin	4	8.1	580861	566284	1593400	543870	637042	2557800	1967200	1620300	928141	1748400	2334000	2034100	2899100	656538	697764	771170	710137	3242500
Q9CQ69	Uqcrq	Cytochrome b-c1 complex subunit 8	5	45.1	15591000	23037000	27476000	21619000	25649000	52966000	75095000	105150000	137370000	92407000	73921000	147670000	123650000	111340000	123060000	147000000	134650000	93941000
Q3UP75	Ugt3a1	UDP-glucuronosyltransferase 3A1	6	23.7	7308900	4570700	7342500	2792400	3627600	2674900	8679200	22377000	15447000	19280000	11895000	23113000	13787000	13859000	14126000	22485000	20657000	16255000
Q8VI94	Oasl1	2-5-oligoadenylate synthase-like protein 1	2	6.1	580861	566284	1010000	543870	637042	2012500	1121200	2162700	2620200	1601300	1002600	1721600	2280100	2081500	2474800	2302700	3347000	3566100
O35660	Gstm6	Glutathione S-transferase Mu 6	13	65.6	21351000	16556000	18361000	14641000	22609000	36953000	24685000	32144000	47211000	45118000	27929000	45928000	34634000	32660000	34948000	63969000	48837000	50545000
Q99P30-3	Nudt7	Peroxisomal coenzyme A diphosphatase NUDT7	9	44	41103000	31025000	33961000	16021000	25605000	73324000	97175000	112910000	169410000	105620000	72078000	138010000	148030000	126910000	121200000	182720000	139220000	121500000
Q9WUD0	Cyp2b10	Cytochrome P450 2B10	16	33.6	15979000	7464300	4496300	6841300	11178000	45039000	35929000	26987000	94887000	63620000	33998000	83584000	75118000	60520000	75398000	74473000	58576000	73668000
A0A0N4SVQ1	Ndufa4	Cytochrome c oxidase subunit NDUFA4	6	79.6	285040000	227630000	351130000	282620000	216690000	495610000	487430000	629600000	737970000	583450000	480270000	825770000	664670000	638970000	622620000	627860000	545170000	538880000
Q8BSE0	Rmdn2	Regulator of microtubule dynamics protein 2	12	39.8	12080000	10918000	10560000	6320100	5980900	15600000	11988000	30068000	40939000	34330000	19182000	33702000	38077000	32536000	36471000	38343000	41511000	37920000
Q3UZZ6	Sult1d1	Sulfotransferase 1 family member D1	17	58	71519000	52723000	56117000	46553000	43958000	83229000	61917000	103810000	177150000	119960000	95297000	162330000	116320000	108070000	122010000	127110000	135870000	117030000
A0A0R4IZY2	Cyp2d26	Cytochrome P450 2D26	29	61.4	105160000	78558000	95510000	88397000	68504000	149660000	141620000	256970000	371660000	283590000	179910000	358110000	289420000	288760000	294390000	382140000	333320000	302360000
Q9D964	Gatm	Glycine amidinotransferase, mitochondrial	2	6.4	13065000	13760000	622700	543870	20911000	24475000	18628000	23435000	30280000	22413000	17308000	27133000	30276000	22326000	19478000	20284000	21805000	27316000
Q8VC26	Tlcd2	TLC domain-containing protein 2	2	8.7	4771800	792190	5057800	543870	1474100	5536700	3047100	7406900	9073200	8253400	5856000	9210100	5934100	5745400	4661000	9674600	5994600	7742900
G3UYJ7	Gm20441	Predicted gene 20441	7	48.4	73213000	60027000	62946000	61753000	54191000	110660000	106980000	191320000	240640000	189640000	120300000	241490000	166400000	143700000	173820000	239090000	226310000	206160000
P24456	Cyp2d10	Cytochrome P450 2D10	19	49.2	119450000	91261000	118880000	81830000	73995000	204690000	211410000	265170000	428300000	259300000	185700000	348200000	339630000	340140000	368780000	410650000	369910000	288930000
Q8VCH6	Dhcr24	Delta(24)-sterol reductase	7	14.1	24564000	15067000	17490000	543870	637042	31159000	17819000	39947000	46941000	39435000	26832000	48807000	43848000	38250000	42366000	47588000	40176000	37851000
P24549	Aldh1a1	Retinal dehydrogenase 1	35	63.9	442790000	489400000	416870000	373940000	444080000	768220000	776160000	1113800000	1123500000	1117000000	733940000	1378200000	889430000	764520000	809690000	1415900000	1252400000	1370600000
P19096	Fasn	Fatty acid synthase;[Acyl-carrier-protein] S-acetyltransferase;[Acyl-carrier-protein] S-malonyltransferase;3-oxoacyl-[acyl-carrier-protein] synthase;3-oxoacyl-[acyl-carrier-protein] reductase;3-hydroxyacyl-[acyl-carrier-protein] dehydratase;Enoyl-[acyl-carrier-protein] reductase;Oleoyl-[acyl-carrier-protein] hydrolase	124	67.2	67330000	50382000	61270000	20378000	41044000	154330000	146040000	280360000	305100000	282820000	132910000	312260000	297060000	255530000	284170000	226600000	295000000	295250000
Q64481	Cyp3a16	Cytochrome P450 3A16	7	36.1	580861	566284	622700	543870	4455600	766120	583616	110360000	82336000	72966000	28091000	94452000	886460	11027000	4128400	10904000	62165000	18999000
Q9EQ06	Hsd17b11	Estradiol 17-beta-dehydrogenase 11	7	42.6	22965000	15813000	24382000	26032000	24397000	52895000	33500000	56103000	75388000	49789000	28401000	50626000	64917000	61597000	53367000	72104000	51131000	55085000
Q9D154	Serpinb1a	Leukocyte elastase inhibitor A	3	8.2	580861	566284	622700	543870	637042	766120	583616	6113500	928141	16747000	6052800	20124000	7325900	6087800	697764	10723000	10398000	9424100
P06801	Me1	NADP-dependent malic enzyme;Malic enzyme	32	73.8	74642000	56039000	74260000	41669000	50040000	224200000	176710000	356770000	341460000	322330000	143340000	338190000	386180000	304480000	419090000	268360000	334460000	309630000
Q9Z0R9	Fads2	Fatty acid desaturase 2	8	20.9	15152000	5624900	16045000	6295100	5561000	21479000	15596000	42980000	52007000	24836000	20780000	39524000	26253000	31094000	25895000	38683000	34260000	29540000
Q8R2Y0-2	Abhd6	Monoacylglycerol lipase ABHD6	4	12.8	580861	566284	622700	543870	637042	11375000	4875200	15204000	12224000	5094600	3373500	9055600	13202000	8782700	9247900	3133200	710137	7711600
Q3V117	Acly	ATP-citrate synthase	49	52.8	29556000	23120000	29325000	14752000	25135000	87088000	70757000	132590000	110440000	122320000	51368000	118430000	129130000	109140000	117620000	103670000	141730000	150270000
P50285	Fmo1	Dimethylaniline monooxygenase [N-oxide-forming] 1	27	54.1	73845000	59092000	70844000	44560000	39431000	109520000	93116000	161870000	221980000	143330000	97409000	183080000	167310000	162570000	171060000	195400000	184680000	161330000
Q5SWU9	Acaca	Acetyl-CoA carboxylase 1;Biotin carboxylase	49	23.3	15870000	11105000	14918000	1500400	9480000	34648000	20607000	40508000	53035000	41640000	21572000	47157000	45968000	40416000	46105000	37439000	41706000	41945000
Q9EQW4	Cyp3a44	Cytochrome P450 3A (EC 1.14.14.-)	6	35.1	1398100	566284	622700	543870	637042	825470	583616	36347000	60158000	22496000	7564400	12240000	1127100	7716000	1285400	11356000	28468000	4415300
A0A0A6YXR0	Cept1	Choline/ethanolaminephosphotransferase 1	2	12.6	580861	566284	3996700	5186700	637042	5934300	6744800	4609800	6864900	6369300	3518700	4691700	7737900	8699600	8217100	6464000	6079000	7758800
Q76M72-2	Slc22a27	Solute carrier family 22 member 27 (Organic anion transporter 9)	2	9.3	15600000	10288000	10539000	8007500	7620700	23249000	19044000	30839000	38779000	28854000	17604000	37138000	28261000	24722000	28962000	31037000	31707000	32777000
P27786	Cyp17a1	Steroid 17-alpha-hydroxylase/17,20 lyase	11	31	2920300	1045200	14648000	2910500	26407000	7132400	9675700	70922000	52329000	109330000	28990000	110420000	31063000	32550000	21423000	35060000	45822000	37461000
Q8VC30	Dak	Bifunctional ATP-dependent dihydroxyacetone kinase/FAD-AMP lyase (cyclizing);ATP-dependent dihydroxyacetone kinase;FAD-AMP lyase (cyclizing)	27	69.4	168360000	151840000	183640000	111840000	141180000	399800000	288680000	475390000	588890000	416920000	246290000	517370000	462090000	418340000	497660000	480490000	530740000	436940000
A2AQR0	Gpd2	Glycerol-3-phosphate dehydrogenase;Glycerol-3-phosphate dehydrogenase, mitochondrial	27	41.1	27663000	22478000	24527000	18286000	14855000	52014000	40997000	53643000	73348000	50086000	34529000	65466000	66324000	61485000	65391000	55268000	55673000	49339000
Q7TT50	Cdc42bpb	Serine/threonine-protein kinase MRCK beta	6	6.5	2754000	1166900	4816800	3199700	1662000	8429800	4083100	7055000	7548400	7064800	4127600	9018200	9175700	7179300	7990500	8132700	8598700	8019900
P52843	Sult2a1	Bile salt sulfotransferase 1	12	50.9	30290000	9363100	6704600	13419000	36066000	149360000	22176000	254660000	252240000	112370000	64622000	202900000	53184000	109780000	26351000	68608000	33092000	46188000
Q9D2R0	Aacs	Acetoacetyl-CoA synthetase	7	13.8	580861	566284	4050000	543870	637042	9844000	16147000	17641000	19794000	16482000	8150700	28644000	19127000	17486000	22413000	21584000	25256000	18423000
Q3KQQ2	Mup3	Major urinary protein 3	11	66.8	580861	566284	622700	543870	1457400	766120	112480000	73681000	48576000	65765000	167540000	58178000	62269000	52759000	57330000	165140000	157070000	59732000
Q91WL5	Cyp4a12a	Cytochrome P450 4A12A	21	16.3	1176200	275510	844000	666500	720970	7559700	986570	6258300	2891600	2396900	1017800	2548300	5434600	9722500	3746300	1543600	2534600	6052100
Q64462	Cyp4b1	Cytochrome P450 4B1	6	10.4	2841200	582760	3888200	929440	1726700	8967800	5411900	6843600	12326000	6766200	3831100	9999600	10731000	10946000	11269000	12232000	11426000	10960000
P56593	Cyp2a12	Cytochrome P450 2A12	33	69.9	52687000	43221000	54605000	50568000	35038000	105340000	66018000	121800000	154520000	99273000	68493000	135870000	112030000	112230000	111930000	119030000	119570000	114180000
O88428	Papss2	Bifunctional 3-phosphoadenosine 5-phosphosulfate synthase 2;Sulfate adenylyltransferase;Adenylyl-sulfate kinase	36	72.6	55114000	36413000	46251000	29923000	32459000	94372000	53469000	92813000	138400000	108560000	59142000	130780000	107010000	103150000	106400000	118740000	119900000	108050000
Q9JKJ9	Cyp39a1	24-hydroxycholesterol 7-alpha-hydroxylase	4	11.1	1783200	1181500	4648800	543870	637042	5818600	5021200	6834400	14339000	8054600	5567000	15493000	14963000	12089000	10348000	8236100	6805900	5019500
Q91WT7	Akr1c14	3-alpha-hydroxysteroid dehydrogenase type 1 (Aldo-keto reductase family 1, member C14)	17	68.4	62385000	57181000	57200000	55755000	60604000	133410000	112950000	147320000	217960000	123980000	87413000	187510000	161690000	148500000	159560000	177310000	163560000	148480000
Q810J8	Zfyve1	Zinc finger FYVE domain-containing protein 1	2	3.2	580861	7132700	8328600	8228600	637042	15099000	6871900	10924000	19309000	12660000	7290700	16176000	16773000	13794000	16350000	15342000	11976000	10743000
A2CEK7	Mup14	Major urinary protein 12 (Major urinary protein 14)	2	70	580861	566284	622700	543870	637042	766120	78689000	69997000	66457000	50974000	210850000	92009000	48654000	50150000	38785000	108680000	98404000	40898000
P99028	Uqcrh	Cytochrome b-c1 complex subunit 6, mitochondrial	4	57.3	65696000	291160000	116580000	214030000	342680000	141640000	523280000	424420000	324620000	228860000	666390000	438200000	374190000	307230000	364060000	481230000	564950000	303910000
Q91X75	Cyp2a5	Cytochrome P450 2A5	23	56.9	79223000	50568000	65335000	40972000	57295000	162640000	79467000	175080000	172430000	159150000	82081000	206820000	148970000	111060000	158170000	192350000	183440000	174880000
B2RT14	Ugt1a5	UDP-glucuronosyltransferase (EC 2.4.1.17)	11	48.6	28235000	21845000	33169000	7747200	10711000	57242000	30303000	93447000	94573000	83232000	33171000	82195000	81294000	78324000	86260000	76695000	90205000	64858000
Q91ZJ5	Ugp2	UTP--glucose-1-phosphate uridylyltransferase	28	61.2	98073000	71106000	96712000	79724000	79219000	209760000	144050000	199840000	281110000	212190000	104890000	253540000	206940000	178530000	213850000	256230000	220610000	234860000
Q9R1R8	Rdh11	Retinol dehydrogenase 11	7	31.3	22061000	16927000	17705000	5685700	13184000	26522000	20292000	47159000	52796000	43985000	21328000	48756000	29570000	32678000	29219000	48272000	44692000	37359000
Q91Z40	Gbp7	Guanylate-binding protein 7 (EC 3.6.5.-) (GTP-binding protein 7) (GBP-7) (Guanine nucleotide-binding protein 7) (Guanylate-binding protein 4-like)	6	11.1	2139000	2541200	2165500	1532300	2112500	2708700	3126600	6617000	5841000	7060600	2684600	6507300	5898700	7517200	4842700	2226000	6348700	4871200
A2AKN8	Mup8	Major urinary protein 5 (Major urinary protein 8)	20	70	4393100	7743900	7531200	106910	723030	2156000	399220000	450480000	387480000	294690000	1366800000	528490000	224020000	203580000	200280000	560880000	514050000	223380000
Q80X80	C2cd2l	C2 domain-containing protein 2-like	2	3.4	580861	566284	1606800	543870	637042	2094300	583616	2370900	4336100	1725800	1556500	3672200	3659300	3463300	3566400	2264500	3037300	2166600
E9Q1K3	Add1	Alpha-adducin	3	7.7	580861	566284	4192100	543870	5419900	8879600	583616	766210	928141	6053100	2262400	8912400	5157600	7796900	7871400	7581200	710137	6333500
Q8K3K7	Agpat2	1-acyl-sn-glycerol-3-phosphate acyltransferase beta	6	32.4	10683000	5774700	6920100	6571600	6356700	12917000	7455200	18580000	16741000	17263000	9087700	25065000	16771000	12381000	14600000	24467000	18809000	14508000
P08032	Spta1	Spectrin alpha chain, erythrocytic 1	7	2.4	580861	566284	622700	1993500	637042	766120	583616	1819800	3208700	1944400	589044	1794300	2557500	1261400	2146000	1763400	710137	2329700
Q9DCE9	Igtp	Interferon gamma-induced GTPase	10	30	7258500	11007000	4841900	3279000	13079000	18078000	12442000	21923000	36128000	24374000	6656100	22609000	16190000	24562000	23190000	19984000	28643000	64940000
Q9JKC8	Ap3m1	AP-3 complex subunit mu-1;AP-3 complex subunit mu-2	3	9.1	580861	566284	1513800	543870	637042	2273100	1157500	1185800	2264000	1574000	2114600	5436300	2567500	1803600	2431800	2339400	2408100	1393400
P15392	Cyp2a4	Cytochrome P450 2A4	5	51.8	6343100	566284	622700	543870	3771100	15705000	9885900	23794000	32891000	18249000	11289000	60364000	36338000	22960000	47928000	18023000	28447000	18333000
P14602-2	Hspb1	Heat shock protein beta-1	3	20.8	580861	566284	622700	543870	637042	766120	18217000	766210	13779000	669679	10950000	20891000	886460	8988500	9898700	12590000	20704000	7416500
Q9D8V0	Hm13	Minor histocompatibility antigen H13	4	12.2	580861	8224900	622700	543870	637042	7350600	11640000	766210	4392100	7592700	7100800	8007700	12866000	10597000	9896100	16334000	710137	10076000
A0A0R4J135	Selenbp2	Methanethiol oxidase (MTO) (EC 1.8.3.4) (Selenium-binding protein 1)	2	80.7	580861	6430600	2443900	3530400	637042	766120	6598700	7324000	39380000	2862700	68276000	15271000	13495000	35011000	11034000	7449400	10846000	4879900
Q3UIU2	Ndufb6	NADH dehydrogenase [ubiquinone] 1 beta subcomplex subunit 6	4	39.8	10628000	22869000	17218000	24426000	2981800	23422000	13213000	17681000	35844000	10082000	56742000	35438000	23773000	33142000	40656000	32076000	13016000	38620000
Q8BH58	Tiprl	TIP41-like protein	2	8.5	580861	566284	622700	543870	637042	1608400	583616	766210	928141	2225900	589044	728768	2809600	3103100	3254400	771170	710137	1955700
Q9DBK7	Uba7	E1 ubiquitin-activating enzyme (EC 6.2.1.45)	3	6.8	580861	566284	622700	543870	637042	766120	583616	4596800	7224800	4255900	589044	728768	5705000	4880200	5246400	771170	4908700	4023700
Q9Z0E6	Gbp2	Interferon-induced guanylate-binding protein 2	3	8.7	580861	566284	3298100	5449600	2655400	4295100	4424800	6752000	6597900	2974700	589044	6173000	6277100	7290700	8109800	7637500	8878600	8563100
Q8C7H1	Mmaa	Methylmalonic aciduria type A homolog, mitochondrial	4	12	5426500	566284	622700	543870	637042	766120	4598500	7348500	6604500	5985900	6815900	728768	7685000	7421500	8394700	771170	8114700	6944000
P56528	Cd38	ADP-ribosyl cyclase/cyclic ADP-ribose hydrolase 1	2	7.9	580861	9335100	15292000	7910000	637042	9683700	5080600	16630000	16495000	669679	15990000	34510000	27423000	18621000	15754000	22023000	23003000	10373000
Z4YKM2	Cisd3	CDGSH iron-sulfur domain-containing protein 3, mitochondrial	2	17.4	12842000	566284	11583000	10345000	637042	14237000	20991000	19571000	29991000	14724000	589044	38762000	21990000	22220000	21310000	30206000	50957000	23982000
Q80W54	Zmpste24	CAAX prenyl protease 1 homolog	5	11.2	580861	566284	8299800	4293500	3923200	10106000	4970300	7013000	12319000	6030600	589044	13213000	8916400	9417700	8462200	8622200	11410000	8286000
Q9EP96	Slco1a4	Solute carrier organic anion transporter family member 1A4	5	11.5	19828000	17936000	15624000	17494000	4367000	19348000	8565500	8398700	25930000	3465900	7739400	4861000	24019000	25829000	22646000	11716000	8245100	14401000
Q9DCG2-2	Cd302	CD302 antigen	2	15.5	9341700	6263400	7895100	6644300	1755500	6393900	3784500	2613300	7010800	2648000	589044	728768	5096200	6297900	6690700	4084200	3279000	4232300
Q01279	Egfr	Epidermal growth factor receptor	23	21.2	85066000	79193000	103720000	49517000	10594000	41023000	35225000	38366000	114240000	31248000	30738000	39004000	42932000	66949000	44021000	51331000	40195000	36786000
P28666	Mug2	Murinoglobulin-2	12	20.1	20729000	17154000	23371000	10206000	4358600	15469000	4217300	4999500	17357000	6632300	5421400	5875000	9954200	10053000	8852400	19523000	11349000	14850000
A2A998	C8a	Complement component C8 alpha chain	4	4.2	3146900	3213000	4519600	543870	637042	766120	583616	766210	928141	669679	589044	728768	886460	656538	697764	771170	710137	711312
Q99JI1	Mustn1	Musculoskeletal embryonic nuclear protein 1	2	26.8	4487600	6533500	4287300	543870	5948100	766120	583616	766210	928141	669679	589044	728768	886460	656538	697764	771170	710137	711312
F6RJ39	Acin1	Apoptotic chromatin condensation inducer in the nucleus	5	3.9	9384900	9622300	12648000	12249000	9985200	11407000	11387000	8294200	9423300	6581900	2601000	6206900	7371400	11765000	9642900	10545000	6187000	7774800
P14434	H2-Aa	H-2 class II histocompatibility antigen, A-B alpha chain;H-2 class II histocompatibility antigen, A-U alpha chain;Beta-2-microglobulin	2	9	5433500	5482000	4314300	3146600	9511900	4087700	4907600	3368100	4597400	2873700	3081400	728768	3967100	3161100	697764	5986200	5461900	10846000
P06684	C5	Complement C5;Complement C5 beta chain;Complement C5 alpha chain;C5a anaphylatoxin;Complement C5 alpha chain	6	3	4305900	3643700	4940100	3720500	637042	4531000	2633500	2700500	3880500	669679	589044	2993300	3780100	2497700	5367000	771170	710137	711312
Q3UJQ9	Oxct1	Succinyl-CoA:3-ketoacid-coenzyme A transferase;Succinyl-CoA:3-ketoacid coenzyme A transferase 1, mitochondrial	2	8.8	3228700	4613100	3155400	2999300	3114800	2397800	1726300	1717000	1950900	1344800	1348100	2750600	2622300	2942300	2125900	2883900	1767900	2722900
Q9DBE0	Csad	Cysteine sulfinic acid decarboxylase	27	57.4	218240000	383290000	238650000	222100000	553270000	509710000	419670000	227950000	204030000	53866000	118560000	78326000	294940000	239840000	324580000	101170000	162150000	51944000
P10493	Nid1	Nidogen-1	2	2	2318900	2295000	1336400	543870	637042	766120	783730	766210	928141	669679	589044	759660	886460	656538	697764	2215200	710137	1190400
Q75N73	Slc39a14	Zinc transporter ZIP14	3	11.2	3965800	3390700	4648300	543870	2066500	766120	583616	766210	3952400	669679	589044	3241500	3868000	5069400	2650600	2687700	3675900	711312
A0A1D5RLG3	Rab3gap1	Rab3 GTPase-activating protein catalytic subunit	3	2.1	3077800	5248800	3983200	3440000	5509600	4324000	2860900	3608200	6756500	3183200	589044	2003800	2994500	3208100	2436400	4400100	710137	4151900
P14483	H2-Ab1	H-2 class II histocompatibility antigen, A beta chain;H-2 class II histocompatibility antigen, A-F beta chain;H-2 class II histocompatibility antigen, A-S beta chain;H-2 class II histocompatibility antigen, A-U beta chain	2	9.8	2433900	3075800	2459300	543870	3696600	2300400	3017400	2430900	2748000	2232800	589044	728768	2122300	2093600	1964200	771170	3090300	7183300
Q6PGL7	Fam21	WASH complex subunit FAM21	3	6.1	3700500	5908100	3815800	7029500	6245600	5002900	4641800	4247100	5730400	3253700	2680600	728768	6655800	6512800	5819600	771170	6992400	4935400
O55239	Nnmt	Nicotinamide N-methyltransferase	8	47	26016000	20155000	45015000	13369000	8977000	7063700	7340600	8591200	10713000	7333600	7409500	15931000	19697000	14314000	20957000	13585000	14236000	12917000
Q9DB25	Alg5	Dolichyl-phosphate beta-glucosyltransferase	2	8.6	6815500	6893500	6359700	4656400	637042	7635400	5497400	8227700	10855000	5647800	589044	728768	7088200	6757000	6298200	9731300	8128000	6701000
P10107	Anxa1	Annexin A1	7	22.3	12874000	15073000	18013000	10544000	5874200	7414200	6232600	7331500	8092500	5967800	3200100	13769000	10633000	9374400	10078000	7426300	7445400	11397000
F8VQC7	Ktn1	Kinectin	3	2.9	8274700	5230600	3968000	4223200	9192800	8399600	3098700	5656200	8623500	4984700	589044	728768	6633300	6875100	4496400	771170	710137	5992700
Q3UXJ2	Tgfbi	Transforming growth factor-beta-induced protein ig-h3	3	10.1	3368000	4478700	5536300	4070600	637042	3671000	2718200	766210	928141	669679	589044	4055300	886460	656538	3347800	3544200	710137	5531200
A2BI12	Psip1	PC4 and SFRS1-interacting protein	3	16.8	6455200	16266000	10009000	14625000	27958000	11151000	11709000	10924000	10998000	8764200	589044	728768	11259000	9142500	14920000	771170	12823000	7518600
A0A0G2JE99	Iglc1	Immunoglobulin lambda-1 chain C region	2	32.1	1139700	2892000	2271100	730080	1512600	1411400	583616	2465000	2413200	758180	1229300	821790	886460	858320	697764	1844100	710137	711312
Q9WU84	Ccs	Copper chaperone for superoxide dismutase	9	51.8	15345000	34981000	20289000	40809000	30489000	19979000	16127000	15582000	19324000	10351000	18602000	728768	18450000	17978000	14173000	17113000	11197000	17659000
A0A494BBK3	Pfdn1	Prefoldin subunit 1	4	33.3	10072000	23851000	14848000	16578000	31721000	9427600	14816000	11847000	13916000	669679	15116000	728768	12000000	9820100	10909000	12242000	13341000	13258000
Z4YKB8	Hp1bp3	Heterochromatin protein 1-binding protein 3	5	9	6295900	12700000	4259000	14092000	637042	6617200	583616	766210	928141	669679	589044	6365600	8357500	6112500	7531400	771170	5754200	10915000
P61965	Wdr5	WD repeat-containing protein 5	2	9	580861	566284	3175400	2980600	8395000	2718600	3697700	3149900	2753500	2346200	3633200	2975200	2739500	2476700	2706400	3266400	3355300	2955000
P58021	Tm9sf2	Transmembrane 9 superfamily member 2	6	15	13487000	6721400	21636000	9755900	7124300	13409000	5611100	7656500	12074000	7910500	589044	9677000	8898700	4411900	6840300	14068000	7755400	8273900
Q3MIA8	Gps1	COP9 signalosome complex subunit 1	5	16.8	14236000	8289100	12265000	9937500	7114300	13939000	8658100	13267000	21416000	12554000	589044	728768	14208000	12280000	12425000	771170	11399000	17486000
O88958	Gnpda1	Glucosamine-6-phosphate isomerase 1	9	44.6	3911600	11733000	7463300	8459700	91866000	4928500	23923000	12452000	6543100	22318000	57219000	11784000	3395700	2968900	3023000	13057000	34731000	6103300
Q05816	Fabp5	Fatty acid-binding protein, epidermal	9	74.1	114630000	253590000	98830000	82374000	121870000	70237000	124130000	162450000	97034000	64475000	96267000	68440000	146010000	142620000	176550000	72545000	139310000	67380000
Q8BFY6	Pef1	Peflin	2	8.7	4329400	566284	10977000	12164000	12322000	11906000	8420900	766210	928141	669679	589044	728768	886460	656538	697764	771170	15877000	5908300
A0A075B5M7	Igkv5-39	Immunoglobulin kappa variable 5-39	3	47.4	580861	5918700	16109000	16538000	12379000	11363000	10063000	766210	928141	669679	589044	728768	9280200	656538	697764	61095000	10910000	7923500
Q91VW3	Sh3bgrl3	SH3 domain-binding glutamic acid-rich-like protein 3	3	31.2	580861	21305000	10696000	13201000	23479000	3921900	583616	766210	928141	669679	5275400	728768	5212600	656538	697764	5060500	710137	12181000
F6WR04	Ctss	Cathepsin S	7	34.6	20891000	92910000	35813000	66201000	117100000	16390000	29558000	24237000	16719000	10497000	31898000	18141000	25694000	17891000	19840000	15675000	26886000	17194000
O89086	Rbm3	RNA-binding protein 3	4	41.8	11625000	76120000	20391000	92999000	68064000	17642000	15825000	9709600	5849200	669679	17774000	9797700	16208000	15275000	14606000	9985500	17184000	10252000
P49710	Hcls1	Hematopoietic lineage cell-specific protein	5	14.8	3825700	8608300	1827500	7089100	24790000	766120	3655200	766210	1987500	669679	3418800	2182800	2076300	1712700	1689400	771170	710137	2087000
Q60590	Orm1	Alpha-1-acid glycoprotein 1	4	23.7	24217000	113080000	51332000	49843000	65268000	16204000	25586000	33950000	21651000	19129000	40690000	27454000	22920000	17541000	18257000	31642000	39199000	22130000
Q9JHU9	Isyna1	Inositol-3-phosphate synthase 1	4	9.5	3944400	18651000	5651700	7402000	11096000	3768700	4043300	2915400	4335000	2170100	5877800	4092700	4367300	4050000	3328200	3243500	3722600	3877300
P11087-2	Col1a1	Collagen alpha-1(I) chain	6	7.3	1588100	9495800	3202200	26199000	5739000	2787500	583616	2803000	1459400	2548200	2750600	728768	3797700	1632400	1352900	2724800	2836500	6088800
P30681	Hmgb2	High mobility group protein B2	3	22.9	6529900	25505000	7902300	19256000	28386000	12048000	7043900	9492400	7282800	669679	9427800	8759400	9106100	656538	697764	9561800	9628000	8740400
Q8BGT7	Smndc1	Survival of motor neuron-related-splicing factor 30	2	9.2	580861	4466000	2623400	4786000	3281700	2450300	2585600	766210	2127000	669679	2414500	728768	2417800	2013000	2040900	771170	710137	1977300
Q8CB77	Tceb3	Transcription elongation factor B polypeptide 3	2	3	3148900	6029700	622700	6890600	6548000	766120	6168000	3985000	928141	669679	589044	3454100	4282500	3636100	4629000	4419200	5112900	3896800
C0HKD9	Mfap1b	Microfibrillar-associated protein 1B	4	10.9	580861	9371200	622700	10899000	15587000	5588500	3907900	4293800	4954000	669679	589044	728768	886460	656538	4785100	5370200	6458100	5281600
Q3UZ39	Lrrfip1	Leucine-rich repeat flightless-interacting protein 1	10	16.2	1730200	18362000	5568600	7676200	7438500	3853500	4564900	4630100	6106700	669679	4779400	5329400	886460	5009400	4428100	3351100	3923600	3626400
Q61789-2	Lama3	Laminin subunit alpha-3	3	1.3	7370300	566284	622700	5059100	637042	4455100	11062000	6493900	7963700	669679	589044	728768	886460	656538	5802000	10145000	710137	6308100
Q9WV96	Timm10b	Mitochondrial import inner membrane translocase subunit Tim10 B	3	42	580861	13303000	4435000	12822000	10714000	5830200	9300800	766210	928141	669679	6739100	728768	6292500	656538	697764	7974400	12287000	711312
A0A0N4SVH3	Ppp4r2	Serine/threonine-protein phosphatase 4 regulatory subunit 2	3	17	2190900	11468000	622700	8485300	6840200	766120	3641900	766210	928141	669679	4555800	728768	3310600	2352100	1909600	771170	3016100	711312
Q64191	Aga	N(4)-(beta-N-acetylglucosaminyl)-L-asparaginase;Glycosylasparaginase alpha chain;Glycosylasparaginase beta chain	8	32.9	580861	37161000	5628400	24647000	27531000	2768400	13563000	7768400	928141	669679	20072000	728768	9873900	9440500	10510000	6873900	15540000	5857400
A2ALF0	Dnajc8	DnaJ homolog subfamily C member 8	3	11.4	580861	16262000	622700	10433000	13606000	5767000	5557900	766210	928141	669679	7115700	728768	4658000	5378500	5906600	771170	710137	711312
P11531	Dmd	Dystrophin	4	0.8	18453000	17305000	18758000	13588000	12550000	17276000	15596000	16023000	29547000	6430800	589044	728768	22300000	20209000	21652000	771170	19853000	24289000
A0A0R4J090	Cd1d1	Antigen-presenting glycoprotein CD1d1;Antigen-presenting glycoprotein CD1d2	9	30.7	7848400	14398000	5548200	8288500	26230000	12280000	16430000	28686000	23107000	22791000	22462000	24390000	18824000	16933000	19189000	36459000	33543000	15474000
P13745	Gsta1	Glutathione S-transferase A1;Glutathione S-transferase A1, N-terminally processed;Glutathione S-transferase	6	44.8	15975000	41364000	20203000	39627000	91318000	76737000	63888000	72625000	78827000	67072000	53837000	94045000	59994000	35591000	52082000	112390000	86807000	121960000
Q8CFZ6	Clec3b	Tetranectin	2	22.3	580861	3130700	3114600	543870	5241400	2630500	7889500	5669800	5025900	4731600	5284700	6571000	886460	656538	697764	10633000	8908300	711312
P31649	Slc6a13	Sodium- and chloride-dependent GABA transporter 2	2	4.8	580861	566284	622700	543870	3571300	7284300	15280000	20784000	14540000	16812000	6467400	12318000	886460	5968600	14555000	7178900	14172000	711312
P04247	Mb	Myoglobin	10	61	143010	158440	622700	4922900	242180000	149100	583616	766210	928141	669679	1012100	728768	886460	656538	697764	771170	710137	711312
Q14DH7	Acss3	Acyl-CoA synthetase short-chain family member 3, mitochondrial	14	27.4	17626000	12456000	14812000	9037600	12338000	37811000	21423000	49583000	55736000	40981000	23690000	43150000	37532000	31567000	34455000	47467000	49186000	40193000
P46664	Adss	Adenylosuccinate synthetase isozyme 2	8	25.4	2938600	7938900	8019200	13017000	19087000	13198000	10823000	12962000	18867000	10503000	11293000	17232000	12173000	14376000	17167000	3488800	8937700	11577000
Q8BK03	Fam73b	Protein FAM73B	2	5.6	580861	1049200	1911000	978730	637042	4347300	1517700	3952100	3496600	3978400	1869000	2603700	3221200	3417600	3752500	3663900	2672700	4286300
Q3UN02	Lclat1	Lysocardiolipin acyltransferase 1	6	14.4	5164100	566284	6227300	7073200	637042	11881000	3811500	9866000	13411000	7167100	6906200	11268000	5876500	8223100	7845800	5606200	710137	9344600
H3BJ97	Tinagl1	Tubulointerstitial nephritis antigen-like	3	9	3233200	566284	3844300	4481200	637042	6255000	5074400	6258900	8703800	7112000	3306300	6283700	5894400	5159400	8189400	5692000	7461200	4766200
A7MCT6	Etnk2	Ethanolamine kinase 2	5	19.2	8178900	3812800	6425800	3310000	637042	5063600	2528800	4057300	7995400	4600900	3080800	728768	7152100	8477700	5866100	6502200	5248200	9362700
Q921F4	Hnrnpll	Heterogeneous nuclear ribonucleoprotein L-like	4	7.6	6551600	5943600	6335500	5712900	637042	5580900	583616	5433400	10078000	669679	589044	5622900	6637700	7300200	6004000	7166900	7258300	5552300
Q9EQ32	Pik3ap1	Phosphoinositide 3-kinase adapter protein 1	4	5.1	759310	1670800	622700	2109000	2803000	7853300	3387100	3946300	4756900	2536600	1990900	5122700	3199100	3601200	7565800	4964600	4319700	4392600
Q9ESW4	Agk	Acylglycerol kinase, mitochondrial	2	7.8	6994900	5926300	13150000	7354800	637042	10036000	5736100	7188400	9994800	7764200	589044	728768	9683500	13463000	9714900	12633000	12005000	8650100
Q9JMA7	Cyp3a41a	Cytochrome P450 3A41	10	51	8368400	8825700	7752200	543870	1320700	2168000	1743900	151480000	119610000	109270000	23538000	55956000	6629300	25561000	2051000	33378000	80663000	74664000
Q9DBA6	Tysnd1	Peroxisomal leader peptide-processing protease;Peroxisomal leader peptide-processing protease, 10 kDa form;Peroxisomal leader peptide-processing protease, 49 kDa form	2	1.6	580861	566284	2953600	543870	637042	10515000	3173500	4776500	928141	3505800	2831000	8234600	5356200	656538	697764	5447300	710137	711312
Q61559	Fcgrt	IgG receptor FcRn large subunit p51	3	9.6	8982600	566284	8266200	7879900	5900700	12073000	4206300	11556000	928141	669679	589044	728768	10024000	10351000	8847500	9192700	710137	8664800
Q8K440-2	Abca8b	ATP-binding cassette sub-family A member 8-B	6	3.1	10048000	566284	7730600	8273500	637042	9701000	583616	9103800	928141	669679	589044	728768	886460	9087200	697764	10483000	10968000	12919000
Q8BFZ3	Actbl2	Beta-actin-like protein 2	2	25.8	580861	2691200000	3910000000	2467700000	637042	3136900000	583616	766210	6190100000	669679	589044	168560000	2990000000	656538	2900500000	3234000000	3368400000	4648400000
A0A0R4J1N7	Ank1	Ankyrin-1	6	2.5	580861	566284	10345000	9877100	637042	14507000	11496000	12656000	15156000	15423000	4065100	12685000	14382000	11146000	11580000	11429000	15015000	14044000
Q3UIR3	Dtx3l	E3 ubiquitin-protein ligase DTX3L	7	7.6	4106000	1336600	3752000	3142800	3218400	6884400	3981800	9260600	13988000	8723200	2635100	7128300	7077100	5962200	6650300	7283700	5609300	6764000
P36371	Tap2	Antigen peptide transporter 2	3	6.6	4538000	3185300	22097000	20339000	19988000	22100000	6092800	22119000	15776000	19140000	17753000	23322000	19918000	15446000	18811000	20651000	21500000	18285000
D3YUR8	0610007P14Rik	Probable ergosterol biosynthetic protein 28	2	42.6	19345000	566284	8160600	543870	637042	766120	2155200	22990000	29596000	669679	2297700	728768	886460	16633000	18080000	771170	710137	711312
E9Q5W5	Zzef1	Zinc finger ZZ-type and EF-hand domain-containing protein 1	6	1.3	36421000	566284	622700	543870	18622000	105860000	38266000	40552000	92628000	23994000	31380000	32850000	51641000	45119000	51834000	42271000	710137	49102000
Q9CS42	Prps2	Ribose-phosphate pyrophosphokinase 2	2	33.3	580861	566284	622700	5641500	8505700	766120	5496200	7799500	8773900	2578300	9148400	728768	7703200	6315300	5989300	7170500	12123000	5324900
Q8R519	Acmsd	2-amino-3-carboxymuconate-6-semialdehyde decarboxylase	5	21.1	1388300	6757900	9002000	2462500	3570600	1698400	8271000	4266100	8768700	4371700	21721000	11854000	6305800	5485100	7417900	5903100	10568000	9089900
A0A075B5P4	Ighg1	Immunoglobulin gamma-1 chain C region secreted form;Immunoglobulin gamma-1 chain C region, membrane-bound form	4	20.1	18695000	70131000	16869000	15961000	9268800	11223000	27701000	16948000	14293000	11421000	18604000	14279000	25260000	21929000	13192000	22524000	29993000	14017000
D3Z2N9	Sap18	Histone deacetylase complex subunit SAP18	2	31.5	2999100	566284	622700	5289400	4374100	766120	583616	766210	928141	2874000	6236300	728768	6754500	3572600	2192100	5866000	4240900	2302100
Q9QZS5-2	Sgk2	Serine/threonine-protein kinase Sgk2	2	4.1	580861	2837800	3515200	3579200	4617300	766120	583616	10259000	9651800	5146300	589044	10322000	886460	5060600	5504500	7788800	6969600	8552900
Q8BUR4-2	Dock1	Dedicator of cytokinesis protein 1	2	0.8	13044000	566284	622700	543870	11774000	10485000	22957000	21607000	12268000	14391000	589044	18205000	886460	656538	697764	771170	24428000	711312
P50236	Sult2a2	Bile salt sulfotransferase 2;Sulfotransferase	2	30.9	580861	566284	622700	6175400	14922000	766120	583616	10285000	13041000	669679	589044	14377000	886460	656538	697764	8288600	8459800	4205200
Q8WTY4	Ciapin1	Anamorsin	3	12	580861	4978300	622700	543870	2869500	766120	4661700	4215400	9125700	669679	589044	728768	7061800	656538	6320100	771170	710137	8884200
Q78IK2	Usmg5	Up-regulated during skeletal muscle growth protein 5	5	84.5	30095000	739240000	51483000	53166000	733330000	79838000	50045000	53262000	98205000	50991000	59734000	113860000	97269000	66842000	80960000	77468000	101580000	47206000
Q8BY87	Usp47	Ubiquitin carboxyl-terminal hydrolase 47	7	3.8	5053200	3032600	3451800	543870	637042	6739500	3083500	3901000	10264000	4632500	589044	18956000	6649000	7526400	9560800	5820500	710137	7913500
D3YXC2	Mtch1	Mitochondrial carrier homolog 1	2	10.9	580861	66298000	622700	8578600	637042	8866900	583616	9168000	8911600	12322000	589044	16539000	5685900	10911000	10675000	12555000	9364300	16825000
Q9ESB3	Hrg	Histidine-rich glycoprotein	8	17.7	29022000	31344000	30579000	28034000	15845000	21074000	15855000	17494000	22641000	16743000	16843000	22652000	16524000	15438000	19391000	23665000	22849000	25450000
Q8K0E8	Fgb	Fibrinogen beta chain;Fibrinopeptide B;Fibrinogen beta chain	19	55.9	45546000	61825000	53682000	58354000	35263000	45139000	31557000	41477000	56584000	31084000	29612000	42826000	41572000	36566000	38758000	42117000	46406000	41883000
E9Q5L2	Itih4	Inter alpha-trypsin inhibitor, heavy chain 4	14	19.5	99949000	149660000	111220000	108360000	110420000	86109000	46754000	72617000	84541000	51182000	52702000	82103000	48903000	50215000	58659000	81609000	69911000	69132000
A2AVJ7	Rrbp1	Ribosome-binding protein 1	47	35	90784000	109810000	97419000	78309000	72908000	86845000	77674000	82416000	108720000	60220000	64134000	85014000	80331000	76858000	73783000	89286000	88666000	77732000
Q9ERE7	Mesdc2	LDLR chaperone MESD	4	21.4	13098000	16352000	14705000	17401000	24682000	12902000	12369000	11754000	13234000	9597400	10321000	12648000	10082000	9541900	10717000	13998000	13029000	13163000
M0QWA7	Itgb2	Integrin beta;Integrin beta-2	2	7.3	3392700	4891300	4427200	4627200	5574500	4308700	2858500	3917500	2906700	2617900	2854700	2307000	886460	2668300	697764	2192900	2383000	4041400
A0A2R8VKN7	Mzt2	Mitotic-spindle organizing protein 2	2	23.7	4495200	5125600	3975500	6450900	4200100	4549100	3814300	4053100	4859100	2595200	3325100	3770000	3991100	656538	4924200	771170	710137	4135800
Q8QZT1	Acat1	Acetyl-CoA acetyltransferase, mitochondrial	27	70.5	1091600000	1510800000	1140700000	1310700000	1212100000	1229900000	935840000	937020000	1204900000	646360000	886220000	842340000	1015600000	941220000	887450000	1018900000	1036500000	858100000
Q9JK81	Myg1	UPF0160 protein MYG1, mitochondrial	10	38.4	23505000	26594000	21098000	26191000	23109000	23436000	16805000	21497000	27007000	13461000	14130000	20730000	18500000	19022000	20195000	25840000	24618000	21074000
Q62418-3	Dbnl	Drebrin-like protein	11	31.9	14783000	19745000	15734000	16888000	20965000	13515000	12952000	15478000	13410000	9270100	11184000	14765000	13311000	11555000	12292000	16106000	14427000	15467000
P15864	Hist1h1c	Histone H1.2	5	28.8	293280000	289510000	326470000	295970000	229650000	308780000	215460000	245710000	320290000	192210000	152220000	267950000	278790000	220910000	247150000	307170000	263200000	256650000
A0A1W2P758	Csrp2	Cysteine and glycine-rich protein 2	2	25	2529400	3469800	2671100	2226700	3570300	2380000	1806400	766210	1475800	669679	2336400	1593000	1767000	656538	1326200	2716500	1662700	2840900
P16301	Lcat	Phosphatidylcholine-sterol acyltransferase	3	8.9	5076300	5931100	4760100	4417300	7116600	7032700	4517800	7115000	5318100	3053000	2815300	4771700	3568600	3557800	6218300	4698500	6978600	4453500
Q6P069-2	Sri	Sorcin	5	15.8	14354000	15617000	11691000	15047000	13786000	9071400	10697000	12956000	14450000	7265500	10719000	11871000	9267000	8374800	11072000	13139000	710137	12304000
Q5EBP8	Hnrnpa1	Heterogeneous nuclear ribonucleoprotein A1;Heterogeneous nuclear ribonucleoprotein A1, N-terminally processed	9	30	28181000	28118000	26423000	24679000	22694000	21198000	20389000	23315000	26357000	15226000	18189000	24926000	21160000	19932000	18960000	26963000	25492000	17357000
A0A0J9YTY0	Septin11	Septin-11	6	20.5	17305000	27534000	20091000	19928000	24403000	17111000	19927000	13529000	18000000	8626500	15743000	15950000	15269000	12278000	13157000	19399000	19811000	18339000
Q569Z6	Thrap3	Thyroid hormone receptor-associated protein 3	15	18.2	13475000	16302000	12424000	12836000	18571000	16217000	13106000	13325000	14335000	9819800	10053000	12868000	11325000	10208000	9967500	14247000	13011000	10564000
Q9CR70	Lage3	EKC/KEOPS complex subunit Lage3	3	33.1	44263000	41264000	30015000	33549000	72124000	47883000	51399000	24690000	19470000	19921000	35184000	19126000	22534000	21627000	21038000	22848000	33644000	20759000
S4R1M2	Safb	Scaffold attachment factor B1	4	7.2	8726800	12690000	9040900	8689700	10004000	11297000	7814400	8275800	12175000	6193100	7018600	7721800	10241000	8238500	7088600	8669500	10989000	6851700
Q06890	Clu	Clusterin;Clusterin beta chain;Clusterin alpha chain	9	18.5	13131000	17248000	15756000	15700000	19664000	15234000	13231000	13841000	14687000	10909000	12100000	14122000	13432000	9508700	13001000	18110000	16281000	14163000
Q3UER8	Fgg	Fibrinogen gamma chain	23	54.4	77647000	82266000	79138000	82740000	63511000	71297000	51599000	71308000	86364000	50440000	41686000	74567000	58018000	55091000	57655000	76333000	77892000	65067000
Q8C7E7	Stbd1	Starch-binding domain-containing protein 1	9	37.3	22851000	30738000	19613000	26057000	26993000	22114000	20199000	21600000	24113000	15134000	17119000	17370000	14737000	21718000	20992000	20762000	16441000	12876000
Q9JIQ3	Diablo	Diablo homolog, mitochondrial	4	16.5	3906300	6253000	4837200	6405500	5183200	4156700	4030400	3912800	4634700	2778200	3777400	3895100	4008300	3582400	3535100	4687000	5137000	4068300
E9PV24-2	Fga	Fibrinogen alpha chain;Fibrinopeptide A;Fibrinogen alpha chain	21	51.5	58193000	63494000	50985000	65261000	52219000	42793000	42100000	54721000	62784000	36984000	33879000	56260000	43764000	37558000	39170000	55428000	55789000	45675000
A0A0R4J2B2	Kctd12	BTB/POZ domain-containing protein KCTD12	6	16.5	10911000	9028500	10205000	7169600	11275000	12784000	7210000	9262800	4654500	7773300	4122600	8926100	5816200	8043600	4171300	8878000	6867200	4936700
P13597-2	Icam1	Intercellular adhesion molecule 1	2	4.3	8037700	12049000	8734400	18912000	21341000	8263500	9591400	7402300	6218800	7779200	6497800	728768	7996500	9165400	7752500	3314600	7832900	7617500
P26645	Marcks	Myristoylated alanine-rich C-kinase substrate	4	13.6	8135900	14100000	10773000	10703000	18939000	6915000	8333800	9794500	6873600	5000200	8514000	8346100	7003100	5600000	5525800	8704000	8195000	7513900
Q07456	Ambp	Protein AMBP;Alpha-1-microglobulin;Inter-alpha-trypsin inhibitor light chain;Trypstatin	9	30.7	20093000	39342000	23482000	21899000	24023000	18274000	19025000	16334000	24435000	13091000	14596000	17249000	19286000	14422000	16161000	20489000	18349000	18150000
P63028	Tpt1	Translationally-controlled tumor protein	5	31.4	94899000	157180000	101900000	132580000	154960000	90424000	89941000	78166000	119260000	66990000	94931000	71212000	92773000	81520000	80450000	95192000	67446000	87370000
Q9CRC3	UPF0235 protein C15orf40 homolog	UPF0235 protein C15orf40 homolog	2	23.8	5804300	8639300	6543300	8192300	8748900	8470700	9070700	7865300	7511800	4319400	6339600	5177200	7078500	6502300	5770500	5812100	7857100	5259700
E9Q1P8	Irf2bp2	Interferon regulatory factor 2-binding protein 2	3	2.6	559250	712400	817220	975620	866430	647340	733360	603130	697840	392720	499460	667100	614590	477460	579200	577290	613960	716040
Q9DD18	Dtd1	D-tyrosyl-tRNA(Tyr) deacylase 1	2	14.8	6932100	15612000	10718000	10593000	12410000	6158900	6988200	5806600	6995800	3884000	8514200	6247500	5458500	4397200	5848200	5816500	5652100	5886900
E9Q0H6	Fabp7	Fatty acid-binding protein, brain	3	20.7	3704600	8066800	4809700	4868000	6853400	766120	3482600	6480600	5427300	3713000	589044	4083200	3673900	3488900	697764	771170	6110100	711312
O08583	Alyref	THO complex subunit 4;Aly/REF export factor 2	6	29.4	23454000	40665000	23278000	39382000	43742000	20596000	28714000	26484000	23737000	16015000	17816000	20111000	21563000	20721000	23280000	25718000	29155000	27070000
Q8BXA1	Golim4	Golgi integral membrane protein 4	7	11.1	5325100	7714300	6112400	6055800	6292600	5104300	6086400	6079400	4169200	4129200	5073300	5797800	5852500	4842400	4436000	5093100	4412800	5087200
Q61129	Cfi	Complement factor I;Complement factor I heavy chain;Complement factor I light chain	4	7.3	10160000	18753000	10797000	10516000	12302000	9021800	9020800	10400000	12141000	8560900	6962700	8196800	13628000	8957600	9548900	7662800	11199000	9116600
P29788	Vtn	Vitronectin	7	19.9	14179000	28154000	17787000	21374000	21904000	12570000	14811000	16185000	14507000	8171600	14707000	13669000	10113000	10677000	9536300	9151500	15518000	11398000
O35326	Srsf5	Serine/arginine-rich splicing factor 5	3	13.4	15352000	21103000	16397000	20568000	22344000	16207000	15916000	14920000	16749000	2468900	13892000	14586000	18071000	10562000	15809000	17080000	16985000	14405000
Q62192	Cd180	CD180 antigen	3	6.8	9474500	24245000	15769000	30959000	45934000	10865000	13889000	12943000	19237000	8125600	10771000	7078900	9531500	9994000	7250600	20613000	12764000	17375000
Q8BG05-2	Hnrnpa3	Heterogeneous nuclear ribonucleoprotein A3	2	46.2	58339000	41809000	47109000	43066000	55074000	52311000	47279000	42089000	39708000	32721000	34756000	48606000	35914000	33172000	29801000	51470000	51267000	32749000
P97822-2	Anp32e	Acidic leucine-rich nuclear phosphoprotein 32 family member E	5	26.6	10656000	13331000	9163800	16779000	13368000	8941200	6512500	9164600	8705400	5548400	8727500	10520000	8225900	8491900	8045900	10248000	7594100	7256600
D3YTY9	Kng1	Kininogen-1;Kininogen-1 heavy chain;Bradykinin;Kininogen-1 light chain	14	38.8	51478000	110230000	52130000	76462000	64412000	34234000	41702000	42663000	47195000	29343000	37764000	44830000	32334000	29167000	34285000	43827000	52818000	39922000
Q9ESP1	Sdf2l1	Stromal cell-derived factor 2-like protein 1	7	63.3	27204000	63060000	36323000	29431000	65732000	14556000	36702000	24397000	21125000	5453500	38828000	19063000	15435000	12638000	12246000	27492000	39337000	13794000
Q91XV3	Basp1	Brain acid soluble protein 1	2	19.9	1648700	3640000	2200100	2731900	5427400	1092900	2021300	1400500	1086200	669679	2146400	1454200	1212100	650770	741040	1624100	1541200	1488600
Q9CPT5	Nop16	Nucleolar protein 16	3	19.1	2851000	2444800	2858900	3245300	5122800	766120	2748600	2702800	1608500	1476700	2816200	728768	886460	1648400	697764	2345100	1932500	711312
Q8VDM6	Hnrnpul1	Heterogeneous nuclear ribonucleoprotein U-like protein 1	14	23.2	92980000	150130000	75135000	106950000	119850000	83580000	68091000	75153000	81424000	57070000	78617000	68221000	74695000	57798000	54502000	69955000	76196000	61262000
Q99JT9	Adi1	1,2-dihydroxy-3-keto-5-methylthiopentene dioxygenase	9	60.9	24090000	44797000	21974000	42304000	38055000	21870000	22713000	14402000	25485000	16528000	23006000	14877000	14968000	21344000	18041000	19769000	30546000	17379000
A2AFI3	Rbmx	RNA-binding motif protein, X chromosome;RNA-binding motif protein, X chromosome, N-terminally processed	7	25.6	39720000	68189000	49482000	67342000	68321000	46135000	46288000	42435000	50126000	28287000	44431000	42357000	39810000	40876000	39787000	45708000	50843000	35765000
G3X9T8	Cp	Ceruloplasmin	20	24.2	20132000	38185000	24761000	38547000	28659000	17911000	16143000	21471000	27290000	12997000	20026000	23293000	17579000	17899000	18243000	22665000	20841000	21250000
Q921I1	Tf	Serotransferrin	45	61.1	214170000	384630000	241660000	265220000	263480000	253430000	176100000	226340000	302710000	161990000	175970000	246190000	205270000	169500000	197050000	286050000	242320000	221350000
P51859	Hdgf	Hepatoma-derived growth factor	14	61.2	39306000	58567000	36716000	54277000	65799000	38366000	40373000	37040000	42216000	25011000	41432000	33439000	36303000	31300000	34286000	43186000	42654000	30838000
P24369	Ppib	Peptidyl-prolyl cis-trans isomerase B	13	53.7	342680000	582860000	336300000	365290000	442390000	286290000	263560000	302490000	394820000	233210000	318620000	326940000	294430000	277140000	260460000	355780000	360960000	275390000
P56212	Arpp19	cAMP-regulated phosphoprotein 19	4	34.8	6645300	10483000	7201100	8613800	16513000	6339300	8406300	7189000	5562000	3632500	589044	8946200	886460	656538	3456500	6426100	9443400	711312
Q91WM3	Rrp9	U3 small nucleolar RNA-interacting protein 2	2	3.2	946250	1770800	1148400	1685500	1810500	940080	1564600	1138400	985860	799270	1022100	958750	1019600	609920	1057700	808440	902190	955270
Q9WVJ3	Cpq	Carboxypeptidase Q	11	40.2	54512000	132360000	63331000	116970000	121430000	58781000	70291000	61827000	61361000	38978000	58896000	48235000	64029000	55447000	63319000	57260000	61543000	52881000
Q9DAK9	Phpt1	14 kDa phosphohistidine phosphatase	4	43.5	16262000	33887000	20516000	34888000	29838000	19631000	24207000	16135000	19034000	12827000	18882000	16600000	16859000	14472000	16858000	18960000	20071000	18218000
Q8K2C7-2	Os9	Protein OS-9	2	5.2	1554900	3370600	2834100	2336400	2563200	2261700	2144000	1896700	2686200	1733900	1883400	1915400	1601600	1614400	1781100	2398000	2009300	2014100
Q9JJU8	Sh3bgrl	SH3 domain-binding glutamic acid-rich-like protein	7	84.2	43604000	107230000	53125000	84475000	96140000	39354000	51091000	43354000	46120000	28028000	49067000	45776000	44838000	38816000	40665000	47378000	61017000	40382000
Q61599	Arhgdib	Rho GDP-dissociation inhibitor 2	8	57	26898000	61183000	31295000	49357000	83088000	23766000	34331000	32162000	22790000	18394000	34296000	23278000	20580000	24515000	16932000	25200000	34754000	22243000
P57716	Ncstn	Nicastrin	3	5.2	7649200	14943000	8838100	13798000	15787000	8510700	7558300	766210	10626000	5407000	9357000	7617500	886460	6260300	10603000	6303100	8276600	8495100
P62317	Snrpd2	Small nuclear ribonucleoprotein Sm D2	7	55.9	24077000	42366000	27381000	39630000	46997000	23285000	25064000	27823000	27333000	18463000	28361000	24862000	21819000	21477000	18828000	31610000	27055000	20821000
Q9JKB3-2	Ybx3	Y-box-binding protein 3	4	29.1	2393600	8154600	3627200	7355400	14113000	2472300	3912700	2705700	928141	1729500	2756500	3066200	2340300	2212300	2526400	3321800	3851100	2218700
Q9QZM0	Ubqln2	Ubiquilin-2	2	10.5	5483000	5969600	4293400	5823000	5289700	3606400	4959200	4662500	7826100	669679	4437800	5305500	3588400	3112000	697764	4154100	4403200	4309200
Q8C7E4	Rnase4	Ribonuclease 4	4	28.4	21607000	55473000	25813000	27487000	36943000	11099000	17631000	16226000	16585000	10506000	35102000	17590000	10105000	10949000	10002000	17786000	20186000	8206100
Q02819	Nucb1	Nucleobindin-1	20	47.9	25984000	59111000	33067000	35443000	44915000	24377000	27729000	32388000	31299000	18871000	36222000	28386000	25605000	23732000	24921000	28306000	32614000	24233000
G3UZ60	Sumo3	Small ubiquitin-related modifier 3;Small ubiquitin-related modifier	3	33.3	68839000	156400000	80869000	147180000	179520000	73665000	106230000	80872000	87040000	41721000	94383000	76085000	68332000	67300000	68451000	82027000	107260000	74801000
P28667	Marcksl1	MARCKS-related protein	2	11	5911000	11897000	7068100	8773300	16325000	6614700	6905100	22386000	6258700	5117600	8203300	5813800	6145800	5529300	5445100	7235200	5834200	5755500
Q8CFQ9	Fus	RNA-binding protein FUS	10	22.6	27287000	71448000	31332000	67055000	74573000	28625000	39802000	27530000	23077000	19023000	41913000	26457000	27325000	25389000	24677000	31978000	38012000	21660000
Q9D7P6	Iscu	Iron-sulfur cluster assembly enzyme ISCU, mitochondrial	3	28.6	17962000	14267000	18067000	13568000	16606000	15100000	18625000	16448000	14240000	13388000	15198000	17686000	9435700	7392400	11003000	13046000	20160000	711312
E9QPI5	Pds5a	Sister chromatid cohesion protein PDS5 homolog A	4	4.1	2156800	1326900	2556200	2797100	4195900	2372400	2208400	1960600	1859600	1591500	1602500	1979300	1981400	1109400	1594500	2273800	2130900	1705100
O08997	Atox1	Copper transport protein ATOX1	6	88.2	195990000	473540000	219410000	381670000	429210000	174490000	228600000	227620000	216110000	128790000	327970000	206190000	194540000	157590000	166880000	208310000	256280000	196580000
Q9CR00	Psmd9	26S proteasome non-ATPase regulatory subunit 9	9	43.7	21548000	37028000	24135000	29290000	42030000	22197000	29859000	23520000	23450000	18546000	23669000	29664000	18323000	14078000	17467000	23774000	35377000	15996000
Q9D1M7	Fkbp11	Peptidyl-prolyl cis-trans isomerase FKBP11	3	19.4	5737200	13656000	4561500	10203000	7776500	3441000	4073200	766210	13599000	669679	13177000	728768	886460	656538	6442200	771170	6236700	711312
Q9R0M6	Rab9a	Ras-related protein Rab-9A	5	27.4	13487000	12156000	13287000	15992000	13911000	23472000	13988000	22208000	24025000	17686000	19018000	19267000	23215000	22650000	19284000	17739000	16415000	20059000
Q9QZX7-2	Srr	Serine racemase	6	38.5	4971900	5808100	6050800	6014700	6880800	9160200	9306300	10002000	14169000	10946000	9167100	10361000	11534000	11081000	12417000	11487000	13323000	12397000
A0A0G2JGL8	Dhx30	Putative ATP-dependent RNA helicase DHX30	2	2.5	992020	776700	995700	847180	670470	2285700	1198300	1002200	928141	1438100	1303400	1252500	1906100	1800900	2450400	1373700	1376000	1740000
Q9D1P4	Chordc1	Cysteine and histidine-rich domain-containing protein 1	8	33.2	5836000	5295100	5724600	2692400	5690100	10129000	8264100	12224000	19306000	10331000	9279700	11546000	10461000	10309000	9564200	13149000	11816000	11089000
Q8R1G2	Cmbl	Carboxymethylenebutenolidase homolog	15	63.3	59712000	79560000	63673000	67735000	81932000	79182000	74929000	113930000	123690000	94049000	100890000	115830000	105570000	82680000	86116000	116220000	120810000	106340000
Q9R0H0-2	Acox1	Peroxisomal acyl-coenzyme A oxidase 1	2	82.1	37580000	31102000	47567000	48996000	51365000	99496000	54222000	79101000	77995000	73086000	56791000	70701000	103100000	80649000	73239000	73438000	81094000	39010000
Q66GT5	Ptpmt1	Phosphatidylglycerophosphatase and protein-tyrosine phosphatase 1	3	26.9	5227100	4715700	6591800	543870	4673100	7300300	4956200	9744700	10354000	8306200	7859800	10140000	8197500	10697000	10362000	10134000	14614000	8158400
O09110	Map2k3	Dual specificity mitogen-activated protein kinase kinase 3	4	17	2721400	5176100	3800000	4649900	2313100	5331600	4098300	5732600	8792300	7135100	6242100	7934700	7807600	6893200	6645700	6380600	6509800	8076400
Q3UUI3	Them4	Acyl-coenzyme A thioesterase THEM4	4	16.5	11172000	16003000	10095000	10977000	637042	14379000	18242000	23600000	35445000	19224000	17856000	22994000	32103000	17974000	19451000	19439000	18510000	16396000
Q9CXW3	Cacybp	Calcyclin-binding protein	7	26.6	9009700	10403000	8611900	8846000	14729000	14270000	13666000	19176000	21961000	15760000	15167000	20714000	14739000	17387000	15006000	18257000	20870000	16964000
P97823	Lypla1	Acyl-protein thioesterase 1	8	57.4	72735000	103840000	99110000	97341000	73820000	140430000	106860000	153490000	195740000	130440000	116790000	143480000	175430000	154350000	176610000	170600000	165970000	158070000
Q5U458	Dnajc11	DnaJ homolog subfamily C member 11	10	27.5	9556400	5389500	10435000	10541000	5554600	16572000	10539000	15538000	25778000	14704000	13286000	19317000	20279000	15803000	21306000	19785000	19875000	17184000
O35403	Sult3a1	Amine sulfotransferase;Sulfotransferase	12	47.8	24666000	14093000	26840000	5143000	675950	8455200	27257000	45488000	156420000	35915000	33224000	45385000	30198000	39863000	32796000	83399000	96978000	32908000
Q91WU5	As3mt	Arsenite methyltransferase	11	37.2	14413000	12229000	13210000	10095000	11294000	16361000	22007000	27265000	42972000	26111000	19605000	29166000	31951000	29254000	30087000	29166000	31467000	25210000
Q8VCC1	Hpgd	15-hydroxyprostaglandin dehydrogenase [NAD(+)]	5	23.8	18874000	16732000	17872000	13776000	16023000	30263000	27137000	37948000	46219000	30191000	25674000	36307000	28325000	31475000	24568000	57955000	51042000	43632000
P23589	Ca5a	Carbonic anhydrase 5A, mitochondrial	9	45.5	37423000	46057000	37654000	29154000	42374000	38631000	40911000	62619000	65745000	52048000	52888000	66484000	43786000	43273000	44644000	61743000	65210000	47719000
Q8VCH0	Acaa1b	3-ketoacyl-CoA thiolase B, peroxisomal	24	77.6	260290000	279490000	192420000	322330000	507760000	735490000	374150000	549540000	552270000	416550000	315810000	464300000	714710000	560830000	558940000	583230000	492850000	547900000
A0A0G2JGC8	Rap1gds1	Rap1 GTPase-GDP dissociation stimulator 1	2	6.1	1361600	566284	1482500	543870	1287300	1960900	583616	2699500	4477500	2150300	2065600	2420600	1722300	2774000	2474900	2582700	1957400	2997900
A0A1L1SRE8	Ldlr	Low-density lipoprotein receptor	4	7.2	4114600	4818700	5282900	4980800	3970700	8493900	5612300	4186500	8257200	7300000	5650200	7752500	6854700	6512800	8599400	6153600	6693500	5119000
Q80W21	Gstm7	Glutathione S-transferase Mu 7	9	68.8	11913000	11919000	14430000	9574100	11321000	19052000	15160000	21566000	38671000	31097000	19343000	26050000	26902000	30689000	25587000	32308000	27003000	32769000
A0A0J9YU79	Khk	Ketohexokinase	16	72.1	164610000	222840000	184770000	157710000	173800000	270240000	271610000	353470000	416210000	325890000	269720000	415960000	455540000	387550000	439750000	382890000	389720000	409450000
A2ABY3	Pcyt2	Ethanolamine-phosphate cytidylyltransferase	15	52.6	37427000	32846000	39969000	28160000	28155000	51794000	44826000	52969000	75816000	52038000	43550000	58722000	66110000	58550000	61157000	66939000	61405000	60090000
E9Q5K4	Cyp2c44	Cytochrome P450 2C44 (EC 1.14.14.-) (Arachidonic acid epoxygenase)	15	39.7	18616000	21122000	18493000	18657000	9481100	22642000	26072000	33854000	44856000	34034000	24374000	33250000	35356000	35508000	40800000	51745000	41995000	43640000
Q3TMH2	Scrn3	Secernin-3	11	33	12400000	20558000	15030000	15231000	17293000	18917000	20361000	21366000	28312000	20920000	24272000	29170000	23313000	20195000	22272000	24985000	28902000	21031000
Q91VS8	Farp2	FERM, RhoGEF and pleckstrin domain-containing protein 2	4	4.1	9150900	24660000	16407000	31704000	36405000	24014000	33035000	37876000	44562000	25848000	37817000	31078000	54885000	34135000	33213000	20180000	27936000	33998000
Q60936	Adck3	Atypical kinase ADCK3, mitochondrial	19	42.6	29258000	59634000	36510000	54318000	45410000	62233000	63310000	73398000	97561000	74326000	63913000	77936000	89539000	79690000	84991000	92892000	108370000	92765000
Q6PA06	Atl2	Atlastin-2	10	22.3	12575000	10909000	13710000	12935000	7859000	21740000	17130000	23086000	33502000	22211000	18618000	29422000	26522000	27707000	26035000	25568000	25239000	23624000
Q7TMB8	Cyfip1	Cytoplasmic FMR1-interacting protein 1	10	7.2	15893000	6648900	15399000	10162000	25042000	23849000	10101000	15455000	28304000	21655000	26045000	18931000	23818000	19454000	19724000	16892000	12965000	30314000
Q9R1S7	Abcc6	Multidrug resistance-associated protein 6	14	11.3	10322000	7741200	12054000	4467700	5187800	17076000	9681300	15463000	19732000	15649000	13279000	20181000	20062000	26659000	19150000	23517000	20946000	20196000
E9PXC3	Cyp2c69	Cytochrome P450, family 2, subfamily c, polypeptide 69	26	65.6	128190000	93788000	128830000	80933000	58155000	187360000	143940000	300680000	486340000	246230000	160550000	271540000	225880000	255490000	220980000	308170000	312800000	249760000
Q9DCW5	Cox6a1	Cytochrome c oxidase subunit 6A, mitochondrial;Cytochrome c oxidase subunit 6A1, mitochondrial	4	60.7	127990000	118620000	131320000	130280000	160260000	208260000	252780000	265980000	231860000	183060000	216040000	284050000	268710000	195390000	227140000	274070000	280480000	182270000
Q9CPQ1	Cox6c	Cytochrome c oxidase subunit 6C	9	85.5	144390000	225920000	161390000	218800000	289530000	220090000	212680000	257540000	339490000	211530000	305100000	294260000	320400000	278110000	322730000	316560000	301730000	306700000
Q569X9	Cyp2c67	Cytochrome P450, family 2, subfamily c, polypeptide 67	3	50.5	8276200	7476500	8987100	6844700	4712100	15802000	10073000	16157000	20039000	11239000	10248000	14185000	14822000	13142000	9046600	17338000	15306000	11873000
P19783	Cox4i1	Cytochrome c oxidase subunit 4 isoform 1, mitochondrial	12	55.6	190040000	223490000	186940000	216830000	261270000	255720000	296100000	400610000	494330000	275970000	326550000	428830000	369410000	305370000	352190000	434090000	414920000	321970000
Q8K169	Ugt2b5	UDP-glucuronosyltransferase 2B17	18	45.5	133970000	92914000	136870000	77103000	78011000	231200000	169990000	261850000	411580000	241450000	167550000	295360000	298260000	251340000	279600000	427370000	324780000	314820000
Q8K157	Galm	Aldose 1-epimerase	10	48.5	72496000	79617000	81941000	74155000	74895000	127140000	114740000	134880000	186790000	127390000	97063000	145330000	159850000	147700000	151320000	160840000	153770000	124640000
Q9CR16	Ppid	Peptidyl-prolyl cis-trans isomerase D	8	27	17768000	24441000	20615000	17796000	18680000	31052000	26514000	39836000	52725000	31248000	27220000	41170000	39237000	38535000	39371000	38618000	39236000	39668000
Q8R4H7	Nags	N-acetylglutamate synthase, mitochondrial;N-acetylglutamate synthase long form;N-acetylglutamate synthase short form;N-acetylglutamate synthase conserved domain form	11	24.5	12473000	7892300	13198000	9475600	7063700	18281000	11225000	16167000	27546000	20127000	13357000	19595000	20843000	19117000	24114000	19232000	25063000	19158000
Q8VDS8-3	Stx18	Syntaxin-18	3	7.1	580861	506340	624110	1107100	637042	770040	425970	766210	573440	889660	912430	651240	1453500	1299800	991750	649970	639210	1728900
O35857	Timm44	Mitochondrial import inner membrane translocase subunit TIM44	14	32.5	19936000	17707000	19370000	17128000	17948000	30083000	21342000	28849000	38346000	26062000	22068000	30170000	27843000	22955000	27246000	30959000	28853000	26642000
Q8R570	Snap47	Synaptosomal-associated protein 47	3	11.6	2514000	2007500	2641500	2024300	1545800	3313300	2159300	2791400	6600400	3539700	2636800	3489100	3903700	3286800	4268400	4006900	3149100	5052100
Q9Z2I0	Letm1	LETM1 and EF-hand domain-containing protein 1, mitochondrial	25	36.4	17449000	17904000	22645000	16536000	16106000	29027000	28490000	40640000	51559000	37530000	26582000	47190000	47724000	37355000	41768000	41487000	40768000	36944000
Q3TIV5-2	Zc3h15	Zinc finger CCCH domain-containing protein 15	3	10	2776100	4659800	3494200	3719800	3924700	3260600	4177900	4847300	6078400	4589700	5663100	5254000	5014000	5532100	5023000	5481000	5974600	4675400
P48758	Cbr1	Carbonyl reductase [NADPH] 1	20	73.3	88993000	119930000	96998000	101690000	132420000	169260000	151670000	180460000	252990000	143660000	129220000	192090000	196310000	170200000	198650000	213820000	229870000	154700000
Q5SV41	Pctp	Phosphatidylcholine transfer protein	8	51.4	16279000	18935000	15092000	20335000	12791000	22920000	18441000	38413000	36330000	24536000	19590000	29171000	36717000	28943000	24434000	28851000	33760000	24750000
Q8R180	Ero1l	ERO1-like protein alpha	4	12.7	4384000	3825400	3387100	2791500	3383500	5324400	2206100	5583000	8917700	6016600	4330100	5233100	6459400	4681700	5075300	6013500	9352500	6551700
O70252	Hmox2	Heme oxygenase 2	7	24.4	6235400	8592700	9991700	9017500	10327000	12230000	9902500	12796000	12552000	10359000	10679000	13577000	11648000	11758000	11711000	13255000	14674000	9147100
Q8BKC5-2	Ipo5	Importin-5	5	5.7	7569700	6992900	7974800	6852500	6075800	10969000	6977000	9793000	15451000	12654000	8699900	12938000	11933000	11645000	12483000	11969000	12846000	10779000
Q9DBB8	Dhdh	Trans-1,2-dihydrobenzene-1,2-diol dehydrogenase	14	69.7	62395000	68642000	75782000	70794000	56116000	118490000	85270000	107100000	154820000	103900000	79781000	120330000	124620000	118240000	126020000	137720000	153060000	111560000
D3Z3X1	Hsd3b7	3 beta-hydroxysteroid dehydrogenase type 7	9	42.6	10617000	13030000	14174000	12537000	5222900	26370000	9961900	13768000	27828000	15394000	14120000	17259000	24688000	22588000	24871000	23716000	17065000	21895000
P56480	Atp5b	ATP synthase subunit beta, mitochondrial	29	74.5	1034300000	1185200000	1182700000	1120300000	978850000	1981200000	1321300000	1703700000	2212300000	1484200000	1279300000	1752500000	2017100000	1805300000	1905500000	1887600000	1930800000	1636100000
Q03160	Grb7	Growth factor receptor-bound protein 7	2	5.6	4154100	4245600	3930100	3923700	637042	7795100	4008000	5425400	12725000	7122400	5132000	8503800	7855700	6712300	8266100	8878400	6812900	7775000
Q64737	Gart	Trifunctional purine biosynthetic protein adenosine-3;Phosphoribosylamine--glycine ligase;Phosphoribosylformylglycinamidine cyclo-ligase;Phosphoribosylglycinamide formyltransferase	15	17.3	6028900	7286900	9447300	7321900	4965600	12217000	7955500	10761000	18305000	10634000	9082100	10910000	17387000	14780000	15246000	14560000	13321000	17991000
Q5BL07-2	Pex1	Peroxisome biogenesis factor 1	9	6.4	4275300	3553200	3367300	5215600	2675300	5884000	2976900	5500000	8205400	6239600	4161900	5903600	9199400	5634400	5628400	5885100	7213600	4647900
P42703-2	Lifr	Leukemia inhibitory factor receptor	2	2.2	580861	566284	267260	543870	637042	766120	583616	766210	2750600	988850	589044	798460	948500	622420	766090	498370	363670	1605000
A0A0A0MQF6	Gapdh	Glyceraldehyde-3-phosphate dehydrogenase	23	75.2	1051400000	1269200000	1255400000	1099000000	1120800000	2036500000	1625200000	2241800000	3060600000	1828700000	1702800000	2762600000	2489800000	2515700000	2481800000	2707900000	2564100000	2488000000
Q8R0X7	Sgpl1	Sphingosine-1-phosphate lyase 1	8	15.7	10335000	7503700	9781300	9333000	7445300	17518000	10608000	16199000	21681000	16180000	11251000	20181000	21824000	16448000	16698000	25602000	19043000	19352000
Q78JT3	Haao	3-hydroxyanthranilate 3,4-dioxygenase	21	85	289470000	367390000	281500000	231130000	279990000	350850000	329100000	457680000	530570000	405730000	352120000	493540000	475910000	391090000	439110000	513240000	581040000	442240000
A0A0R4J1F6	Uap1	UDP-N-acetylhexosamine pyrophosphorylase;UDP-N-acetylgalactosamine pyrophosphorylase;UDP-N-acetylglucosamine pyrophosphorylase	2	8.3	2767000	2119200	3871400	2450300	2181500	6005600	4407800	4075600	9977300	5425800	3605200	6944200	6332900	6792100	6665700	6299300	7062400	6739800
A0A0R4J0P7	Slc22a18	Solute carrier family 22 member 18	3	10.2	16942000	12560000	12987000	10865000	8141500	18301000	13268000	27841000	41053000	30054000	16636000	30196000	21638000	24444000	20290000	34827000	23572000	24052000
Q924Z4	Cers2	Ceramide synthase 2	5	14.2	26956000	23809000	22939000	16415000	11679000	44567000	27860000	47779000	77355000	45369000	32082000	60347000	49649000	55992000	50801000	66407000	46232000	57743000
A0A0A0MQN4	Atg7	Ubiquitin-like modifier-activating enzyme ATG7	6	7	8267500	7736600	8365700	7746600	5597300	15158000	8367300	13226000	19508000	14134000	9588200	16308000	11227000	15963000	14817000	18619000	16457000	16037000
Q8BK64	Ahsa1	Activator of 90 kDa heat shock protein ATPase homolog 1	6	28.7	29360000	21411000	31441000	19391000	20151000	46201000	30419000	50735000	90417000	43454000	33081000	57192000	50368000	52775000	49566000	57577000	62123000	44293000
A0A140T8S3	Dolpp1	Dolichyldiphosphatase 1	3	26.4	1086300	566284	1006000	1199100	637042	1692100	1102300	1522000	2369000	1747700	1031100	1479600	1940200	1965300	1625000	2090100	1822700	2015100
Q9D6Y9	Gbe1	1,4-alpha-glucan-branching enzyme	31	56.3	58986000	47512000	54804000	40098000	37802000	107840000	71290000	113990000	136900000	111080000	68061000	135550000	125040000	109500000	122230000	144560000	137190000	130820000
Q05915	Gch1	GTP cyclohydrolase 1	8	44	6290300	2400000	7598500	1374500	3304300	9075500	8373100	11871000	16272000	9179800	8210200	10341000	13981000	14684000	16518000	20637000	18117000	19111000
Q9QY30	Abcb11	Bile salt export pump	34	32.2	30640000	21342000	27903000	17588000	17662000	50025000	35285000	44861000	70776000	44635000	31107000	55240000	55079000	49267000	57493000	61047000	51120000	51199000
Q8BWQ1	Ugt2a3	UDP-glucuronosyltransferase 2A3	17	47.9	89469000	74897000	94715000	68980000	51200000	164020000	116720000	179520000	258450000	152540000	101680000	182660000	198510000	187230000	207800000	227590000	200500000	187750000
A0A0A6YX73	Prkar2a	cAMP-dependent protein kinase type II-alpha regulatory subunit	11	42.1	16803000	20224000	20209000	19338000	19001000	25530000	18743000	25263000	35516000	20325000	22068000	23871000	31244000	28514000	30560000	29015000	29624000	22204000
Q9QZ85	Iigp1	Interferon-inducible GTPase 1	15	48.9	21858000	28086000	25696000	17969000	26962000	44824000	34708000	61235000	96191000	57394000	30740000	62970000	56095000	55272000	54026000	58505000	66426000	77556000
Q64471	Gstt1	Glutathione S-transferase theta-1	11	36.7	156710000	149020000	147140000	142860000	168610000	277750000	220440000	299050000	417230000	259920000	195350000	354620000	327610000	305550000	311100000	372880000	367980000	315680000
P97372	Psme2	Proteasome activator complex subunit 2	14	65.7	32553000	37770000	41582000	36677000	48172000	60193000	42515000	59274000	76368000	52026000	40793000	60784000	63228000	58159000	62084000	68664000	72470000	64817000
P16330-2	Cnp	2,3-cyclic-nucleotide 3-phosphodiesterase	3	9.8	1181900	1101600	1532200	1141500	1077000	2369400	583616	2005900	3102600	2123800	1369300	1989600	4079800	2937200	3195600	2940800	4039200	3091000
P52196	Tst	Thiosulfate sulfurtransferase	15	49.8	366430000	363090000	336480000	263770000	314230000	519400000	444150000	720120000	816230000	524430000	428550000	689590000	657630000	545960000	609280000	739150000	724070000	600220000
Q3TL44	Nlrx1	NLR family member X1	3	2.3	1700700	1651900	2559000	2449600	1744800	5290400	2558200	3589100	5461900	4477600	2247900	4123300	4426500	5370900	4706200	4995300	4435000	4271900
Q3TJI8	Hsd11b1	Corticosteroid 11-beta-dehydrogenase isozyme 1	18	68.7	413530000	473140000	363290000	376700000	391360000	630640000	535410000	605760000	903050000	590540000	473300000	748680000	732700000	663570000	778090000	817400000	804370000	697130000
Q9DCL9	Paics	Multifunctional protein ADE2;Phosphoribosylaminoimidazole-succinocarboxamide synthase;Phosphoribosylaminoimidazole carboxylase	17	47.8	33413000	44481000	39624000	45396000	34274000	39637000	42143000	41319000	73123000	47657000	45260000	62588000	57821000	59378000	61174000	69400000	66734000	54582000
Q8BWP5	Ttpa	Alpha-tocopherol transfer protein	16	73.7	55638000	35021000	44298000	29621000	24993000	61695000	40521000	79089000	91545000	74391000	51613000	93698000	64730000	68471000	69422000	83818000	80623000	73087000
G3XA66	Mtx1	Metaxin-1	7	26.8	15753000	14259000	19156000	15125000	9076000	27499000	17154000	28079000	37428000	23839000	17234000	24951000	30680000	26995000	28604000	29796000	30396000	27475000
Q8VCW8	Acsf2	Acyl-CoA synthetase family member 2, mitochondrial	27	60.5	122630000	96510000	113030000	79689000	92632000	232370000	150310000	231190000	293350000	191350000	126520000	229840000	251190000	220440000	234450000	228720000	233880000	214120000
Q9CR67	Tmem33	Transmembrane protein 33	3	14.6	21744000	13562000	24297000	14624000	11949000	36595000	23314000	40223000	56220000	33946000	23286000	44373000	32631000	37692000	34439000	45113000	44571000	34783000
Q9D710	Tmx2	Thioredoxin-related transmembrane protein 2	2	8.5	1410800	2349500	5235000	2586600	2845800	7024600	3945200	5613000	8610200	5779000	4491200	6648300	6446900	8223900	6795700	9484700	6299900	6274200
A2AJL3	Fggy	FGGY carbohydrate kinase domain-containing protein	16	40.4	30116000	25406000	36770000	24001000	18414000	62812000	40987000	59166000	87934000	56634000	34675000	66928000	68089000	63260000	72043000	68774000	65831000	62920000
Q9CQC9	Sar1b	GTP-binding protein SAR1b	11	70.7	117360000	158300000	122290000	134230000	106480000	188900000	164600000	211910000	309930000	161420000	157010000	220320000	250770000	211880000	266840000	230510000	250600000	228290000
Q9JI75	Nqo2	Ribosyldihydronicotinamide dehydrogenase [quinone]	18	73.2	55168000	64368000	60653000	51384000	63120000	104380000	70688000	106600000	130010000	96949000	66520000	112720000	121370000	88817000	101830000	110850000	111590000	104890000
E9Q7A5	Trabd	TraB domain-containing protein	2	15.8	580861	2397000	1866700	2880900	637042	3290300	2438800	3641000	5750000	2099800	3035000	3629400	4577100	5024900	5934100	2697100	3459900	4269600
P55096	Abcd3	ATP-binding cassette sub-family D member 3	34	57.1	93671000	52707000	80121000	54754000	55515000	217800000	98655000	183150000	264470000	161520000	86261000	190710000	196100000	187570000	178540000	204860000	170520000	188850000
P58137	Acot8	Acyl-coenzyme A thioesterase 8	3	13.8	2779000	5596800	4049600	4483300	4441000	6344200	5525800	6529900	9720900	5190800	7724400	5694500	8345300	9499000	8863600	7010000	6404400	8139900
Q920E5	Fdps	Farnesyl pyrophosphate synthase	11	46.2	107200000	85756000	110090000	30180000	42082000	126910000	90948000	161850000	228350000	160090000	107150000	176190000	136550000	170890000	155870000	155530000	168420000	153140000
Q9CQ80	Vps25	Vacuolar protein-sorting-associated protein 25	8	52.3	7666200	8814700	10088000	10226000	9654200	9308100	8631900	9905900	12388000	9782100	10203000	12264000	12592000	11160000	11222000	14238000	10415000	11170000
A0A1Y7VJD4	Gm4756	Predicted gene 4756	2	16.5	8143200	5765600	9546500	6438900	4721200	10584000	12820000	13820000	15259000	16345000	8676800	18652000	11738000	9885600	14745000	15840000	16376000	14579000
Q8BFP9	Pdk1	[Pyruvate dehydrogenase (acetyl-transferring)] kinase isozyme 1, mitochondrial	4	9	11290000	6890100	12221000	8398400	5429700	16743000	9306500	26139000	25863000	21147000	11559000	25923000	16187000	20439000	18630000	22604000	16731000	21243000
Q9ET01	Pygl	Glycogen phosphorylase, liver form;Alpha-1,4 glucan phosphorylase	49	63.6	136360000	116950000	144380000	98125000	90623000	254770000	150870000	318150000	397010000	331420000	154230000	272650000	361190000	335890000	403530000	308400000	265530000	249880000
Q9DBL7	Coasy	Bifunctional coenzyme A synthase;Phosphopantetheine adenylyltransferase;Dephospho-CoA kinase	14	44.4	37344000	28894000	44787000	31610000	25576000	69830000	42327000	63854000	77390000	54884000	41141000	69615000	71719000	62137000	67577000	70191000	76637000	52874000
Q91XD4	Ftcd	Formimidoyltransferase-cyclodeaminase;Glutamate formimidoyltransferase;Formimidoyltetrahydrofolate cyclodeaminase	36	84.3	132780000	182130000	148040000	145520000	104120000	191390000	185280000	212920000	366890000	235450000	169050000	289430000	267250000	249650000	267160000	329120000	306760000	286850000
Q91X34	Baat	Bile acid-CoA:amino acid N-acyltransferase	15	62.9	38933000	39863000	35036000	43564000	36018000	74186000	52651000	70582000	118860000	72786000	45829000	96647000	89459000	83616000	83240000	103570000	89995000	79624000
E9PUL7	Cml1	Probable N-acetyltransferase CML1	4	19	19569000	25266000	26660000	543870	20422000	28599000	27500000	35042000	60169000	46215000	25506000	41119000	46642000	34558000	37932000	76819000	54439000	50074000
P21278	Gna11	Guanine nucleotide-binding protein subunit alpha-11	5	17.5	5150700	2574200	5915500	3439700	2978700	9785000	5946500	7827500	10934000	8554100	5192800	10976000	8519300	8315200	8493700	9415300	8220200	9824800
O08601	Mttp	Microsomal triglyceride transfer protein large subunit	42	48.2	120400000	113560000	111330000	81130000	77782000	166440000	124900000	205570000	272480000	179540000	125380000	209730000	200220000	192750000	198050000	213350000	192650000	177400000
Q9JLI0	Akr1c12	Aldo-keto reductase a (Aldo-keto reductase family 1, member C12)	6	72.8	29287000	42045000	29080000	33950000	37954000	50986000	43481000	48611000	62252000	45428000	36464000	49696000	60345000	53442000	50062000	61360000	50405000	43653000
A0A1L1STE6	Idh3a	Isocitrate dehydrogenase [NAD] subunit alpha, mitochondrial	12	35.4	48272000	58379000	54254000	45673000	59828000	71676000	62425000	77464000	104410000	72950000	61577000	97990000	77649000	71383000	79841000	90444000	79936000	64267000
Q8C1Y8	Ccz1	Vacuolar fusion protein CCZ1 homolog	2	1.7	16268000	11710000	14330000	14587000	11773000	21623000	16256000	31392000	37127000	25951000	15256000	29612000	30807000	36374000	25185000	37381000	30309000	26306000
Q922Q1	Marc2	Mitochondrial amidoxime reducing component 2	18	53.3	93917000	93195000	108940000	92826000	48682000	100840000	84237000	158500000	181700000	167190000	110220000	206390000	181150000	154140000	167200000	211400000	207170000	200270000
Q9QXF8	Gnmt	Glycine N-methyltransferase	17	76.5	813880000	953580000	892390000	988160000	777040000	1292600000	875900000	1498700000	1881200000	1449200000	961930000	1695400000	1546400000	1358200000	1546000000	1688200000	1845500000	1465700000
Q8BWN8	Acot4	Acyl-coenzyme A thioesterase 4	11	46.1	21199000	24386000	18913000	24043000	26836000	36797000	21987000	43753000	45434000	34809000	22474000	37545000	43656000	36475000	32639000	33045000	31092000	40590000
Q8R0Y8	Slc25a42	Mitochondrial coenzyme A transporter SLC25A42	10	45.9	20655000	18144000	22247000	16804000	10004000	30410000	16482000	28763000	44131000	28335000	20775000	29392000	31307000	31241000	29729000	31258000	29576000	28336000
P06745	Gpi	Glucose-6-phosphate isomerase	20	50	77739000	134430000	84664000	75914000	99847000	134060000	141030000	149680000	199430000	127950000	124450000	186040000	186230000	173970000	186600000	163220000	174940000	166960000
P34914	Ephx2	Bifunctional epoxide hydrolase 2;Cytosolic epoxide hydrolase 2;Lipid-phosphate phosphatase	34	72	120600000	106400000	126900000	127500000	93169000	249920000	157390000	235440000	337310000	210190000	125410000	228560000	290100000	266870000	262870000	310650000	276770000	281280000
Q91XE0	Glyat	Glycine N-acyltransferase	22	77.7	115250000	97449000	129120000	83432000	72378000	195380000	158430000	191040000	299000000	179950000	125760000	228370000	227850000	209270000	231290000	244470000	232890000	201040000
Q9D1R1	Tmem126b	Complex I assembly factor TMEM126B, mitochondrial	3	18.3	4969300	566284	4148700	543870	3816000	4856800	4695700	766210	7911600	5812900	5417100	7141900	6198300	5081300	4972200	9544600	5232400	5586800
Q2TPA8	Hsdl2	Hydroxysteroid dehydrogenase-like protein 2	18	48.6	25206000	22980000	28018000	27125000	25057000	52602000	30241000	44201000	58017000	34549000	27368000	42581000	55739000	54097000	51289000	42055000	40925000	36471000
P28271	Aco1	Cytoplasmic aconitate hydratase	40	56.8	138900000	115110000	145710000	100970000	79153000	208750000	146100000	225360000	307420000	208220000	141360000	243700000	250920000	221710000	239660000	267070000	262060000	226880000
Q9WV55	Vapa	Vesicle-associated membrane protein-associated protein A	11	45.8	42670000	40063000	45875000	39758000	35768000	63711000	50084000	57484000	79634000	52696000	45666000	63374000	67088000	55701000	66188000	72736000	69069000	66361000
Q8R0F9	Sec14l4	SEC14-like protein 4	20	58.3	53258000	45662000	47438000	40803000	39844000	67352000	60727000	77232000	136530000	71608000	59601000	105450000	97882000	92071000	95256000	104690000	102360000	76888000
P07901	Hsp90aa1	Heat shock protein HSP 90-alpha	22	53.1	60874000	45687000	54861000	35771000	40312000	94287000	68141000	119850000	167840000	91687000	63262000	127760000	103490000	104380000	100180000	130210000	125380000	98610000
Q9CW42	Marc1	Mitochondrial amidoxime-reducing component 1	15	52.9	45365000	34108000	52362000	39583000	20864000	52826000	40593000	73764000	87304000	83350000	45355000	78796000	90491000	80701000	88905000	89200000	86573000	89498000
Q9DBG1	Cyp27a1	Sterol 26-hydroxylase, mitochondrial	24	46.7	60894000	55037000	78609000	44110000	34091000	111220000	84109000	101140000	198060000	93765000	76673000	136350000	136300000	126540000	155850000	160750000	145990000	122150000
Q8K1Z0	Coq9	Ubiquinone biosynthesis protein COQ9, mitochondrial	8	36.4	36112000	39688000	33731000	35551000	41674000	45520000	49954000	53203000	60772000	39685000	44493000	55971000	60823000	48201000	47975000	58841000	58343000	50158000
O88986	Gcat	2-amino-3-ketobutyrate coenzyme A ligase, mitochondrial	15	55.8	36696000	33544000	39284000	30514000	30011000	62087000	44886000	67528000	92336000	61841000	38777000	70650000	77880000	64393000	74615000	69547000	69192000	62855000
E9QNL5	Sult1a1	Sulfotransferase	21	80.2	194040000	160690000	189470000	172410000	123870000	311590000	210530000	331370000	499720000	346450000	198620000	416020000	306410000	314420000	323790000	361700000	357730000	328620000
P00405	Mtco2	Cytochrome c oxidase subunit 2	6	44.9	245030000	261330000	316410000	272300000	119410000	513270000	331170000	516870000	905930000	346380000	363350000	570800000	693410000	600630000	721310000	657940000	523630000	618400000
Q9DCN2	Cyb5r3	NADH-cytochrome b5 reductase 3;NADH-cytochrome b5 reductase 3 membrane-bound form;NADH-cytochrome b5 reductase 3 soluble form;NADH-cytochrome b5 reductase	20	64.5	175730000	140410000	156670000	109410000	91819000	270080000	190260000	357070000	454850000	311680000	169970000	361740000	335620000	322710000	342890000	358150000	372880000	327740000
P11499	Hsp90ab1	Heat shock protein HSP 90-beta	42	57.6	388670000	276280000	368120000	220390000	229140000	527970000	413640000	696620000	936580000	596990000	387930000	797650000	622300000	593760000	566100000	780410000	756510000	596820000
Q9CQQ7	Atp5f1	ATP synthase F(0) complex subunit B1, mitochondrial	12	49.6	175340000	176730000	204550000	172370000	147780000	357120000	203340000	299180000	399880000	260220000	196090000	311500000	348440000	307170000	323080000	330440000	314710000	308750000
Q9DBM2	Ehhadh	Peroxisomal bifunctional enzyme;Enoyl-CoA hydratase/3,2-trans-enoyl-CoA isomerase;3-hydroxyacyl-CoA dehydrogenase	47	75.9	233040000	154010000	180070000	267000000	257020000	733320000	230750000	501490000	549980000	345960000	200530000	413920000	559490000	548820000	458320000	452780000	391240000	465940000
A0JNU3	Aspg	60 kDa lysophospholipase;L-asparaginase;Platelet-activating factor acetylhydrolase	8	14.9	14118000	15175000	13874000	3317500	7199900	22720000	19057000	24921000	33747000	25168000	16734000	34471000	30051000	28984000	31262000	33470000	30745000	24806000
P03921	Mtnd5	NADH-ubiquinone oxidoreductase chain 5	6	13.7	11942000	7993600	17073000	14000000	8118100	28555000	15069000	20023000	27903000	20608000	13441000	22372000	26622000	24747000	28687000	25596000	18789000	21275000
Q9DB16	Cab39l	Calcium-binding protein 39-like	3	11.6	3305200	566284	2341600	2435500	637042	4573400	1971600	2909300	4085800	5136300	3316600	3088500	3012600	4969800	3729900	4732300	3137500	3679200
Q9JLJ4	Elovl2	Elongation of very long chain fatty acids protein 2	4	8.6	9461300	6892300	14224000	12210000	5040200	27145000	12922000	19949000	35477000	15287000	15341000	13395000	30830000	32552000	33605000	21652000	19701000	18968000
Q99N19	Cyp4f13	Cytochrome P450 CYP4F13 (Cytochrome P450, family 4, subfamily f, polypeptide 13)	4	11.5	2850600	2050800	2778400	1675700	1693100	4294900	3507500	4226400	6933900	5798700	2663100	5790700	7327700	5388700	4713200	5917400	3955700	4789100
E9Q7C8	Cyp2c40	Cytochrome P450 2C40	7	61.9	17058000	15674000	30177000	15441000	12801000	49780000	30971000	46063000	80588000	31773000	25706000	48230000	43855000	57796000	54031000	44476000	40691000	45597000
Q99J23	Ghdc	GH3 domain-containing protein	2	6.2	1812100	1111500	1263400	813030	637042	2116200	1763000	2322600	3324800	2208900	1452700	2227100	2654800	2656200	2596600	2857500	2498700	2529900
Q9CX56	Psmd8	26S proteasome non-ATPase regulatory subunit 8	8	28.6	24619000	35315000	28901000	32484000	22025000	38008000	28699000	39850000	60638000	38395000	31391000	39712000	46209000	48171000	47139000	41870000	40425000	51432000
Q8VCF0	Mavs	Mitochondrial antiviral-signaling protein	11	43.1	24279000	40678000	28552000	38117000	38188000	37057000	39428000	47548000	56577000	36979000	40047000	47011000	48523000	40121000	48152000	54124000	53616000	43747000
Q64458	Cyp2c29	Cytochrome P450 2C29	24	62	133120000	139020000	124720000	101430000	92126000	258080000	167260000	228560000	512840000	284130000	145340000	345210000	344150000	258640000	282060000	479570000	344280000	406590000
Q9CZS1	Aldh1b1	Aldehyde dehydrogenase X, mitochondrial	23	61.7	323560000	256140000	305160000	223340000	234960000	499930000	241950000	506250000	597820000	513930000	310810000	604830000	585690000	551910000	516370000	623210000	625040000	630440000
Q9CZR8	Tsfm	Elongation factor Ts, mitochondrial	4	21.9	8619200	11568000	12749000	12222000	637042	17231000	10185000	13902000	19925000	13395000	12144000	16743000	17489000	14243000	12276000	13806000	18345000	13023000
Q9WTP6	Ak2	Adenylate kinase 2, mitochondrial;Adenylate kinase 2, mitochondrial, N-terminally processed	17	74.1	153310000	196420000	158400000	172860000	198690000	275660000	267370000	282810000	312910000	207580000	189680000	281700000	336340000	244180000	312500000	306860000	318160000	248720000
Q91W43	Gldc	Glycine dehydrogenase (decarboxylating), mitochondrial	33	42.1	31504000	33983000	32857000	36731000	30973000	42244000	40759000	42014000	65736000	38169000	40504000	57261000	51431000	44024000	47216000	63270000	60078000	45623000
Q8R0Y6	Aldh1l1	Cytosolic 10-formyltetrahydrofolate dehydrogenase	63	80.9	546140000	560660000	535440000	404700000	411380000	869000000	590380000	979650000	1198400000	1001400000	582540000	1202400000	862240000	794510000	864800000	1134400000	1179100000	980960000
Q8BRQ9	Sfxn5	Sideroflexin;Sideroflexin-5	3	14.2	7123500	4977700	7001800	4947000	5209400	11666000	10926000	15508000	18795000	12661000	6917600	16459000	18196000	10425000	13590000	15835000	15351000	18128000
Q8R0J8	Idnk	Probable gluconokinase	4	29.3	3888600	6692800	4336300	6701100	5495200	7429100	9989800	8154100	17893000	10662000	4979900	11270000	12928000	11048000	11816000	10871000	7775600	10645000
Q9Z0M5	Lipa	Lysosomal acid lipase/cholesteryl ester hydrolase	8	26.4	46253000	47260000	42719000	25362000	31231000	59498000	73276000	102090000	115410000	53580000	56185000	81673000	86532000	66670000	72799000	110450000	121600000	84109000
Q3UEP4	Ugt2b36	UDP-glucuronosyltransferase (EC 2.4.1.17)	15	41.9	72322000	50411000	77836000	49310000	43883000	130790000	80865000	128290000	180610000	113490000	70910000	146870000	143360000	130750000	153030000	184650000	178430000	153910000
Q70FJ1-3	Akap9	A-kinase anchor protein 9	5	1	52536000	63614000	43292000	66012000	60937000	52890000	70336000	60694000	100250000	64531000	58949000	84450000	77741000	72247000	61062000	68294000	91944000	71990000
P13439	Umps	Uridine 5-monophosphate synthase;Orotate phosphoribosyltransferase;Orotidine 5-phosphate decarboxylase	9	28.5	9902500	10931000	12740000	8955000	8715300	17869000	13259000	17279000	26823000	20659000	11462000	23802000	21208000	21760000	21740000	19517000	19030000	19383000
Q9DC51	Gnai3	Guanine nucleotide-binding protein G(k) subunit alpha	5	37.9	14342000	11137000	11929000	10313000	8095500	16594000	12507000	18354000	26307000	19046000	12455000	20457000	19328000	19166000	20431000	20473000	19000000	23612000
Q8QZR3	Ces2a	Pyrethroid hydrolase Ces2a	20	56.6	152520000	172910000	156550000	113340000	138440000	293850000	219450000	229990000	364000000	220060000	166210000	263280000	314910000	254630000	339570000	287670000	281450000	238170000
A0A1B0GRU8	Prpf40a	Pre-mRNA-processing factor 40 homolog A	4	4.3	580861	7057300	6838800	6187900	7684600	7540100	6275300	8319400	9881900	7822400	7761800	11460000	10791000	8571600	8180800	13788000	8935200	6285900
Q9CXR1	Dhrs7	Dehydrogenase/reductase SDR family member 7	6	20.7	42647000	36195000	42033000	41041000	30550000	60634000	34268000	73208000	88935000	80144000	40301000	79138000	61895000	67541000	101420000	80273000	49541000	77546000
E9PYT3	Atl3	Atlastin-3	12	37.7	22697000	20558000	20585000	16208000	14802000	31725000	20093000	29942000	48023000	31801000	21402000	35040000	36564000	34701000	34271000	38692000	38226000	34542000
A0A0A6YVS2	Tmco1	Transmembrane and coiled-coil domain-containing protein 1	3	18.5	2872500	24179000	25323000	26168000	18809000	37689000	23431000	32765000	52432000	31888000	28318000	34822000	38789000	40574000	30088000	39583000	31585000	36562000
Q9DBL1	Acadsb	Short/branched chain specific acyl-CoA dehydrogenase, mitochondrial	13	42.6	32398000	26925000	37735000	23331000	22662000	55665000	39338000	49949000	71927000	46241000	32744000	54100000	62885000	48527000	59915000	58601000	60734000	52856000
Q99J08	Sec14l2	SEC14-like protein 2	29	74.7	118770000	100540000	123890000	74642000	79835000	176230000	126100000	192010000	264100000	173610000	116530000	207090000	208410000	191540000	193310000	231150000	223160000	190460000
Q3UEL5	Uroc1	Urocanate hydratase	30	56.2	320510000	337300000	306140000	315060000	286640000	465650000	356140000	507620000	615450000	472510000	328410000	556470000	534900000	503420000	536550000	620570000	602540000	551810000
P51175	Ppox	Protoporphyrinogen oxidase	4	10.7	1628500	1273300	2039900	2598200	2869000	3837900	1881300	2489000	5040400	3977500	1712000	3052700	6437700	5796600	5401400	4065500	3733300	3620000
A2BFB2	Mlx	Max-like protein X	2	8.4	520900	566284	572770	543870	453880	766120	1015100	1038200	1195100	765360	882920	1641200	1190400	762750	838560	1245200	1243600	1094000
Q91XD7	Creld1	Cysteine-rich with EGF-like domain protein 1	5	10	1162800	566284	1537900	543870	2892500	2719300	2111400	1692600	2203000	1425500	1625300	2878100	2927300	2051600	2641300	2690500	2763500	3394000
E9Q3C1	C2cd2	C2 domain-containing protein 2	3	6.8	3623900	3826400	4883200	3270900	1808600	7705300	4492600	6343500	10187000	6595500	4250300	8416900	8077000	8130200	9318900	7698300	7694500	7577600
Q571F8	Gls2	Glutaminase liver isoform, mitochondrial	24	53.3	61648000	61032000	80494000	57414000	44143000	108010000	73856000	100720000	142380000	104620000	69036000	128600000	122570000	94412000	121740000	145610000	144230000	117940000
A2AQN4	Acss2	Acetyl-coenzyme A synthetase, cytoplasmic	21	40.6	45928000	31485000	37968000	6071000	22520000	84233000	44532000	97885000	87286000	85382000	37987000	98137000	86176000	74749000	89297000	72248000	90620000	89373000
A0A494BAE3	Napg	Gamma-soluble NSF attachment protein	3	16.9	62184000	73136000	62415000	83922000	106010000	138230000	98912000	98316000	123900000	114230000	67227000	139040000	135540000	118930000	119950000	114010000	101560000	129820000
Q8VCA8	Scrn2	Secernin-2	17	62.1	31322000	37300000	32205000	30839000	31965000	46316000	35308000	42723000	57887000	38145000	34777000	44283000	49159000	49179000	51812000	51564000	45590000	44002000
E9Q4M8	Tm7sf2	Delta(14)-sterol reductase	4	14.5	21883000	12932000	13175000	7693400	637042	26998000	13890000	37976000	50738000	22210000	22156000	42874000	27684000	25941000	29345000	40535000	36208000	26044000
Q8K154	Ugt2b34	UDP-glucuronosyltransferase (EC 2.4.1.17)	15	43.2	101920000	80029000	95727000	66985000	60130000	179000000	108770000	162650000	263300000	151080000	97174000	199120000	170640000	169800000	172400000	221770000	185310000	176100000
O09173	Hgd	Homogentisate 1,2-dioxygenase	24	80.7	263120000	514260000	327910000	427460000	444160000	364220000	494640000	539370000	655520000	428710000	516990000	594450000	513670000	443400000	508120000	677440000	709270000	566900000
Q60864	Stip1	Stress-induced-phosphoprotein 1	22	40	52806000	75118000	51046000	55608000	68477000	63682000	72331000	88673000	116040000	66801000	71348000	91467000	86657000	82743000	77145000	89176000	105900000	81417000
Q61586	Gpam	Glycerol-3-phosphate acyltransferase 1, mitochondrial	18	23.8	13258000	10532000	15125000	9050900	5759300	22426000	15619000	25761000	35059000	25242000	12441000	26933000	28388000	25397000	24258000	26622000	27675000	31890000
Q9CZ30	Ola1	Obg-like ATPase 1	13	36.6	33429000	31575000	37058000	25035000	19338000	46009000	32506000	41638000	63252000	40053000	35426000	49463000	44632000	47808000	43935000	46626000	41592000	45505000
Q5U5V2	Hykk	Hydroxylysine kinase	11	38.8	21719000	19848000	24365000	26308000	14924000	32749000	20440000	29494000	44237000	29698000	21831000	33673000	32567000	35328000	32392000	43667000	41380000	32160000
Q8VI47	Abcc2	Canalicular multispecific organic anion transporter 1	22	21	18415000	14269000	17804000	14917000	10972000	31063000	14081000	25654000	35670000	21611000	17918000	29122000	34387000	31213000	32377000	30962000	31448000	30296000
Q9QXY6	Ehd3	EH domain-containing protein 3	21	54.6	16639000	16540000	20443000	18782000	14474000	33166000	22067000	27949000	45180000	24019000	18483000	31077000	36918000	33407000	35279000	36529000	33996000	36293000
E9PUD2	Dnm1l	Dynamin-1-like protein	23	37.1	11181000	13001000	14825000	11993000	8588700	19423000	14595000	19353000	26993000	15933000	13362000	19334000	22616000	22048000	23853000	21171000	21579000	21749000
Q91V64	Isoc1	Isochorismatase domain-containing protein 1	10	47.1	34250000	30249000	33969000	33849000	31124000	57290000	39022000	51921000	74753000	51539000	32805000	63061000	59022000	53182000	52830000	73494000	57951000	62906000
I1E4X5	9030624J02Rik	UPF0505 protein C16orf62 homolog	6	5.4	2864200	2420500	3135400	2888400	1436100	5451600	2313000	3130900	6222400	4105700	2722700	4057000	5301600	4954400	4809300	3040900	3552800	4877700
P00329	Adh1	Alcohol dehydrogenase 1	27	82.4	2188900000	2537900000	2632900000	2699000000	2290200000	4786000000	3063900000	4356100000	5978900000	3642700000	2525600000	4804900000	4778300000	4610200000	4864700000	5074300000	4910900000	4485100000
Q99KI0	Aco2	Aconitate hydratase, mitochondrial	37	51.8	189280000	147880000	184330000	151280000	126740000	312160000	201680000	287810000	387960000	248890000	182070000	340240000	320390000	278630000	297730000	348780000	328180000	263930000
P00397	Mtco1	Cytochrome c oxidase subunit 1	4	13.8	27331000	20231000	26974000	14806000	14281000	43564000	27817000	49993000	81047000	36532000	26371000	51850000	62527000	48381000	58141000	64217000	50994000	44974000
Q3UJU9	Rmdn3	Regulator of microtubule dynamics protein 3	11	27.7	30469000	20001000	28481000	19942000	18693000	41361000	27130000	45783000	47990000	39354000	25719000	40515000	53283000	41613000	46503000	55409000	49149000	54567000
D3YYK0	Abhd11	Alpha/beta hydrolase domain-containing protein 11	8	48.5	12790000	23763000	17669000	24777000	20878000	25008000	22088000	24914000	43233000	23179000	21268000	27034000	27832000	27829000	30979000	31667000	29165000	25696000
Q99LC9	Pex6	Peroxisome assembly factor 2	5	12.2	1673000	1837300	2964600	3231700	1401800	5505500	1974800	4158000	5530100	3053900	2728200	5625400	5195800	4846200	5117300	5697700	5440400	4851100
P05977	Myl1	Myosin light chain 1/3, skeletal muscle isoform	8	43.1	580861	566284	622700	145210	129130000	190530	583616	196810	928141	669679	589044	728768	886460	656538	697764	771170	710137	711312
Q3T9E4	Tgtp1	T-cell-specific guanine nucleotide triphosphate-binding protein 2 (EC 3.6.5.-) (Interferon-gamma-inducible GTPase Ifggb6 protein) (T-cell-specific guanine nucleotide triphosphate-binding protein)	2	6	580861	566284	622700	543870	637042	766120	583616	766210	2174300	669679	589044	728768	2134000	1938600	1922000	771170	710137	3433800
O35593	Psmd14	26S proteasome non-ATPase regulatory subunit 14	6	43.2	26115000	29773000	30757000	29626000	12218000	39966000	27498000	26052000	62452000	34918000	28507000	36312000	68360000	35631000	47123000	31502000	42094000	62827000
P80316	Cct5	T-complex protein 1 subunit epsilon	25	60.6	50470000	44801000	49864000	38951000	34639000	77023000	47585000	68305000	111190000	66915000	48718000	82863000	74264000	73807000	75606000	80823000	79267000	83627000
P63038	Hspd1	60 kDa heat shock protein, mitochondrial	48	74.9	376480000	396770000	459550000	375580000	324250000	603260000	421340000	641000000	856440000	518860000	418010000	646180000	665630000	611770000	625630000	665660000	666550000	559710000
Q3UGX2	Sptb	Spectrin beta chain, erythrocytic	3	2.2	2769900	2506700	622700	2473600	2294800	3341600	2588400	3214100	3871700	3223500	2392000	4042900	3613100	3259000	3465000	2970200	3147600	2907200
A0A0R4J195	Rprd1b	Regulation of nuclear pre-mRNA domain-containing protein 1B	4	18.5	3985900	6182200	5633300	6438200	637042	7073600	7711100	7035100	8836400	6043300	6429900	9953800	7687300	6649000	6604200	7619000	6789000	6698100
A0A1B0GSU0	Aldh16a1	Aldehyde dehydrogenase family 16 member A1	11	22.4	16775000	15155000	17698000	13441000	9686700	27404000	17005000	24871000	38673000	23615000	16251000	27995000	27972000	27353000	29885000	31208000	27056000	30336000
F7DF70	Phkb	Phosphorylase b kinase regulatory subunit beta	6	17.8	2090900	2136500	2163800	2316500	940600	5202500	2484800	2535800	6865800	4220400	2017600	3774200	5276300	4839500	4689200	5140700	4839600	5793100
Q3TCD4	Eci2	Enoyl-CoA delta isomerase 2, mitochondrial	17	52.1	38272000	48837000	44224000	56915000	36476000	83321000	47298000	65294000	114010000	51022000	47116000	69753000	95406000	89995000	87394000	86014000	78505000	71606000
P60670	Nploc4	Nuclear protein localization protein 4 homolog	8	24.8	9126000	6915200	10530000	6540300	6056500	11438000	8697900	13461000	19758000	12932000	9222200	18536000	10275000	12868000	20108000	16219000	11721000	15599000
Q64310	Surf4	Surfeit locus protein 4	6	27.5	25071000	22401000	30717000	22544000	13304000	46751000	22886000	39240000	60573000	38523000	25100000	45163000	51918000	52967000	47131000	43851000	39682000	44579000
A0A494BBP6	Nt5c2	Cytosolic purine 5-nucleotidase	3	10	3389800	3043100	3817500	3115600	3131700	3650100	4188900	4556400	7781600	5334400	3603700	4016600	5523600	4890500	5039800	4102100	4369300	4379300
P97872	Fmo5	Dimethylaniline monooxygenase [N-oxide-forming] 5	31	56.8	166250000	150540000	160880000	141970000	103020000	199350000	177260000	220090000	396520000	228010000	167940000	328550000	283350000	261980000	294190000	342660000	334530000	255770000
E9Q039	Npepps	Puromycin-sensitive aminopeptidase	9	7.9	96430000	73197000	78271000	79331000	61833000	128940000	52511000	112750000	187680000	113720000	80809000	136540000	121130000	131730000	121830000	145630000	140320000	98427000
D3Z3E8	Mov10	Putative helicase MOV-10	3	4	5351100	6359600	6366200	5138500	3998900	9674000	583616	7689600	12902000	8961800	6187000	12717000	8196200	8422800	8772900	7854000	7343500	9109500
Q9JHI5	Ivd	Isovaleryl-CoA dehydrogenase, mitochondrial	19	60.6	144420000	151120000	157140000	146170000	139280000	238560000	181360000	259420000	327880000	199580000	154830000	268020000	261280000	234460000	234970000	258990000	261610000	214210000
Q61102	Abcb7	ATP-binding cassette sub-family B member 7, mitochondrial	11	21	10048000	8048000	7620900	9232600	3566600	15760000	7396500	12455000	24328000	11418000	8374900	13455000	17696000	12702000	17103000	12904000	10631000	13468000
Q9DBK0	Acot12	Acyl-coenzyme A thioesterase 12	16	34.7	24681000	16323000	18613000	16578000	15105000	33711000	21019000	29837000	51867000	25162000	20431000	31139000	34427000	36414000	35907000	37131000	32272000	27146000
Q61694	Hsd3b5	3 beta-hydroxysteroid dehydrogenase type 5	15	10.2	5990100	3258500	3233500	6049500	2233500	4512200	4183100	7550100	11129000	5168100	5204000	6825200	6231700	6229300	13380000	15692000	6647100	11891000
D3Z600	Pex5	Peroxisomal targeting signal 1 receptor	11	22.6	5096500	5300900	5003900	5056700	4139700	7231300	4454900	5485500	9154500	6743400	4950900	7163700	7823400	7170500	8818500	7088100	7176400	7772500
Q9QYG0	Ndrg2	Protein NDRG2	17	76	114260000	104340000	109940000	88547000	88588000	155100000	108070000	173130000	249520000	145340000	112760000	199820000	175300000	162460000	177570000	290730000	270780000	207010000
O08705	Slc10a1	Sodium/bile acid cotransporter	3	6.6	47888000	38644000	58272000	30557000	27288000	69920000	64929000	104050000	137510000	79081000	50438000	125620000	96855000	75130000	88435000	117230000	108010000	90266000
Z4YKV1	Gnas	Guanine nucleotide-binding protein G(s) subunit alpha isoforms short;Guanine nucleotide-binding protein G(s) subunit alpha isoforms XLas	3	16.1	7629100	4740500	6779800	8429800	7705200	7005900	9317400	6377200	10419000	8642000	6864900	13343000	12934000	9960600	7848600	13228000	13682000	10569000
Q9JIM1-2	Slc29a1	Equilibrative nucleoside transporter 1	6	12.4	20778000	13119000	25177000	12176000	7845600	29104000	16826000	32225000	51782000	33537000	18726000	44898000	29222000	30229000	36742000	43369000	40442000	39533000
Q99LC5	Etfa	Electron transfer flavoprotein subunit alpha, mitochondrial	20	68.2	663840000	591590000	727800000	667060000	546320000	1244400000	764130000	992640000	1382000000	854770000	654130000	1063900000	1095000000	1032700000	1038900000	1043900000	1030100000	900720000
Q8VDN2	Atp1a1	Sodium/potassium-transporting ATPase subunit alpha-1	37	42	76729000	52247000	70096000	49787000	45381000	108890000	72090000	106020000	140250000	96137000	66074000	132500000	117780000	102640000	116380000	131640000	117080000	114510000
A2ARD6	Kynu	Kynureninase	18	48.8	65627000	48027000	64016000	37328000	32429000	74945000	55865000	83742000	122130000	81343000	57092000	95783000	93601000	76615000	84217000	114870000	111080000	96390000
G3X9Y5	Ube4a	Ubiquitin conjugation factor E4 A	2	3.7	4637200	3351900	4219700	4197000	637042	7123500	4859900	4501500	7248900	6682400	3721500	7459100	7538400	5893100	6068700	6378900	710137	4587500
Q8CG76	Akr7a2	Aflatoxin B1 aldehyde reductase member 2	15	56.4	116560000	109410000	117020000	102600000	101220000	184020000	133520000	177620000	234550000	148540000	116650000	200000000	197890000	161590000	186730000	227780000	217640000	173740000
Q91W64	Cyp2c70	Cytochrome P450 2C70	16	44.4	27171000	26467000	26900000	13030000	9593900	27560000	23749000	23227000	86760000	38573000	26020000	47920000	40307000	41067000	46348000	46107000	43738000	38036000
P00920	Ca2	Carbonic anhydrase 2	11	63.8	55933000	71876000	72649000	78001000	53035000	94975000	83568000	107310000	143430000	86122000	68031000	116710000	109890000	110050000	108260000	84520000	97632000	113490000
Q9WVD5	Slc25a15	Mitochondrial ornithine transporter 1	17	72.4	78693000	56975000	103470000	56533000	48491000	116850000	79202000	133620000	191840000	122810000	76288000	155430000	140340000	120560000	133870000	156590000	146510000	124000000
P97494	Gclc	Glutamate--cysteine ligase catalytic subunit	27	47.3	47973000	36087000	38073000	38074000	37294000	87322000	50981000	67151000	104860000	62180000	38274000	76634000	77031000	71751000	71396000	93834000	85251000	77186000
Q99PG0	Aadac	Arylacetamide deacetylase	17	51	139700000	100710000	120220000	95788000	81090000	218210000	150510000	209160000	302880000	175000000	115440000	223450000	222780000	200390000	217290000	263570000	224530000	195830000
Q9DCP2	Slc38a3	Sodium-coupled neutral amino acid transporter 3	8	17.8	39421000	24870000	33668000	25078000	31545000	45713000	38353000	43040000	62442000	51230000	30840000	66151000	63931000	33671000	57051000	74875000	86032000	61415000
Q9CQM9	Glrx3	Glutaredoxin-3	12	45.7	14616000	13665000	14861000	13699000	8970800	20227000	15053000	18970000	27357000	19404000	14032000	24055000	23787000	22164000	23226000	26457000	25371000	21178000
Q9JKF1	Iqgap1	Ras GTPase-activating-like protein IQGAP1	5	4.8	155890000	173210000	128920000	133120000	109500000	155660000	97955000	174610000	244840000	157520000	202770000	174120000	228780000	196140000	316280000	162650000	184090000	222630000
P14246	Slc2a2	Solute carrier family 2, facilitated glucose transporter member 2	7	15.5	63615000	46255000	55416000	32613000	32935000	91801000	62450000	85048000	132240000	80819000	55019000	116130000	96523000	85090000	100410000	123930000	101150000	103840000
Q920L1	Fads1	Fatty acid desaturase 1	7	19.2	32003000	19776000	19957000	11972000	10124000	33606000	16612000	36873000	42974000	51429000	20033000	50801000	34884000	33803000	32575000	39205000	34660000	46886000
A0A3Q4EGR2	Rock1	Rho-associated protein kinase 1	3	2.8	273570	255360	343440	245160	302020	538220	354180	399480	393670	479830	269030	621950	470100	592790	437800	541840	441830	340840
Q91WN4	Kmo	Kynurenine 3-monooxygenase	18	47.6	57724000	46873000	66648000	36989000	24149000	63684000	52967000	82221000	113810000	82383000	54354000	103300000	88521000	77856000	87987000	107910000	101350000	91863000
Q9CR86	Carhsp1	Calcium-regulated heat stable protein 1	3	52	19662000	34375000	28982000	40727000	38079000	33916000	33133000	33140000	39791000	27536000	42679000	38376000	45139000	42348000	47388000	32675000	42100000	35269000
O08914	Faah	Fatty-acid amide hydrolase 1	16	45.8	21850000	23620000	23519000	18349000	12244000	34334000	22534000	38608000	55079000	36063000	21105000	37017000	42309000	38236000	43154000	49339000	43249000	45820000
E9PUW7	Xpo7	Exportin-7	4	6.2	3583700	2384300	3333600	3467800	2785100	5252400	3160700	3794900	4490800	4939700	3533000	3384400	5789700	4096900	5409500	5696200	4396700	6934500
Q99L43	Cds2	Phosphatidate cytidylyltransferase 2;Phosphatidate cytidylyltransferase	4	16.9	15573000	11252000	13880000	6528400	7016400	29273000	6930200	17912000	29704000	18942000	14792000	31940000	19669000	14818000	18676000	23585000	17102000	24782000
Z4YKT6	Dhrs7b	Dehydrogenase/reductase SDR family member 7B	2	9.7	580861	1670800	1350000	1826300	637042	2426000	1453600	2248500	3197000	1886900	1833600	1442300	4840500	2536500	3857500	2575400	2235800	4452700
Q8BGH2	Samm50	Sorting and assembly machinery component 50 homolog	12	26.4	23378000	21486000	22191000	20369000	20146000	34034000	20510000	33814000	40765000	25186000	23971000	35227000	32659000	30015000	29940000	39026000	34460000	27152000
A0A286YCX6	Trappc8	Trafficking protein particle complex 8	3	2.6	988150	571940	1267600	1146300	599400	2460600	963380	1129700	2009700	1328900	985780	1653300	2589700	2234900	1862600	1864500	1682000	2072500
Q9R0C8	Vav3	Guanine nucleotide exchange factor VAV3	2	3.1	580861	8522100	5132200	543870	5228300	766120	583616	766210	10963000	6069000	7806800	12973000	12031000	656538	9958700	11549000	710137	8857300
Q8BGT5	Gpt2	Alanine aminotransferase 2	16	44.3	21923000	17405000	23507000	13528000	9284000	22761000	23170000	38319000	40155000	33054000	19305000	41475000	37463000	31926000	37388000	32471000	46340000	34019000
P16331	Pah	Phenylalanine-4-hydroxylase	30	76.8	251190000	197520000	294340000	226720000	120240000	303390000	245370000	294770000	509550000	351010000	242260000	483110000	402820000	369020000	431120000	573270000	508270000	437970000
Q5D073	Pxmp2	Peroxisomal membrane protein 2	10	48.2	31280000	25042000	32373000	31557000	21003000	53479000	27405000	51090000	79785000	41426000	30665000	64913000	62476000	59919000	53497000	60540000	62799000	48850000
Q8BHC4	Dcakd	Dephospho-CoA kinase domain-containing protein	4	20.3	2261200	1361800	2754000	1535800	1172100	4763500	3207000	3623500	6570900	3401800	1976700	4264500	4435200	3711400	3779800	4903900	4328400	4739800
Q8VEM8	Slc25a3	Phosphate carrier protein, mitochondrial	16	41.7	233200000	193070000	244080000	175090000	142840000	345680000	263900000	378210000	506320000	306620000	219910000	424130000	376970000	358520000	411730000	448560000	399740000	348850000
O08582	Gtpbp1	GTP-binding protein 1	3	10	2069300	2953100	3715000	3886700	2988400	5535800	3703300	3495200	5945300	3284800	3644900	6210700	8178500	5903600	7546100	4490600	5772600	5579600
P14152	Mdh1	Malate dehydrogenase, cytoplasmic	15	48.8	700510000	703830000	720650000	601820000	589370000	967260000	853630000	1014900000	1386700000	936450000	686030000	1170100000	1061300000	979980000	961810000	1297200000	1205000000	1091800000
Q3UXD9	Pecr	Peroxisomal trans-2-enoyl-CoA reductase	12	66.9	129990000	116920000	112990000	90112000	88601000	155440000	114620000	181750000	263900000	159550000	116820000	209550000	197220000	173550000	175360000	238110000	203140000	183360000
A0A0R4J0I6	Acad11	Acyl-CoA dehydrogenase family member 11	31	47.9	78509000	58745000	71630000	59949000	55679000	132780000	67143000	123690000	173340000	97075000	67744000	134540000	127110000	120400000	111380000	131560000	110170000	100570000
Q9D9V3	Echdc1	Ethylmalonyl-CoA decarboxylase	17	65.2	31286000	25685000	34502000	17156000	21180000	46960000	28449000	47234000	69850000	46221000	27679000	47754000	49177000	49108000	51243000	54648000	51915000	47115000
Q8C0D5	Eftud1	Elongation factor Tu GTP-binding domain-containing protein 1	5	3.8	4294900	1834700	2634500	3224700	3331800	6305400	2254500	3627200	4390300	4721800	3493600	3950100	4105500	5887500	4705000	4615300	2824100	5032600
Q91VA7	Idh3b	Isocitrate dehydrogenase [NAD] subunit, mitochondrial	13	39.8	32486000	25308000	26167000	22876000	22039000	40453000	30937000	40565000	65438000	40060000	25782000	46693000	47369000	41169000	44864000	49482000	44736000	42812000
Q9D0R2	Tars	Threonine--tRNA ligase, cytoplasmic	25	42.5	33998000	25840000	36820000	22682000	17366000	48696000	29538000	48759000	69378000	48579000	29208000	57955000	55285000	50296000	54712000	59340000	56396000	52725000
A0A0R4J107	Apeh	Acylamino-acid-releasing enzyme	16	33	27839000	26387000	22911000	19432000	21250000	31536000	27318000	34756000	46559000	33367000	24858000	42753000	39528000	34661000	36308000	43915000	40997000	34896000
Q9DCQ2	Aspdh	Putative L-aspartate dehydrogenase	17	73.9	76025000	57771000	68654000	52358000	46061000	98383000	77117000	94452000	141010000	88922000	65034000	114930000	113100000	94299000	98033000	122080000	113380000	88295000
Q8C0C7	Farsa	Phenylalanine--tRNA ligase alpha subunit	13	32.1	16322000	12714000	13204000	8371100	9686800	18561000	12298000	19580000	26410000	17629000	13680000	21740000	21442000	19760000	19275000	22269000	20212000	18753000
Q9WVK4	Ehd1	EH domain-containing protein 1	8	38.8	23274000	19139000	18313000	11534000	6841500	23264000	14140000	26358000	42742000	27806000	18945000	33823000	26950000	29385000	41094000	26756000	26883000	36043000
E9Q4K7	Kif13b	Kinesin-like protein	22	9.9	8932800	10509000	10317000	8053300	7883100	14044000	10194000	14750000	20926000	12752000	9679400	16807000	16668000	16574000	16853000	18395000	15316000	16131000
Q8K273	Mmgt1	Membrane magnesium transporter 1	2	34.4	5662500	6492900	11090000	7954700	6842600	11587000	8967500	10928000	13975000	9734600	9509200	11746000	14571000	14096000	12949000	13124000	10561000	11006000
Q91X91	Qprt	Nicotinate-nucleotide pyrophosphorylase [carboxylating]	10	44.8	79687000	70874000	82443000	74004000	54200000	119000000	86944000	136940000	186710000	114270000	70350000	127140000	155720000	127720000	142660000	166830000	166970000	149170000
O35488	Slc27a2	Very long-chain acyl-CoA synthetase	42	63.2	130490000	88090000	113560000	99590000	66512000	181270000	100780000	183610000	261960000	143080000	107250000	178990000	202080000	212220000	187050000	216790000	161110000	178550000
E9PV38	Ces2g	Carboxylic ester hydrolase	6	27.1	26904000	24596000	22088000	16508000	18134000	29867000	24736000	39119000	43729000	29841000	25745000	45612000	35435000	35463000	35533000	41734000	39181000	37664000
P80313	Cct7	T-complex protein 1 subunit eta	24	55.3	34965000	33685000	34849000	26773000	21513000	52304000	29673000	46890000	80369000	44327000	33090000	54978000	57934000	53108000	55710000	61322000	56637000	64613000
Q9QXX4	Slc25a13	Calcium-binding mitochondrial carrier protein Aralar2	38	70.1	151660000	124820000	161910000	128790000	90384000	257330000	144710000	227520000	345110000	209960000	134140000	260970000	259150000	224340000	255040000	271450000	238180000	217300000
Q80UU9	Pgrmc2	Membrane-associated progesterone receptor component 2	3	30.9	11660000	13592000	12200000	12221000	15687000	16327000	15594000	20772000	18332000	13446000	14007000	21018000	18993000	14483000	17473000	22141000	21516000	16627000
F8WIE5	Hectd1	E3 ubiquitin-protein ligase HECTD1	5	1.6	580861	51138000	50760000	47741000	637042	64575000	78957000	766210	928141	77396000	32538000	79311000	50077000	81443000	102030000	94296000	59165000	54962000
Q9DCY0	Keg1	Glycine N-acyltransferase-like protein Keg1	15	48.8	46926000	43062000	52676000	34677000	29904000	62982000	63365000	71033000	107850000	55393000	47099000	69645000	76392000	73158000	77279000	95821000	91447000	68609000
Q91XL9	Osbpl1a	Oxysterol-binding protein-related protein 1;Oxysterol-binding protein	6	7.5	8893200	11049000	14143000	12396000	12202000	18603000	18320000	12194000	22457000	10372000	17281000	17054000	19150000	19431000	19853000	18015000	15391000	20388000
E0CYQ4	Inpp1	Inositol polyphosphate 1-phosphatase	2	31.2	8955300	6993000	6069900	543870	6644600	766120	7763100	12701000	928141	8094300	8269300	13256000	14552000	16602000	9068800	14596000	14289000	711312
D3YVI6	Cops7a	COP9 signalosome complex subunit 7a	4	25	10791000	10271000	9945500	10929000	9170500	13922000	8151400	10379000	19657000	14523000	10215000	11781000	14937000	13665000	14485000	14606000	12631000	15270000
P14094	Atp1b1	Sodium/potassium-transporting ATPase subunit beta-1	9	26.6	47025000	40771000	44332000	36557000	42470000	64019000	58626000	75452000	98912000	56014000	47388000	99780000	80705000	63252000	77032000	94486000	89529000	66257000
O09158	Cyp3a25	Cytochrome P450 3A25	11	25.4	11285000	10494000	15963000	5914600	6256100	18778000	10868000	15547000	31913000	17557000	11724000	23870000	26238000	20237000	20900000	19302000	25634000	24258000
P51881	Slc25a5	ADP/ATP translocase 2;ADP/ATP translocase 2, N-terminally processed	19	60.7	596570000	480250000	639300000	458660000	371870000	947730000	607290000	933870000	1244200000	772400000	537390000	1052600000	962800000	886780000	940020000	1015200000	1005100000	838170000
Q8VI75	Ipo4	Importin-4	2	2.6	1382600	566284	1499600	1240300	723660	2455400	1124200	1718400	3628300	2446300	1037800	1866000	2726000	2667400	2384700	1816200	1792400	1975000
Q5F285	Tmem256	Transmembrane protein 256	4	46.9	39735000	46352000	45297000	38317000	34353000	58879000	53352000	52861000	67888000	48975000	44410000	65452000	55054000	60206000	67621000	49888000	48115000	47437000
Q3TYL7	Dnajb1	DnaJ homolog subfamily B member 1	2	8.8	1598700	1755700	1745700	1275700	1614400	3343700	1929900	2649000	3647500	2307300	1561200	2907700	2755900	3056800	2518800	2468900	3044300	2723200
Q00612	G6pdx	Glucose-6-phosphate 1-dehydrogenase X;Glucose-6-phosphate 1-dehydrogenase	5	14.6	5027000	3176600	5066200	2428600	2285400	7173400	2578300	7575100	9321600	7627300	3697000	7568800	5687400	7758200	9922400	5502000	10127000	8807900
Q8CBB7	Ap1g1	AP-1 complex subunit gamma-1	7	10.9	10963000	9380700	13048000	12364000	8374200	18526000	10557000	14176000	26396000	15558000	10014000	18503000	20411000	18082000	18014000	17546000	17467000	16674000
B2RXS4	Plxnb2	Plexin-B2	8	3.9	4893300	3323400	3699400	3331800	637042	4603600	3241100	7045100	10707000	6289800	3593100	10191000	6288900	7992700	7072300	8725400	5256900	5871500
O70503	Hsd17b12	Very-long-chain 3-oxoacyl-CoA reductase	14	50.3	39097000	36781000	44852000	22766000	24066000	61041000	34720000	62249000	92021000	48731000	39473000	67217000	66200000	60379000	58881000	75370000	60676000	61715000
Q9CQE3	Mrps17	28S ribosomal protein S17, mitochondrial	2	15	9298200	9117800	8579300	7675200	8113700	10532000	9679100	11214000	15893000	11748000	8594600	16667000	11534000	10280000	9628500	11492000	14265000	9649500
P99029-2	Prdx5	Peroxiredoxin-5, mitochondrial	12	74.1	317430000	422870000	375600000	401280000	380820000	435410000	395300000	474100000	642840000	388440000	398650000	506500000	485840000	458410000	498610000	538690000	568410000	456860000
Q8R5C5	Actr1b	Beta-centractin	6	22.9	15916000	17322000	21590000	17185000	13277000	38282000	18000000	23961000	39346000	32227000	16036000	26666000	35016000	31795000	32037000	28352000	28013000	30543000
Q99J27	Slc33a1	Acetyl-coenzyme A transporter 1	2	3.6	3025400	1708700	4751800	3004100	1906300	5263300	3991900	5675500	13214000	5352900	3427800	4576800	5691400	7275700	6611200	6160600	4450800	7005400
P16406	Enpep	Glutamyl aminopeptidase	16	17.7	9908700	8169100	11402000	9929500	5430100	16906000	13059000	17486000	17666000	14465000	8739100	20529000	18767000	13664000	19841000	18468000	22877000	17082000
Q8VCX1	Akr1d1	3-oxo-5-beta-steroid 4-dehydrogenase	21	80.3	409410000	439380000	438000000	397730000	339740000	649560000	442160000	611660000	900000000	596970000	383400000	725010000	798920000	632930000	710240000	746410000	693500000	735480000
Q922B1	Macrod1	O-acetyl-ADP-ribose deacetylase MACROD1	6	27.6	30665000	31609000	23648000	23978000	22435000	40852000	27006000	43647000	50890000	33778000	27922000	41782000	43961000	44647000	44723000	43696000	46982000	41275000
E9Q3L2	Pi4ka	Phosphatidylinositol 4-kinase alpha (PI4-kinase alpha) (PI4K-alpha) (PtdIns-4-kinase alpha) (EC 2.7.1.67)	6	3.7	2654300	1550400	3373400	2460500	1636900	4560700	2444800	4320500	6291900	3351400	2512800	4573800	3680500	5064400	4273200	4190300	4779800	4691400
Q91Y97	Aldob	Fructose-bisphosphate aldolase B	24	83.5	1544400000	1301400000	1676900000	1535200000	1108800000	2514500000	1752200000	2254000000	2968000000	2039600000	1365400000	2688400000	2500200000	2277500000	2524300000	2652600000	2680300000	2422000000
Q9Z2I9	Sucla2	Succinyl-CoA ligase [ADP-forming] subunit beta, mitochondrial	24	54	103220000	92207000	116490000	78688000	70817000	157090000	106760000	151600000	209010000	135770000	94758000	165210000	169350000	145450000	169140000	169860000	164630000	151100000
Q8JZN5	Acad9	Acyl-CoA dehydrogenase family member 9, mitochondrial	23	47	173720000	143780000	205850000	131790000	89762000	287140000	152830000	267020000	371360000	232440000	158800000	262580000	294010000	277200000	283840000	274700000	280730000	285050000
Q4LDG0	Slc27a5	Bile acyl-CoA synthetase	30	56.9	135780000	121400000	139510000	106360000	75966000	192780000	120730000	185640000	269680000	185500000	116280000	226950000	219470000	203290000	228540000	230070000	203710000	206220000
P04919-2	Slc4a1	Band 3 anion transport protein	13	16.1	19733000	17464000	25706000	20391000	14662000	35992000	23014000	27400000	52916000	33439000	17506000	34836000	35315000	38533000	36924000	32384000	35311000	37264000
Q8BGG9	Acnat2	Acyl-coenzyme A amino acid N-acyltransferase 2	7	19.8	12273000	12631000	14937000	11215000	12750000	10058000	14456000	21175000	29343000	14190000	14707000	24411000	19902000	18915000	15658000	20485000	19988000	15556000
P51658	Hsd17b2	Estradiol 17-beta-dehydrogenase 2	13	40.9	44996000	32296000	37707000	24481000	18380000	42141000	41830000	54396000	101230000	47798000	36653000	68472000	53340000	61161000	49382000	84723000	69019000	59077000
P13634	Ca1	Carbonic anhydrase 1	7	42.9	9484700	19829000	13871000	17791000	15173000	17338000	20674000	21158000	22820000	15575000	18293000	22008000	22633000	21682000	25659000	15853000	20671000	19981000
Q9QXB9	Drg2	Developmentally-regulated GTP-binding protein 2	6	11.5	4006800	4065500	2682100	3868600	2187500	4660700	3898900	3995000	8895100	5452300	3090300	5535600	6007600	6728800	6515400	5840300	6122400	6837100
Q3UMR5	Mcu	Calcium uniporter protein, mitochondrial	2	7.7	3774200	4051600	3926000	3749900	2769100	6581100	3920800	5102100	9153500	6078300	3454700	5377900	7500600	5715300	6921600	5482300	5983900	7381600
A0A0R3P9C8	Ndufa9	NADH dehydrogenase [ubiquinone] 1 alpha subcomplex subunit 9, mitochondrial	18	57.1	51156000	38415000	56379000	40263000	32194000	79830000	49610000	59862000	95736000	68354000	42764000	76088000	84002000	73562000	82314000	79582000	65315000	71819000
Q8VDG5	Ppcs	Phosphopantothenate--cysteine ligase	10	31.8	17720000	15137000	11920000	12100000	14002000	22554000	14551000	18700000	27618000	18050000	14613000	26969000	21351000	18445000	17625000	26290000	23623000	19138000
Q8C6B0	Mettl7a1	Methyltransferase-like 7A1	10	49.2	77225000	78139000	90478000	53328000	40718000	107330000	70950000	114630000	181860000	112220000	72100000	147210000	118150000	111460000	109000000	161290000	141680000	125400000
P12382	Pfkl	ATP-dependent 6-phosphofructokinase, liver type	12	25.1	12169000	9670000	12738000	7431900	6444400	19157000	13602000	16624000	25737000	16959000	9673600	20460000	21618000	19219000	20263000	21778000	20732000	18637000
Q8CHQ9	Cml2	Probable N-acetyltransferase CML2	9	56.3	83752000	60158000	69664000	32026000	32928000	77586000	59987000	85820000	127810000	97054000	62976000	108220000	96052000	90378000	93894000	148800000	108460000	131240000
Q9DCT2	Ndufs3	NADH dehydrogenase [ubiquinone] iron-sulfur protein 3, mitochondrial	12	51.7	95424000	105360000	102710000	105640000	95592000	139420000	104430000	119340000	167100000	108180000	102190000	142550000	147470000	125390000	147900000	151790000	134560000	121570000
Q9CWD8	Nubpl	Iron-sulfur protein NUBPL	4	14.4	8147400	6585600	7116900	5601500	637042	8653100	5730500	10851000	10998000	7343900	7931400	10800000	9897800	10429000	9251900	10815000	11581000	9468400
Q99M87	Dnaja3	DnaJ homolog subfamily A member 3, mitochondrial	12	32.9	18300000	20862000	14753000	14994000	10569000	20263000	19697000	21566000	30164000	18050000	21020000	22368000	25077000	19442000	22088000	24790000	28558000	22326000
O70570	Pigr	Polymeric immunoglobulin receptor;Secretory component	7	12.1	10446000	11671000	13540000	6025700	7371100	12286000	13822000	12572000	22660000	14147000	11360000	19310000	19150000	12484000	18234000	29549000	22200000	20422000
B1AQR8	Lgals9	Galectin;Galectin-9	12	47.4	60661000	61923000	62114000	46821000	49932000	72528000	59716000	88381000	101840000	72406000	59333000	100540000	81959000	74599000	71024000	101440000	91260000	92642000
Q9JMH6	Txnrd1	Thioredoxin reductase 1, cytoplasmic	16	42.7	41948000	44397000	47959000	34831000	29374000	62402000	40550000	59305000	87970000	57702000	40229000	64280000	67446000	59752000	67151000	64006000	66198000	61829000
Q9CYV5	Tmem135	Transmembrane protein 135	8	16.6	4467400	2474900	7301700	2575200	2045500	11422000	3916400	8445200	13693000	9723100	4043400	7801900	10584000	12273000	9414500	10054000	3943000	14420000
A2AIL4	Ndufaf6	NADH dehydrogenase (ubiquinone) complex I, assembly factor 6	2	7.8	791350	674430	1180900	485900	702670	1973600	1241400	1680100	1813500	1308400	752780	2131400	2164800	1336200	1544700	1815800	1908500	1720100
P52792-2	Gck	Glucokinase	15	40.2	21233000	16009000	19273000	16659000	14528000	31244000	18847000	23571000	31482000	24172000	17095000	26099000	32103000	27853000	29806000	26754000	29427000	26347000
O88441	Mtx2	Metaxin-2	3	15.6	10954000	17781000	15057000	14210000	9207500	24831000	15721000	22711000	33282000	17719000	13982000	26083000	34979000	21988000	21377000	26125000	22881000	19261000
Q8VDQ1	Ptgr2	Prostaglandin reductase 2	9	39	20018000	16664000	17916000	15174000	13240000	26466000	20992000	23760000	35223000	22589000	16634000	30134000	32097000	27698000	25126000	32134000	31180000	26139000
Q99JR1	Sfxn1	Sideroflexin-1	12	54	63684000	42131000	53606000	44798000	32948000	73158000	56572000	84627000	101280000	68445000	47755000	93229000	89558000	74222000	84996000	84470000	91033000	77215000
Q9CRA5	Golph3	Golgi phosphoprotein 3	2	10.4	3242600	4275000	5151500	2920600	3112100	4782000	3964100	5382000	8557800	5602900	4344700	4913700	5551000	7426000	6927200	5857600	5002600	7130600
Q99LC3	Ndufa10	NADH dehydrogenase [ubiquinone] 1 alpha subcomplex subunit 10, mitochondrial	17	51.3	59756000	53515000	76273000	55423000	42751000	110990000	62413000	81769000	124010000	74174000	60429000	100030000	111580000	92116000	111890000	105080000	97832000	91929000
Q9QYJ0	Dnaja2	DnaJ homolog subfamily A member 2	11	40	14575000	27622000	22848000	25091000	23553000	25633000	26444000	27536000	37409000	26363000	24757000	28059000	36127000	31684000	32620000	30839000	34708000	30570000
A0A0F6AIX6	Ldah	UPF0554 protein C2orf43 homolog	5	23.3	3664200	3385100	4318300	543870	637042	8851200	3626900	5203500	8205300	9145200	3688600	4725900	6456100	9149000	9603400	3464400	4486400	5853400
Q9JIA7	Sphk2	Sphingosine kinase 2	4	10.2	5536100	4630400	7240300	4669900	3759100	9692000	6046500	10158000	11388000	6664800	5732500	9210200	10807000	10213000	11593000	9576500	7799800	9746400
Q61696	Hspa1a	Heat shock 70 kDa protein 1A;Heat shock 70 kDa protein 1B	6	15.6	6380200	5771600	6898800	543870	637042	10838000	4930300	14114000	9255400	6348100	7588600	15389000	10621000	8572600	15258000	9758100	7636000	15359000
Q91WM2	Cecr5	Cat eye syndrome critical region protein 5 homolog	5	16.2	9197200	8274700	9670100	7985600	5923200	15310000	7125100	12200000	20731000	9849300	8762400	11357000	19207000	17419000	16037000	12522000	14734000	13823000
Q9ERG0	Lima1	LIM domain and actin-binding protein 1	13	21	12240000	13853000	10960000	10851000	12323000	15617000	13454000	18353000	18964000	13361000	12767000	23301000	17903000	13887000	17362000	19385000	18718000	16735000
Q80X90	Flnb	Filamin-B	70	29.2	24119000	17297000	23678000	16507000	15047000	31138000	21721000	36291000	40935000	29982000	18120000	43367000	34576000	29923000	35087000	43478000	37226000	38649000
G3X9S2	Enpp1	Ectonucleotide pyrophosphatase/phosphodiesterase family member 1;Alkaline phosphodiesterase I;Nucleotide pyrophosphatase	7	10.7	7090800	7324400	7415900	5298400	4323000	9868700	8513800	10796000	13610000	8408900	7134000	14715000	13037000	10352000	11376000	14278000	14660000	11542000
Q64133	Maoa	Amine oxidase [flavin-containing] A	4	8.2	10953000	7301900	9003300	5235700	5676400	11054000	8056300	13577000	20003000	11059000	8362700	14256000	12006000	11903000	16040000	15650000	12662000	13374000
Q8BH00	Aldh8a1	Aldehyde dehydrogenase family 8 member A1	26	62.8	230240000	195780000	228110000	173330000	148270000	327930000	217500000	325600000	472800000	293970000	182730000	380670000	355440000	330170000	354430000	404310000	371800000	334830000
P63073	Eif4e	Eukaryotic translation initiation factor 4E	6	37.3	12622000	15558000	15078000	12100000	7525000	21806000	13344000	19381000	23362000	16415000	13570000	20273000	20482000	20524000	18687000	27519000	21685000	19872000
E9PVA8	Gcn1l1	eIF-2-alpha kinase activator GCN1 (GCN1 eIF-2-alpha kinase activator homolog) (GCN1-like protein 1) (General control of amino-acid synthesis 1-like protein 1) (Translational activator GCN1)	29	14.3	28425000	23817000	34060000	20898000	13814000	38023000	23063000	32205000	55525000	37093000	25413000	41351000	45422000	43399000	45648000	46223000	42109000	44570000
Q3TCH7	Cul4a	Cullin-4A	8	12.8	5750300	5005100	7303400	4774400	3168400	10297000	5385300	7905300	13125000	8187000	5056100	9488500	8538500	9586700	9812100	9480400	8032800	10477000
Q6P9R2	Oxsr1	Serine/threonine-protein kinase OSR1	6	15.4	10572000	6947400	10604000	7470400	5675500	11944000	6652900	10599000	21615000	12929000	7777300	15468000	14480000	13729000	14235000	20182000	15891000	15801000
E9QA46	Pex3	Peroxisomal biogenesis factor 3	8	17	3944400	4819500	4266300	2724600	2919700	7264900	583616	6001100	2595400	7033200	2921200	11207000	7145100	5313700	6337600	5969400	4544700	7698200
Q91XH5	Spr	Sepiapterin reductase (EC 1.1.1.153)	14	65.3	140890000	162360000	139340000	141270000	129280000	195610000	150030000	194670000	280710000	162700000	140580000	218800000	236230000	205080000	229620000	248900000	237560000	205500000
P26516	Psmd7	26S proteasome non-ATPase regulatory subunit 7	11	55.5	30451000	28946000	31487000	25555000	29083000	41040000	29161000	40222000	58189000	37790000	26455000	44433000	40131000	41854000	38935000	46621000	41803000	41804000
Q8BH80	Vapb	Vesicle-associated membrane protein-associated protein B	8	35	26899000	30607000	21806000	19646000	31189000	27174000	30018000	36704000	45751000	26273000	28323000	39200000	38604000	32931000	31234000	39890000	35393000	35883000
Q68FG2	Sptbn2	Spectrin beta chain	30	16.5	14469000	10878000	14143000	10381000	3223800	21070000	13005000	17409000	27652000	15728000	11859000	21418000	22810000	19572000	21171000	21887000	17714000	19722000
P70694	Akr1c6	Estradiol 17 beta-dehydrogenase 5	24	72.1	951350000	782090000	869250000	666760000	540180000	1222300000	845030000	1130100000	1647200000	1091000000	744600000	1419400000	1252000000	1210700000	1233400000	1560200000	1381600000	1298300000
Q925N2	Sfxn2	Sideroflexin-2	10	40.4	25253000	17000000	24528000	18002000	17180000	30010000	19033000	27541000	45007000	25567000	20916000	33467000	33675000	29657000	32597000	29781000	30142000	27953000
A2AA71	Sec24a	Protein transport protein Sec24A	15	18.8	16643000	11601000	16077000	10539000	7497800	22123000	11697000	20006000	29534000	20599000	11976000	22542000	21894000	21187000	23874000	22751000	21292000	22812000
P22366	Myd88	Myeloid differentiation primary response protein MyD88	2	12.8	580861	566284	1561800	543870	637042	2234200	1013000	766210	2417300	2194100	589044	1562900	3165300	2171800	2394500	1949700	1734000	1978800
Q99J56	Derl1	Derlin-1	3	13.1	33523000	21815000	28903000	17637000	13241000	41466000	22368000	40373000	57884000	37670000	22910000	44105000	34707000	46578000	37777000	43594000	38923000	42238000
Q6XPS7	Tha1	L-threonine aldolase (Threonine aldolase 1)	4	10.5	4650100	3291400	5669100	5109500	3733000	6964500	5121900	5445100	9222500	6163600	5137300	4624000	8756200	7508600	10086000	8022000	5964700	7198900
Q8CAS9-2	Parp9	Poly [ADP-ribose] polymerase 9	11	11.1	5744200	4112100	5729100	3943600	2479800	8700100	5398600	7683500	17981000	12957000	3870600	6989300	11575000	13095000	9791500	11672000	9576500	12987000
A0A0A6YW80	Naa15	N-alpha-acetyltransferase 15, NatA auxiliary subunit	3	3.7	5391000	7472000	4897000	543870	5256200	7681500	583616	5761900	13292000	7141800	5245400	9232600	10050000	8765500	7416300	11071000	9437100	10588000
Q8BMG8	Slc25a32	Mitochondrial folate transporter/carrier	2	12.3	3097000	566284	3019000	1827400	1522400	3684200	3367900	4148700	4482200	3730400	1896700	3935100	6490800	3603400	5314100	4350400	4266500	4887000
Q9WV68	Decr2	Peroxisomal 2,4-dienoyl-CoA reductase	13	62	98857000	73935000	87498000	74458000	61410000	147190000	77948000	119650000	197170000	103150000	75589000	134350000	143700000	148730000	117450000	158300000	121110000	134660000
P21440	Abcb4	Multidrug resistance protein 3	10	10	6591600	4112300	5968400	4598700	1524800	9270700	5125400	8939000	11232000	7682400	4717600	7598300	10885000	11686000	10506000	9673300	7830600	9334600
A0A0R4J069	Scly	Selenocysteine lyase	11	31.5	28209000	26975000	29095000	24325000	14871000	35454000	25585000	36486000	55292000	35995000	23193000	40947000	45011000	38938000	39150000	41959000	37789000	38198000
J3KMU5	Gltpd2	Glycolipid transfer protein domain-containing protein 2	3	25.1	2170500	3001900	5490000	3636700	2786500	5642300	3597900	4503000	7698800	4567700	3046900	7355700	6041100	5734000	4834300	5088800	6060200	5944600
Q9DB29	Iah1	Isoamyl acetate-hydrolyzing esterase 1 homolog	13	67.1	64310000	60629000	64458000	50274000	47007000	91524000	62931000	84526000	116060000	75536000	54774000	87311000	102360000	94898000	97434000	99542000	90719000	79068000
Q9D6M3	Slc25a22	Mitochondrial glutamate carrier 1	14	56	55066000	31032000	52027000	29521000	27337000	63516000	42297000	72645000	99982000	59256000	38694000	74231000	73676000	59810000	67877000	67219000	69280000	62036000
Q06138	Cab39	Calcium-binding protein 39	5	14.1	11224000	9210600	12047000	7616100	6193900	14066000	9556700	13827000	23201000	13268000	9061900	16667000	13036000	15350000	13866000	15643000	14725000	14666000
P50396	Gdi1	Rab GDP dissociation inhibitor alpha	11	50.6	17483000	15410000	18128000	13106000	12214000	29585000	15011000	22669000	37882000	23666000	13539000	23673000	29927000	27726000	29789000	28570000	26505000	27489000
P03888	Mtnd1	NADH-ubiquinone oxidoreductase chain 1	5	14.5	12888000	12449000	13847000	12811000	11261000	20006000	12617000	17518000	29803000	13025000	12928000	20284000	25150000	16018000	18974000	19396000	16776000	19153000
Q9D826	Pipox	Peroxisomal sarcosine oxidase	17	45.6	106060000	93735000	97007000	83621000	65546000	140530000	85045000	118620000	230770000	117600000	83262000	155340000	168080000	149070000	148170000	173730000	151450000	153100000
Q60766-2	Irgm1	Immunity-related GTPase family M protein 1	11	47.1	21885000	18001000	26153000	14946000	15718000	31405000	18790000	33511000	49574000	29058000	17318000	34705000	33185000	35821000	35603000	38585000	44059000	40319000
P70362	Ufd1l	Ubiquitin fusion degradation protein 1 homolog	4	16.3	8116500	10372000	8506100	8573300	10980000	9500200	8611400	8822500	16050000	4118500	8977600	9133400	13332000	14546000	12467000	10817000	10896000	12202000
Q8K274	Fn3krp	Ketosamine-3-kinase	2	11	678410	993700	829870	543870	637042	1723400	944050	968710	1856900	1112300	589044	1689400	1793600	1472000	1622400	1929900	1543900	1659900
P97449	Anpep	Aminopeptidase N	22	26	21319000	11989000	22572000	12338000	11855000	33959000	14691000	23610000	28214000	24659000	14415000	32586000	31328000	25644000	29996000	24629000	20636000	28355000
P47811-4	Mapk14	Mitogen-activated protein kinase 14	5	29	3592800	3328400	4059800	3143300	2674100	5889500	4582300	3799600	6468900	4929100	2477500	7726900	5716100	5925400	5739400	7850400	5481400	5497600
P61982	Ywhag	14-3-3 protein gamma;14-3-3 protein gamma, N-terminally processed	8	47.4	48841000	76079000	59295000	70846000	50345000	100530000	44684000	86697000	116210000	56538000	68461000	90855000	133690000	110510000	118150000	87515000	79363000	114640000
O35841	Api5	Apoptosis inhibitor 5	5	11.9	8304100	12384000	13784000	12301000	9240200	17407000	10906000	12992000	19134000	13646000	10433000	16012000	16809000	20203000	18858000	14750000	15173000	19173000
Z4YJW0	Emc1	ER membrane protein complex subunit 1	14	15.1	10254000	9591900	11296000	6414700	4919800	16802000	8368400	13657000	20412000	12230000	8839500	14590000	15592000	15774000	14089000	13091000	12156000	13776000
Q9QYB1	Clic4	Chloride intracellular channel protein 4	10	65.2	15469000	15704000	12516000	11090000	9800400	13456000	13084000	18009000	21597000	15177000	13386000	23238000	16889000	18505000	16695000	24636000	20735000	21406000
Q9WTI7	Myo1c	Unconventional myosin-Ic	13	17.8	10926000	7189000	12352000	7787000	5673200	17819000	7786500	11785000	20511000	12970000	7799300	17495000	15862000	14808000	15499000	16249000	13048000	18344000
Q99K48	Nono	Non-POU domain-containing octamer-binding protein	9	22.2	16957000	20539000	21130000	19081000	17097000	27311000	15090000	15491000	32572000	26638000	15426000	26421000	30319000	29273000	25092000	27125000	26858000	28028000
Q6Q899	Ddx58	Probable ATP-dependent RNA helicase DDX58	5	7.5	4279500	5013400	6986400	5599100	8005700	8819400	9370300	13866000	13511000	11611000	2694600	8952200	11518000	14770000	14573000	14814000	11032000	14151000
A0A140LJL0	Cd81	CD81 antigen	2	35.5	16042000	18114000	14643000	11907000	637042	13957000	15242000	32778000	25883000	16224000	14906000	31145000	19276000	20545000	24251000	27949000	29067000	28758000
P68372	Tubb4b	Tubulin beta-4B chain	25	73.5	233810000	221800000	257870000	188450000	157820000	340920000	202230000	327500000	476240000	258390000	209550000	359700000	363640000	346890000	352340000	369690000	334890000	326800000
P28843	Dpp4	Dipeptidyl peptidase 4;Dipeptidyl peptidase 4 membrane form;Dipeptidyl peptidase 4 soluble form	25	34.5	55927000	41197000	50851000	36416000	27424000	67781000	43826000	70569000	87475000	57544000	41117000	75781000	75319000	69217000	72629000	79157000	73938000	68996000
P48722-2	Hspa4l	Heat shock 70 kDa protein 4L	5	9.2	7833300	4179000	3156800	543870	2898100	6403500	3844600	6872600	15694000	7573500	5167800	6154400	8143700	12297000	8011400	9697900	8182600	7259400
E0CZE0	Nae1	NEDD8-activating enzyme E1 regulatory subunit	2	6.1	2883100	4600100	4672300	5342500	2529000	9188800	3439200	6021500	9581800	4550400	3571700	6269900	8344000	10045000	7646000	7531700	7040000	9502600
Q8C3X8	Lmf2	Lipase maturation factor 2	3	6.1	6751500	5105500	7661200	4522000	4159700	14452000	4440500	7262400	10187000	8677000	4457600	11542000	11369000	8880700	8934400	8774400	8390300	11960000
Q99KP3	Cryl1	Lambda-crystallin homolog	7	31.7	10060000	7573100	9477000	6773100	7069600	10276000	9249800	12930000	17188000	12252000	7413000	11207000	13522000	14797000	14372000	15420000	15405000	18872000
O35969	Gamt	Guanidinoacetate N-methyltransferase	10	70.3	50080000	56633000	46196000	39249000	36268000	71461000	50394000	64581000	103420000	57205000	43495000	73214000	69281000	73660000	73439000	80354000	94947000	78182000
Q9JKL4	Ndufaf3	NADH dehydrogenase [ubiquinone] 1 alpha subcomplex assembly factor 3	2	10.8	580861	8226600	622700	543870	4511300	766120	6628200	7294800	928141	669679	7183000	9545600	11753000	8114500	11094000	8870000	7537800	7088900
Q5YD48-2	A1cf	APOBEC1 complementation factor	16	38.5	19767000	15801000	18029000	12402000	12232000	26039000	17260000	26236000	37340000	20381000	14968000	25937000	27188000	27180000	28536000	26300000	26617000	22726000
Q64459	Cyp3a11	Cytochrome P450 3A11	27	59.1	238300000	134210000	209430000	131960000	115360000	296560000	259820000	224620000	383740000	262230000	146890000	289090000	360840000	388530000	339340000	335190000	327270000	375420000
E9Q6R3	Sec22b	Vesicle-trafficking protein SEC22b	7	51.2	19719000	18378000	20845000	16552000	11722000	19024000	11463000	19115000	30812000	22358000	17068000	25204000	24666000	21137000	26086000	26586000	19556000	26694000
P16332	Mut	Methylmalonyl-CoA mutase, mitochondrial	24	48.3	49805000	47504000	51788000	49497000	31824000	74467000	47264000	56957000	105690000	58050000	42407000	63517000	92710000	79376000	88958000	78772000	70023000	72972000
P62849-2	Rps24	40S ribosomal protein S24	5	36.2	97069000	97249000	115680000	68141000	47151000	141680000	78909000	131730000	194070000	137650000	77813000	143350000	142290000	132340000	131490000	158980000	125990000	148850000
Q9R111	Gda	Guanine deaminase	10	33.5	15277000	16381000	17128000	14877000	12401000	19314000	12796000	19682000	25183000	18761000	13536000	22095000	25018000	21315000	21949000	22048000	22765000	18518000
Q3UMB9	Kiaa1033	WASH complex subunit 7	5	6.2	2860300	1958000	3001700	2218200	1691300	4883300	3013100	3164300	6138300	3027700	1972000	4508900	4526600	4100400	4338000	3974100	4166400	3213300
Q9EP69	Sacm1l	Phosphatidylinositide phosphatase SAC1	17	35.3	29705000	19584000	27402000	14782000	15237000	35273000	21529000	35558000	46076000	31780000	19191000	39466000	36659000	34454000	34433000	40821000	34787000	35530000
Q8R5H1-5	Usp15	Ubiquitin carboxyl-terminal hydrolase 15	5	6.8	2605300	1882900	1520600	1459700	637042	2238200	1525800	2147800	1498200	2433600	1956400	2347300	3240900	3021200	2991600	2392800	1964900	2814700
Q9JIL4	Pdzk1	Na(+)/H(+) exchange regulatory cofactor NHE-RF3	20	39.1	27236000	23162000	21741000	16179000	18132000	29611000	25193000	30747000	41107000	26036000	20589000	34700000	34002000	30623000	31316000	36978000	33247000	28512000
E9PYI8	Usp14	Ubiquitin carboxyl-terminal hydrolase;Ubiquitin carboxyl-terminal hydrolase 14	7	24	10557000	11874000	16378000	9378400	8979000	19155000	11750000	20835000	28636000	15801000	9759100	20300000	22427000	19577000	27592000	19304000	18159000	20028000
P58389	Ppp2r4	Serine/threonine-protein phosphatase 2A activator	5	26.3	9459500	8610500	11655000	8983100	7531200	15849000	10318000	11868000	17924000	12680000	7378200	14294000	14678000	13835000	16647000	13298000	12190000	16734000
E9Q3V2	Slc35a3	UDP-N-acetylglucosamine transporter	3	15.8	31893000	23199000	30878000	17470000	13805000	37113000	22868000	36267000	20794000	31493000	23447000	44893000	40991000	41921000	39137000	43819000	51621000	31887000
P35492	Hal	Histidine ammonia-lyase	31	71.1	155880000	133210000	171260000	143340000	97609000	224450000	144400000	174440000	275680000	197770000	106050000	241140000	231830000	201320000	215980000	268340000	236630000	249260000
P30204	Msr1	Macrophage scavenger receptor types I and II	2	9.6	580861	566284	2732300	3417600	1165300	3138500	583616	3678300	928141	3213800	589044	2076100	4822600	3725100	3792000	3037600	3285900	3653200
P16546	Sptan1	Spectrin alpha chain, non-erythrocytic 1	86	42.2	33071000	29197000	34911000	25634000	25577000	44596000	29872000	37558000	49155000	33413000	27862000	49303000	45943000	41282000	43299000	48794000	43054000	40767000
P84084	Arf5	ADP-ribosylation factor 5	5	74.4	18573000	18785000	19971000	14417000	9420500	32043000	19603000	28687000	44036000	22608000	13608000	32066000	38959000	31990000	33106000	33019000	29446000	30448000
Q61598	Gdi2	Rab GDP dissociation inhibitor beta	30	71.9	121000000	91359000	118030000	80706000	62323000	154930000	89803000	137170000	212290000	127930000	86989000	160630000	159220000	146390000	146870000	182420000	156880000	151020000
Q9D832	Dnajb4	DnaJ homolog subfamily B member 4	2	10.1	6490500	6355900	8177800	4566700	4245900	7555700	5797000	6602300	12826000	7017700	5233400	14673000	8414800	8802400	10294000	8397300	8196400	8690500
Q9JK23	Psmg1	Proteasome assembly chaperone 1	3	13.1	6566900	4192800	6527100	5717600	3999000	7375900	5777800	7173700	11117000	8027400	3843300	8651800	8351000	8937300	9222100	8371600	8116100	7445900
A0A0R4J131	Btd	Biotinidase	3	9.6	2594600	4278300	3754200	543870	637042	6679800	3977100	7571800	11289000	2669200	5080200	4520600	8087500	9987500	12637000	7742100	7403300	10121000
O54774	Ap3d1	AP-3 complex subunit delta-1	5	4.9	8962700	7106800	8214000	5045300	4276500	10926000	6853800	10419000	19600000	9741400	6089600	11845000	12682000	10268000	11602000	10049000	11923000	13827000
A0A0J9YUS5	Eif4g1	Eukaryotic translation initiation factor 4 gamma 1	29	23.8	16547000	16865000	16330000	13629000	11373000	20932000	13305000	19266000	29443000	18981000	13315000	22909000	23836000	20326000	22728000	22086000	20704000	21334000
Q9EQH3	Vps35	Vacuolar protein sorting-associated protein 35	22	28	32245000	25066000	32677000	23128000	14815000	38366000	23466000	33951000	52165000	35557000	23788000	41186000	43723000	38002000	38495000	43574000	33936000	40927000
Q9EST4	Psmg2	Proteasome assembly chaperone 2	2	7.2	6728200	8596300	10193000	8210900	5371000	12170000	8905200	10195000	21872000	10702000	6859700	10881000	12395000	15138000	13845000	11780000	14585000	14413000
Q9Z1G3	Atp6v1c1	V-type proton ATPase subunit C 1	3	9.7	3082900	566284	2318100	3688400	637042	3817900	583616	504330	4825200	2943700	589044	5110400	3830900	4106700	4561200	4730800	4163300	3853000
P17427	Ap2a2	AP-2 complex subunit alpha-2	32	43	33369000	28974000	37947000	25980000	20419000	44741000	26732000	40478000	57625000	37905000	26720000	47328000	46417000	48065000	47619000	50561000	45224000	46154000
O08797	Serpinb9	SPI6 (Serine (Or cysteine) peptidase inhibitor, clade B, member 9)	2	8.3	3030300	6427900	3273800	2700300	2967100	766120	2770800	3275000	5467800	5587000	3368500	6150900	5513700	4694100	6116500	5333800	5009500	9328800
D3YWI4	Mpv17	Protein Mpv17	4	38.9	4440200	5596300	5173600	4818300	3347800	6985200	5273800	5559200	10951000	5222100	4588200	6576500	11982000	10779000	11725000	6023100	5261500	10705000
Q8K3M1	BC089597	Cis-retinol/3alpha hydroxysterol short-chain dehydrogenase-like protein (RDH16 family member 2)	6	47.2	37297000	29556000	34134000	18950000	17592000	35287000	24445000	37250000	58672000	47301000	21871000	47874000	38511000	56908000	41356000	58556000	41685000	42767000
P05213	Tuba1b	Tubulin alpha-1B chain	23	63.6	400400000	315430000	361970000	254550000	229570000	481650000	271090000	428490000	606610000	414640000	266610000	546110000	486090000	439510000	449420000	528930000	482830000	446990000
F6U6U5	Sik3	Serine/threonine-protein kinase SIK3	3	2.1	1475000	566284	2343700	543870	1521600	3137200	2057600	1767500	3455900	2481900	589044	2703100	3108300	3294000	3053300	2442200	3144800	2993100
P62874	Gnb1	Guanine nucleotide-binding protein G(I)/G(S)/G(T) subunit beta-1	3	33.2	8307300	8883100	9418700	6308700	5373800	11017000	6336300	13235000	14854000	9289800	5947800	17166000	15328000	13196000	15576000	15548000	13871000	14061000
E9Q634	Myo1e	Unconventional myosin-Ie	4	4.2	3609700	2970800	4588600	3602200	2258500	6735900	4498100	3459700	7455400	5549000	2529900	4743300	6280400	7304400	6147700	4593400	4772900	4903800
G3X9R9	Gpr182	G-protein coupled receptor 182	3	9	4726300	566284	5983200	5906200	637042	6588000	5168200	5507300	11683000	6454800	589044	8875800	8498200	9435800	8371900	9603700	9177100	11174000
Q9CRC0	Vkorc1	Vitamin K epoxide reductase complex subunit 1	2	19.3	15522000	22783000	27016000	24613000	11566000	37114000	16485000	32613000	40336000	23836000	13446000	40384000	61250000	53381000	49327000	44303000	45824000	40875000
A0A2R8VI30	Cd47	Leukocyte surface antigen CD47	2	10.1	22468000	26335000	23642000	23254000	18656000	22425000	20159000	26136000	32437000	21180000	24006000	32339000	26408000	30968000	31441000	29125000	27855000	33620000
Q60770	Stxbp3	Syntaxin-binding protein 3	2	5.4	1763800	566284	2535900	543870	637042	3980100	1540900	3963300	6294100	2224700	589044	3412000	4280100	4643300	6769600	4677200	2610000	5522900
Q3U4W8	Usp5	Ubiquitin carboxyl-terminal hydrolase;Ubiquitin carboxyl-terminal hydrolase 5	22	36	28067000	23675000	27136000	20826000	16541000	34585000	21110000	30564000	46663000	28453000	21120000	35353000	36805000	33643000	38108000	35894000	30894000	35395000
Q6ZPJ0	Tex2	Testis-expressed sequence 2 protein	2	1.9	929650	1376900	1353000	826290	1472400	1459700	1152900	1338100	1442000	1080800	1135300	1810500	1639200	1478400	1592100	1697000	1693500	1831300
Q60854	Serpinb6	Serpin B6	6	23	15568000	9949800	12278000	9495900	8178100	16259000	7597400	13052000	20308000	13372000	9614200	19008000	16234000	17286000	15249000	19026000	16922000	17078000
Q99MN9	Pccb	Propionyl-CoA carboxylase beta chain, mitochondrial	23	59	57323000	79068000	64497000	52438000	41653000	84805000	60724000	86783000	114590000	77957000	49313000	92238000	94101000	79904000	88420000	98277000	89365000	90927000
A0A494BAI5	Fech	Ferrochelatase;Ferrochelatase, mitochondrial	14	43.4	40644000	43735000	42826000	40799000	31511000	51857000	43749000	48016000	74357000	45571000	31883000	61045000	58266000	54069000	58066000	59823000	60719000	48060000
P54116	Stom	Erythrocyte band 7 integral membrane protein	4	15.8	7443800	18681000	16042000	18464000	10267000	38071000	15746000	25730000	44273000	19566000	8314800	20703000	59712000	93735000	34273000	18039000	27787000	35272000
P62880	Gnb2	Guanine nucleotide-binding protein G(I)/G(S)/G(T) subunit beta-2	10	35.3	45542000	46838000	41640000	35977000	42600000	57915000	34636000	51134000	82972000	40582000	38854000	65113000	74673000	67228000	62897000	78745000	56854000	71645000
P46467	Vps4b	Vacuolar protein sorting-associated protein 4B	5	11.7	6908800	7383600	7192800	6457400	6376900	9562700	8121800	7538500	16596000	5175200	5560900	14142000	15120000	12985000	12710000	10908000	11275000	13276000
G5E8R4	Ppp6r3	Serine/threonine-protein phosphatase 6 regulatory subunit 3	5	5.5	3273900	3188000	2584700	2035000	637042	4653400	583616	3750400	4785200	4047600	1610500	4369100	5105200	4580800	5381400	6137100	4523600	5909900
O35350	Capn1	Calpain-1 catalytic subunit	8	8.8	5432800	6313000	6375000	4789500	4241600	6412900	5050900	2830800	9934700	4892000	6312200	7877700	6789200	6969900	7321500	8298800	8043300	10268000
P21958	Tap1	Antigen peptide transporter 1	2	5.2	5672400	4608300	5451800	543870	5287500	5616400	4530800	7136100	7460400	5861100	589044	7155300	7722700	7659000	8488000	7376600	6668000	9508300
Q9DBE8	Alg2	Alpha-1,3/1,6-mannosyltransferase ALG2	3	14.5	1708800	566284	3246500	543870	1690000	3724700	583616	2373500	4808700	669679	2240500	3756100	4062100	3644000	3513400	2783200	7634400	3329800
Q91VF2	Hnmt	Histamine N-methyltransferase	4	15.3	5161300	7064400	2630900	6127700	3623700	7306100	583616	7966500	7682000	8692400	589044	8448500	12687000	11331000	11066000	12433000	8383600	16354000
Q9R099	Tbl2	Transducin beta-like protein 2	5	13.1	9073200	6038200	8443900	3730400	4447800	9760700	6130800	9821100	4681600	8559000	5169700	11883000	10285000	10243000	9549300	10949000	9543900	9811200
P60229	Eif3e	Eukaryotic translation initiation factor 3 subunit E	13	32.4	10854000	11608000	13411000	11617000	6549300	19018000	9521300	16133000	26779000	11598000	9712000	16667000	22026000	20526000	21418000	18950000	18236000	20478000
P28651	Ca8	Carbonic anhydrase-related protein	6	25.4	11965000	12545000	14237000	8565800	7824500	14291000	12342000	13186000	21620000	16375000	7628600	17621000	15550000	14449000	17537000	22290000	17629000	22004000
Q8R5J9	Arl6ip5	PRA1 family protein 3	2	14.9	2105100	2779200	2664800	1478500	637042	3718200	2550200	3927000	9317000	1906600	2808500	3203300	4327200	4327600	4099900	4663800	4087000	5961200
Q8BIG7	Comtd1	Catechol O-methyltransferase domain-containing protein 1	3	17.2	1317600	1407200	2378700	1467700	637042	4715300	2189500	2549500	3102500	3313100	1754300	728768	5461800	3731900	5440300	3518200	3112800	4134600
E9Q6M5	Slc22a26	Solute carrier family 22 (organic cation transporter), member 26	12	22.5	65988000	45053000	61594000	25324000	13624000	73850000	50469000	90947000	90698000	70762000	30301000	85119000	92471000	79694000	75600000	81260000	73942000	63900000
P24527	Lta4h	Leukotriene A-4 hydrolase	17	35.2	30919000	25301000	26471000	21199000	15132000	30528000	18574000	29878000	44856000	25371000	21974000	39739000	36330000	32998000	32938000	35828000	36593000	31987000
P26231	Ctnna1	Catenin alpha-1	31	50.4	20432000	24633000	23408000	21950000	15595000	27676000	18469000	25238000	39342000	20378000	19534000	31345000	36021000	34588000	33096000	34313000	28567000	32021000
Q4FE56	Usp9x	Ubiquitin carboxyl-terminal hydrolase;Probable ubiquitin carboxyl-terminal hydrolase FAF-X	10	3.8	10464000	11154000	10443000	8716500	7711700	10298000	10773000	11830000	16982000	10592000	9025500	11874000	12831000	13393000	11834000	11829000	11096000	11746000
Q9CRB8	Mtfp1	Mitochondrial fission process protein 1	2	19.3	11816000	7639300	8189600	9309500	7859600	13249000	11294000	14844000	15634000	669679	9048100	15274000	20271000	14659000	16743000	16908000	17399000	16543000
A0A494B9K4	Add3	Gamma-adducin	2	5.1	5069600	566284	622700	543870	637042	766120	583616	4699500	5577200	669679	589044	6196600	10679000	5330600	5581100	5485200	710137	711312
O88587	Comt	Catechol O-methyltransferase	19	75.1	116020000	150530000	142080000	113480000	88864000	153110000	135240000	152260000	219700000	134690000	115870000	152260000	175680000	160970000	169390000	190920000	173420000	174990000
B9EJ54	Nup205	Nucleoporin 205 (Nup205 protein)	3	1.5	580861	1511800	622700	543870	637042	3390100	583616	766210	928141	1519400	589044	728768	2921700	2148800	1986700	771170	710137	1864600
O88325	Naglu	Alpha-N-acetylglucosaminidase (Alpha-N-acetylglucosaminidase (Sanfilippo disease IIIB)) (N-acetyl-glucosaminidase)	12	14.5	9974900	15086000	9531900	10542000	11347000	13382000	13381000	14334000	17061000	7990300	12670000	14616000	18692000	15697000	17682000	15454000	14292000	13609000
O54984	Asna1	ATPase Asna1	4	9.5	7341600	7468000	7263900	4598100	6939600	8708000	7742700	12169000	15914000	669679	7549000	13087000	11949000	11410000	10317000	14425000	12664000	10652000
Q9JHK4	Rabggta	Geranylgeranyl transferase type-2 subunit alpha	3	7.2	5933000	5074100	6046000	4138200	637042	8023700	6081200	5456100	11062000	7653800	589044	8439200	9312500	7910300	7989600	7926000	7082800	7818300
Q9EPL8	Ipo7	Importin-7	8	10.2	6952300	6797600	8977800	5546100	4959300	12834000	5667500	7348700	19647000	7748700	5889600	9198800	13450000	12124000	13147000	9888500	9252400	11399000
Q9DCH4	Eif3f	Eukaryotic translation initiation factor 3 subunit F	9	28.8	40577000	34024000	38784000	29412000	20954000	45496000	31365000	37920000	72149000	40163000	25771000	47298000	45543000	48180000	43530000	50427000	43877000	44216000
Q505F5	Lrrc47	Leucine-rich repeat-containing protein 47	5	12.4	10210000	10379000	9162900	8466300	5613500	18160000	6238200	8540500	10483000	7265500	6183900	7360300	5706100	12142000	12233000	9022100	7482300	12861000
D3Z3J6	Paip1	Polyadenylate-binding protein-interacting protein 1	2	2.5	7196900	7296800	6770700	543870	6372300	6805900	583616	7876300	11683000	5615300	5838800	5679200	5945800	5805000	4534000	7583700	6906100	5113700
Q9R1T2-2	Sae1	SUMO-activating enzyme subunit 1;SUMO-activating enzyme subunit 1, N-terminally processed	6	25.9	9034000	7803400	7975900	10766000	6169000	10683000	5340600	6916900	10115000	5768600	5448000	5038800	8970900	7500200	10018000	7341000	7809600	10972000
Q91Z53	Grhpr	Glyoxylate reductase/hydroxypyruvate reductase	17	65.5	281050000	298110000	311970000	302470000	209270000	380960000	203370000	231410000	382350000	177980000	159400000	223470000	259640000	248490000	241670000	278210000	246710000	231780000
Q8CFA2	Amt	Aminomethyltransferase, mitochondrial	15	47.9	40066000	48038000	37844000	33381000	29542000	48193000	16634000	31595000	52782000	26061000	19537000	29853000	47777000	39431000	45558000	39462000	44002000	37944000
P29416	Hexa	Beta-hexosaminidase subunit alpha	3	7.8	9738800	11460000	11341000	12145000	8858200	12032000	4752100	14364000	928141	7583300	7880900	8532400	12899000	9717100	697764	11428000	11020000	7157700
Q9CQ22	Lamtor1	Ragulator complex protein LAMTOR1	4	34.2	13739000	11866000	11699000	11334000	11963000	12120000	7903400	10523000	17198000	8823000	8524200	10388000	11138000	11947000	11090000	12832000	9819500	8857700
Q9D0L7	Armc10	Armadillo repeat-containing protein 10	2	11.8	1069900	891880	1158200	1421400	637042	766120	1331600	1395300	441570	669679	589044	728768	1846800	656538	697764	771170	710137	711312
P28665	Mug1	Murinoglobulin-1	44	43.5	82585000	78414000	107600000	55479000	33848000	63950000	57153000	55545000	89021000	40370000	44800000	58815000	61100000	79371000	67422000	96464000	75073000	76290000
Q8K4Z5	Sf3a1	Splicing factor 3A subunit 1	9	15.5	12579000	15197000	16168000	13818000	12268000	13487000	8311100	12975000	19959000	10546000	7102200	10635000	12717000	13030000	14861000	12224000	12756000	12327000
A0A0R4J0I1	Serpina3k	Serine protease inhibitor A3K	18	49.3	107150000	121460000	140970000	101660000	55977000	66072000	92952000	68038000	174440000	56242000	90887000	86005000	92739000	112240000	100430000	97599000	95165000	70149000
D6RGQ0	Cfh	Complement factor H	9	12.7	25351000	24052000	34070000	16864000	11265000	21411000	12367000	19162000	24126000	12908000	10087000	20833000	18114000	17205000	21125000	24923000	22743000	20142000
Q99JB8	Pacsin3	Protein kinase C and casein kinase II substrate protein 3	6	15.6	13323000	14952000	13912000	11972000	12091000	14688000	12366000	12389000	17118000	10295000	11317000	12837000	13320000	12393000	12370000	16072000	15118000	10744000
Q9QYC7	Ggcx	Vitamin K-dependent gamma-carboxylase	5	9.6	20993000	20444000	23903000	15730000	10775000	25144000	12891000	14360000	25902000	12882000	10423000	18074000	19109000	19646000	19196000	18533000	14746000	12388000
Q9DBJ3	Baiap2l1	Brain-specific angiogenesis inhibitor 1-associated protein 2-like protein 1	4	10.5	1816300	2050400	2361800	3072100	2255900	2773500	1621900	1627500	2124500	1392300	1738600	1496800	2954600	2490800	2104100	1680600	1910900	2006000
A2ATU0	Dhtkd1	Probable 2-oxoglutarate dehydrogenase E1 component DHKTD1, mitochondrial	22	32.4	23872000	27638000	35943000	20623000	18536000	29156000	15161000	9575500	15170000	11803000	10559000	22955000	30724000	10015000	32105000	37093000	35978000	34061000
Q5SS83	Flot2	Flotillin-2	8	18.7	24462000	19955000	15997000	15066000	10087000	21907000	13367000	21668000	31976000	14376000	10048000	11542000	24717000	21373000	27716000	13893000	9352800	21872000
B7ZMP1	Xpnpep3	Probable Xaa-Pro aminopeptidase 3	3	12.8	6685300	8122100	6973300	10536000	5968800	7872400	5795400	766210	8715500	6547900	5008200	5130100	7972800	4925700	7383200	7594200	7150300	5514100
Q8CH18	Ccar1	Cell division cycle and apoptosis regulator protein 1	5	4.3	7115600	6528500	8735100	7435100	4799900	12723000	7400700	5226900	10151000	4876400	4447500	6365600	8168700	7532500	6459300	6080700	14411000	7490100
Q283N4	Urad	2-oxo-4-hydroxy-4-carboxy-5-ureidoimidazoline decarboxylase	9	51.7	35607000	48588000	37116000	44501000	29615000	24276000	27315000	25339000	42319000	20052000	30516000	31088000	27991000	28357000	25182000	32157000	32341000	22713000
O09117	Sypl1	Synaptophysin-like protein 1	3	13.8	18238000	11813000	15326000	10023000	6290800	14428000	11640000	10627000	16614000	9606400	5504300	11661000	10792000	7673100	11498000	15144000	12434000	12180000
A2ATI9	Gorasp2	Golgi reassembly-stacking protein 2	7	26.5	19805000	26586000	22671000	17949000	26561000	20388000	20184000	18297000	20857000	15860000	10189000	19154000	21175000	18966000	20075000	23059000	19525000	19930000
O35386	Phyh	Phytanoyl-CoA dioxygenase, peroxisomal	15	40.8	57265000	45437000	62840000	48911000	34921000	48915000	32134000	40340000	49217000	34804000	30836000	48225000	47249000	42708000	45372000	54548000	46548000	36113000
P28352	Apex1	DNA-(apurinic or apyrimidinic site) lyase;DNA-(apurinic or apyrimidinic site) lyase, mitochondrial	8	38.5	19276000	27183000	23398000	19687000	17623000	22243000	15743000	19515000	27355000	15323000	12444000	20054000	27617000	22735000	24198000	20047000	20841000	18612000
A2AUE1	Dnajc5	DnaJ homolog subfamily C member 5	2	12.1	2503700	3582600	2910500	2089700	2245500	2420500	3186600	2163200	2221100	1593000	1715700	2601800	2375700	1862600	2246500	2619200	2046900	2366200
Q505D7	Opa3	Optic atrophy 3 protein homolog	2	10.6	12665000	9596600	11920000	15423000	9427400	14020000	9209200	766210	20027000	12675000	15578000	14522000	886460	656538	697764	19053000	16632000	13650000
P39039	Mbl1	Mannose-binding protein A	5	25.9	14985000	13697000	16085000	7486600	7928300	21428000	10325000	13228000	19849000	9237300	7723500	13407000	11135000	9455300	10105000	18228000	13257000	15137000
Q9JIK5	Ddx21	Nucleolar RNA helicase 2	8	13	6620800	7609500	8842100	9283700	10428000	8010400	7787100	5878300	11474000	5290800	6578100	5902500	8014500	9585500	8019900	5620600	6341500	6151400
Q9CQI6	Cotl1	Coactosin-like protein	5	50	18690000	21642000	21219000	23694000	19106000	27284000	17649000	23619000	28971000	18141000	15128000	18690000	24932000	21026000	22710000	21727000	23207000	24377000
O88908	Soat2	Sterol O-acyltransferase 2	7	14.3	19670000	15660000	18368000	15606000	11175000	29035000	15962000	13055000	22105000	11544000	6889000	15277000	20457000	17684000	18822000	18622000	13539000	12219000
P24547	Impdh2	Inosine-5-monophosphate dehydrogenase 2	7	17.1	12012000	12153000	12048000	12928000	9555500	13538000	8643000	10812000	21207000	9337000	9304200	11458000	9145400	11602000	9292600	13423000	10213000	9416900
Q03734	Serpina3m	Serine protease inhibitor A3M	4	28.9	4243300	7691100	6650300	4697100	7629200	2195300	2650600	3065700	3454700	3742000	3377600	3140500	3107100	3426900	3725200	3312300	2653700	4222100
Q5SUR0	Pfas	Phosphoribosylformylglycinamidine synthase	2	3.5	1916000	2695100	2216300	3243500	1348600	2073600	1919900	1949800	2767400	669679	1666500	1782500	2697200	3340900	3364900	771170	2108700	2391500
Q7TNG8	Ldhd	Probable D-lactate dehydrogenase, mitochondrial	22	70.5	55585000	77056000	72092000	63927000	47453000	64579000	41373000	62556000	75513000	47633000	46028000	62358000	66745000	52164000	57953000	65013000	65797000	52301000
Q922Q8	Lrrc59	Leucine-rich repeat-containing protein 59	12	46.9	116550000	153680000	134290000	111790000	96178000	119560000	84662000	122530000	143340000	92010000	87521000	128200000	108790000	102940000	98795000	140570000	133990000	108400000
P61804	Dad1	Dolichyl-diphosphooligosaccharide--protein glycosyltransferase subunit DAD1	3	28.3	86465000	68262000	68987000	55903000	50758000	81422000	46028000	77023000	107600000	66345000	51838000	62453000	72602000	74250000	71428000	89455000	85958000	70147000
A0A0B4J1G1	Fcgr2b	Low affinity immunoglobulin gamma Fc region receptor II	5	27.3	13259000	17823000	13510000	15651000	19191000	11376000	17792000	10828000	10488000	5900600	12441000	11655000	14105000	13320000	8835600	17605000	18437000	10301000
Q9Z2D6	Mecp2	Methyl-CpG-binding protein 2	4	12.2	7585900	4341400	6784500	5137900	2824300	6423600	3409900	4188500	5612000	2930300	2533100	5622200	5458200	4222600	4231100	6652700	4731700	5192100
Q9DB26	Phyhd1	Phytanoyl-CoA dioxygenase domain-containing protein 1	8	45.7	20766000	30844000	22863000	19463000	20746000	20713000	19199000	19173000	21619000	13525000	19475000	20181000	20535000	18093000	19742000	23030000	24930000	19610000
Q923B6	Steap4	Metalloreductase STEAP4	6	19.4	15896000	9764600	14188000	8271900	6275100	10189000	5771000	9888000	12993000	10594000	5934500	10151000	8335500	9240800	9735600	9169700	9263100	12708000
Q8BLN5	Lss	Lanosterol synthase	5	7.2	9521000	13910000	7927200	5435100	5092300	12457000	583616	6994400	12290000	7382900	5875100	5869500	10940000	11225000	8868100	9589600	9400900	6584800
Q91WK1	Spryd4	SPRY domain-containing protein 4	6	33.8	18100000	21607000	25618000	24004000	18696000	34583000	15692000	17497000	19154000	13117000	13426000	20801000	23037000	17590000	13986000	20883000	20930000	17574000
Q3TLP5	Echdc2	Enoyl-CoA hydratase domain-containing protein 2, mitochondrial	10	43.9	61167000	68623000	67396000	61208000	59629000	80659000	56303000	58915000	79099000	49031000	55042000	64214000	75251000	59101000	64581000	73401000	68016000	57139000
Q99N84	Mrps18b	28S ribosomal protein S18b, mitochondrial	3	13.8	5693400	5445300	6896600	4747800	5284900	5753200	6064700	6078500	6272800	4103400	4916000	5658600	5143100	4264200	5073300	6236400	5211400	5382500
Q3TYS2	BC017643	Uncharacterized protein C17orf62 homolog	2	18.7	5725200	3995200	4348600	543870	3363900	5184700	1772700	3449800	10149000	669679	3056700	3988800	2729900	5110000	4550400	4729200	710137	4776000
Q9D1D4	Tmed10	Transmembrane emp24 domain-containing protein 10	7	34.2	48047000	56682000	45334000	39027000	52983000	47473000	39771000	46777000	63570000	39165000	37658000	48305000	45814000	47440000	39765000	56853000	51965000	41758000
A0A0G2JER9	Dnajb6	DnaJ homolog subfamily B member 6	2	11.5	3902800	4376700	4689300	2891500	5579000	5770200	5925900	5250900	4688800	3831200	3078800	4071500	6297100	4382500	4544400	4548800	4775500	4594900
D3Z478	Rnmt	mRNA cap guanine-N7 methyltransferase	2	12.2	5587700	4261900	5324800	3540200	637042	766120	583616	4328100	4681600	2644200	3341500	4913900	886460	5147200	5037700	4787900	4007900	4513200
M0QWY0	Emc8	ER membrane protein complex subunit 8	2	12.5	10001000	11135000	12459000	9351600	8598000	13764000	8450800	12272000	16811000	9889600	9124500	10133000	12390000	10316000	11593000	10796000	14410000	9813000
Q80UW8	Polr2e	DNA-directed RNA polymerases I, II, and III subunit RPABC1	2	14.3	2978700	3898700	4183700	3711800	3215400	5437300	3193600	3766600	4484300	2826300	2425900	3403200	3397600	3591400	3559300	4002800	4705300	4715700
A2AL12	Hnrnpa3	Heterogeneous nuclear ribonucleoprotein A3	19	57.5	149400000	127370000	134180000	120590000	115870000	156490000	105740000	131710000	156690000	93025000	91993000	135900000	131800000	120870000	114730000	150000000	135810000	114730000
A0A087WQA0	Bclaf1	Bcl-2-associated transcription factor 1	7	7.2	7195900	13542000	8434200	9539300	8023200	5150900	5219000	5526200	6993000	4179400	4860600	7970800	8862200	4953200	6923100	6091200	5961000	6372000
Q8BP48	Metap1	Methionine aminopeptidase 1	6	15	11178000	11978000	8672400	6335200	637042	10335000	4156800	8341000	12614000	8849200	8285900	8347400	8942800	7005700	8715700	7872100	8034200	9372200
F6UV57	Slmap	Sarcolemmal membrane-associated protein	2	6.5	8854700	8831000	10201000	7864400	8867000	19279000	10359000	7183200	9116600	6299100	6551100	9240600	6132200	7146300	5152600	8952700	5771200	15904000
A0A1W2P6F6	Myl6	Myosin light polypeptide 6	8	55.3	146340000	184350000	129320000	163130000	206570000	97103000	97783000	113840000	129010000	78652000	114860000	142240000	122090000	103370000	95177000	142640000	135270000	133250000
P52480	Pkm	Pyruvate kinase PKM	15	41.1	45236000	39319000	42719000	32622000	27231000	43477000	21976000	34496000	49879000	32453000	19888000	39608000	35958000	39371000	41745000	39016000	33617000	39207000
Q60749	Khdrbs1	KH domain-containing, RNA-binding, signal transduction-associated protein 1	3	7.7	13585000	11791000	10629000	16476000	10935000	14087000	10119000	15628000	17795000	2416600	10121000	8938900	886460	11445000	15770000	12240000	14574000	12462000
P43274	Hist1h1e	Histone H1.4	9	25.1	591740000	719400000	754170000	749880000	491760000	764940000	497710000	549260000	706150000	386230000	427750000	686360000	646560000	561890000	602940000	778280000	650120000	495060000
Q9QYE6	Golga5	Golgin subfamily A member 5	4	6.7	1112700	1670500	1385000	1155000	1727500	1304200	1398500	1244400	1821700	837310	1220300	1116800	1407900	997830	1194900	1416100	1500200	1031000
E9QAH1	Golgb1	Golgi autoantigen, golgin subfamily b, macrogolgin 1	4	1.1	2337500	2686600	2437200	2316000	2432300	2388900	4060000	1961200	3080400	1955800	1517800	2433700	2258000	2229700	1881200	2325500	2615400	2099600
Q58A65	Spag9	C-Jun-amino-terminal kinase-interacting protein 4	6	4.6	5527100	8504400	6700600	6396800	10524000	4436100	5065900	4542200	8203600	4056700	3802800	6696600	4731700	5868000	4865200	5302400	11129000	5488200
J3QJX3	Sel1l	Protein sel-1 homolog 1	2	3.8	1961400	1160100	1510300	543870	637042	1542200	583616	1592500	2828100	1508500	589044	728768	886460	1664800	1551700	771170	710137	1502300
Q60668-3	Hnrnpd	Heterogeneous nuclear ribonucleoprotein D0	12	36.9	115720000	151700000	106770000	155260000	139300000	115080000	98976000	104580000	136030000	71258000	88325000	119260000	114130000	111790000	109960000	134220000	166110000	93859000
Q91VA6	Poldip2	Polymerase delta-interacting protein 2	11	27.2	23818000	23127000	21144000	25875000	17083000	25535000	18945000	10574000	33876000	18518000	15012000	22336000	23670000	20207000	15514000	25389000	23017000	16077000
P97379-2	G3bp2	Ras GTPase-activating protein-binding protein 2	6	23.4	6778400	8538600	7930600	6285800	9888100	8275100	8823100	8924400	10400000	5954600	6444500	7518400	7565000	5167000	7121500	8200700	7785800	8324900
O35114	Scarb2	Lysosome membrane protein 2	5	15.9	34758000	51145000	25127000	45426000	38008000	19069000	43712000	32642000	33664000	16616000	29924000	21190000	28354000	30553000	39585000	39058000	35687000	25900000
P48678	Lmna	Prelamin-A/C;Lamin-A/C	31	55.9	62016000	72366000	62325000	67737000	70877000	66847000	51199000	54703000	67797000	44274000	48278000	66219000	62615000	52746000	55058000	70266000	64691000	54929000
P21981	Tgm2	Protein-glutamine gamma-glutamyltransferase 2	25	49	83886000	70312000	82530000	47392000	53025000	97407000	51019000	78803000	97503000	62945000	38808000	75405000	81910000	72208000	73089000	90000000	89402000	83959000
Q3U186	Rars2	Probable arginine--tRNA ligase, mitochondrial	4	10	7181800	4268400	5744600	4923600	637042	4731600	2532200	5687700	6490900	4793300	2757000	4672700	5740200	5261300	4662600	4987700	5696400	4229200
Q8BGS2	Bola2	BolA-like protein 2	3	43	16731000	22036000	10596000	16640000	15817000	8944600	12633000	16058000	928141	669679	10265000	14278000	886460	11297000	11929000	16478000	23768000	9042800
P14733	Lmnb1	Lamin-B1	20	42.5	26172000	39477000	28023000	40371000	41211000	29676000	24831000	25299000	26970000	18683000	22477000	28741000	30203000	23524000	25271000	30631000	29897000	24143000
Q9CX86	Hnrnpa0	Heterogeneous nuclear ribonucleoprotein A0	4	19	32713000	29678000	26147000	30744000	16643000	24170000	18563000	27603000	39001000	17648000	19002000	30173000	26672000	24809000	25667000	32697000	17022000	25413000
Q8VE95	UPF0598 protein C8orf82 homolog	UPF0598 protein C8orf82 homolog	8	53.7	10513000	8871200	11675000	8068600	7211600	13835000	7336200	9913800	15170000	8068400	6383200	10231000	11736000	9514200	10113000	11633000	11731000	9833800
P28650	Adssl1	Adenylosuccinate synthetase isozyme 1	11	31.1	19042000	37674000	20270000	41895000	44620000	22419000	18054000	15269000	15849000	11154000	18545000	14679000	20761000	16084000	14812000	31525000	23991000	19960000
Q9CU62	Smc1a	Structural maintenance of chromosomes protein 1A	4	2.8	57022000	57380000	34659000	543870	55024000	766120	583616	38350000	59297000	28637000	40766000	38949000	33479000	29021000	13874000	45806000	710137	711312
Q9D8P4	Mrpl17	39S ribosomal protein L17, mitochondrial	2	11.4	8846400	11428000	5895500	13834000	12107000	8081100	10580000	9773200	9368600	6668000	589044	6941800	9282700	7426900	4343500	7143500	10382000	13160000
A0A1W2P7L7	Sf3b6	Splicing factor 3B subunit 6	2	23.4	11335000	11305000	9542100	7444300	10898000	10928000	7976500	9820700	11643000	6889000	5271900	10942000	8848300	9093500	8194300	14416000	11792000	7107800
Q64464	Cyp3a13	Cytochrome P450 3A13	25	48.7	81903000	83431000	97999000	86883000	37211000	68300000	48604000	70165000	94339000	66257000	44640000	86898000	74725000	84776000	86216000	91158000	91630000	85750000
Q61543	Glg1	Golgi apparatus protein 1	4	3	2420700	4873600	3452800	2404600	2206400	3532500	1745400	3460800	2326000	1761100	1810400	3256900	3032900	2542400	3014000	3825600	2627500	2223100
Q8R104	Sirt3	NAD-dependent protein deacetylase sirtuin-3	4	12	5670000	5930900	4619500	543870	4326400	7466200	4250300	5875200	8523300	4346000	4072500	5340700	5782600	3906600	5496500	5729500	6515800	5946400
Q9D7S9	Chmp5	Charged multivesicular body protein 5	4	16.9	4293100	7643400	4675300	4063800	5633600	2721700	4431800	4292700	4065700	4127100	4602000	728768	3627600	3772200	4584800	4215700	710137	4468900
Q9D0D5	Gtf2e1	General transcription factor IIE subunit 1	2	7	3457500	3290900	3109900	3147700	637042	766120	3674700	766210	3990100	669679	1518200	3387600	886460	656538	3406900	4062700	5581800	711312
A0A0R4J034	Pdxdc1	Pyridoxal-dependent decarboxylase domain-containing protein 1	3	4.9	7034000	5931900	5067700	4059600	637042	6228700	583616	6147600	5461600	5236800	589044	4621100	4964500	3691400	5760400	6803600	710137	4058900
Q99LP6	Grpel1	GrpE protein homolog 1, mitochondrial	10	52.5	61593000	75913000	72427000	67106000	67123000	79580000	67377000	74416000	91631000	56234000	53403000	70427000	69669000	59033000	60329000	68609000	76328000	60677000
Q8K5C8	Rdh9	Cis-retinol/androgen dehydrogenase type 3 (Retinol dehydrogenase 9)	10	61.2	113580000	93216000	98257000	94464000	68374000	155480000	67053000	84493000	137550000	83562000	58892000	100260000	102820000	94446000	109730000	120700000	103770000	115410000
O08915	Aip	AH receptor-interacting protein	2	7.6	9013700	13149000	6497000	10455000	8616900	11576000	6801100	7527200	9866100	669679	6634600	8247100	7766800	6805100	7021800	8252400	8284700	7008100
Q01339	Apoh	Beta-2-glycoprotein 1	9	27.2	14002000	26668000	20326000	16093000	17703000	23407000	15400000	28612000	30087000	11434000	7981800	19897000	17044000	25029000	30122000	16954000	23338000	21152000
Q923D2	Blvrb	Flavin reductase (NADPH)	14	85.4	201230000	265830000	202740000	227680000	254460000	278300000	208640000	203430000	263240000	158760000	169710000	220330000	240450000	213930000	228860000	231470000	249510000	208530000
Q80UG5-3	Septin9	Septin-9	9	16.5	12593000	18206000	12914000	13243000	19790000	12296000	13685000	13065000	16046000	9077600	13463000	11632000	17935000	15133000	17854000	12615000	13646000	11179000
Q05421	Cyp2e1	Cytochrome P450 2E1	24	50.3	601540000	356470000	585220000	450850000	236650000	703650000	276920000	488170000	689060000	377870000	248250000	479390000	477380000	575890000	499590000	555630000	452270000	517700000
Q3THM8	Emd	Emerin	2	18.4	2066400	3585400	2386800	4353800	3024300	2173600	2596900	1582000	3416700	1349800	2668000	1340900	3061900	2554000	2533900	2352400	2679500	2840800
Q62348	Tsn	Translin	7	38.2	18332000	18129000	16531000	16122000	14129000	20701000	14448000	17938000	18455000	14870000	11583000	17748000	18871000	15345000	18659000	19303000	17662000	17895000
Q8K5B2	Mcfd2	Multiple coagulation factor deficiency protein 2 homolog	3	52.4	16219000	22324000	13158000	16959000	35329000	7507000	18659000	26643000	18473000	20339000	35698000	20793000	13879000	12776000	11311000	20345000	23340000	11368000
Q9JLQ0	Cd2ap	CD2-associated protein	6	14.9	3636000	9612400	5180200	8026000	11232000	7837700	5840700	3472200	4358000	2799300	3818900	3079100	5443500	3635200	5606900	3705100	3209800	4710300
P46935	Nedd4	E3 ubiquitin-protein ligase NEDD4	9	12.5	9589400	12766000	9882700	9405300	10284000	11253000	7064500	8112200	15492000	8042000	6186900	10928000	9814100	10146000	9446900	10912000	10323000	9866400
F7CDT0	Ube2m	NEDD8-conjugating enzyme Ubc12	4	26.9	15706000	9135300	13451000	14114000	4992700	10629000	7094800	12325000	13721000	8785000	8739300	11493000	11315000	11191000	12141000	11954000	8183900	13988000
A0A140LHA2	Bub3	Mitotic checkpoint protein BUB3	6	23.8	13140000	6814900	10327000	6132600	4866700	9763500	6206000	8330200	11667000	7604700	5384800	8462600	8283400	8295000	8824900	11753000	9148300	9541200
O89053	Coro1a	Coronin-1A	4	9.5	37105000	40485000	31413000	33100000	41265000	37356000	19114000	24849000	32968000	14098000	19054000	39217000	26500000	24905000	25678000	24782000	25026000	35505000
Q3TML0	Pdia6	Protein disulfide-isomerase A6	15	44.5	163590000	149370000	161620000	128400000	109730000	172670000	125830000	146140000	246730000	111620000	117620000	164880000	155400000	154900000	158180000	184610000	168830000	142850000
E9Q616	Ahnak	AHNAK nucleoprotein (desmoyokin)	29	16.4	51374000	103460000	54538000	70412000	122700000	29054000	31511000	35151000	24030000	6619200	41926000	65012000	34926000	25565000	27547000	57342000	42321000	56599000
Q9Z1D1	Eif3g	Eukaryotic translation initiation factor 3 subunit G	7	21.9	23269000	21238000	25752000	23098000	23510000	30033000	26525000	28157000	33931000	22017000	15897000	22237000	25894000	20932000	20409000	26505000	34516000	22597000
Q3UNX5	Acsm3	Acyl-coenzyme A synthetase ACSM3, mitochondrial	20	40.7	34079000	22833000	30100000	29140000	21334000	43316000	18965000	25628000	36154000	23098000	15592000	28439000	27197000	27024000	28125000	30714000	23604000	22196000
Q8BHL8	Psmf1	Proteasome inhibitor PI31 subunit	2	11.8	3648300	7610000	9500200	11086000	4861600	5024200	583616	5722900	928141	669679	3375600	6833600	5984900	656538	14090000	4766500	710137	711312
Q9JM76	Arpc3	Actin-related protein 2/3 complex subunit 3	7	47.2	43801000	38382000	44119000	32615000	33326000	47498000	28141000	43288000	55546000	32517000	24556000	43525000	40591000	36551000	41692000	52309000	40633000	51409000
B2RY56	Rbm25	RNA-binding protein 25	4	6.7	8679700	5799100	7722500	6770400	7452300	6449000	6683000	10872000	11153000	6948100	5662500	728768	8433800	8367600	697764	6460100	4645600	9429900
Q8K3K8	Optn	Optineurin	3	6.5	3591900	5998300	3703800	5714400	5439300	3397900	3253600	3973500	3725700	2977900	3239200	3406300	3529600	3938900	4147300	3600600	2665200	3570400
P36552	Cpox	Oxygen-dependent coproporphyrinogen-III oxidase, mitochondrial	20	48.5	65201000	75367000	66221000	62258000	59893000	69552000	54727000	69636000	86983000	48508000	50781000	72438000	59247000	55551000	55227000	74390000	71026000	59124000
Q9D0B5	Tstd3	Thiosulfate sulfurtransferase/rhodanese-like domain-containing protein 3	3	26.8	4228600	9460600	3998800	8025400	8541200	4236300	5432000	4623500	6060100	3908100	4513700	728768	6527900	5898100	5800400	771170	5033800	6133300
B1AUN3	Eif2b3	Eukaryotic translation initiation factor 2B, subunit 3	3	6	3227200	2500500	3910500	1963300	1762600	4657500	2426000	3302700	5289900	2143400	1969900	3277700	2731400	2795100	3300200	3813100	3629600	4431500
Q91YR7	Prpf6	Pre-mRNA-processing factor 6	3	3.8	3327900	3446300	5063600	3469600	4016500	6630400	3133500	4128600	5789900	2938400	2250100	3846000	4497500	3378900	3395800	4171800	4393300	3381700
P50427	Sts	Steryl-sulfatase	12	25	18779000	39864000	18782000	42265000	39121000	17508000	22302000	17171000	25328000	8330800	21486000	15650000	21020000	18019000	20969000	16840000	17770000	15245000
Q9D0T1	Nhp2l1	NHP2-like protein 1;NHP2-like protein 1, N-terminally processed	3	24.2	18942000	27096000	16266000	28081000	22044000	22612000	16218000	19325000	30075000	12130000	19064000	16080000	18282000	19660000	20487000	26331000	23187000	18296000
A0A087WS56	Fn1	Fibronectin;Anastellin	39	24.1	28012000	37187000	33257000	28005000	25981000	34243000	21411000	26915000	39283000	23473000	19718000	34686000	28844000	29077000	33085000	31672000	28333000	31964000
A0A2I3BPG9	Rpl36a	60S ribosomal protein L36a	3	17	26348000	19584000	25407000	14605000	10203000	19775000	13083000	22874000	12226000	19170000	11339000	24013000	22728000	18972000	21529000	23958000	19322000	25761000
Q3U0V1	Khsrp	Far upstream element-binding protein 2	11	22.1	20917000	24621000	19136000	18535000	19899000	22200000	20098000	21705000	18507000	16367000	13010000	22581000	20956000	15996000	16037000	26884000	22446000	20192000
Q3UGB5	Dazap1	DAZ-associated protein 1	5	17.7	15862000	25588000	18470000	22470000	20267000	21242000	17720000	23523000	28531000	13361000	14913000	18592000	22116000	19411000	19215000	22606000	24241000	19173000
Q9D8X2	Ccdc124	Coiled-coil domain-containing protein 124	3	17.1	4127400	5569700	3777300	13328000	6815100	766120	4762300	766210	6388500	4348500	3515700	728768	3989900	656538	4156100	771170	6651800	4196900
P62908	Rps3	40S ribosomal protein S3	18	71.2	224880000	264500000	203510000	183890000	169210000	228150000	159410000	215130000	296550000	190240000	175210000	233780000	206910000	197230000	206190000	261360000	233140000	212590000
P47941	Crkl	Crk-like protein	6	34	13678000	14706000	12932000	16182000	19432000	11845000	9919100	13772000	23668000	3140700	12967000	11720000	17654000	8386200	13391000	13080000	16097000	16042000
Q9WVQ5	Apip	Methylthioribulose-1-phosphate dehydratase	6	34.4	12947000	23938000	13077000	15966000	13202000	15491000	9858900	14782000	15009000	8909900	10914000	14277000	11922000	14264000	14621000	12884000	15008000	15806000
P20918	Plg	Plasminogen;Plasmin heavy chain A;Activation peptide;Angiostatin;Plasmin heavy chain A, short form;Plasmin light chain B	23	29.1	23161000	27633000	22462000	19408000	13350000	22460000	17477000	27441000	39231000	14685000	13165000	26758000	18066000	19658000	22826000	28125000	28848000	23809000
Q5F2F2	Abhd15	Abhydrolase domain-containing protein 15	3	7	594370	566284	608480	543870	637042	924440	394130	821970	714390	488250	589044	561940	583190	522220	569250	789770	695070	706770
A0A338P7E3	Rnaset2b	Ribonuclease T2-B	4	21.5	19646000	22941000	15768000	17937000	25836000	16388000	20410000	22304000	21033000	12599000	17262000	18413000	9775200	16616000	18185000	22305000	26520000	16676000
P62309	Snrpg	Small nuclear ribonucleoprotein G	2	26.3	14915000	47458000	22834000	43007000	20825000	19683000	26911000	24043000	22916000	11157000	7776500	23933000	24258000	26206000	27381000	28964000	29226000	21629000
Q6NV83-3	U2surp	U2 snRNP-associated SURP motif-containing protein	5	5.3	1086100	1683400	1118300	1805000	1732100	2108200	1669200	1224800	1466000	1088800	897430	1078400	1498900	1204400	1544300	1293600	1399900	1452400
Q9CR51	Atp6v1g1	V-type proton ATPase subunit G 1	3	36.4	30680000	59340000	35570000	44684000	59528000	31332000	32215000	35082000	35119000	19386000	36722000	30898000	30634000	25653000	25528000	36279000	36393000	33664000
Q80WJ7	Mtdh	Protein LYRIC	13	26.6	25540000	38011000	24466000	27603000	28163000	22670000	19883000	25552000	27085000	18461000	24187000	26581000	25083000	27683000	25183000	29191000	31085000	23405000
Q99KF1	Tmed9	Transmembrane emp24 domain-containing protein 9	5	28.5	50310000	80191000	39464000	49036000	81663000	32976000	44398000	45496000	50360000	25324000	49818000	41813000	38871000	36249000	34705000	53313000	56225000	46719000
Q3TT92	Dpysl3	Dihydropyrimidinase-related protein 3	4	12.3	20505000	22291000	21579000	543870	24796000	33288000	583616	766210	31413000	14532000	589044	22376000	26937000	10413000	17898000	10023000	710137	17525000
A2AEK1	Cstf2	Cleavage stimulation factor subunit 2	5	10.3	4826000	6557200	4204100	4562200	6232700	3483300	3729500	10912000	928141	5039500	8251200	6549900	3837300	656538	3720500	6106900	7162600	711312
Q78ZM0	Snx3	Sorting nexin-3	7	58	25850000	32606000	25144000	31449000	32390000	24095000	22765000	25028000	29635000	20831000	25464000	26515000	24179000	24054000	23433000	31355000	24993000	23277000
A0A0G2JG00	Fubp1	Far upstream element-binding protein 1	7	13	9260400	15541000	11341000	15536000	10679000	8572500	12540000	8096100	9771100	6861300	11971000	8825900	11258000	11839000	10393000	11473000	7967900	10564000
Q8BP92	Rcn2	Reticulocalbin-2	4	19.4	28737000	66158000	38907000	34024000	58616000	766120	33994000	16218000	928141	17646000	37925000	31261000	24241000	23468000	17181000	21325000	710137	711312
P61961	Ufm1	Ubiquitin-fold modifier 1	4	58.8	53004000	90402000	60795000	65956000	72157000	60333000	60682000	60567000	76105000	49089000	41493000	65267000	63644000	59539000	54984000	69503000	65889000	60708000
Q922V4	Plrg1	Pleiotropic regulator 1	5	12.1	11831000	12540000	15434000	14577000	19998000	8470100	9223600	13596000	10432000	5648100	11820000	13005000	10625000	9468300	697764	11212000	9121100	8895100
G3UZP7	H2-D1	H-2 class I histocompatibility antigen, D-B alpha chain	13	32.4	100540000	126610000	91130000	78265000	136390000	103980000	104460000	116150000	113680000	82042000	72240000	110100000	108310000	90888000	99261000	123440000	133540000	148450000
Q64378	Fkbp5	Peptidyl-prolyl cis-trans isomerase FKBP5;Peptidyl-prolyl cis-trans isomerase FKBP5, N-terminally processed	4	11	12454000	9052700	29698000	7498600	4929600	9151700	6554500	9506200	12024000	6960200	8018700	10643000	10007000	9876900	11383000	7367400	11652000	6124800
Q9D6Z1	Nop56	Nucleolar protein 56	13	30.5	27577000	19809000	21613000	16448000	13694000	30349000	15143000	24897000	33529000	17369000	14212000	24251000	24151000	21615000	19746000	25165000	25556000	22227000
A0A494BB95	Eif1a	Eukaryotic translation initiation factor 1A	5	24.4	17495000	31295000	18226000	31216000	27005000	17516000	20537000	18064000	22801000	13823000	18187000	17158000	19140000	20874000	17943000	15652000	23651000	21975000
Q9QZD9	Eif3i	Eukaryotic translation initiation factor 3 subunit I	14	48.3	26941000	29473000	26945000	25210000	22646000	24627000	24855000	30353000	33679000	21574000	21266000	29640000	27222000	23852000	26087000	34053000	28798000	23708000
Q6ZQI3	Mlec	Malectin	10	39.2	31020000	42496000	29023000	33535000	37093000	25841000	27234000	28959000	35525000	22547000	32401000	29714000	26113000	25637000	25847000	34111000	36953000	28588000
Q3TLP8	Rac1	Ras-related C3 botulinum toxin substrate 1;Ras-related C3 botulinum toxin substrate 3	6	27.5	36846000	77060000	30577000	42554000	41150000	35728000	22983000	40544000	47127000	17970000	35134000	33661000	45469000	39954000	43172000	46880000	57511000	42729000
O89017	Lgmn	Legumain	6	21.1	60013000	72639000	89531000	67311000	67964000	117210000	71609000	74997000	106910000	49452000	50285000	78642000	79841000	69020000	88388000	84633000	79156000	80039000
Q9CR09	Ufc1	Ubiquitin-fold modifier-conjugating enzyme 1	4	24.6	23173000	29701000	17903000	26512000	22695000	18534000	16250000	22814000	30489000	15037000	19966000	21894000	23054000	21553000	23001000	27736000	27744000	21851000
Q91X83	Mat1a	S-adenosylmethionine synthase isoform type-1	22	70.7	1803800000	1710100000	1813300000	1699300000	1044200000	1409000000	1085600000	1454900000	1876100000	1297700000	1149200000	1939200000	1602300000	1514600000	1594000000	1808200000	1943500000	1625200000
Q921L6	Cttn	Src substrate cortactin	10	27.9	25153000	40684000	28501000	34352000	42035000	29010000	26924000	25911000	25786000	17320000	25997000	30409000	25837000	21865000	22938000	32450000	30863000	24183000
Q9CXS4	Cenpv	Centromere protein V	7	45.6	33057000	64339000	47837000	58241000	50078000	43350000	34419000	40498000	52119000	34167000	28150000	46488000	48126000	43461000	48485000	65276000	54462000	38501000
Q8WUR0	1600014C10Rik	Protein C19orf12 homolog	4	25.5	20345000	37527000	34240000	27081000	24498000	21983000	19725000	27025000	14035000	21527000	24786000	25467000	23731000	23607000	21273000	31958000	31080000	26014000
Q5SUT0	Ewsr1	RNA-binding protein EWS	7	16	15219000	45430000	17424000	36270000	46517000	9354700	10314000	20809000	8558000	10133000	20494000	9871600	13382000	15218000	19804000	16731000	26603000	23057000
Q3ULW8-2	Parp3	Protein mono-ADP-ribosyltransferase PARP3 (EC 2.4.2.-) (ADP-ribosyltransferase diphtheria toxin-like 3) (ARTD3) (DNA ADP-ribosyltransferase PARP3) (EC 2.4.2.-) (NAD(+) ADP-ribosyltransferase 3) (ADPRT-3) (Poly [ADP-ribose] polymerase 3) (PARP-3) (Poly[ADP-ribose] synthase 3) (pADPRT-3)	4	12.5	3397400	1590800	4708700	3621200	637042	5159200	583616	1929200	4678600	3064600	589044	2147700	2401400	3316600	3130400	1982600	2428400	3206100
P21570	Ang	Angiogenin	2	16.6	524320	704480	443200	349810	631050	528780	383930	539780	251910	278810	531220	494150	410750	381320	237270	660740	630000	366630
V9GWT6	Erc1	ELKS/Rab6-interacting/CAST family member 1	4	6.6	4937800	6120900	4437200	4040800	4998000	6657100	4758800	5793100	5465500	3366500	4588600	5138200	4094800	4890400	3918100	5471900	5445600	5578400
Q8BH24	Tm9sf4	Transmembrane 9 superfamily member 4	5	8.6	5251900	4213100	6450800	543870	637042	4779200	583616	6056500	6630100	4237500	3878900	5214800	4766300	3941200	4323400	7677900	710137	4226800
P62315	Snrpd1	Small nuclear ribonucleoprotein Sm D1	3	37	31097000	57523000	38452000	57576000	56026000	34301000	43904000	34264000	41927000	23524000	39435000	33064000	37064000	31727000	33657000	40043000	41736000	29907000
Q5SQB0	Npm1	Nucleophosmin	8	43.9	61115000	160420000	79380000	127300000	139840000	66584000	89945000	72764000	76420000	44516000	75426000	66127000	71793000	63960000	64852000	80937000	94859000	62790000
Q3UXS0	Scamp3	Secretory carrier-associated membrane protein 3	4	16.3	21762000	18213000	14760000	12317000	24493000	17795000	11350000	13940000	18690000	17002000	12856000	16782000	14463000	13390000	19169000	20853000	16068000	711312
Q9CXW4	Rpl11	60S ribosomal protein L11	10	52.8	183440000	267760000	221180000	192430000	162710000	238000000	159820000	221450000	301910000	174330000	160400000	231170000	220300000	200570000	230460000	272180000	248590000	224890000
A0A338P6G6	Hmga1	High mobility group protein HMG-I/HMG-Y	2	16.1	3496600	11146000	4591000	6424300	6482800	2528200	4269100	2872200	3555200	1614600	5603900	2922900	3103400	1650400	2611100	2907100	4296700	3586500
H7BX95	Srsf1	Serine/arginine-rich splicing factor 1	9	42.7	51126000	109060000	45470000	87796000	103140000	42172000	51678000	52994000	37438000	32874000	62886000	32687000	47492000	42586000	41932000	58111000	45832000	43224000
Q99KC8	Vwa5a	von Willebrand factor A domain-containing protein 5A	19	24.2	21270000	25638000	21397000	19511000	21395000	24128000	18533000	20352000	27010000	18181000	16547000	24337000	20209000	21835000	19700000	27227000	23838000	23952000
Q9QXD1	Acox2	Peroxisomal acyl-coenzyme A oxidase 2	31	56.4	75572000	49576000	64467000	51572000	34604000	72672000	36773000	54568000	95883000	50735000	32726000	66166000	59826000	57520000	54431000	67130000	57977000	56146000
P63158	Hmgb1	High mobility group protein B1	11	62.8	164180000	291560000	202840000	286260000	330110000	172790000	218480000	188940000	166050000	115230000	172380000	215800000	196350000	171230000	168340000	234330000	241780000	144610000
Q3TC93	Hs1bp3	HCLS1-binding protein 3	3	13.7	5447800	4980600	8490800	4819800	5937600	7898600	6280400	6506100	8401500	4823800	4578700	5459900	6688000	4461100	5007900	7286100	6914800	6828800
P47758	Srprb	Signal recognition particle receptor subunit beta	8	33.8	22426000	13359000	19198000	13272000	6727100	17690000	12403000	17719000	22183000	14171000	10894000	18675000	15850000	14241000	13484000	18104000	19651000	16421000
Q3TSA8	Scamp1	Secretory carrier-associated membrane protein 1	2	12.6	71015000	35915000	46896000	543870	637042	103690000	583616	21455000	64652000	25079000	589044	60774000	886460	656538	697764	771170	27077000	57286000
Q9DAU1	Cnpy3	Protein canopy homolog 3	2	10.5	8153500	15175000	1486100	12509000	18881000	9835100	13621000	12305000	16086000	7365800	18765000	15416000	8713300	656538	697764	13193000	16986000	14667000
Q61655	Ddx19a	ATP-dependent RNA helicase DDX19A;ATP-dependent RNA helicase DDX25	4	9	7678500	9193800	7353200	5753500	8040000	11563000	6061100	9501400	11343000	9140800	5442900	728768	6087900	7631800	697764	9586500	9126300	7696600
O35405	Pld3	Phospholipase D3	2	3.7	6211300	13121000	7748600	11099000	13223000	6828100	9365400	8484700	1792700	5096800	7380100	7056600	8262900	7552500	7271300	7765700	6536700	5455300
Q9WVA4	Tagln2	Transgelin-2	10	52.3	33168000	42882000	28790000	37320000	43538000	24483000	22337000	27467000	29967000	17155000	25823000	38236000	29245000	31075000	29152000	31472000	34921000	32833000
Q7TPV4	Mybbp1a	Myb-binding protein 1A	15	10.9	5382200	6883000	10279000	10123000	6092500	10326000	5922200	5237600	11742000	5736900	3085700	7598200	8216300	7951600	5127900	7039200	6040200	5837300
G5E8R3	Pcx	Pyruvate carboxylase;Pyruvate carboxylase, mitochondrial	59	67.1	523760000	371880000	517150000	382400000	231810000	622430000	329690000	484910000	710470000	369600000	283400000	504020000	529160000	479460000	506700000	572350000	542300000	440350000
P97315	Csrp1	Cysteine and glycine-rich protein 1	6	54.4	35253000	45944000	35553000	22266000	56387000	7793800	12010000	14462000	4621400	7413600	21202000	46836000	7138100	9743600	6440500	32242000	7297500	31407000
Q9D665	Sdr42e1	Short-chain dehydrogenase/reductase family 42E member 1	2	9.6	6926700	5447000	5023700	4345900	637042	4435900	2648000	5228400	928141	2798300	589044	7137600	2871200	5602800	7426700	771170	710137	711312
Q3UDC3	Tom1	Target of Myb protein 1	7	18.4	6598300	11714000	6389700	8824600	9221100	6496200	6263400	5877700	9126000	4637900	6114300	7681700	8009900	4081000	7378700	771170	6571500	5495400
P16045	Lgals1	Galectin-1	7	70.4	60931000	141190000	65818000	94302000	174040000	67453000	54524000	69390000	37340000	37836000	57718000	79660000	54674000	48993000	49904000	75922000	71767000	73478000
Q9WTX6	Cul1	Cullin-1	7	11.3	7413900	8991300	7218700	7053400	7761800	8712600	5520400	766210	11308000	6628100	589044	8253500	3574300	8708000	10498000	8822300	9931600	8788000
Q923D4	Sf3b5	Splicing factor 3B subunit 5	2	32.6	9263400	5950700	8180300	5479400	8554800	7136300	9161400	8254900	7762500	6070200	4243000	8355100	5769400	5138700	7339400	8582200	8144700	3020000
Q9D0E1-2	Hnrnpm	Heterogeneous nuclear ribonucleoprotein M	22	35.4	60631000	61945000	56179000	58528000	53978000	63616000	46653000	62425000	70608000	41547000	41869000	66614000	60798000	54884000	51604000	71319000	67064000	52641000
Q61733	Mrps31	28S ribosomal protein S31, mitochondrial	5	14.3	4004600	7028500	4663200	5344800	8531200	5366200	5095800	5880500	4536800	3086500	4285000	4977600	5247300	3957100	3799300	4102700	4467300	3312800
Q9CQK7	Rwdd1	RWD domain-containing protein 1	2	10.3	10333000	21514000	10277000	16152000	18583000	766120	14728000	10635000	10638000	6765200	16537000	728768	7917500	8722000	7991000	16294000	16722000	8926400
P97470	Ppp4c	Serine/threonine-protein phosphatase 4 catalytic subunit	4	19.5	6547000	21908000	8341900	13879000	18350000	7022400	10336000	766210	10211000	7081700	11285000	728768	9417500	7859800	8075600	9095500	10684000	8239200
D3YYT0	Cdh2	Cadherin-2	11	24.3	21504000	34914000	24711000	27941000	35130000	23277000	25648000	25437000	31321000	18326000	23195000	25346000	26435000	23577000	25823000	24984000	29794000	23643000
Q9CXW2	Mrps22	28S ribosomal protein S22, mitochondrial	4	13.6	2498500	2638300	3044800	2225900	2438600	4198700	2706700	3480000	4348000	2377700	2159400	2852600	3597100	2283800	2846400	3791100	3343900	2732800
A0A1L1SQA8	Rps25	40S ribosomal protein S25	4	32.3	241540000	237230000	201780000	199820000	126530000	229870000	136420000	203620000	289470000	184560000	160480000	246170000	178250000	180110000	198830000	255830000	222170000	215110000
P29699	Ahsg	Alpha-2-HS-glycoprotein	10	43.8	80452000	114980000	97499000	104810000	79258000	103220000	94310000	103410000	134900000	73297000	77336000	102140000	71787000	82057000	72749000	96821000	99382000	92129000
P14211	Calr	Calreticulin	20	58.4	303660000	462470000	345240000	332390000	366140000	284790000	318130000	336840000	432230000	227840000	339340000	357500000	302150000	281480000	280230000	431510000	404450000	278660000
P51863	Atp6v0d1	V-type proton ATPase subunit d 1	5	8.3	10468000	9484200	10372000	8835300	7926000	21706000	8477000	11429000	30875000	8108400	11185000	3833300	12461000	9616600	9445800	4969600	15668000	2003000
O54962	Banf1	Barrier-to-autointegration factor;Barrier-to-autointegration factor, N-terminally processed	3	48.3	41429000	81768000	41151000	74136000	108330000	31371000	43151000	39933000	36171000	31431000	48445000	38577000	33615000	31413000	28673000	43624000	44285000	32683000
Q921H8	Acaa1a	3-ketoacyl-CoA thiolase A, peroxisomal	9	75	120780000	167070000	109520000	158340000	149810000	157880000	113850000	125460000	145290000	104490000	107620000	125440000	150940000	137760000	115830000	139150000	132580000	117520000
Q8BFW7	Lpp	Lipoma-preferred partner homolog	12	26.9	21276000	25069000	15254000	22368000	14156000	10706000	9875300	15714000	15091000	10290000	10460000	24318000	15755000	12864000	12298000	19790000	13717000	19723000
P97390	Vps45	Vacuolar protein sorting-associated protein 45	2	4.6	2897200	1966000	2869800	2169000	637042	4963700	1690200	3617600	3982500	3373400	589044	728768	4781300	656538	4056200	4136100	710137	3290800
E9Q4Q2	Sf1	Splicing factor 1	5	13.5	8922900	17189000	12413000	16621000	19296000	10914000	14732000	12363000	14227000	7846100	12608000	9706700	15381000	12577000	12388000	12683000	13573000	12215000
E9PZ00	Psap	Prosaposin	10	19.6	36367000	150780000	54784000	103730000	114110000	36598000	48645000	50648000	49146000	16655000	68665000	36740000	54335000	51625000	54424000	52854000	64836000	56497000
Q62376	Snrnp70	U1 small nuclear ribonucleoprotein 70 kDa	5	11.2	6517900	11321000	7944600	9182400	8527700	6668300	6747200	8177600	8180900	6083600	7451100	7491700	8445500	6962000	8301600	8807500	9535800	7445600
A0A140T8J4	Hebp1	Heme-binding protein 1	10	81.1	172630000	292990000	175250000	272240000	274130000	177740000	181210000	181780000	211600000	141400000	168480000	197600000	181860000	161390000	158190000	192700000	208870000	162190000
Q9EST5	Anp32b	Acidic leucine-rich nuclear phosphoprotein 32 family member B	4	20.6	23483000	34955000	18743000	30970000	27275000	24723000	19344000	21118000	25213000	16007000	13995000	28115000	19817000	20476000	20641000	19948000	19820000	18446000
Q9CYA0	Creld2	Cysteine-rich with EGF-like domain protein 2	7	25.1	12474000	36926000	11731000	18073000	26178000	7437100	16786000	8772300	12057000	5268000	17952000	10034000	8391500	8863000	8080000	14733000	15967000	10093000
Q99MR6-3	Srrt	Serrate RNA effector molecule homolog	5	4.9	8176900	7818500	8321300	7857400	9051200	6773600	6704500	7220400	12552000	6081500	8122300	7960800	8702700	7549700	9016900	9671100	8959000	5737100
Q9CQ75	Ndufa2	NADH dehydrogenase [ubiquinone] 1 alpha subcomplex subunit 2	4	34.3	61288000	75451000	57262000	71668000	74080000	67366000	63293000	64432000	87606000	49916000	55779000	66855000	78002000	60818000	76402000	88050000	83444000	59172000
Q8R2Y8	Ptrh2	Peptidyl-tRNA hydrolase 2, mitochondrial	4	35.4	16717000	24208000	20905000	18678000	22121000	23395000	18139000	25278000	24841000	15863000	17870000	20571000	19811000	20006000	20792000	25353000	24800000	22178000
Q80VJ2	Sra1	Steroid receptor RNA activator 1	2	16.8	3500900	5944400	4240400	5672200	12376000	766120	5878100	4195600	7836800	3164100	3833200	4287000	4260500	4238600	3527400	5609700	710137	3847500
Q8VCC2	Ces1	Liver carboxylesterase 1	22	57	300090000	329880000	251560000	274200000	282290000	418010000	232290000	316130000	375810000	246150000	181300000	319140000	246510000	255700000	251910000	376500000	331360000	325670000
P17047-3	Lamp2	Lysosome-associated membrane glycoprotein 2	4	9.9	92014000	154290000	91565000	104620000	111860000	86904000	85171000	106160000	114720000	75358000	101820000	92865000	85212000	92926000	90212000	106170000	108500000	97954000
P14206	Rpsa	40S ribosomal protein SA	16	63.4	284590000	456840000	302070000	349530000	339360000	292210000	276830000	323050000	404830000	231530000	289440000	338120000	295830000	291280000	283180000	391480000	364200000	296320000
P60867	Rps20	40S ribosomal protein S20	5	29.4	171410000	276830000	183670000	206380000	195070000	187370000	170590000	181780000	241590000	146120000	182280000	194730000	173320000	152410000	159870000	230530000	219450000	166620000
A0A3Q4EBV4	Fam98a	Protein FAM98A	4	14.3	5486300	1769100	7280100	2145700	3087000	3351800	2753900	4317300	3593600	2913900	2132700	4262000	5288600	2702400	1520900	3888400	4303700	3093600
Q07797	Lgals3bp	Galectin-3-binding protein	10	26.2	9479600	20567000	17402000	20994000	45096000	16155000	18391000	18205000	14932000	10657000	14815000	11364000	19399000	14123000	16229000	17364000	21026000	10236000
Q9DBR1-2	Xrn2	5-3 exoribonuclease 2	3	5.6	10693000	17727000	26816000	19560000	29458000	39782000	11777000	14367000	39983000	10070000	10799000	18742000	17168000	17410000	13492000	19802000	19172000	14169000
P20029	Hspa5	78 kDa glucose-regulated protein	39	53.4	564290000	858470000	553320000	578180000	720360000	503350000	588530000	539340000	768830000	408770000	602340000	622240000	515500000	489540000	468440000	691880000	640330000	479950000
Q3TFP0	Srsf10	Serine/arginine-rich splicing factor 10	2	14.8	7491500	2818700	8095700	13982000	10917000	9919300	7630700	766210	928141	8377500	589044	728768	886460	13920000	697764	771170	10096000	711312
Q3UID0	Smarcc2	SWI/SNF complex subunit SMARCC2	3	3.5	5693800	5029900	5712500	4494300	4012500	5167100	4172200	5048600	5292900	3723100	3427100	6360300	5034100	3542100	5162600	4653400	5543100	4089900
Q9Z1A1	Tfg	TFG protein (Trk-fused gene) (Trk-fused protein)	8	17.6	39665000	41123000	32344000	29455000	41117000	39195000	40251000	46596000	41866000	24492000	30821000	41560000	38016000	30204000	39874000	771170	50938000	6370500
Q91V77	S100a1	Protein S100;Protein S100-A1	5	48.9	20831000	68255000	37031000	68113000	70063000	41447000	46611000	22037000	38560000	24943000	31051000	26812000	40405000	35294000	40220000	37881000	41413000	30693000
Q80X85	Mrps7	28S ribosomal protein S7, mitochondrial	2	10.3	6549300	10026000	5654800	6601000	5348800	8029500	7210500	7663700	6838300	4883800	5127800	7701900	5938100	5130500	4510300	7397200	9625100	5789200
Q8VCQ8	Cald1	Caldesmon 1	16	29.4	25027000	35456000	25684000	27475000	45773000	21402000	24622000	26276000	23027000	14651000	23318000	31569000	21275000	17390000	18235000	28525000	26788000	24472000
Q8C5G6	Tollip	Toll-interacting protein	2	12.7	7397500	17847000	8500100	12838000	13744000	9094900	8509900	9170900	928141	669679	10905000	9534400	7585800	7330200	5881200	3969200	11453000	3884200
A3KGI3	Casc5	Kinetochore scaffold 1	3	1.7	218360000	178910000	120160000	153620000	175540000	300650000	135770000	180610000	145630000	123370000	255610000	330110000	89655000	60863000	99318000	149510000	228060000	118140000
P61327	Magoh	Protein mago nashi homolog;Protein mago nashi homolog 2	5	38.4	14995000	15410000	9744200	17476000	13960000	12276000	6537500	12346000	8368800	10709000	10339000	13290000	10646000	10018000	10734000	14473000	11909000	11803000
Q9D1J3	Sarnp	SAP domain-containing ribonucleoprotein	6	31.9	28844000	68497000	33756000	62473000	63556000	26317000	30455000	30419000	32567000	18637000	44287000	27407000	29393000	28950000	23442000	32477000	33152000	23244000
A0A075B5P6	Ighm	Immunoglobulin mu chain C region	12	27.3	26286000	19679000	58816000	42325000	54059000	72830000	32830000	18532000	86470000	14051000	26938000	26377000	16509000	13984000	22267000	40843000	18205000	47652000
F8WID5	Tpm1	Tropomyosin alpha-1 chain	13	40.2	30607000	15535000	19353000	29142000	108010000	6013600	10587000	4753200	8485100	2287800	19986000	21970000	2943200	656538	13339000	20946000	3855600	20215000
P27773	Pdia3	Protein disulfide-isomerase A3	32	58.4	264950000	261800000	245340000	206310000	212890000	248810000	214100000	253770000	375260000	195540000	194970000	287480000	238710000	232430000	235070000	325630000	293870000	233200000
P09055	Itgb1	Integrin beta-1	16	22.3	26241000	36197000	25114000	23878000	28975000	17570000	22056000	23289000	25034000	15463000	23901000	31958000	25479000	21081000	22004000	28886000	28481000	24833000
Q6IRU5-2	Cltb	Clathrin light chain B	8	27	37412000	98398000	50809000	70758000	88943000	35844000	52620000	48067000	40158000	25074000	61498000	40541000	37683000	33196000	36465000	47969000	53287000	38704000
Q20BD0	Hnrnpab	Heterogeneous nuclear ribonucleoprotein A/B	9	23.2	89115000	104260000	93831000	105040000	108330000	95952000	87377000	95965000	116400000	84975000	92118000	95279000	102330000	104070000	91434000	117640000	101380000	93996000
F7CVJ5	Ahnak2	AHNAK nucleoprotein 2	3	1.2	14595000	19700000	16014000	19028000	23016000	766120	583616	22568000	928141	15777000	21083000	19326000	16109000	9816600	13182000	19571000	22853000	8220100
Q8VEB4	Pla2g15	Group XV phospholipase A2	3	8.3	7737000	8297900	6509900	5468400	5385800	7359200	5867400	8677200	10487000	6984600	6002300	7641600	7918500	5723100	2803200	3341500	710137	6159400
Q99KJ8	Dctn2	Dynactin subunit 2	9	26.9	11851000	19285000	13097000	15368000	15612000	12577000	12301000	13970000	17732000	9718100	14125000	13073000	11902000	14673000	13518000	16975000	18551000	14040000
Q5M8N4	Sdr39u1	Epimerase family protein SDR39U1	2	13.3	2729500	4315600	3331900	3907700	2167700	5948400	3152800	3960200	4598800	2362700	2212200	3902100	3736500	3266500	4446400	4213100	3225300	2945600
Q8VC85	Lsm1	U6 snRNA-associated Sm-like protein LSm1	2	17.3	5845600	8877800	6861700	8575500	10555000	6441400	7845100	7822600	928141	669679	8051500	6134000	5532700	7200400	697764	7719200	7790500	711312
P35279	Rab6a	Ras-related protein Rab-6A;Ras-related protein Rab-6B	7	48.1	165180000	259120000	163950000	123580000	214780000	154070000	169450000	213440000	222010000	141060000	189770000	160910000	181700000	168420000	157950000	201100000	230600000	169320000
B7FAU9	Flna	Filamin-A	49	28.8	56131000	10806000	25677000	9861900	9884600	17064000	7293300	10370000	11643000	7717700	5487400	35581000	13122000	9742400	12123000	20277000	11747000	24899000
P47962	Rpl5	60S ribosomal protein L5	12	41.4	74563000	118780000	90551000	81705000	78352000	77736000	68198000	88331000	110830000	73144000	70087000	98633000	86471000	78788000	80092000	104130000	104350000	78051000
Q61703	Itih2	Inter-alpha-trypsin inhibitor heavy chain H2	8	11.9	17354000	17964000	15315000	18025000	14102000	19260000	13151000	16679000	24020000	12509000	11346000	19370000	17165000	15281000	17069000	22255000	17803000	18633000
P61022	Chp1	Calcineurin B homologous protein 1	11	60.5	16858000	24154000	16775000	25912000	38773000	18552000	19448000	18010000	22427000	3620800	18549000	19877000	19520000	15441000	14205000	19497000	22990000	15999000
O55135	Eif6	Eukaryotic translation initiation factor 6	7	46.9	24267000	59441000	29101000	43320000	44970000	28433000	31167000	30723000	32402000	20830000	29438000	30374000	32476000	30065000	26240000	29303000	37970000	29820000
Q8C2Q3	Rbm14	RNA-binding protein 14	7	15.5	10429000	13592000	11805000	10366000	11140000	14334000	11665000	12673000	17113000	9184700	9780400	12968000	11808000	10027000	11870000	14752000	14256000	12449000
P57784	Snrpa1	U2 small nuclear ribonucleoprotein A	7	35.7	16647000	23630000	14602000	20848000	23764000	15879000	15407000	18121000	20776000	14474000	14667000	17720000	19356000	16470000	15787000	17566000	20123000	11079000
Q8BYC6	Taok3	Serine/threonine-protein kinase TAO3	5	7.3	4620300	3987400	3377500	2654800	4085500	3204000	2745500	3748800	4996200	3208300	2566400	4468700	3109600	3283200	2979300	3980900	3708600	5911200
D3YTQ9	Rps15	40S ribosomal protein S15	4	50	14980000	59400000	27416000	48896000	51116000	36166000	26691000	21761000	36668000	15580000	23895000	24194000	43163000	29531000	34695000	38471000	27083000	24987000
Q9Z1Z2	Strap	Serine-threonine kinase receptor-associated protein	14	59.7	17561000	31550000	18843000	24260000	25244000	18846000	17949000	19616000	23398000	13793000	20076000	20780000	21140000	18137000	18272000	23041000	21315000	18181000
Q9ERU9	Ranbp2	E3 SUMO-protein ligase RanBP2	13	4.2	7923600	5130400	8781500	5750300	2341700	9795400	4501400	7449400	8618900	7199800	4330800	6684100	8036400	7303400	9762600	5629900	7447800	7377000
E9PXV7	Diap1	Protein diaphanous homolog 1	5	2.3	580861	4807600	2064900	4267500	4346300	5936200	583616	3928800	928141	4086000	3927500	2986100	2811300	656538	697764	3887600	4401700	3389900
Q9Z2A9	Ggt5	Gamma-glutamyltransferase 5;Gamma-glutamyltransferase 5 heavy chain;Gamma-glutamyltransferase 5 light chain	6	13.1	2011900	5957200	6945100	8453800	2135800	5092300	5013400	3086000	4789200	669679	4849900	4303600	4160500	7142900	8942500	1925700	5701200	7325100
Q3UVK0	Ermp1	Endoplasmic reticulum metallopeptidase 1	8	5.1	5071200	3429100	4355900	3658000	637042	5700400	2980300	3847800	4745700	5021100	3494900	728768	3913000	4060100	4450200	4582200	710137	3590100
Q99JF5	Mvd	Diphosphomevalonate decarboxylase	4	20.7	19422000	34599000	14817000	7127700	22751000	17364000	16236000	21687000	17532000	14787000	22387000	14350000	14219000	15130000	22808000	18196000	18744000	711312
Q99KV1	Dnajb11	DnaJ homolog subfamily B member 11	9	33.8	19582000	81992000	28653000	44628000	51059000	17142000	32955000	26098000	34811000	6039400	43948000	22349000	18154000	21299000	21812000	27673000	31007000	23199000
A0A087WQH8	Slc35a4	Probable UDP-sugar transporter protein SLC35A4	2	33	2076400	7360900	6034400	6463800	2736700	3715800	5630200	3224200	5522400	1975000	5308100	3407300	3759100	3703100	6113000	4328800	4817600	4562400
F8VQN6	Arhgef12	Rho guanine nucleotide exchange factor 12	5	2.7	2202600	2350100	2467100	2209700	637042	2190600	1587000	2395600	3665600	1237600	589044	3094200	2207000	1999800	2302400	2385300	1578000	1995800
Q8BJ64	Chdh	Choline dehydrogenase, mitochondrial	22	49.7	87915000	101630000	86845000	83611000	100120000	130950000	93302000	99303000	117470000	77178000	70917000	101390000	116810000	86576000	97630000	111770000	106500000	91286000
Q6P9Q6	Fkbp15	FK506-binding protein 15;Peptidyl-prolyl cis-trans isomerase	4	4.9	7702600	9790600	4884300	6551500	8452200	8769800	4932800	5886200	6549100	5450600	5922500	7022400	6148200	7796100	697764	4950800	5291500	711312
Q99K28	Arfgap2	ADP-ribosylation factor GTPase-activating protein 2	7	17.1	17594000	21826000	15907000	17065000	28817000	19064000	13583000	17412000	24302000	13359000	19103000	16845000	12459000	11954000	20007000	20138000	17104000	15927000
Q6VGS5	Ccdc88c	Protein Daple	2	1.2	21625000	16542000	18130000	543870	16511000	14824000	583616	766210	10973000	20479000	17910000	728768	22495000	656538	21288000	22281000	710137	711312
P63276	Rps17	40S ribosomal protein S17	7	52.6	93126000	211380000	99738000	143490000	122330000	93381000	110130000	88528000	115560000	80187000	124030000	92943000	92936000	81600000	87199000	117320000	114040000	93275000
A0A0G2JDW7	Rps27	40S ribosomal protein S27	4	41.5	114470000	97916000	109670000	73420000	51980000	113220000	59105000	102290000	135260000	99021000	58636000	116750000	98926000	90525000	98682000	110610000	118710000	111790000
K3W4Q8	Bsg	Basigin	7	40.4	72515000	121420000	71435000	118070000	138290000	69359000	80772000	81874000	70261000	52513000	85437000	78770000	65388000	55172000	55080000	84881000	87754000	71208000
Q9D967	Mdp1	Magnesium-dependent phosphatase 1	6	54.3	9780100	29703000	15540000	20186000	30773000	14398000	21601000	17057000	19264000	6389500	22988000	5632800	4522100	14026000	16200000	19176000	22972000	10184000
Q9CQU0	Txndc12	Thioredoxin domain-containing protein 12	5	36.5	15594000	34222000	12736000	32014000	25381000	12875000	14873000	18572000	25451000	9548100	20436000	13731000	17952000	18149000	14090000	18668000	16640000	19875000
A0A140LJG6	Spcs2	Signal peptidase complex subunit 2	3	37.4	16638000	11994000	13323000	9754200	7967900	14327000	9019000	11838000	14311000	10039000	7333200	16737000	11606000	12012000	13281000	14761000	12483000	13789000
Q9D5V6	Syap1	Synapse-associated protein 1	3	7.7	6621700	12045000	12293000	13261000	15030000	7633000	9571700	8724900	11486000	10359000	10602000	728768	8904500	11400000	8130600	12212000	15650000	8758700
Q9D1L9	Lamtor5	Ragulator complex protein LAMTOR5	3	48.4	13727000	35841000	18106000	27022000	28580000	17115000	20914000	18008000	19750000	10436000	22569000	15658000	13906000	14745000	11520000	22407000	20200000	16839000
P62774	Mtpn	Myotrophin	5	64.4	51069000	65498000	43652000	72250000	118880000	51541000	59603000	67314000	66839000	52569000	57492000	728768	64726000	52072000	52978000	81823000	86257000	30719000
Q6DYE8	Enpp3	Ectonucleotide pyrophosphatase/phosphodiesterase family member 3;Alkaline phosphodiesterase I;Nucleotide pyrophosphatase	5	3	580861	2478600	1755200	2383700	2495500	766120	2422500	1711100	2689600	2079200	2008000	2208300	886460	656538	2065500	3054900	3301700	2077600
F7ARZ1	Mrps23	28S ribosomal protein S23, mitochondrial	5	58.3	12052000	14621000	11219000	15644000	14433000	13102000	9261000	14319000	19221000	10453000	12445000	12061000	10572000	7394200	11839000	14514000	15406000	10624000
Q6GQS1	Slc25a23	Calcium-binding mitochondrial carrier protein SCaMC-3	5	10.7	5626700	3650600	7143200	2722400	3672000	6137700	2810500	5321700	4861000	5655200	589044	5424600	5462200	4513200	5766200	6214700	7452300	4093000
A0A087WRY3	Nucks1	Nuclear ubiquitous casein and cyclin-dependent kinase substrate 1	4	12.4	9511800	33759000	14293000	30850000	38592000	4781700	15992000	11381000	928141	6557400	19748000	10468000	9380600	8259400	8548200	9961900	11523000	11160000
A0A0G2JEK2	Crip1	Cysteine-rich protein 1	3	35.9	6953400	13415000	7970600	9544400	18000000	4476700	7301500	5634800	3883500	2862500	9590900	8941300	6574900	5115200	3944300	8098700	6087400	4233800
G5E850	Cyb5a	Cytochrome b5	9	80.6	1577700000	2286800000	1347800000	2063400000	2417400000	1278500000	1685500000	1508300000	1701800000	1171000000	1692500000	1566400000	1226100000	1184900000	1107400000	1956900000	1997300000	1277500000
Q8BYK6	Ythdf3	YTH domain-containing family protein 3	3	4.6	4504500	6862200	4799700	5131700	11709000	766120	6186400	7422400	5653200	4338300	7080600	7818300	886460	3573700	3722100	8044200	10044000	5946400
A0A1W2P7S8	Cdc5l	Cell division cycle 5-like protein	3	6.5	4624000	5820200	4194600	7311100	6524200	6417300	4750300	4479100	6791200	5772300	5662000	4636100	4597200	5736600	4211400	6462700	5282600	5252000
P07309	Ttr	Transthyretin	7	63.3	158060000	498980000	197250000	324870000	679820000	193100000	319430000	191370000	160300000	115090000	279340000	171100000	175450000	138400000	136140000	187220000	238330000	191040000
P09405	Ncl	Nucleolin	20	28.9	68013000	142500000	70536000	142990000	155390000	76224000	80572000	78805000	80243000	51785000	88888000	75098000	76103000	74123000	71395000	85291000	93535000	66586000
Q91XH6	Vti1b	Vesicle transport through interaction with t-SNAREs homolog 1B	2	13.8	12852000	23026000	12695000	19707000	22279000	12844000	15503000	18368000	14895000	10020000	16095000	13176000	12683000	11776000	12222000	16444000	15555000	14126000
P62960	Ybx1	Nuclease-sensitive element-binding protein 1	12	65.5	49393000	85172000	56731000	63890000	78938000	41834000	59488000	52697000	47465000	36256000	67459000	54433000	51632000	41023000	42396000	52041000	58145000	41386000
Q9CQJ6	Denr	Density-regulated protein	6	41.4	11812000	30459000	14917000	23858000	29391000	12832000	20361000	16069000	13897000	12590000	17018000	12666000	18583000	10678000	9887100	19464000	16190000	13802000
P63280	Ube2i	SUMO-conjugating enzyme UBC9	3	27.8	11872000	17106000	17461000	15051000	19354000	18661000	15969000	13816000	22639000	15648000	12093000	13779000	17722000	16317000	15426000	16349000	19507000	15935000
A0A3Q4EH04	Srsf7	Serine/arginine-rich splicing factor 7	6	43.8	91843000	191390000	92356000	142800000	140630000	25464000	95636000	98110000	76154000	55062000	128830000	99248000	80472000	76647000	72917000	109880000	124910000	78649000
Q99J77	Nans	Sialic acid synthase (N-acetylneuraminate-9-phosphate synthase) (EC 2.5.1.57) (N-acetylneuraminic acid phosphate synthase)	10	44	12790000	39572000	6331700	11813000	27389000	13012000	11456000	11316000	14062000	6429300	16334000	9711400	8078400	12345000	13359000	20483000	15322000	12931000
Q3UZG4	Aimp1	Aminoacyl tRNA synthase complex-interacting multifunctional protein 1;Endothelial monocyte-activating polypeptide 2	9	30.7	21553000	24107000	17333000	16554000	23402000	18681000	16552000	25537000	26837000	14942000	17258000	23403000	21768000	17765000	17809000	23421000	28049000	19311000
E9Q1D5	Tgfb1i1	Transforming growth factor beta-1-induced transcript 1 protein	2	5.9	2425100	1098400	1290000	1918700	637042	1400800	1391900	1255700	928141	669679	838110	1972700	886460	944740	1091100	1590400	710137	1715600
P01027	C3	Complement C3;Complement C3 beta chain;C3-beta-c;Complement C3 alpha chain;C3a anaphylatoxin;Acylation stimulating protein;Complement C3b alpha chain;Complement C3c alpha chain fragment 1;Complement C3dg fragment;Complement C3g fragment;Complement C3d fragment;Complement C3f fragment;Complement C3c alpha chain fragment 2	72	53.2	154390000	177020000	160800000	137930000	136150000	181220000	113940000	162780000	218770000	138810000	106320000	187090000	144890000	149730000	156740000	187790000	162050000	156360000
F6ZL69	Nisch	Nischarin	2	21.5	2736200	1816900	3223500	2198800	637042	4196300	2103900	3270400	928141	2377600	589044	2908500	886460	2863600	3045600	3223200	3805000	2851800
Q91ZE0	Tmlhe	Trimethyllysine dioxygenase, mitochondrial	4	9.3	12079000	19722000	6297400	15403000	18600000	8850200	9467300	9995200	10330000	6177400	12506000	9226200	8781100	8795400	10244000	7093200	14706000	11967000
Q6ZWQ5	Snx12	Sorting nexin-12	3	30.2	12324000	11330000	9251800	7975600	11210000	11504000	12172000	10162000	17858000	11169000	9752700	9557200	10596000	12312000	10037000	8370700	10176000	9663000
Q8BH69	Sephs1	Selenide, water dikinase 1	7	18.6	24417000	30221000	19184000	30982000	30667000	22524000	23362000	24628000	21829000	13055000	24143000	25219000	26687000	20972000	17538000	27528000	28123000	19174000
P63024	Vamp3	Vesicle-associated membrane protein 3	3	38.8	15378000	20546000	15448000	12163000	19573000	7139600	17526000	12795000	13912000	11624000	11194000	20496000	8339100	9942700	9634600	18769000	19252000	13080000
Q91ZW3	Smarca5	SWI/SNF-related matrix-associated actin-dependent regulator of chromatin subfamily A member 5;Probable global transcription activator SNF2L1	4	2.4	5027400	566284	4631300	543870	4776100	4487400	4557300	5788400	928141	4894700	4963000	3934200	886460	4153200	697764	5466600	3045300	711312
P35831	Ptpn12	Tyrosine-protein phosphatase non-receptor type 12	3	4.4	580861	1917700	2321200	543870	2360100	1649700	583616	1506200	1326200	669679	1312000	1481100	1671800	656538	1945500	1521100	1924900	1795100
P48962	Slc25a4	ADP/ATP translocase 1	2	35.9	14502000	4979500	9962700	7765300	18295000	10612000	4851400	6672000	9157500	5490200	4912100	11430000	6753400	7173700	6851500	9352000	10711000	16166000
Q3THE2	Myl12b	Myosin regulatory light chain 12B	9	62.2	96531000	117610000	78145000	90536000	148320000	60245000	63738000	77096000	68239000	63542000	81788000	108850000	62091000	59948000	55920000	95524000	86293000	65567000
A0A140LIM2	Zfand6	AN1-type zinc finger protein 6	2	11.1	580861	5121400	3847300	5217900	7701700	2949000	3954400	2831800	4889600	669679	4235400	728768	3968900	656538	3121100	771170	710137	2495200
P06728	Apoa4	Apolipoprotein A-IV	14	50.6	18631000	48301000	32263000	51545000	59110000	24652000	44478000	28850000	42665000	26341000	53563000	44850000	28332000	29368000	29524000	36852000	48378000	35458000
Q9CQR4	Acot13	Acyl-coenzyme A thioesterase 13;Acyl-coenzyme A thioesterase 13, N-terminally processed	6	62.1	130170000	160880000	137360000	161570000	181720000	205240000	135090000	169590000	196700000	125940000	113230000	155320000	197090000	149790000	179410000	181880000	187100000	145350000
P09542	Myl3	Myosin light chain 3	3	26	3716100	566284	2924600	2527600	23274000	3676800	583616	2856200	3836800	3166500	589044	728768	2821800	3212000	2931600	3398200	710137	3351300
P55302	Lrpap1	Alpha-2-macroglobulin receptor-associated protein	8	22.5	26572000	48922000	28325000	34243000	49889000	24613000	34032000	28022000	29379000	19860000	32717000	32877000	23324000	21236000	21366000	35797000	32538000	25961000
Q80U93	Nup214	Nuclear pore complex protein Nup214	2	1.6	4813700	8755500	7454000	9449700	10421000	7788200	7922500	6564300	13062000	7143400	7606900	728768	886460	8812600	12363000	9556300	10118000	12429000
P00493	Hprt1	Hypoxanthine-guanine phosphoribosyltransferase	13	79.4	39951000	121940000	48967000	99095000	129340000	35676000	57968000	45895000	43868000	31363000	71764000	44357000	42290000	39807000	38596000	56800000	67173000	41261000
O89020	Afm	Afamin	3	8.1	580861	5919400	4429000	3693200	5129600	4562500	3691300	5277300	928141	3964900	589044	2331500	886460	656538	697764	771170	4400800	5476600
Q80ZP8	Manf	Mesencephalic astrocyte-derived neurotrophic factor	11	44.2	46979000	136650000	63262000	77888000	127290000	32627000	80240000	53094000	58824000	33974000	85762000	58766000	48980000	41544000	40950000	76698000	67929000	37981000
E9Q3U1	Ube2h	Ubiquitin-conjugating enzyme E2 H	2	19.7	6770800	8951200	8527700	12700000	17778000	8012500	8756200	10587000	8435100	669679	8502200	8830300	8943200	6540000	7895500	10581000	8939600	711312
Q8BI08	Mal2	Protein MAL2	2	17.7	25059000	10703000	24671000	11926000	637042	28640000	583616	23689000	22720000	16831000	10277000	21161000	19233000	21870000	16873000	28791000	28292000	20047000
O70404	Vamp8	Vesicle-associated membrane protein 8	4	40.6	9477300	24287000	10636000	13639000	21435000	8112700	17311000	13553000	11054000	7639500	13418000	12097000	9967900	8314200	9896700	16910000	18052000	11926000
P51855	Gss	Glutathione synthetase	21	61.2	69056000	239550000	78543000	200560000	288750000	66772000	111970000	75715000	80679000	44902000	129440000	80236000	72403000	69382000	61636000	91943000	108200000	66959000
Q06185	Atp5i	ATP synthase subunit e, mitochondrial	6	63.4	272510000	508600000	335290000	457890000	620790000	430250000	500320000	461240000	518440000	357680000	484130000	446840000	418600000	371830000	370680000	507470000	563640000	421940000
Q80X50	Ubap2l	Ubiquitin-associated protein 2-like	11	14.5	9417100	20513000	12635000	16569000	23501000	9241300	13685000	12527000	10159000	6888000	15206000	11884000	9253600	7942700	7944600	12987000	12816000	10323000
Q9WUU7	Ctsz	Cathepsin Z	8	43.1	46276000	139500000	60227000	100540000	96840000	39652000	72724000	66077000	62733000	30413000	90528000	53038000	58912000	51322000	48888000	64191000	59789000	42344000
P55264-2	Adk	Adenosine kinase	24	74.2	434920000	862480000	549080000	749340000	656250000	551030000	524160000	503170000	638230000	423560000	523460000	599720000	661010000	522540000	553970000	659160000	705610000	550190000
P97821	Ctsc	Dipeptidyl peptidase 1;Dipeptidyl peptidase 1 exclusion domain chain;Dipeptidyl peptidase 1 heavy chain;Dipeptidyl peptidase 1 light chain	10	32	61764000	205230000	80290000	131980000	213670000	63364000	90674000	99641000	87049000	51003000	115150000	75581000	86630000	76781000	81972000	88683000	114760000	73108000
E9QM77	Atxn2	Ataxin-2	7	8.9	34190000	113200000	44330000	89466000	95341000	55151000	70508000	59032000	55775000	47723000	27720000	58666000	53296000	36638000	63850000	61811000	89391000	48840000
Q62093	Srsf2	Serine/arginine-rich splicing factor 2	4	21.7	64301000	133860000	62427000	111510000	163460000	54480000	84792000	76982000	74842000	54083000	86419000	65199000	51879000	54832000	57395000	81434000	86614000	51349000
P18760	Cfl1	Cofilin-1	16	75.3	221860000	337270000	250310000	305250000	332480000	256540000	246600000	257690000	318260000	200790000	267490000	256160000	273460000	249300000	256300000	289640000	273800000	284790000
Q5SYD0	Myo1d	Unconventional myosin-Id	2	2.2	3913900	566284	3514400	2850300	2062600	5974200	583616	5168600	928141	3678600	589044	728768	886460	5055900	3238500	5699300	710137	3327500
Q04447	Ckb	Creatine kinase B-type	12	48	30780000	76086000	36047000	74552000	102600000	27068000	36122000	33626000	26397000	18058000	50813000	38309000	32814000	30902000	27753000	36153000	36519000	30008000
A2AIH8	Pir	Pirin	8	46.6	11935000	34131000	17515000	29409000	44636000	19176000	21261000	15841000	15132000	8122300	23038000	15900000	13968000	11404000	11901000	18846000	24585000	14063000
S4R1E5	Gpx4	Glutathione peroxidase;Phospholipid hydroperoxide glutathione peroxidase, mitochondrial	5	38.9	33268000	62586000	32096000	54129000	81691000	43464000	43482000	56922000	52505000	36763000	57329000	59274000	40241000	32836000	41090000	49291000	69453000	40576000
B1AWE0	Clta	Clathrin light chain A	7	28.7	30738000	63753000	34466000	58652000	66862000	25079000	41744000	34584000	26902000	22451000	40176000	41099000	30570000	28198000	26779000	37909000	38378000	26568000
P62311	Lsm3	U6 snRNA-associated Sm-like protein LSm3	3	40.2	32437000	67899000	36637000	69937000	92804000	21979000	47830000	35744000	25538000	20237000	55125000	30677000	27776000	24558000	26581000	32789000	57258000	26722000
Q9CY50	Ssr1	Translocon-associated protein subunit alpha	4	21	116180000	246260000	139440000	180900000	224530000	100140000	147820000	121690000	148230000	96573000	193260000	109450000	115990000	128930000	113720000	132410000	131150000	115590000
Q9CPU4	Mgst3	Microsomal glutathione S-transferase 3	3	18.3	43171000	58403000	39858000	59184000	73469000	65571000	60203000	64519000	77213000	49280000	47587000	58168000	52733000	45844000	50285000	58885000	48629000	39222000
Q99K41	Emilin1	EMILIN-1	3	6.2	2431000	3774500	3206100	543870	3586200	3611200	2345300	2977100	928141	3475900	589044	3240300	886460	656538	3848300	3489200	5207800	711312
B1AZ15	Cobll1	Cordon-bleu protein-like 1	20	19.3	10093000	11097000	8079100	10072000	11837000	10490000	9880900	9366200	10632000	6980500	6783700	11723000	9372800	8104300	8391600	10988000	11463000	8546900
G3UY42	Pabpn1	Polyadenylate-binding protein 2	2	3.4	9600500	19060000	14405000	13999000	16545000	13327000	9881000	15178000	11508000	9309600	12919000	14438000	12047000	12659000	12206000	12712000	14017000	10920000
Q9JK53	Prelp	Prolargin	8	18	26230000	13299000	16974000	12227000	11826000	10591000	6743900	8737200	9466700	10585000	5235900	26028000	11209000	11333000	10770000	18197000	13012000	22396000
Q3TCN2	Plbd2	Putative phospholipase B-like 2;Putative phospholipase B-like 2 28 kDa form;Putative phospholipase B-like 2 40 kDa form;Putative phospholipase B-like 2 15 kDa form	8	13.6	8348200	35159000	13753000	30533000	31867000	12046000	16700000	12170000	17276000	7210800	21637000	9660600	13558000	14675000	14738000	13993000	14406000	13406000
E9PZF0	Gm20390	Nucleoside diphosphate kinase;Nucleoside diphosphate kinase B	19	80.1	561700000	1298300000	642960000	916830000	1331000000	526970000	796560000	632430000	603250000	411980000	921590000	622090000	549980000	498680000	503000000	731700000	849720000	497640000
D3Z125	Tpd52	Tumor protein D52	4	33.5	5708800	20597000	6944400	13767000	18714000	4455000	9721700	7609500	7798400	4191700	11333000	7167700	7621900	5451200	6553200	9379200	10191000	8040700
E9QAT4-2	Sec16a	Protein transport protein Sec16A (SEC16 homolog A) (p250)	6	3.4	12244000	17900000	16021000	14163000	22149000	11550000	15621000	15177000	22320000	13537000	15524000	13463000	16017000	13692000	19383000	17893000	17740000	15946000
Q62165	Dag1	Dystroglycan;Alpha-dystroglycan;Beta-dystroglycan	4	8.1	9717400	17342000	11854000	11919000	16465000	8221600	11543000	13071000	9206000	6830400	10557000	15130000	9402300	10045000	9471600	14845000	14341000	13592000
Q61249	Igbp1	Immunoglobulin-binding protein 1	4	12.4	7195600	8622600	4610500	9854100	3504000	5741600	4677100	4662600	7962700	5730200	4552100	7354900	6578500	7776800	7108600	771170	4536600	7837900
A0A087WSS1	2310035C23Rik	LisH domain and HEAT repeat-containing protein KIAA1468	3	4	2848800	4881200	2404800	543870	3714900	3867500	583616	3263800	4323100	669679	4320700	2607800	3720900	656538	697764	3482600	4065900	711312
A0A1W2P6F0	B4galnt1	Beta-1,4 N-acetylgalactosaminyltransferase 1	2	20.3	2936000	2659000	622700	543870	637042	3376700	3309100	5324300	3837600	2893300	589044	728768	886460	656538	697764	2775800	710137	711312
Q62241	Snrpc	U1 small nuclear ribonucleoprotein C	2	18.9	13494000	42168000	11141000	32484000	47423000	17582000	15408000	16508000	16776000	5828900	22565000	16418000	10931000	12540000	13610000	19553000	30134000	711312
O09164	Sod3	Extracellular superoxide dismutase [Cu-Zn]	5	27.5	12210000	32142000	16538000	30891000	41620000	8918400	18615000	14110000	16265000	12556000	20045000	15380000	20399000	13319000	12519000	20752000	18994000	25270000
Q91W50	Csde1	Cold shock domain-containing protein E1	9	13.5	15938000	21068000	19819000	18617000	12085000	15684000	16891000	16989000	24894000	12857000	10402000	24388000	18366000	16556000	17719000	17648000	16724000	16667000
P03930	Mtatp8	ATP synthase protein 8	2	34.3	276760000	266070000	198580000	224040000	215340000	261340000	203890000	81542000	331120000	230780000	235500000	224500000	211800000	198910000	193820000	269320000	210140000	150280000
P99027	Rplp2	60S acidic ribosomal protein P2	10	80.9	423560000	938480000	491060000	792450000	961110000	415880000	647450000	552070000	557890000	357250000	655820000	485030000	458430000	413920000	391170000	547510000	702160000	439080000
P62320	Snrpd3	Small nuclear ribonucleoprotein Sm D3	4	47.6	37753000	75230000	40559000	71577000	69039000	45268000	54908000	51358000	46125000	30080000	51085000	46249000	49138000	45641000	37691000	52078000	59196000	38541000
Q9CQW2	Arl8b	ADP-ribosylation factor-like protein 8B	10	57.5	19772000	41296000	24272000	28938000	33726000	18029000	23649000	26232000	27065000	15719000	31710000	22821000	22291000	18951000	15736000	31286000	33342000	20630000
P11438	Lamp1	Lysosome-associated membrane glycoprotein 1	5	15.5	26846000	54780000	33066000	37612000	55735000	21823000	44717000	33412000	28804000	23505000	36329000	36737000	24472000	22710000	21478000	32502000	35863000	23419000
Q9DCC5	Cbx3	Chromobox protein homolog 3	7	52.5	19719000	32924000	19947000	30313000	36101000	21419000	21670000	21111000	28388000	14621000	21301000	26406000	25845000	23928000	20321000	25680000	23116000	19858000
Q8BQ46	Taf15	TAF15 RNA polymerase II, TATA box binding protein (TBP)-associated factor (TATA-box-binding protein-associated factor 15)	4	17.2	580861	13732000	9083600	13481000	14960000	766120	16657000	8725300	6576000	8056900	15996000	7989900	886460	10343000	7218000	10033000	9206800	711312
O08795-2	Prkcsh	Glucosidase 2 subunit beta	10	23.9	52883000	92384000	54287000	72172000	83232000	54149000	67144000	64953000	74423000	40620000	71142000	58832000	57790000	50221000	55356000	68306000	65771000	51293000
F6YVP7	Gm10260	40S ribosomal protein S18	12	58.6	153450000	355020000	200720000	244790000	286150000	162300000	194100000	197230000	215100000	130630000	235480000	214170000	158700000	153770000	159790000	226990000	237590000	165920000
Q61029-3	Tmpo	Lamina-associated polypeptide 2, isoforms beta/delta/epsilon/gamma;Lamina-associated polypeptide 2, isoforms alpha/zeta	12	31.1	22006000	40577000	25041000	31489000	42006000	22126000	27128000	23817000	27285000	17581000	25695000	31455000	25902000	25244000	26486000	34295000	34132000	28044000
Q9D0S9	Hint2	Histidine triad nucleotide-binding protein 2, mitochondrial	5	50.3	214130000	497010000	305340000	477030000	452770000	313280000	339400000	354150000	389040000	227730000	306340000	314110000	323440000	293620000	306800000	337250000	373990000	249000000
Q9D104	Srp19	Signal recognition particle 19 kDa protein	4	43.8	7054700	19642000	8703800	15113000	17766000	10229000	11687000	19687000	12565000	11224000	13376000	728768	10426000	14938000	13770000	17846000	15300000	10634000
A0A087WP98	Ptma	Prothymosin alpha;Prothymosin alpha, N-terminally processed;Thymosin alpha	2	29.3	125600000	373440000	161390000	406230000	574510000	92112000	244010000	119310000	111720000	70775000	268700000	144900000	109990000	107720000	96170000	153200000	183530000	104230000
P20065-2	Tmsb4x	Thymosin beta-4;Hematopoietic system regulatory peptide	6	77.3	80841000	524130000	169910000	405490000	711900000	121490000	263250000	207210000	133640000	79592000	275230000	143570000	168210000	121480000	130010000	159850000	250470000	135790000
Q8VDN4	Ccdc92	Coiled-coil domain-containing protein 92	2	11.5	106150000	59382000	133640000	123520000	180870000	56270000	163870000	87392000	928141	103560000	589044	116620000	159290000	127660000	150570000	50090000	116430000	120580000
Q8QZZ7	Tprkb	EKC/KEOPS complex subunit Tprkb	3	25.1	6078500	5377300	5515500	7488500	5135100	6701800	3337600	5658900	7522000	4571700	4492500	6561800	6776200	5248300	7645500	6461300	4187900	4065400
P21619	Lmnb2	Lamin-B2	22	43.6	21769000	27005000	20275000	23099000	26781000	23518000	25130000	22552000	26322000	16627000	22852000	24061000	23121000	18815000	21958000	26426000	25430000	18615000
O70591	Pfdn2	Prefoldin subunit 2	3	22.7	16174000	48975000	18077000	32973000	49222000	17039000	21333000	23232000	24637000	13790000	29124000	18895000	18925000	15894000	16479000	23442000	32938000	18465000
O35887	Calu	Calumenin	12	42.2	20660000	39772000	23050000	33954000	42327000	14721000	21984000	21863000	21045000	17289000	29947000	23503000	18219000	16816000	14966000	27112000	26760000	14631000
A2A8E2	0610037L13Rik	UPF0587 protein C1orf123 homolog	4	37.7	11156000	28577000	13607000	24294000	35697000	12593000	19883000	16308000	18453000	11413000	27965000	27497000	12502000	14282000	6468500	18443000	26958000	15186000
Q9CQ92	Fis1	Mitochondrial fission 1 protein	8	50	23145000	29962000	26918000	28797000	28613000	26279000	26281000	26197000	31219000	21662000	24558000	28806000	27536000	23373000	24489000	32654000	29732000	27368000
D3YYE1	Anp32a	Acidic leucine-rich nuclear phosphoprotein 32 family member A	9	31.8	92420000	118350000	83259000	132160000	127390000	95601000	88913000	110300000	115550000	76297000	83342000	109110000	103220000	103310000	106630000	120930000	108970000	97236000
Q3TL72	Uba3	NEDD8-activating enzyme E1 catalytic subunit	2	7.1	19219000	46287000	26819000	28839000	51676000	49832000	18369000	34441000	41423000	31488000	19479000	25547000	32410000	35004000	25461000	29346000	38205000	40388000
Q9CPT4	Mydgf	Myeloid-derived growth factor	5	38.6	32153000	55499000	40866000	40338000	44956000	39827000	46383000	44860000	52194000	32101000	38385000	44369000	42235000	34551000	36926000	49147000	47687000	43063000
Q8BL66	Eea1	Early endosome antigen 1	24	18.6	10555000	18593000	13249000	14153000	17833000	13258000	14385000	12325000	12564000	9617300	13606000	14288000	12915000	12001000	13085000	16642000	16365000	9912800
A0A0R4J0K1	Selenof	15 kDa selenoprotein	2	17.3	580861	11558000	10765000	10563000	11740000	5149200	8795100	7297900	11428000	669679	7767800	7095800	7394600	7824800	9388300	6132900	6238300	7711100
Q9D820	Prorsd1	Prolyl-tRNA synthetase associated domain-containing protein 1	4	29.6	9287900	13031000	8304800	9847300	14877000	8755800	5356100	9400500	9910800	6831100	9749200	10817000	9902700	7577200	9239000	11946000	11622000	7364700
Q9R008	Mvk	Mevalonate kinase	5	21.8	20225000	13683000	24140000	6006500	5922900	22472000	13087000	19139000	31704000	16232000	12844000	22015000	15989000	19018000	18284000	19266000	17667000	16365000
P31428	Dpep1	Dipeptidase 1	3	4.6	3064300	2968800	2994700	543870	3225700	766120	583616	766210	928141	669679	589044	5048900	886460	656538	697764	3357400	710137	711312
H3BKN0	Nsun2	tRNA (cytosine(34)-C(5))-methyltransferase	4	7.9	4843700	1814800	6122900	5827900	2662200	7346400	3041300	4816400	7561400	4608200	589044	4470300	5356500	4704600	3379700	7612700	4873700	4292500
Q99NF7	Ppm1b	Protein phosphatase 1B	9	22.2	19729000	30830000	17514000	22185000	28755000	23877000	26749000	20579000	29536000	16719000	18691000	24470000	20798000	21892000	20520000	24166000	27396000	17759000
Q8BFR4	Gns	N-acetylglucosamine-6-sulfatase	8	15.8	9075900	35991000	13460000	21774000	33422000	7798500	14249000	15200000	12363000	10437000	22327000	9597100	10595000	8670500	8780500	8665300	17181000	8654700
P09103	P4hb	Protein disulfide-isomerase	39	74.3	548760000	650540000	562020000	553490000	503210000	576560000	501640000	573930000	833460000	518080000	532850000	630640000	556580000	516050000	542780000	727110000	661380000	584200000
P19157	Gstp1	Glutathione S-transferase P 1;Glutathione S-transferase P 2	17	64.3	646460000	1345600000	814210000	930450000	1533500000	1049900000	985090000	839720000	1133400000	603000000	815980000	979430000	1205600000	910470000	1143400000	1030100000	1129100000	855540000
A0A1B0GT81	Bax	Apoptosis regulator BAX	3	19.9	2809900	3927300	4404700	543870	637042	4648000	4022400	766210	928141	669679	2685000	5297300	886460	656538	3653400	5159400	4718600	711312
P97865	Pex7	Peroxisomal targeting signal 2 receptor	8	33.3	5140700	27380000	7698800	18516000	21974000	1544900	10894000	13954000	4974200	3255800	18565000	3913600	9398300	9275500	7930300	8115100	17292000	7801400
A0A0R4J023	Auh	Methylglutaconyl-CoA hydratase, mitochondrial	9	33.4	26768000	116600000	43726000	72150000	100530000	31238000	63893000	45142000	46029000	26513000	68882000	39656000	47574000	42227000	35031000	39264000	75811000	41024000
Q9CR41	Hypk	Huntingtin-interacting protein K	2	23.3	7098500	10738000	5681200	8683100	20819000	766120	12818000	10715000	3151800	5062800	12914000	10153000	1963200	6190300	6186600	6892300	11149000	3059900
D3YTP8	Lsm4	U6 snRNA-associated Sm-like protein LSm4	3	31.2	7735600	32657000	11655000	27589000	29707000	9490200	9951900	11257000	13772000	6189600	20998000	9764900	17604000	14115000	16601000	16658000	17872000	14326000
P16254	Srp14	Signal recognition particle 14 kDa protein;Signal recognition particle 14 kDa protein, N-terminally processed	4	41.8	19876000	52536000	33379000	45864000	44033000	19700000	27046000	28178000	30057000	20347000	41084000	25339000	22791000	23160000	27074000	31291000	36435000	24250000
Q8BJW6	Eif2a	Eukaryotic translation initiation factor 2A;Eukaryotic translation initiation factor 2A, N-terminally processed	6	15.3	8575100	13451000	10396000	10568000	14672000	12837000	9500900	10865000	12049000	7940400	7450100	13179000	9466800	7945000	7980000	10936000	12533000	9690200
P56389	Cda	Cytidine deaminase	5	61	8317300	50924000	7740500	33122000	44473000	9820700	18395000	8296100	7735700	7754000	25740000	6856800	13917000	7288100	10422000	11358000	10710000	8273900
B2RSU6	Cgnl1	Cingulin-like protein 1	4	3.1	2190500	2728400	1843100	1939000	3378700	766120	2308200	3009600	928141	1922900	1910700	4474000	886460	656538	1849800	771170	2276300	1710600
P70665	Siae	Sialate O-acetylesterase;Sialate O-acetylesterase small subunit;Sialate O-acetylesterase large subunit	10	16.5	8266900	21267000	9026000	16173000	23398000	2552900	14056000	9031400	9915800	6043300	15608000	8479900	12822000	8907000	7409300	11838000	13865000	11106000
P42208	Septin2	Septin-2	11	50.7	25329000	40156000	25463000	34111000	36806000	27397000	30108000	23718000	29206000	21231000	25170000	34298000	26588000	23625000	27013000	35846000	31085000	30151000
O70400	Pdlim1	PDZ and LIM domain protein 1	8	33.6	20116000	36271000	22042000	29352000	37109000	15767000	35587000	21381000	26558000	19670000	19995000	28971000	25155000	20549000	25128000	31566000	35765000	26282000
A0A087WNP6	Cdv3	Protein CDV3	7	38.7	12898000	28325000	622700	21625000	38807000	16111000	21887000	17071000	928141	20103000	20023000	15716000	20207000	656538	15528000	27025000	24083000	16898000
Q9CR13	Fmc1	UPF0562 protein C7orf55 homolog	2	28.3	1186300	1477900	1279000	1253400	1825600	2340400	1670900	1723800	1674700	933040	999040	1618700	1626000	1263900	1251300	1676700	1658500	1421300
P97855	G3bp1	Ras GTPase-activating protein-binding protein 1	8	18.7	16919000	25598000	19553000	21616000	22993000	19769000	21716000	20748000	24256000	15317000	17948000	23247000	20098000	18335000	19402000	24647000	26809000	19657000
Q8BFQ8	Pddc1	Parkinson disease 7 domain-containing protein 1	4	30.5	9304900	24241000	10136000	17960000	24259000	6850200	12677000	8766000	8245200	8060600	15787000	11076000	7937800	8186400	7845200	12910000	15100000	8659900
D3YYM6	Rps5	40S ribosomal protein S5;40S ribosomal protein S5, N-terminally processed	10	52.2	159950000	397560000	211890000	286090000	267240000	170110000	217170000	193100000	226840000	140540000	271850000	224330000	197450000	163060000	179200000	229950000	269380000	180870000
Q8BI72	Cdkn2aip	CDKN2A-interacting protein	6	9.6	3364400	4849100	3235200	5028600	4331200	766120	583616	3293900	928141	3384500	589044	5128800	3474600	656538	3375100	4822400	710137	6184100
A0A0A6YXW6	Igha	Immunoglobulin heavy constant alpha	3	8.2	9688700	18727000	16237000	15708000	7037000	16488000	12921000	10168000	18047000	17682000	8884400	28087000	886460	656538	697764	25607000	12376000	711312
Q6P6M7	Sepsecs	O-phosphoseryl-tRNA(Sec) selenium transferase	12	27.6	33633000	66736000	38064000	67665000	68063000	46334000	67254000	61596000	70368000	35940000	74948000	51707000	58648000	49520000	57321000	64517000	65616000	57377000
P63242	Eif5a	Eukaryotic translation initiation factor 5A-1;Eukaryotic translation initiation factor 5A	12	77.9	146790000	241210000	169070000	214360000	221550000	180820000	164500000	182110000	213740000	148320000	176100000	182910000	190130000	162910000	165270000	210130000	221070000	158080000
Q9CQX8	Mrps36	28S ribosomal protein S36, mitochondrial	5	70.6	9092600	22386000	15976000	21329000	20250000	20536000	35378000	22147000	21722000	15258000	19667000	19164000	22583000	15349000	18900000	16235000	26911000	19692000
Q8BH95	Echs1	Enoyl-CoA hydratase, mitochondrial	16	53.1	352440000	443560000	354180000	434190000	399550000	424960000	327670000	410110000	482130000	306860000	326480000	437780000	376610000	332940000	348900000	487140000	456680000	346140000
Q9EPQ7	Stard5	StAR-related lipid transfer protein 5	8	61	21588000	84463000	32375000	72522000	76536000	23406000	38509000	32531000	33022000	19066000	51048000	34142000	28257000	29484000	31158000	36181000	45062000	28412000
O70251	Eef1b	Elongation factor 1-beta	6	41.3	131460000	270150000	189060000	216500000	212370000	164730000	181270000	170930000	208120000	122860000	203720000	190100000	185530000	170870000	181450000	225380000	207560000	168040000
P63325	Rps10	40S ribosomal protein S10	6	38.2	257450000	460090000	283110000	310740000	435540000	266610000	291200000	302440000	334390000	221880000	357750000	304140000	249510000	254190000	223860000	340210000	345450000	260540000
P0DN34	Ndufb1	NADH dehydrogenase [ubiquinone] 1 beta subcomplex subunit 1 (Complex I-MNLL) (CI-MNLL) (NADH-ubiquinone oxidoreductase MNLL subunit)	4	68.4	36888000	64967000	43898000	59502000	69523000	59152000	55677000	48269000	65766000	47118000	53887000	59315000	57744000	53164000	60525000	61384000	66798000	51486000
P70296	Pebp1	Phosphatidylethanolamine-binding protein 1;Hippocampal cholinergic neurostimulating peptide	15	93.6	185000000	381650000	213410000	268650000	381390000	269440000	256650000	295480000	272290000	203760000	229110000	244760000	296080000	221690000	251490000	292830000	309230000	269640000
E9Q705	Bola3	BolA-like protein 3	3	25.3	7922000	13189000	9595600	9476500	17454000	766120	10703000	11934000	7275000	6649200	11872000	8876000	10528000	9767400	8793500	9703100	14614000	7483800
P50518	Atp6v1e1	V-type proton ATPase subunit E 1	5	20.8	15354000	14013000	16508000	11256000	23771000	13707000	20613000	12996000	15627000	14006000	11347000	17492000	14169000	9845200	11363000	16637000	16556000	13997000
A0A1Y7VJY8	Sirt5	NAD-dependent protein deacylase sirtuin-5, mitochondrial	7	26	10306000	10395000	6270900	7497000	10126000	13202000	8755100	11200000	10791000	7836800	7502400	9316200	10381000	8936300	7400300	10401000	14909000	10428000
Q3U0B3	Dhrs11	Dehydrogenase/reductase SDR family member 11	6	28.8	7796700	27647000	10942000	23253000	30045000	14834000	16957000	13526000	16659000	10961000	11877000	13456000	13496000	12089000	13938000	21315000	24266000	12007000
D3Z7C0	Mrpl40	39S ribosomal protein L40, mitochondrial	5	42.6	9036600	17951000	12678000	17053000	23850000	10352000	14796000	8142100	10137000	6453800	15193000	12494000	9071400	7090600	10787000	9360900	13796000	9567200
Q8CC47	Galns	N-acetylgalactosamine-6-sulfatase	2	8.2	5393900	22303000	7633700	25189000	19716000	4231500	13232000	10490000	7377700	5392300	13780000	7014100	9839200	9034400	11045000	8143200	9056200	6702400
P45952	Acadm	Medium-chain specific acyl-CoA dehydrogenase, mitochondrial	23	60.8	319070000	543080000	307670000	524970000	546140000	370210000	346310000	398240000	374240000	250520000	417730000	362720000	351010000	307570000	300730000	379930000	421680000	291410000
Q9QUR6	Prep	Prolyl endopeptidase	27	42.1	26227000	56084000	28831000	43413000	48591000	33157000	34316000	32649000	40394000	24472000	38488000	31989000	33422000	31882000	31240000	39187000	35832000	29597000
Q9CR24	Nudt8	Nucleoside diphosphate-linked moiety X motif 8, mitochondrial	7	43.3	6440100	19147000	9708900	15601000	21541000	11539000	11758000	11030000	10515000	5823200	14647000	7792700	10740000	8617300	10294000	10219000	13353000	7130900
P62835	Rap1a	Ras-related protein Rap-1A	3	70.1	14322000	27472000	14580000	18460000	26875000	12574000	26110000	17973000	23324000	13318000	15624000	20095000	21440000	15424000	19219000	20991000	24137000	14292000
Q3TPJ8	Dync1i2	Cytoplasmic dynein 1 intermediate chain 2	3	6	8078400	3877200	5045000	3805300	4625100	6755900	5459700	6668800	8498500	3779100	4759300	6272500	6363300	5337100	5105100	7786800	6703200	4188100
P53996-3	Cnbp	Cellular nucleic acid-binding protein	5	39	31918000	106920000	47122000	82800000	96703000	37706000	57465000	47179000	47317000	21539000	79048000	43124000	53059000	43477000	38321000	44737000	57079000	34901000
O55234	Psmb5	Proteasome subunit beta type-5	14	58.3	48171000	96985000	46723000	79151000	91923000	45174000	64890000	52745000	58446000	39104000	68174000	56507000	47056000	37611000	38583000	64204000	69047000	41823000
Q62426	Cstb	Cystatin-B	6	75.5	77537000	274910000	112760000	242600000	344900000	97669000	156970000	115870000	114960000	82444000	165450000	117270000	116550000	100410000	107400000	148330000	206880000	102250000
P37804	Tagln	Transgelin	9	51.7	58129000	15451000	19092000	31495000	15330000	3020500	583616	1499000	2353800	6047100	3219800	52513000	12882000	911710	4383500	18592000	4045600	12735000
P62627	Dynlrb1	Dynein light chain roadblock-type 1	5	51	9608200	21718000	8687200	22781000	30280000	9782600	14052000	14732000	14364000	10386000	31914000	10144000	9571500	10853000	9417700	13566000	23651000	11881000
Q9DCM0	Ethe1	Persulfide dioxygenase ETHE1, mitochondrial	12	73.6	46719000	244610000	94671000	191970000	320090000	99628000	173530000	200870000	132740000	94261000	251030000	151090000	139530000	118850000	132360000	158470000	213700000	113650000
Q80YR4-2	Znf598	Zinc finger protein 598	2	3.6	1652400	2099000	1513200	1604500	1867300	1459900	1537500	1974300	3000800	1553400	1566600	1846000	886460	656538	2781200	2317400	1683500	2387600
Q9WV54	Asah1	Acid ceramidase;Acid ceramidase subunit alpha;Acid ceramidase subunit beta	12	38.1	24667000	102980000	43611000	84651000	108860000	29538000	57126000	42552000	43054000	23310000	70675000	36732000	40807000	43330000	42596000	44270000	49708000	36017000
Q8VCI5	Pex19	Peroxisomal biogenesis factor 19	9	48.2	9108300	18551000	9820700	17539000	18316000	8988500	12478000	13501000	11670000	8966400	13626000	9895100	11814000	11451000	11905000	12594000	12669000	12090000
Q8CAK3	Shfl	UPF0515 protein C19orf66 homolog	2	4.8	306800	1089800	386260	572700	522370	237200	553980	699340	486000	274410	733030	354640	466970	277050	411800	700650	882860	484530
B2RPU8	Zbed5	Coiled-coil-helix-coiled-coil-helix domain-containing protein 2	4	6.7	17132000	57371000	27142000	47534000	63730000	31428000	62404000	29770000	31209000	25897000	48298000	48185000	26613000	18838000	27601000	37205000	49394000	21607000
P47955	Rplp1	60S acidic ribosomal protein P1	4	79.8	369270000	808320000	492780000	869450000	830380000	471780000	637870000	475490000	517090000	368440000	650720000	424150000	528340000	537330000	514970000	516230000	651420000	466270000
A0A0R4J0B2	Plbd1	Phospholipase B-like 1;Phospholipase B-like 1 chain A;Phospholipase B-like 1 chain B;Phospholipase B-like 1 chain C	10	24.7	18403000	58594000	23602000	33646000	53235000	17974000	30938000	25616000	18117000	11924000	42335000	24190000	19336000	17327000	17917000	26040000	29145000	17862000
G3UWD3	Bdh2	3-hydroxybutyrate dehydrogenase type 2	4	17.6	3736900	14202000	4481000	7866400	21186000	7868900	13033000	8246200	6230700	5894800	14699000	7920400	5794900	4808400	5566100	9103000	9581500	4732900
G3X9M0	Dap3	28S ribosomal protein S29, mitochondrial	7	17.4	12007000	8334000	16635000	12810000	7341000	18339000	8228300	18755000	14836000	6453500	11793000	14091000	12328000	11407000	12150000	15692000	14291000	14528000
Q9CRD2	Emc2	ER membrane protein complex subunit 2	4	14.1	11423000	11521000	12463000	543870	10952000	11851000	9779400	13544000	11449000	8421500	11163000	13553000	10959000	9827900	10011000	16935000	13218000	711312
Q8R5L1	C1qbp	Complement component 1 Q subcomponent-binding protein, mitochondrial	8	41.6	83915000	282810000	128100000	217440000	311800000	89307000	166230000	139110000	104550000	76597000	205810000	110510000	103560000	83396000	93813000	134280000	169030000	76336000
P62305	Snrpe	Small nuclear ribonucleoprotein E	4	65.2	18441000	85861000	59834000	77118000	82123000	58703000	51583000	51083000	57718000	33473000	53598000	46757000	69908000	56557000	60196000	63958000	65433000	46543000
Q61176	Arg1	Arginase-1	26	90.7	1617900000	5873000000	2578400000	5910900000	6391700000	1970900000	3450800000	2457300000	2083700000	1378200000	4034700000	2525100000	2340500000	2037400000	2052300000	2731600000	3813100000	1771900000
Q9D8S9	Bola1	BolA-like protein 1	7	57.7	14133000	27089000	14748000	22637000	28926000	16404000	17806000	16893000	18363000	12209000	20687000	16135000	15546000	13896000	13913000	18875000	20537000	15533000
A0A075B5V1	Ighv1-31	Immunoglobulin heavy chain V region AC38 205.12	3	43.9	9252500	10827000	8802500	23460000	64290000	13639000	17950000	7571300	18962000	669679	12816000	9885800	8708300	5370800	697764	10736000	4792700	8148500
Q9JJI8	Rpl38	60S ribosomal protein L38	5	50	125380000	144050000	117790000	108530000	112540000	123950000	90475000	135750000	206910000	115060000	111800000	142920000	115840000	111480000	101840000	164630000	152390000	125940000
T1ECW4	Rbpms	RNA-binding protein with multiple splicing	4	26.2	9873600	13277000	8112500	11568000	15169000	8048300	9141700	9567700	13978000	6233500	9554500	12316000	9685300	12452000	8881700	11616000	11565000	1961600
Q91XC8	Dap	Death-associated protein 1	2	47.1	4751400	11615000	4747100	8311900	11717000	766120	6838100	766210	928141	4854500	6351300	6543900	6665300	4100700	4465300	6924900	8385000	711312
Q9D1G1	Rab1b	Ras-related protein Rab-1B	9	62.2	184180000	306970000	204920000	200590000	251170000	209080000	186400000	207730000	290390000	181380000	221000000	236000000	206560000	194090000	193050000	262290000	249390000	209610000
Q99P27	Pla2g12b	Group XIIB secretory phospholipase A2-like protein	6	43.6	11747000	40461000	7673400	30416000	33326000	8062900	12386000	18167000	13572000	7105800	22729000	14385000	10839000	10474000	9173800	19565000	18871000	9906300
A0A0R4J092	Manba	Beta-mannosidase	22	24	3559000	23284000	3397800	13995000	21302000	1864500	14539000	5404000	5524200	1300700	15078000	3154200	7202200	7658400	8432100	6224200	5434200	6743500
Q9Z0J0	Npc2	Epididymal secretory protein E1	7	47.7	36987000	153940000	50465000	98032000	152610000	43198000	85641000	70996000	49500000	32934000	99631000	51734000	57190000	47918000	53466000	67992000	78743000	49412000
Q6ZWZ6	Rps12	40S ribosomal protein S12	9	70.5	164440000	373090000	187570000	295330000	323070000	156490000	185740000	207120000	203550000	134640000	275050000	210910000	164900000	164140000	154860000	222290000	240560000	167110000
Q9D8S4	Rexo2	Oligoribonuclease, mitochondrial	5	21.9	5441600	14236000	6301100	13046000	14353000	4429600	8843700	4964700	5319600	4267400	12107000	4609600	6170300	5198200	5118800	6580900	8090800	5299000
F6R3V4	Tcof1	Treacle protein	2	3.1	1444300	2660000	622700	2538500	3628400	766120	1963300	1305700	1421200	669679	1888300	1248800	886460	1138200	1436900	2530800	1944000	711312
Q9CZ83	Mrpl55	39S ribosomal protein L55, mitochondrial	2	18.9	580861	6088300	4831100	4254000	7871800	4570500	3375600	766210	7319300	4658700	3420700	728768	886460	5197000	6430800	771170	710137	4949700
P26883	Fkbp1a	Peptidyl-prolyl cis-trans isomerase FKBP1A	5	41.7	46804000	129520000	56510000	87377000	156790000	44396000	93806000	69409000	58616000	34654000	92324000	64667000	59904000	54589000	49295000	75684000	96485000	50836000
Q3TJ22	Aamp	Angio-associated migratory protein	2	6	3404100	5159300	3361000	4345600	3757300	3241200	3335200	766210	4759100	2938900	2967200	4875900	4837900	656538	3308900	4555800	4858000	2677500
P35278	Rab5c	Ras-related protein Rab-5C	10	63.9	78219000	179990000	85103000	126350000	156380000	70447000	93964000	95390000	118100000	76881000	117930000	100950000	91005000	83560000	82747000	114950000	117210000	93145000
P10518	Alad	Delta-aminolevulinic acid dehydratase	18	77	131020000	448830000	167530000	378820000	627240000	175580000	341410000	302890000	245870000	189180000	417530000	294630000	235540000	219150000	200530000	334640000	415370000	236150000
P11031	Sub1	Activated RNA polymerase II transcriptional coactivator p15	4	37	37373000	76703000	34200000	70716000	107770000	27857000	44421000	38748000	36668000	14075000	62336000	47267000	25578000	25561000	23919000	41420000	51310000	28466000
P07724	Alb	Serum albumin	45	71.4	2220900000	7252700000	2881700000	5164400000	6010800000	2317900000	3741200000	3806000000	3093200000	1798500000	4491600000	3803500000	3197800000	2942700000	3191700000	3250800000	4283300000	3272600000
Q9D172	D10Jhu81e	ES1 protein homolog, mitochondrial	12	68.4	199970000	610480000	285280000	474650000	607120000	228550000	362270000	361240000	263110000	180340000	434930000	297430000	286420000	248760000	249930000	344170000	477710000	236050000
P08226	Apoe	Apolipoprotein E	15	57.2	181640000	396710000	162390000	296770000	430710000	161140000	309220000	250260000	181810000	138050000	308810000	180050000	180300000	163590000	174860000	274470000	280260000	193720000
Q9D1I5	Mcee	Methylmalonyl-CoA epimerase, mitochondrial	6	61.2	22955000	49045000	28433000	42176000	52242000	30026000	41209000	39865000	42881000	29732000	45426000	36776000	38931000	32633000	39064000	42848000	48552000	34887000
Q8R1Q9	Rbks	Ribokinase	5	20.1	8075400	19743000	8098600	16617000	18103000	5736200	10343000	13243000	3264600	8829700	12152000	9716100	10805000	8784700	11238000	9126000	10355000	9765400
Q8BH40	Stx7	Syntaxin-7	3	11.1	7618800	14183000	622700	9450500	12626000	6871800	5964400	11582000	8590000	669679	9943400	5910300	9377800	5783000	9064300	10204000	710137	711312
F7DE82	Slirp	SRA stem-loop-interacting RNA-binding protein, mitochondrial	3	41.8	7088400	5819300	8334500	7746700	10506000	8609800	8781000	7029600	9743500	5940900	6918400	7335800	8482400	5895300	8783100	8504500	10147000	7701000
Q9DB15	Mrpl12	39S ribosomal protein L12, mitochondrial	8	42.3	36562000	91971000	37549000	76246000	94222000	35271000	54033000	44806000	36877000	25800000	69538000	43291000	32924000	33504000	34946000	46397000	59290000	30095000
P34928	Apoc1	Apolipoprotein C-I;Truncated apolipoprotein C-I	3	22.7	38877000	122120000	49946000	93155000	149850000	45590000	105700000	92777000	52389000	54483000	120150000	76022000	59473000	48292000	60898000	93188000	126760000	69603000
Q3TGG2	Atxn2l	Ataxin-2-like protein	6	5.6	4364100	4416000	4579300	3701900	4936800	6948400	4006100	4522000	5754000	3664000	4061000	7009000	5599700	3569800	4252400	6475100	5901800	4175800
Q62446	Fkbp3	Peptidyl-prolyl cis-trans isomerase FKBP3	13	56.7	27067000	55554000	25894000	41976000	50891000	25787000	34646000	37008000	37587000	20608000	38320000	35867000	31232000	26076000	28994000	38579000	41739000	28356000
O35955	Psmb10	Proteasome subunit beta type-10	7	28.9	12043000	34923000	15096000	20180000	41673000	12463000	21004000	20504000	16310000	15678000	18451000	18669000	14965000	17099000	14196000	21203000	27817000	29527000
Q9CRD0	Ociad1	OCIA domain-containing protein 1	12	61.5	15477000	35532000	23733000	29587000	29347000	24292000	30320000	25810000	34484000	17940000	27814000	20987000	27147000	27870000	27303000	26628000	35967000	26095000
P70195	Psmb7	Proteasome subunit beta type-7	14	70.4	24162000	76700000	28631000	63087000	50736000	30543000	41717000	33175000	45846000	22572000	51304000	32568000	39765000	32879000	36246000	35712000	50091000	44826000
E9PV44	Atpif1	ATPase inhibitor, mitochondrial	3	32.4	5993300	36241000	15787000	22761000	38816000	8475800	30480000	23433000	15120000	13850000	34818000	22356000	12839000	10235000	11123000	24379000	30314000	12333000
Q9D2R6	Coa3	Cytochrome c oxidase assembly factor 3 homolog, mitochondrial	2	17.6	14710000	32745000	14482000	23035000	31755000	14877000	15870000	16833000	14398000	12907000	23064000	17742000	15930000	13127000	11799000	20230000	24620000	15619000
Q99PT1	Arhgdia	Rho GDP-dissociation inhibitor 1	10	67.6	166220000	436390000	205420000	361830000	443160000	193090000	275430000	242510000	263540000	134850000	302290000	252880000	250540000	219830000	234080000	267620000	290600000	194270000
Q9ER00	Stx12	Syntaxin-12	2	11.3	6399500	566284	5734200	8115300	9764900	5107800	7636400	14111000	928141	6439300	9176600	728768	886460	656538	8565600	771170	710137	711312
P63163	Snrpn	Small nuclear ribonucleoprotein-associated protein N;Small nuclear ribonucleoprotein-associated protein B	7	22.1	34309000	54162000	39129000	62117000	70357000	35104000	39539000	40362000	41337000	27369000	44879000	45506000	36144000	32746000	35076000	46996000	49617000	31563000
Q91XF0	Pnpo	Pyridoxine-5-phosphate oxidase	11	51	78630000	218210000	92466000	143180000	245230000	62865000	122740000	106700000	70730000	58693000	168970000	97230000	78269000	67094000	66156000	115240000	150940000	69258000
O88531	Ppt1	Palmitoyl-protein thioesterase 1	10	38.2	29618000	88246000	37091000	66060000	85926000	28009000	68215000	43951000	33056000	26853000	66875000	35219000	50244000	49018000	52095000	44064000	52258000	33398000
Q8C845	Efhd2	EF-hand domain-containing protein D2	10	44.6	23256000	46519000	26479000	31854000	42809000	22573000	30891000	27285000	34770000	20239000	36408000	29412000	27873000	27024000	23473000	32887000	36955000	24291000
D3Z7Q5	Pdcd5	Programmed cell death protein 5	3	17.6	15334000	34147000	18976000	26229000	38016000	13536000	22648000	20141000	17228000	11873000	28364000	19608000	15864000	14604000	13763000	23996000	22155000	16963000
Q9CR98	Fam136a	Protein FAM136A	8	63.8	24051000	59977000	27755000	36465000	75646000	22565000	38953000	44349000	22559000	27578000	56173000	44351000	26247000	20766000	21127000	50043000	56601000	24699000
A0A2R8VHK6	Smdt1	Essential MCU regulator, mitochondrial	2	62.2	580861	566284	1545400	1987300	2210100	2210100	2596800	766210	2567500	2022700	589044	728768	886460	656538	697764	771170	710137	711312
P40142	Tkt	Transketolase	41	80.1	380830000	1081800000	438270000	804620000	1074900000	445450000	701420000	543550000	476330000	313020000	759980000	524990000	544210000	486930000	513330000	543910000	717020000	425410000
P70460	Vasp	Vasodilator-stimulated phosphoprotein	2	9.3	934270	2065300	1709800	1698800	3338100	1261200	1544800	1165500	1057500	819270	1529600	1843900	1122000	656538	674300	1223000	1354700	1205100
Q3V3R4	Itga1	Integrin alpha-1	10	10.3	11086000	15198000	11095000	13120000	12323000	9645600	10142000	8971600	11235000	7014500	13165000	14161000	8813200	9910700	7948200	13841000	10819000	12112000
Q8R1Q8	Dync1li1	Cytoplasmic dynein 1 light intermediate chain 1	3	9	4145000	7507400	4480200	6220200	8175000	6019800	4332200	5437300	6720200	4373200	5640000	4775500	6081200	5442400	5325600	6187200	6539100	5762000
Q9DC71	Mrps15	28S ribosomal protein S15, mitochondrial	3	14	9396700	14227000	10223000	14000000	11596000	8141500	10066000	13734000	16874000	9507900	10640000	11798000	9437800	11002000	8575600	13252000	13001000	17355000
P58044	Idi1	Isopentenyl-diphosphate Delta-isomerase 1	13	70.9	80063000	347090000	125260000	75041000	172300000	66319000	125220000	106020000	146990000	63328000	263950000	109020000	89882000	130400000	85204000	88490000	128560000	74303000
E9Q6U4	Pfdn4	Prefoldin subunit 4	2	20.8	580861	35327000	9258900	22293000	27302000	9549100	10112000	15141000	928141	10480000	10948000	11174000	10655000	9463900	697764	12297000	710137	7445700
O08553	Dpysl2	Dihydropyrimidinase-related protein 2	20	53.3	34510000	61423000	36048000	52889000	64836000	34923000	38254000	39905000	44184000	29128000	44524000	46619000	37030000	36888000	32636000	47342000	46743000	35004000
H3BJ30	Cpsf6	Cleavage and polyadenylation specificity factor subunit 6	4	7.6	580861	11455000	8866600	8121500	9499100	9928500	583616	6152900	8369700	669679	7573800	8102900	7765600	6351900	5694500	8559200	710137	711312
Q8CF66	Lamtor4	Ragulator complex protein LAMTOR4;Ragulator complex protein LAMTOR4, N-terminally processed	2	28.3	6998700	566284	11695000	7789300	11004000	7448900	7386500	766210	7224900	5346600	589044	8855900	886460	7542300	6231200	771170	710137	7354500
A0A0R4J094	Fahd2	Fumarylacetoacetate hydrolase domain-containing protein 2A	10	51.4	23944000	61891000	28332000	50872000	59930000	37372000	45296000	45602000	39821000	27710000	59341000	43768000	39297000	34618000	37987000	50055000	54367000	31975000
P56394	Cox17	Cytochrome c oxidase copper chaperone	2	46	12507000	21215000	9422000	21953000	17213000	11886000	12246000	11126000	7467100	10335000	14277000	14227000	10045000	8809000	8160300	8170000	10087000	12799000
P68040	Gnb2l1	Guanine nucleotide-binding protein subunit beta-2-like 1;Guanine nucleotide-binding protein subunit beta-2-like 1, N-terminally processed	19	77.6	113610000	305930000	137980000	218230000	207920000	121880000	146490000	166650000	184310000	109890000	204700000	167870000	144920000	147260000	143740000	208980000	212530000	143100000
P57759	Erp29	Endoplasmic reticulum resident protein 29	8	46.6	33245000	37664000	36247000	28301000	44871000	32475000	30780000	34081000	42275000	27508000	31876000	42465000	27951000	32566000	32876000	41613000	40628000	28635000
Q8R2K1	Fuom	Fucose mutarotase	7	72.5	15155000	71593000	26516000	73309000	57025000	25842000	39964000	23129000	31459000	20775000	46526000	24661000	28047000	29924000	29220000	31859000	40389000	28386000
Q8BT60	Cpne3	Copine-3	9	17.3	26702000	27535000	18469000	23487000	26199000	13453000	17018000	15340000	37004000	27284000	17764000	23342000	19762000	15962000	21725000	28808000	23180000	20538000
P62869	Tceb2	Transcription elongation factor B polypeptide 2	9	66.1	22725000	34512000	23291000	27176000	32788000	26381000	24044000	26703000	32670000	19916000	27683000	27885000	23554000	25025000	22293000	29298000	31751000	26503000
Q9CZE3	Rab32	Ras-related protein Rab-32	6	26.9	7048000	8636100	6632200	5223900	7153300	7572900	6601200	8711700	10977000	7681300	4445300	8637600	6993800	6152800	5967100	9408800	14057000	8150700
Q91VM9	Ppa2	Inorganic pyrophosphatase 2, mitochondrial	19	70	45132000	92069000	56275000	86596000	100150000	54644000	67479000	61668000	68674000	43788000	73198000	58626000	66732000	58164000	53389000	73891000	73177000	51958000
P70452	Stx4	Syntaxin-4	4	14.1	7848900	7904100	8274700	7749300	9180800	9212900	7324600	6259100	7767000	4943800	6873200	10414000	8480600	656538	697764	10634000	7709200	7625100
P46638	Rab11b	Ras-related protein Rab-11B;Ras-related protein Rab-11A	11	57.8	80906000	231430000	90481000	169740000	237780000	79549000	130030000	103950000	101760000	68949000	166360000	108040000	91944000	82525000	79837000	127330000	138160000	84245000
P51569	Gla	Alpha-galactosidase A	3	10	580861	5968100	2001400	4474000	6737700	1910800	3389400	2531800	928141	1448300	2736900	2554900	2229500	1721800	1915500	771170	2437300	711312
Q9Z2U0	Psma7	Proteasome subunit alpha type-7	14	68.5	85865000	251130000	104740000	179890000	211720000	100270000	161180000	134130000	150080000	90286000	159940000	131820000	116970000	106390000	106250000	156500000	186870000	125380000
O70435	Psma3	Proteasome subunit alpha type-3	11	42.4	76437000	206890000	90548000	152820000	194840000	83204000	133920000	118190000	125070000	68318000	139190000	118190000	99510000	89771000	89556000	126580000	156070000	114210000
Q9EP72	Emc7	ER membrane protein complex subunit 7	3	10.8	22723000	16641000	11132000	18132000	17368000	17097000	10062000	16361000	22825000	12317000	13884000	20120000	14889000	12286000	14926000	18987000	14203000	14303000
A0A494BAJ6	Arl3	ADP-ribosylation factor-like protein 3	2	18.3	10344000	21011000	12256000	16442000	23257000	10670000	13408000	15412000	11678000	9202900	16952000	13411000	11035000	10987000	14308000	16968000	21450000	10837000
P31001	Des	Desmin	11	33.9	15772000	5065500	18086000	9525400	7525100	11104000	6934600	5948800	11581000	6536700	5571900	20504000	9897900	8860300	10105000	10519000	13529000	14549000
Q9CXN7	Pbld2	Phenazine biosynthesis-like domain-containing protein 2	22	85.1	284290000	620900000	337650000	643300000	741170000	418170000	547830000	464460000	513840000	326680000	608590000	440280000	499800000	418740000	427880000	544940000	577570000	409970000
Q9R1P1	Psmb3	Proteasome subunit beta type-3	12	56.1	77824000	224900000	88271000	161180000	180090000	91177000	131150000	115890000	118020000	85264000	135680000	118450000	98207000	92784000	90167000	135700000	137170000	111570000
P51150	Rab7a	Ras-related protein Rab-7a	14	59.4	65303000	175190000	70913000	106200000	140120000	73537000	86624000	88737000	97759000	60883000	113430000	97195000	75346000	71137000	73467000	105290000	118790000	69145000
P62748	Hpcal1	Hippocalcin-like protein 1	6	36.8	10173000	30214000	11044000	19528000	30248000	9430700	14837000	13930000	11338000	7311800	20511000	15988000	9893700	10961000	8557900	15208000	18609000	9428400
A0A1W2P7X0	Abracl	Costars family protein ABRACL	3	66.7	17479000	31291000	17285000	26409000	32671000	17531000	15750000	23190000	23064000	13594000	21876000	24906000	18896000	19024000	14734000	22664000	15425000	13581000
Q9JHJ0	Tmod3	Tropomodulin-3	11	37.5	14562000	26625000	16607000	28893000	30182000	14695000	20887000	18496000	23641000	13188000	20343000	19894000	17853000	18270000	17873000	20114000	22670000	20041000
Q9NYQ2	Hao2	Hydroxyacid oxidase 2	6	21.5	8701500	4026000	622700	15766000	52665000	14540000	13901000	23898000	8639900	9313800	589044	6888200	5907500	6703100	7904600	13451000	9538500	8741100
Q8C165	Pm20d1	Probable carboxypeptidase PM20D1	17	51.1	41719000	140300000	49371000	95863000	134280000	46441000	86124000	91799000	69179000	53306000	131670000	84741000	65920000	62870000	62952000	93281000	118180000	69431000
Q8CCH2	Nhlrc3	NHL repeat-containing protein 3	7	28.2	4470200	27652000	10238000	20458000	26781000	7215500	17768000	11254000	928141	6843600	15861000	12129000	10759000	14174000	8321200	12551000	17261000	10482000
P99025	Gchfr	GTP cyclohydrolase 1 feedback regulatory protein	7	94	63919000	281800000	81475000	240910000	286830000	69416000	134370000	120970000	90050000	73428000	166450000	111890000	99278000	88932000	87797000	131150000	173210000	83486000
Q8BGW1-2	Fto	Alpha-ketoglutarate-dependent dioxygenase FTO	3	10.2	2125200	5067100	2812500	3734800	5036700	2380600	3083300	3169500	3978200	2583700	3721200	2742100	3498800	3083300	3439100	3665700	2806500	3127200
P97864	Casp7	Caspase-7;Caspase-7 subunit p20;Caspase-7 subunit p11	4	6.6	8073100	16309000	6847000	8058900	13079000	4993900	5956100	11395000	4953400	8124500	16951000	728768	11042000	7644900	7030400	13058000	24383000	7073800
P35292	Rab17	Ras-related protein Rab-17	4	27.6	2251900	9210400	5093400	8843300	9534700	5181300	5506900	5564500	4909400	669679	8606700	4328500	7235300	5163000	6672000	5267000	9552300	5048500
P45878	Fkbp2	Peptidyl-prolyl cis-trans isomerase FKBP2	8	63.6	91665000	259560000	134970000	209730000	266980000	110390000	174390000	138860000	136730000	95263000	197470000	136640000	129400000	114840000	117410000	157410000	187180000	131910000
Q9CPW2	Fdx1l	Adrenodoxin-like protein, mitochondrial	2	17.8	2844000	18485000	5733700	13523000	16716000	5399900	7763300	7500800	9637200	3496100	16335000	728768	886460	6686700	7124200	5457700	11025000	5999200
Q9D7E4	UPF0449 protein C19orf25 homolog	UPF0449 protein C19orf25 homolog	2	33	580861	14946000	622700	7064100	9244700	4377400	6449400	8334600	928141	669679	9337400	728768	5130000	656538	5979000	771170	10622000	4618900
E9Q5D9	Igfbp7	Insulin-like growth factor-binding protein 7	3	15.3	580861	2477600	2291200	3138900	4324000	766120	2153300	766210	1599800	859900	2881800	728768	2309100	656538	1777300	2402500	2487000	2248700
Q9QWG7	Sult1b1	Sulfotransferase family cytosolic 1B member 1	6	25.1	25199000	12190000	25624000	14854000	11598000	21436000	10391000	24545000	24281000	17802000	8701000	29461000	9759100	13592000	12957000	19873000	17516000	16925000
B1AT92	Grb2	Growth factor receptor-bound protein 2	5	26.1	8848400	9788100	7226400	7973900	9840800	5984900	8785100	11096000	7201300	7951400	9199100	9560800	5763400	5984100	7006700	11300000	11650000	8703000
Q9R0A0	Pex14	Peroxisomal membrane protein PEX14	7	24.7	14462000	26406000	15775000	27105000	31050000	20728000	18317000	19962000	20594000	13936000	20230000	18430000	19338000	17997000	17374000	19814000	22033000	15379000
Q6IRU2	Tpm4	Tropomyosin alpha-4 chain	11	53.6	15146000	41640000	20280000	32085000	51222000	15286000	24614000	20754000	16059000	11941000	32187000	23532000	21330000	15288000	14644000	22770000	24950000	20158000
A0A3B2WBH9	Tjp2	Tight junction protein ZO-2	6	3.8	18863000	15533000	19029000	8591100	11491000	17344000	15371000	14604000	13645000	16151000	11618000	22448000	15651000	11221000	12908000	18418000	15708000	19752000
A0A338P6J9	Cast	Calpastatin	8	21	10259000	15110000	9074200	13253000	17741000	8948400	9485100	9534600	10196000	9518500	10328000	12646000	7256000	7391300	6831700	12011000	13583000	13470000
Q9CQM5	Txndc17	Thioredoxin domain-containing protein 17	5	56.1	40682000	74844000	38459000	74873000	76264000	48330000	50830000	52550000	58785000	43832000	55706000	42568000	50143000	49095000	46860000	55053000	62270000	48377000
Q3UI33	Metap2	Methionine aminopeptidase 2	13	33.6	10965000	41351000	16767000	34149000	45948000	17727000	27276000	22336000	19891000	11158000	29652000	18323000	18220000	17630000	18475000	21323000	26290000	17971000
Q9D2G2	Dlst	Dihydrolipoyllysine-residue succinyltransferase component of 2-oxoglutarate dehydrogenase complex, mitochondrial	11	28.2	152380000	246920000	167530000	208210000	280490000	204610000	189970000	226030000	260960000	171650000	192100000	234900000	202050000	197000000	204750000	242870000	255720000	195130000
Q3TVK3	Dnpep	Aspartyl aminopeptidase	20	61.1	45257000	117730000	59850000	91332000	105170000	49270000	78984000	70749000	68553000	47045000	87153000	65560000	57332000	53083000	54975000	82614000	94454000	59301000
Q9D8B3	Chmp4b	Charged multivesicular body protein 4b	2	11.6	7042500	23057000	9661200	19676000	28740000	7448600	12325000	10208000	8542900	5837400	18156000	10229000	7866300	8567700	6605400	9100800	15937000	7512600
Q9CPY7	Lap3	Cytosol aminopeptidase	35	77.8	195040000	625660000	260530000	469890000	732980000	217150000	501820000	381840000	337000000	238590000	640650000	362880000	292260000	252330000	266420000	449260000	583330000	295890000
Q03958	Pfdn6	Prefoldin subunit 6	2	15.7	10407000	27456000	10486000	21125000	30010000	8976400	14943000	13272000	12537000	10443000	17568000	14733000	11520000	10795000	9562800	15572000	16954000	11841000
Q9DC61	Pmpca	Mitochondrial-processing peptidase subunit alpha	17	36.3	14110000	26083000	16509000	22728000	27159000	21236000	16351000	20931000	20302000	14134000	18805000	20037000	19469000	17809000	16692000	20285000	24499000	14973000
P84104-2	Srsf3	Serine/arginine-rich splicing factor 3	2	24.2	60202000	123010000	60927000	114880000	132800000	52192000	66402000	74059000	71592000	44360000	88377000	88613000	66974000	66532000	68182000	79782000	101500000	60636000
G3X982	Aox3	Aldehyde oxidase 3	60	55.8	73750000	231150000	89841000	148020000	206500000	76258000	159500000	90618000	105550000	67037000	171930000	103150000	92205000	89555000	88795000	139190000	158320000	95351000
P11352	Gpx1	Glutathione peroxidase 1;Glutathione peroxidase	16	79.6	725760000	2646500000	947960000	2344600000	3343900000	892020000	2027300000	1625900000	1351400000	930420000	2581700000	1495700000	1359500000	1193600000	1196500000	1904700000	2393800000	1166200000
F8WJG3	Tra2b	Transformer-2 protein homolog beta	4	25	22659000	42297000	19829000	30151000	32778000	21738000	21455000	24822000	24826000	18479000	28361000	30756000	23327000	23014000	19163000	21743000	28127000	21968000
Q8R3Q6	Ccdc58	Coiled-coil domain-containing protein 58	8	58.3	37154000	132730000	59898000	112840000	150920000	38138000	101070000	76572000	58103000	41726000	102970000	54852000	53617000	52487000	53933000	69366000	98591000	52239000
Q7TQE2	Zyx	Zyxin	6	18	6893900	23463000	10956000	16827000	21462000	5424300	7645900	7133200	7268900	5943000	14035000	16164000	7631200	4664200	4552700	8441900	10713000	7591800
A0A2R8VHF9	Myh11	Myosin-11	30	18.9	47644000	566284	13588000	543870	1702400	249150	105970	192870	722760	176260	247150	43830000	304800	656538	212260	7477100	237230	19086000
Q3UGR5	Hdhd2	Haloacid dehalogenase-like hydrolase domain-containing protein 2	8	50.6	18166000	48330000	23923000	46389000	64295000	23115000	40505000	35740000	31352000	20962000	51694000	29004000	28499000	29775000	28110000	36412000	42350000	26230000
Q9DBC7	Prkar1a	cAMP-dependent protein kinase type I-alpha regulatory subunit;cAMP-dependent protein kinase type I-alpha regulatory subunit, N-terminally processed	3	9.7	8550200	566284	9052500	8020500	6403800	766120	7255500	12173000	928141	669679	589044	12698000	886460	656538	697764	13243000	10503000	13172000
Q8BFS6	Cpped1	Serine/threonine-protein phosphatase CPPED1	10	41.7	11726000	37796000	17543000	35601000	48956000	15064000	23194000	13878000	14042000	12639000	26992000	19700000	17037000	14697000	17521000	16571000	28062000	14774000
P24668	M6pr	Cation-dependent mannose-6-phosphate receptor	3	14.4	17651000	38626000	16559000	25849000	30877000	17127000	19400000	24371000	25480000	14600000	26949000	24277000	16727000	17210000	15107000	23821000	28889000	17852000
Q9JKX6	Nudt5	ADP-sugar pyrophosphatase	3	17.9	9153400	9552500	8380400	10458000	16555000	10515000	11790000	766210	8016400	9586400	9229100	7689700	8143000	8299200	7067600	9438000	10870000	7688200
Q9WTX5	Skp1	S-phase kinase-associated protein 1	6	47.9	30405000	54618000	21759000	42024000	47748000	23765000	32368000	38908000	36444000	26007000	40161000	31298000	35467000	30084000	32474000	37433000	37781000	32082000
P47791-2	Gsr	Glutathione reductase, mitochondrial	17	64.3	41873000	154100000	58749000	114090000	145220000	41908000	89023000	79302000	60767000	40805000	109380000	70084000	56589000	52050000	59456000	75620000	89380000	59215000
D3YUT3	Rps19	40S ribosomal protein S19	9	46.6	137930000	443280000	184310000	319040000	442110000	148210000	227560000	215780000	205670000	130160000	325780000	215150000	146400000	156350000	150190000	257010000	298310000	164280000
Q921H9	Coa7	Cytochrome c oxidase assembly factor 7	4	28.6	11186000	47077000	18507000	41629000	47607000	14948000	27712000	22111000	20623000	12369000	35975000	17328000	16195000	16015000	16762000	19105000	24294000	15147000
Q7TNV0	Dek	Protein DEK	6	18.7	8688300	23083000	11350000	15296000	17015000	8622000	9404000	16189000	12826000	10737000	13261000	15090000	10681000	13934000	10440000	10395000	15731000	12538000
Q60866	Pter	Phosphotriesterase-related protein	16	67.9	65933000	192560000	88394000	129140000	181050000	72781000	157000000	137170000	126500000	85195000	177850000	123720000	113760000	99210000	107610000	150800000	195280000	101770000
Q9CY58	Serbp1	Plasminogen activator inhibitor 1 RNA-binding protein	13	33.9	50036000	115640000	67390000	100300000	126410000	68220000	91818000	72119000	66161000	51985000	92781000	68899000	69442000	57847000	63057000	80049000	89779000	63578000
Q8R317-2	Ubqln1	Ubiquilin-1	10	29.4	22666000	36215000	22072000	28379000	40256000	17934000	27758000	27232000	27913000	21289000	36736000	28271000	23076000	21895000	21400000	32228000	31634000	23208000
P0DP28	Calml3	Calmodulin-like protein 3	14	80.5	375190000	1057400000	467170000	837550000	1364800000	328030000	637530000	602710000	436200000	308380000	859810000	508300000	458310000	435840000	433530000	595760000	720110000	406070000
Q00623	Apoa1	Apolipoprotein A-I;Proapolipoprotein A-I;Truncated apolipoprotein A-I	19	54.5	404710000	1025600000	501160000	917500000	1237100000	397140000	688540000	597340000	570860000	318340000	861150000	545880000	392980000	448730000	439240000	503520000	681120000	474190000
Q60692	Psmb6	Proteasome subunit beta type-6	9	56.7	82783000	195730000	89877000	159380000	163170000	86964000	140590000	104070000	107140000	74353000	147560000	111100000	96489000	107810000	107230000	133000000	149490000	84985000
P49962	Srp9	Signal recognition particle 9 kDa protein	2	22.1	9165600	42414000	16777000	29505000	14515000	8794600	14473000	18977000	17516000	10100000	28043000	20700000	17308000	13734000	12434000	21844000	29840000	11900000
Q9D273	Mmab	Cob(I)yrinic acid a,c-diamide adenosyltransferase, mitochondrial	8	40.1	17849000	56345000	22493000	35955000	58404000	14808000	28450000	29304000	19325000	13071000	46410000	24536000	18482000	16393000	14156000	27553000	35821000	17049000
Q62189	Snrpa	U1 small nuclear ribonucleoprotein A	7	27.5	18325000	19144000	13509000	19293000	25692000	18487000	16271000	21721000	17730000	14409000	18117000	20464000	18490000	17159000	14867000	18120000	22613000	14947000
Q61503	Nt5e	5-nucleotidase	8	21.5	11559000	44367000	22555000	42290000	43641000	14918000	16606000	16057000	17361000	11447000	26900000	30904000	15086000	13833000	20451000	17803000	32135000	10066000
Q99KR3	Lactb2	Beta-lactamase-like protein 2	13	52.4	80414000	165380000	88422000	110870000	186610000	97343000	131080000	119870000	126460000	74996000	121990000	112080000	93677000	84862000	83659000	126670000	144130000	98791000
Q64433	Hspe1	10 kDa heat shock protein, mitochondrial	11	85.3	771590000	1727100000	949440000	1543600000	2199000000	974100000	1384100000	1395200000	1189400000	803140000	1714400000	1247200000	1018300000	921560000	929540000	1310700000	1626900000	868000000
Q60972	Rbbp4	Histone-binding protein RBBP4	9	28.9	17012000	46342000	24802000	34277000	48505000	22917000	30528000	25776000	25182000	14366000	39496000	25128000	27691000	22862000	20930000	28350000	34449000	23342000
A0A0R4J1R7	Pcbd2	Pterin-4-alpha-carbinolamine dehydratase 2	8	73.8	25617000	84855000	39392000	65615000	107110000	40016000	59641000	59489000	46984000	25865000	66380000	40253000	37083000	32393000	30378000	56433000	83129000	29132000
Q8CIH9	Ppat	Amidophosphoribosyltransferase	5	9.3	87099000	122000000	80531000	95642000	141810000	89729000	114840000	100410000	104290000	89911000	100810000	110580000	105500000	65930000	81309000	121920000	126950000	83477000
J3QMN4	Txnrd2	Thioredoxin reductase 2, mitochondrial	19	53.4	46925000	155970000	63097000	131020000	206240000	66065000	118390000	105460000	88851000	49978000	148650000	102710000	91946000	76240000	68423000	105930000	136580000	63439000
P54071	Idh2	Isocitrate dehydrogenase [NADP], mitochondrial	28	59.1	160440000	457080000	200780000	529890000	742640000	274540000	410230000	367430000	289030000	190460000	428510000	291840000	276420000	239360000	240730000	354950000	392890000	248990000
P34884	Mif	Macrophage migration inhibitory factor	7	90.4	490280000	1583400000	661530000	1716900000	2360500000	849990000	1131900000	793970000	680560000	498750000	1235500000	676340000	783320000	688880000	741280000	827490000	930450000	599250000
Q8R4N0	Clybl	Citrate lyase subunit beta-like protein, mitochondrial	20	65.4	46553000	120580000	49840000	101670000	132350000	47652000	84837000	73930000	61360000	30393000	95090000	67286000	71644000	59740000	59873000	73642000	88949000	57308000
Q9CXE7	Tmed5	Transmembrane emp24 domain-containing protein 5	5	14	26934000	22154000	18460000	42080000	38972000	5940600	27260000	24452000	29793000	15809000	25788000	22917000	23937000	23081000	22346000	30248000	31936000	24475000
A0A0G2JFP4	FRRS1	Ferric-chelate reductase 1	2	3.5	580861	28374000	622700	15420000	18126000	3930500	19493000	17519000	928141	669679	19330000	728768	886460	16410000	697764	771170	19490000	711312
Q3TAI4	Tpd52l2	Tumor protein D54	7	42.7	23611000	41259000	25091000	35034000	40151000	23303000	25026000	29696000	28781000	17923000	32285000	33791000	20717000	23117000	25455000	34789000	32208000	24181000
P62137	Ppp1ca	Serine/threonine-protein phosphatase PP1-alpha catalytic subunit	15	49.4	29397000	82232000	36078000	66769000	86563000	34509000	48017000	46662000	40563000	29648000	60257000	42726000	40222000	37047000	39858000	50459000	59304000	40323000
P32883-2	Kras	GTPase KRas;GTPase KRas, N-terminally processed;GTPase HRas;GTPase HRas, N-terminally processed	5	34	20969000	21416000	19615000	19882000	21389000	20146000	19680000	25241000	24739000	19020000	19305000	25461000	21914000	15920000	23424000	23659000	27951000	18089000
P47968	Rpia	Ribose-5-phosphate isomerase	3	6.9	958540	2832900	1412400	2455500	4638900	1604800	2727200	2959800	1539100	1283800	2645900	1816800	1964700	1546000	1861000	1841100	3181500	2083300
Q9CQN7	Mrpl41	39S ribosomal protein L41, mitochondrial	4	31.9	5077700	12029000	6472400	11431000	17906000	6996000	8535300	10123000	8128500	5394900	10124000	10127000	4538400	6721700	7203100	8670900	13250000	6926500
A2BDX3	Mocs3	Adenylyltransferase and sulfurtransferase MOCS3;Molybdopterin-synthase adenylyltransferase;Molybdopterin-synthase sulfurtransferase	6	8.3	19897000	18347000	12943000	13604000	17197000	14653000	13098000	15466000	16376000	16427000	10749000	21168000	13831000	13341000	16180000	18059000	16688000	17576000
Q8VDK1-2	Nit1	Nitrilase homolog 1	18	89.3	37637000	114480000	48584000	99637000	114830000	43969000	81485000	74959000	71353000	42350000	114160000	68506000	70908000	61827000	62236000	79263000	101670000	63058000
Q924B0	Impa1	Inositol monophosphatase 1	16	58.8	22226000	72002000	27214000	58290000	71857000	19984000	38866000	30840000	27531000	17760000	55873000	33110000	34492000	28978000	30417000	34524000	49537000	31665000
Q9Z2U1	Psma5	Proteasome subunit alpha type-5	12	68.9	109360000	236100000	97229000	172420000	226460000	92910000	148750000	137870000	132390000	103890000	163790000	137750000	111850000	98822000	96219000	148310000	173110000	125760000
Q99LT0	Dpy30	Protein dpy-30 homolog	2	36.4	5127900	12060000	10081000	14832000	13247000	7637000	10787000	8510300	8590200	6554800	14456000	8605500	10105000	8757700	8803400	10511000	11725000	9131300
Q8BGD8	Coa6	Cytochrome c oxidase assembly factor 6 homolog	2	30.4	12205000	33742000	11563000	28264000	35691000	8402800	17422000	19166000	15280000	14083000	34737000	16012000	17308000	15472000	16909000	25054000	37392000	711312
Q07076	Anxa7	Annexin A7	11	26.1	32932000	16683000	30556000	35821000	12042000	33197000	31780000	13095000	53108000	29880000	18555000	27182000	31535000	24679000	30726000	33101000	30846000	22377000
P10639	Txn	Thioredoxin	8	80	551530000	1896700000	723910000	1524800000	2079400000	667630000	1233500000	1190100000	1078200000	696150000	1751900000	1111800000	986490000	948750000	925630000	1270900000	1570000000	978770000
A0A0R4J1C5	Atpaf2	ATP synthase mitochondrial F1 complex assembly factor 2	4	20.8	1116600	3171800	1333000	2947700	2772800	2291200	2790000	766210	3592500	1701000	2579900	1876800	2815800	2209500	697764	1125000	2440900	1940200
Q9QUM9	Psma6	Proteasome subunit alpha type-6	12	48.4	104940000	261930000	108880000	189430000	241720000	103070000	168400000	146390000	149340000	104810000	176110000	153140000	114420000	106020000	111890000	171690000	201160000	141420000
Q9DCS9	Ndufb10	NADH dehydrogenase [ubiquinone] 1 beta subcomplex subunit 10	8	55.7	67839000	143010000	84092000	129670000	126430000	80004000	108590000	97095000	117440000	79268000	101500000	96223000	102400000	89651000	111210000	105430000	89826000	108700000
F7D432	Pcmt1	Protein-L-isoaspartate O-methyltransferase;Protein-L-isoaspartate(D-aspartate) O-methyltransferase	6	33.6	9685500	13860000	9140100	15174000	15217000	13196000	12686000	10034000	12669000	7087000	12442000	15203000	12839000	12479000	9687500	12664000	9109400	9269600
P62274	Rps29	40S ribosomal protein S29	4	48.2	20404000	68968000	48157000	62589000	62464000	52168000	52769000	48582000	20855000	30017000	45517000	50729000	53571000	39275000	42329000	9188700	8700200	37234000
Q9CWZ3-2	Rbm8a	RNA-binding protein 8A	3	32.4	17086000	29072000	14479000	25959000	33273000	9627000	14462000	16047000	11491000	10810000	28576000	16331000	11923000	10814000	9659100	15169000	16060000	10695000
Q9WU28	Pfdn5	Prefoldin subunit 5	4	42.9	7132600	27365000	9273100	22864000	24140000	7748800	14517000	10593000	10968000	8647500	19737000	10100000	11380000	9509200	10883000	13506000	16251000	11717000
E9PWX6	U2af1l4	Splicing factor U2AF 26 kDa subunit;Splicing factor U2AF 35 kDa subunit	2	37.8	19758000	566284	14459000	16726000	12754000	17934000	12758000	19148000	20775000	13395000	12052000	13673000	15954000	16606000	16308000	22808000	13605000	15579000
Q3TG90	Mapre2	Microtubule-associated protein RP/EB family member 2	2	9.9	20878000	17265000	38881000	63832000	9200000	39952000	28133000	35027000	44185000	22706000	14357000	33758000	27312000	30753000	25965000	29180000	18629000	18458000
Q9DCU9	Hoga1	4-hydroxy-2-oxoglutarate aldolase, mitochondrial	18	58.6	138880000	632250000	231360000	657640000	695950000	208090000	339210000	257120000	227380000	148890000	479140000	245480000	245010000	201060000	241290000	306640000	352410000	220210000
Q8BJZ4	Mrps35	28S ribosomal protein S35, mitochondrial	3	8.8	6295300	10792000	11672000	9606000	10661000	11117000	6821800	11278000	17299000	7876600	7197200	12092000	9492200	9649900	10626000	13524000	11854000	10144000
Q9D0Q7	Mrpl45	39S ribosomal protein L45, mitochondrial	3	12.1	7144800	16047000	10481000	14062000	15365000	18245000	11394000	10316000	11648000	8282700	13307000	9981000	9736800	8602100	11044000	14963000	14282000	12127000
Q8K3C3	Lzic	Protein LZIC	2	17.4	2239800	6582100	2770600	6799400	5437500	3251300	5162700	3905700	7159500	4170700	5351600	728768	5486200	3759100	2979600	4880400	5745100	5038800
Q8BP56	Athl1	Acid trehalase-like protein 1	11	23	4954600	24988000	8648700	34930000	40300000	12035000	13943000	11317000	9326900	4190400	20122000	8961600	10974000	11658000	15974000	11506000	18669000	11662000
P15532	Nme1	Nucleoside diphosphate kinase A;Nucleoside diphosphate kinase	4	86.2	56550000	132100000	71145000	100280000	125020000	56409000	84048000	74986000	60642000	48379000	108280000	83353000	64389000	56182000	67722000	77680000	83287000	64192000
A0A0A0MQ90	S100a13	Protein S100-A13	3	18.8	25282000	54101000	38567000	43703000	68739000	25935000	45230000	33281000	33200000	26815000	47023000	37161000	38356000	31740000	29770000	48580000	53094000	40408000
O35215	Ddt	D-dopachrome decarboxylase	14	96.6	856750000	3602900000	1288300000	3047000000	4044100000	1168500000	2390900000	1865600000	1879900000	1127500000	3607200000	1780800000	1706700000	1525800000	1540900000	2056500000	2578900000	1543800000
P05063	Aldoc	Fructose-bisphosphate aldolase C	4	16.8	3663000	4942600	2692400	543870	2229600	3268600	583616	766210	3706900	4544000	1622200	4364500	886460	656538	697764	771170	3616100	711312
Q9CQF3	Nudt21	Cleavage and polyadenylation specificity factor subunit 5	6	30.4	11420000	21299000	18944000	26477000	24011000	19319000	19343000	15947000	28249000	14264000	21306000	13545000	22278000	20031000	22275000	20445000	19026000	16583000
P56213	Gfer	FAD-linked sulfhydryl oxidase ALR	9	39.4	12799000	22461000	14328000	19607000	24636000	17160000	24443000	18327000	18654000	12495000	22375000	17416000	17983000	14615000	15858000	20903000	19765000	15044000
P23780	Glb1	Beta-galactosidase	11	18.9	31541000	90723000	40207000	78843000	105190000	32520000	70607000	61112000	43982000	29744000	76556000	41072000	47515000	50585000	43691000	52939000	76888000	35327000
P61148	Fgf1	Fibroblast growth factor 1;Fibroblast growth factor	4	24.5	580861	3970700	4788000	7014000	4208100	3881000	4751400	2991300	5263900	3580600	3624900	3025000	3941400	4283000	4424800	3693000	4364300	4282700
Q9CR61	Ndufb7	NADH dehydrogenase [ubiquinone] 1 beta subcomplex subunit 7	7	70.8	26310000	83372000	31454000	63225000	79380000	35589000	50683000	47783000	43492000	26980000	54890000	46244000	40609000	38396000	36008000	56925000	63785000	39585000
F6ZGI7	Mocs2	Molybdopterin synthase sulfur carrier subunit	2	21.6	7985400	21139000	9897300	14256000	21652000	10417000	13159000	11611000	12170000	8108300	16218000	11752000	9264300	11947000	9387400	12622000	17172000	9900600
O35900	Lsm2	U6 snRNA-associated Sm-like protein LSm2	2	28.4	13347000	54759000	17341000	45193000	59589000	17257000	25126000	22209000	17517000	12364000	40399000	23083000	21874000	19486000	19908000	24784000	38060000	16882000
A0A0G2JE46	Hax1	HCLS1-associated protein X-1	4	24.5	3820900	3195200	3453500	3794900	5673200	4852900	3702100	3638600	5075700	2953100	4322300	3459200	3932300	3505000	3779900	4342600	4187600	3735700
Q6NSR8	Npepl1	Probable aminopeptidase NPEPL1	19	54.8	14450000	49939000	21920000	42403000	56352000	17946000	32331000	28042000	23153000	15466000	38985000	24265000	25255000	20828000	22047000	30310000	41024000	22022000
Q3U422	Ndufv3	NADH dehydrogenase [ubiquinone] flavoprotein 3, mitochondrial (Complex I-9kD) (NADH-ubiquinone oxidoreductase 9 kDa subunit)	6	22	13934000	28719000	19424000	26641000	36181000	23086000	27963000	21841000	23222000	14607000	21897000	22605000	22137000	14384000	17050000	22519000	27437000	18126000
Q3V009	Tmed1	Transmembrane emp24 domain-containing protein 1	3	11.5	2596700	3880400	2805700	543870	4077700	766120	583616	3641600	3058100	2537900	4553800	2643500	2644800	2221600	2388700	2888700	3328000	2799600
O08749	Dld	Dihydrolipoyl dehydrogenase, mitochondrial	21	57.8	136930000	407670000	195420000	312440000	403460000	192640000	314810000	272680000	249220000	162230000	385490000	253360000	251540000	206430000	216630000	303520000	370360000	212340000
Q9D892	Itpa	Inosine triphosphate pyrophosphatase	6	43.9	14761000	10804000	11603000	10097000	17045000	15932000	11662000	13729000	13435000	11925000	7484700	20095000	11552000	10626000	10209000	13080000	18511000	12594000
Q9CQT1	Mri1	Methylthioribose-1-phosphate isomerase	8	47.4	15740000	25574000	19040000	26305000	28826000	22307000	19449000	19135000	22072000	16351000	20304000	21759000	19470000	18124000	16064000	22998000	23787000	19188000
Q8BI84	Mia3	Melanoma inhibitory activity protein 3	14	9.3	13798000	20234000	15784000	16809000	21303000	23000000	19386000	19730000	23680000	13749000	16215000	21563000	16667000	17262000	17401000	22280000	25826000	18337000
A0A087WRE7	Adhfe1	Hydroxyacid-oxoacid transhydrogenase, mitochondrial	18	59.3	44988000	99668000	46642000	85755000	77453000	56717000	60269000	73594000	66797000	47066000	68833000	64176000	57615000	49006000	49440000	72336000	78557000	63778000
Q8K215	Lyrm4	LYR motif-containing protein 4	3	39.6	7270900	14869000	10261000	13595000	15240000	12071000	13907000	11167000	13156000	8329900	13284000	9261600	10137000	7130300	10920000	12401000	12720000	9399000
G5E8R1	Tpm1	Tropomyosin alpha-1 chain	3	52.4	18028000	55172000	20408000	36558000	67368000	14783000	33404000	24978000	20154000	15781000	42841000	26857000	24567000	17381000	18255000	24752000	34900000	19811000
Q9JL35	Hmgn5	High mobility group nucleosome-binding domain-containing protein 5	5	18.2	12464000	67975000	30889000	78308000	118000000	26566000	44523000	35132000	39921000	19978000	52567000	28067000	35270000	24376000	34307000	34292000	46677000	31310000
Q9CRB9	Chchd3	MICOS complex subunit Mic19	10	29.5	49606000	97261000	48334000	79388000	109310000	51213000	77528000	72967000	66901000	40870000	77788000	65762000	60704000	47041000	51238000	77896000	84722000	50674000
P56542	Dnase2	Deoxyribonuclease-2-alpha	2	7.9	3013000	12705000	6689800	12713000	16674000	4244900	8117600	6994700	6107900	3635000	10423000	6442600	5335800	7825700	6762800	5940400	4620200	4602000
A0A0R4J083	Acadl	Long-chain specific acyl-CoA dehydrogenase, mitochondrial	22	45.8	330800000	667500000	346850000	680100000	753760000	447640000	533810000	504990000	533390000	303230000	510330000	461720000	491070000	441210000	402760000	509960000	567220000	376320000
Q8R1V4	Tmed4	Transmembrane emp24 domain-containing protein 4	4	30.8	20752000	37624000	18482000	25933000	34199000	19875000	27033000	23368000	26274000	18328000	27349000	27427000	23566000	19727000	25124000	23945000	17978000	22680000
Q9D0F9	Pgm1	Phosphoglucomutase-1	34	75.8	206390000	536970000	229460000	380890000	633990000	239880000	335590000	308410000	277360000	204780000	400460000	301040000	286080000	257690000	253180000	352160000	404380000	256460000
Q8R2U6	Nudt4	Diphosphoinositol polyphosphate phosphohydrolase 2;Diphosphoinositol polyphosphate phosphohydrolase 3-beta;Diphosphoinositol polyphosphate phosphohydrolase 3-alpha	2	16.2	580861	2208000	2310400	2171400	1562000	2088600	1722700	2268600	2470700	1816900	1457000	2158300	1999500	1723900	2297200	2691300	2338100	2238400
Q9CXZ1	Ndufs4	NADH dehydrogenase [ubiquinone] iron-sulfur protein 4, mitochondrial	5	35.4	62923000	108600000	64041000	104530000	121160000	71848000	86603000	74312000	95744000	60103000	87935000	97640000	81746000	62072000	85552000	90166000	101260000	74336000
P62141	Ppp1cb	Serine/threonine-protein phosphatase PP1-beta catalytic subunit	6	50.8	21139000	42418000	22078000	37345000	51791000	18026000	29879000	25698000	21158000	20966000	35569000	33580000	21869000	20553000	20967000	28833000	33597000	19022000
P17439	Gba	Glucosylceramidase	12	27.4	14620000	41442000	17675000	28481000	45767000	15929000	28685000	23486000	19733000	14272000	32506000	21604000	20900000	20345000	17500000	26370000	32273000	16317000
Q9CQI7	Snrpb2	U2 small nuclear ribonucleoprotein B	3	27.6	4148900	7652600	9104200	9181400	8198000	12303000	6457100	7373400	11816000	5918000	6320100	7822000	8872700	8904800	9571800	10856000	8827000	7493900
P99026	Psmb4	Proteasome subunit beta type-4	9	53.4	93438000	259170000	112400000	190000000	199310000	103630000	159640000	148810000	151410000	99395000	188320000	146690000	133100000	125980000	114080000	165590000	187500000	148680000
Q9EQF5	Dpys	Dihydropyrimidinase	27	65.1	162760000	453840000	181980000	392730000	472640000	193670000	361900000	297860000	304000000	187230000	385200000	282870000	246820000	224800000	240270000	343960000	389920000	245210000
Q05117	Acp5	Tartrate-resistant acid phosphatase type 5	8	39.8	44972000	103330000	54227000	77425000	115950000	51082000	89046000	81169000	64618000	39267000	92207000	58964000	45162000	44305000	45064000	87572000	100840000	44135000
P54728	Rad23b	UV excision repair protein RAD23 homolog B	11	40.6	34402000	49832000	38441000	44139000	46740000	36916000	36572000	39899000	41485000	33657000	41619000	44538000	34574000	34036000	35500000	47458000	43684000	40200000
P35505	Fah	Fumarylacetoacetase	26	85.4	901160000	3396300000	1452500000	2837000000	3605800000	1182400000	2249100000	1962100000	1650600000	1137300000	3131900000	1953800000	1667800000	1594900000	1541900000	2143700000	3077700000	1526300000
E9PZW0	Dsp	Desmoplakin	3	3.2	10668000	25411000	11438000	19298000	29305000	12016000	583616	24782000	20008000	669679	17725000	24834000	886460	13992000	17815000	19875000	710137	15413000
Q8CHP8	Pgp	Phosphoglycolate phosphatase	7	34.9	7803500	36208000	18588000	25725000	42549000	17974000	28293000	22302000	23842000	14903000	29547000	22807000	25100000	21005000	18724000	25242000	25010000	16873000
K3W4L7	Pbld1	Phenazine biosynthesis-like domain-containing protein 1	11	83	123950000	248890000	136340000	246240000	239570000	156430000	183880000	192560000	186350000	124360000	219590000	187810000	183710000	156830000	148550000	197280000	223780000	143990000
Q6PGH2	Hn1l	Hematological and neurological expressed 1-like protein	3	15.8	2194700	12786000	4903200	8025500	13843000	766120	6891000	766210	5705200	669679	15722000	728768	886460	2811300	2623700	771170	5403500	2937100
Q11136	Pepd	Xaa-Pro dipeptidase	9	24.5	7254000	35649000	12097000	29694000	38403000	9747900	18944000	18884000	18728000	8460400	25110000	16792000	16729000	18597000	15867000	19621000	21795000	8702300
P34022	Ranbp1	Ran-specific GTPase-activating protein	5	30	28602000	54624000	28839000	41844000	53574000	31742000	34869000	36401000	38376000	25791000	38890000	42808000	28691000	32660000	26496000	39254000	49221000	28432000
O55042-2	Snca	Alpha-synuclein	2	24	580861	18877000	4141500	15620000	10154000	766120	10254000	5917500	14827000	669679	10221000	9790500	4213100	5120500	697764	4691200	710137	8593100
A0A0R4J1N9	Tfam	Transcription factor A, mitochondrial	8	32.2	27448000	51518000	24658000	45451000	63642000	24441000	42385000	40942000	32241000	25603000	49009000	33872000	30845000	27703000	25469000	37268000	41533000	25531000
P85094	Isoc2a	Isochorismatase domain-containing protein 2A, mitochondrial	11	77.7	155360000	406510000	293480000	504140000	390540000	301260000	313260000	333830000	367160000	236250000	308830000	275310000	363530000	304790000	326880000	330060000	360200000	291380000
Q8BK30	Ndufv3	NADH dehydrogenase [ubiquinone] flavoprotein 3, mitochondrial	2	46.2	12597000	44816000	21241000	33577000	48996000	16658000	33118000	24591000	28073000	13284000	38956000	31695000	26684000	16596000	18919000	29640000	33086000	20180000
P62077	Timm8b	Mitochondrial import inner membrane translocase subunit Tim8 B	3	37.3	20700000	44069000	16815000	43035000	69217000	19975000	36436000	28384000	23132000	16597000	44942000	25145000	23815000	21642000	25764000	27000000	31581000	5235200
Q9DBJ1	Pgam1	Phosphoglycerate mutase 1	16	66.9	227930000	867600000	347440000	695420000	1078000000	291870000	665650000	512080000	387790000	268810000	803000000	477520000	428880000	360060000	387660000	524210000	748450000	358930000
Q8CHP5-2	Wibg	Partner of Y14 and mago	5	43.1	2062000	19579000	7739300	17095000	22234000	6387200	11723000	10662000	6731400	5140200	16378000	5160000	8357300	8360900	8666400	9071200	11905000	9234700
O54988-2	Slk	STE20-like serine/threonine-protein kinase	3	2.3	1276100	1154200	1251700	1148500	637042	1514900	583616	1725800	1510100	669679	865530	1966100	1253700	918070	697764	1456900	1014800	1489700
Q9DCJ5	Ndufa8	NADH dehydrogenase [ubiquinone] 1 alpha subcomplex subunit 8	7	47.7	56831000	119040000	70573000	103230000	120470000	84539000	100700000	84265000	96889000	58665000	96419000	82101000	87736000	70961000	85370000	101400000	98602000	76830000
Q9QXT0	Cnpy2	Protein canopy homolog 2	9	47.8	54661000	108180000	67242000	89382000	120810000	60197000	91339000	82541000	87656000	53962000	94363000	73574000	68102000	58362000	64099000	96330000	105210000	67398000
P38060	Hmgcl	Hydroxymethylglutaryl-CoA lyase, mitochondrial	15	61.2	151760000	272410000	181410000	262420000	288510000	232310000	197730000	217740000	232280000	150600000	230780000	206360000	217300000	190250000	191490000	218840000	247050000	180340000
Q91V76	Ester hydrolase C11orf54 homolog	Ester hydrolase C11orf54 homolog	16	64.1	161810000	343460000	174920000	205690000	308770000	194780000	220200000	215720000	226160000	175910000	254550000	223740000	183850000	174080000	173790000	263270000	300200000	220610000
G3UZY2	Txn2	Thioredoxin, mitochondrial	4	47.7	61967000	261640000	94306000	207070000	238490000	79072000	147320000	116360000	96945000	68029000	213310000	106080000	116870000	97011000	91039000	119370000	138630000	86663000
Q62190	Mst1r	Macrophage-stimulating protein receptor;Macrophage-stimulating protein receptor alpha chain;Macrophage-stimulating protein receptor beta chain	2	1.5	4869400	14336000	6777800	9028200	20585000	4059200	10486000	11959000	5880600	669679	13814000	9591900	8095000	6800800	7169200	9519600	12071000	711312
A0A0R4J050	Acy1	Aminoacylase-1	17	50	26076000	62468000	35048000	51639000	71595000	34510000	51925000	43050000	43047000	31269000	55540000	41915000	40319000	33016000	35121000	48210000	52578000	35935000
O09043	Napsa	Napsin-A	4	18.6	580861	36602000	12519000	32341000	42338000	9152500	19757000	12316000	16416000	8900100	23422000	21891000	17783000	14542000	11118000	16083000	25148000	11663000
P67871	Csnk2b	Casein kinase II subunit beta	3	15.8	8573700	10217000	11737000	11386000	13775000	10894000	12338000	13153000	11431000	8419300	10768000	10890000	10930000	8255200	9536600	11664000	12813000	9551900
P62259	Ywhae	14-3-3 protein epsilon	22	77.6	383450000	451460000	362770000	409130000	456970000	407890000	384320000	446390000	545020000	351130000	352320000	475860000	407090000	380380000	392610000	502190000	474820000	388780000
F6ZFT1	Ndufab1	Acyl carrier protein;Acyl carrier protein, mitochondrial	5	29.1	70193000	205900000	99432000	164490000	249550000	91048000	153230000	124460000	105680000	84698000	177430000	131700000	110540000	84846000	93788000	143610000	174220000	91162000
P97429	Anxa4	Annexin A4;Annexin	8	32	40831000	8570300	4979900	22589000	4627700	1050300	665200	869440	38834000	45207000	1521300	836340	1561200	974620	3657800	7732100	601990	2132200
Q5SX40	Myh1	Myosin-1;Myosin-4	21	15.7	333050	566284	622700	82018	46999000	1031800	583616	766210	928141	129410	589044	728768	886460	121980	697764	771170	710137	108940
A0A0R4J0T5	Celf1	CUGBP Elav-like family member 1	5	10.3	2419500	726000	2765700	839850	1281200	3243800	2443000	4774800	2682100	1898800	1065900	2664400	1539600	1551900	1512700	3337100	3869900	1348900
Q8R2K3	Ssbp1	Single-stranded DNA-binding protein;Single-stranded DNA-binding protein, mitochondrial	8	53.4	13893000	47977000	14351000	31895000	53622000	11136000	20307000	18314000	18968000	15680000	41198000	14216000	20738000	17440000	19124000	20661000	24305000	17809000
P62075	Timm13	Mitochondrial import inner membrane translocase subunit Tim13	6	70.5	127630000	394680000	182880000	353260000	465040000	162950000	289700000	234700000	213710000	131060000	408570000	206390000	182670000	157320000	162810000	219190000	280580000	186360000
Q91WK5	Gcsh	Glycine cleavage system H protein, mitochondrial	3	39.4	81485000	295100000	133870000	275230000	335920000	138650000	231880000	195700000	105760000	72388000	318140000	153840000	260410000	140420000	166430000	165240000	310860000	85944000
Q9DBF1-2	Aldh7a1	Alpha-aminoadipic semialdehyde dehydrogenase	26	70.1	359110000	683570000	416720000	655980000	698920000	463710000	539900000	585720000	568290000	376090000	592570000	532640000	509230000	442750000	466480000	613380000	642900000	462730000
Q3TM89	Pcnp	PEST proteolytic signal-containing nuclear protein	4	34.7	7542700	15125000	7568600	12242000	20691000	7457400	13493000	12617000	12269000	6914600	14699000	9783500	9832400	7877300	8317100	13351000	13808000	9273400
P22907-2	Hmbs	Porphobilinogen deaminase	9	36.9	8474100	34034000	16569000	29302000	33410000	15174000	22552000	18391000	21432000	14012000	30482000	17691000	19551000	18309000	18605000	22204000	26701000	18518000
Q9CQE1	Nipsnap3b	Protein NipSnap homolog 3B	11	58.3	39234000	158000000	54121000	132960000	189620000	51558000	88775000	76112000	67891000	45219000	131040000	59434000	59005000	53815000	60348000	82797000	99323000	59399000
Q8C0M9	Asrgl1	Isoaspartyl peptidase/L-asparaginase;Isoaspartyl peptidase/L-asparaginase alpha chain;Isoaspartyl peptidase/L-asparaginase beta chain	6	29.4	12549000	32682000	23925000	33408000	37096000	23428000	26808000	23234000	19719000	17320000	26330000	23285000	28499000	18509000	20804000	25960000	30368000	21992000
P05201	Got1	Aspartate aminotransferase, cytoplasmic	26	72.9	371790000	1122100000	640120000	1375800000	1341900000	403200000	602420000	570830000	592070000	388710000	1032900000	614880000	515870000	459380000	470220000	708560000	979250000	494180000
P31786	Dbi	Acyl-CoA-binding protein	10	81.6	1946100000	5196000000	1950100000	3725400000	6911200000	2215200000	3832200000	3403700000	2796800000	1986300000	4213000000	3320300000	2932200000	2349500000	2614700000	3348800000	5039700000	2313600000
P25688	Uox	Uricase	20	65.3	488180000	1734500000	697220000	1498100000	2501500000	555780000	1256900000	955370000	861490000	545980000	1337100000	887590000	882490000	732890000	786180000	911120000	1228300000	695720000
Q3TF41	Nap1l1	Nucleosome assembly protein 1-like 1	5	20.7	20245000	31825000	24034000	26230000	36042000	23150000	20632000	18534000	29502000	14821000	35206000	23844000	23505000	20194000	19844000	25508000	23016000	19455000
P50247	Ahcy	Adenosylhomocysteinase	34	82.4	1389600000	3860600000	1816600000	3304800000	3190000000	1550400000	2664900000	2090700000	2434000000	1590500000	3339700000	2433600000	2190700000	1948700000	2031600000	2509300000	2975000000	1947500000
Q80ZS3	Mrps26	28S ribosomal protein S26, mitochondrial	4	20.5	7506700	19848000	10731000	17541000	21778000	12088000	14539000	12309000	14311000	8861100	14297000	13605000	10253000	8886600	10641000	11856000	12988000	12031000
Q9EQI8	Mrpl46	39S ribosomal protein L46, mitochondrial	2	9.5	2596600	4340900	4210100	6057300	3691900	6381000	4421800	3655900	5432700	3760600	3247400	4345600	4846300	3932000	5201400	4234300	3973900	3947500
Q9DCC7	Isoc2b	Isochorismatase domain-containing protein 2B, mitochondrial	5	38.1	9036400	26300000	14069000	20410000	24217000	15675000	20498000	18689000	21429000	12224000	22130000	16925000	20344000	17075000	21483000	19660000	28901000	15600000
P49722	Psma2	Proteasome subunit alpha type-2	12	59.4	68403000	196160000	79445000	135880000	190610000	72794000	132770000	111950000	115520000	76770000	139660000	113470000	94204000	87285000	91600000	133400000	159480000	99498000
Q9D6J6	Ndufv2	NADH dehydrogenase [ubiquinone] flavoprotein 2, mitochondrial	11	50.8	57538000	113580000	65779000	101380000	118440000	69367000	89437000	88726000	85739000	57728000	91029000	81888000	80494000	71007000	78592000	92304000	93094000	60674000
Q8BHN3-2	Ganab	Neutral alpha-glucosidase AB	35	46.4	85428000	146710000	83163000	101980000	142460000	86129000	121100000	103660000	139740000	81007000	119830000	107220000	96671000	93379000	98064000	116610000	124090000	95840000
P28063	Psmb8	Proteasome subunit beta type-8;Proteasome subunit beta type	9	44.2	32622000	76932000	26212000	44510000	82928000	18661000	51486000	45936000	45640000	36981000	47181000	46507000	30814000	31248000	28968000	48246000	65350000	46499000
P21107-2	Tpm3-rs7	Tropomyosin alpha-3 chain (Gamma-tropomyosin) (Tropomyosin-3)	21	58.9	84469000	228090000	101000000	179440000	327280000	75217000	180660000	134530000	100180000	67641000	189870000	138870000	117560000	88835000	95500000	149410000	176360000	102300000
Q9WVA2	Timm8a1	Mitochondrial import inner membrane translocase subunit Tim8 A	4	68	59115000	111880000	70210000	108280000	100030000	52589000	79975000	82978000	62241000	57264000	109990000	67189000	49574000	54300000	51659000	77438000	116570000	55198000
A0A1B0GRP7	Prosc	Proline synthase co-transcribed bacterial homolog protein	9	40.3	51875000	125460000	65976000	111120000	124010000	61817000	102330000	86458000	91085000	61493000	101760000	87623000	81153000	70976000	83496000	102730000	115380000	79279000
Q9CQR6	Ppp6c	Serine/threonine-protein phosphatase 6 catalytic subunit;Serine/threonine-protein phosphatase 6 catalytic subunit, N-terminally processed	7	32.8	9644200	24653000	11016000	17992000	25062000	9845400	15330000	14958000	11111000	8943100	18754000	16026000	14032000	11840000	12443000	17225000	19734000	10595000
Q9CQ19	Myl9	Myosin regulatory light polypeptide 9	3	62.2	10539000	5040900	7294800	1494900	13518000	766120	583616	3702700	928141	669679	2698100	21496000	2845800	656538	2673900	14744000	710137	7101200
G3X8P9	Aox1	Aldehyde oxidase 1	36	24.2	10178000	28288000	12409000	18688000	28532000	12218000	18297000	14828000	19182000	11712000	23871000	13371000	13891000	12917000	14149000	19333000	20664000	17893000
J3QMM7	Carkd	ATP-dependent (S)-NAD(P)H-hydrate dehydratase	14	59	21393000	76135000	30421000	69031000	91666000	31463000	43878000	40135000	34278000	24086000	62932000	35315000	34412000	35434000	37019000	41465000	52268000	27941000
P08228	Sod1	Superoxide dismutase [Cu-Zn]	10	56.5	2831300000	9426100000	3675300000	7166900000	10967000000	3156300000	7090600000	5708400000	4277300000	2882600000	8073200000	4282800000	4197200000	3583200000	3695900000	5067500000	7194000000	3726300000
Q8R0F8	Fahd1	Acylpyruvase FAHD1, mitochondrial	13	72.7	62757000	231440000	92080000	217600000	277020000	83074000	152060000	130690000	102290000	74093000	201510000	93751000	120310000	102340000	105430000	128780000	167410000	78959000
Q3UGC7	Eif3j1	Eukaryotic translation initiation factor 3 subunit J-A;Eukaryotic translation initiation factor 3 subunit J-B	10	45.2	28551000	49326000	29081000	39757000	52199000	25467000	34876000	35725000	38336000	28109000	44575000	32089000	25680000	28042000	25104000	38055000	38440000	31372000
O35943	Fxn	Frataxin, mitochondrial;Frataxin intermediate form;Frataxin mature form	4	25.1	13865000	55342000	25500000	48567000	70204000	34995000	42765000	35081000	28944000	21293000	49962000	27277000	33600000	28053000	31976000	40735000	57836000	28678000
Q9CQS8	Sec61b	Protein transport protein Sec61 subunit beta	3	37.5	117370000	180230000	109820000	123130000	168580000	127960000	112290000	129760000	158510000	108840000	129050000	162650000	121510000	113870000	104000000	164390000	162090000	122240000
Q9D0J8	Ptms	Parathymosin	2	16.8	278520000	863580000	332050000	674790000	1035400000	238000000	672460000	501760000	356230000	265120000	814940000	455780000	415650000	331460000	324280000	504950000	683130000	329730000
D3YZ54	Hacl1	2-hydroxyacyl-CoA lyase 1	35	81.9	176660000	478760000	205210000	384970000	391770000	227440000	291690000	332610000	326150000	226670000	362040000	298490000	265250000	252470000	262380000	343830000	380770000	267100000
Q9EQS3	Mycbp	C-Myc-binding protein	4	41.7	7591200	21216000	6272900	15503000	19520000	766120	11386000	12937000	12278000	7178500	20074000	6245100	11721000	10581000	697764	6945300	8219600	7157900
P03977	Igkv3-7	Immunoglobulin kappa chain V-III region 50S10.1;Immunoglobulin kappa chain V-III region MOPC 70;Immunoglobulin kappa chain V-III region PC 2880/PC 1229;Immunoglobulin kappa chain V-III region PC 7132;Immunoglobulin kappa chain V-III region PC 2485/PC 4039;Immunoglobulin kappa chain V-III region PC 7769;Immunoglobulin kappa chain V-III region PC 6308;Immunoglobulin kappa chain V-III region PC 3741…	2	30.6	7644400	25694000	6143400	18840000	48497000	14005000	4714500	5928900	24277000	669679	31251000	4800900	6796600	656538	697764	6565700	6229500	17579000
Q6GT24	Prdx6	Peroxiredoxin-6	24	89.7	960840000	2255000000	1117100000	1848800000	2169900000	1149600000	1413700000	1514100000	1736100000	1163600000	1745300000	1532500000	1335400000	1296400000	1280600000	1790700000	2075800000	1474100000
P70349	Hint1	Histidine triad nucleotide-binding protein 1	10	83.3	307980000	671880000	358560000	581890000	736900000	395350000	513440000	502160000	534140000	302960000	516390000	487310000	487490000	414680000	403290000	518580000	596350000	353480000
Q9R1P4	Psma1	Proteasome subunit alpha type-1	16	62.7	83555000	219670000	96553000	167450000	219130000	92174000	161220000	133790000	134410000	96692000	160770000	131030000	103360000	101970000	97960000	144700000	180450000	121910000
Q07417	Acads	Short-chain specific acyl-CoA dehydrogenase, mitochondrial	19	65.5	180890000	503760000	244560000	409350000	494290000	259470000	347530000	341280000	331900000	205950000	440320000	310970000	313670000	280410000	274510000	352380000	410520000	264340000
G5E8T9	Hagh	Hydroxyacylglutathione hydrolase, mitochondrial	13	59.9	92605000	295440000	132660000	234220000	330170000	117230000	248460000	191570000	161030000	106240000	273140000	159670000	148360000	132680000	133780000	200110000	246100000	143950000
P62073	Timm10	Mitochondrial import inner membrane translocase subunit Tim10	7	38.9	580861	16751000	7839700	14970000	41161000	4319500	14302000	10155000	928141	5576400	13278000	7548600	8698600	656538	7233800	8674700	14004000	711312
Q9R1Z7	Pts	6-pyruvoyl tetrahydrobiopterin synthase	4	29.9	15087000	50302000	16786000	53122000	61003000	11319000	32384000	28474000	17696000	16932000	43640000	18336000	20858000	14449000	14089000	19606000	31383000	13774000
P97450	Atp5j	ATP synthase-coupling factor 6, mitochondrial	7	44.4	177780000	688470000	254620000	567670000	871810000	205920000	490560000	414120000	303530000	205350000	596940000	361720000	351780000	269310000	280000000	382300000	617650000	261120000
O09061	Psmb1	Proteasome subunit beta type-1	10	55.4	57906000	144410000	67085000	115200000	150230000	70226000	109880000	85362000	96723000	71418000	105700000	85741000	75596000	68345000	67325000	102130000	121570000	83607000
Q9R1P3	Psmb2	Proteasome subunit beta type-2	13	69.7	99069000	245560000	117700000	213050000	240360000	117870000	176430000	159350000	155320000	116890000	199510000	157150000	131830000	120620000	130110000	171480000	210820000	148560000
P61971	Nutf2	Nuclear transport factor 2	4	51.2	14269000	24402000	19831000	19067000	32776000	20144000	20712000	18644000	20700000	18666000	16748000	23851000	30104000	17791000	29423000	17435000	30214000	19836000
Q80VP1	Epn1	Epsin-1	8	15	10826000	12526000	10476000	12336000	15478000	11549000	11785000	13668000	14683000	9022500	10697000	13780000	12019000	10115000	12549000	14496000	19484000	10409000
Q9D1C3	Pyurf	Protein preY, mitochondrial	2	47.3	580861	8613100	9358900	8780100	6322800	766120	6689600	9530100	928141	4368200	8562500	4962900	5547700	6286000	8660600	8992600	10746000	711312
A0A3Q4EBK4	Bin1	Myc box-dependent-interacting protein 1	3	13.9	2565200	5881300	4334500	5001300	7960800	6784100	6655300	766210	10208000	3279300	8259200	728768	7458400	6399100	697764	771170	5557100	711312
E9PYM7	Man2c1	Alpha-mannosidase;Alpha-mannosidase 2C1	5	7	5300800	9299400	7511200	9131100	7736100	8897000	7376800	7132900	8932600	6498200	6251000	9692000	6894200	7576100	6641700	7340500	8468100	7814700
P61458	Pcbd1	Pterin-4-alpha-carbinolamine dehydratase	8	79.8	311520000	1059000000	386010000	802120000	1321700000	318420000	706930000	704730000	457650000	318800000	924550000	574220000	470010000	408080000	400450000	651030000	1003200000	457110000
P52503	Ndufs6	NADH dehydrogenase [ubiquinone] iron-sulfur protein 6, mitochondrial	7	64.7	30176000	73041000	43713000	66794000	85674000	36620000	66097000	46778000	49532000	29634000	64374000	49704000	52556000	37916000	44781000	46043000	59313000	41905000
P58774-2	Tpm2	Tropomyosin beta chain	12	50.7	11170000	709360	6035600	8510500	51711000	766120	585150	940420	928141	835970	4697000	13320000	886460	656538	697764	9125100	3480900	5305900
A0A1L1SSC0	Lrrfip2	Leucine-rich repeat flightless-interacting protein 2	4	6.1	580861	5082600	2713300	2375700	7351200	4560900	4097100	2093000	1980500	1547900	6540400	728768	3374000	2691300	697764	771170	710137	3794900
Q9DC29	Abcb6	ATP-binding cassette sub-family B member 6, mitochondrial	4	7.7	5629400	5644000	5279100	6954400	10855000	8912700	583616	7927700	10885000	9654200	589044	6852800	7391700	6435200	7927600	5624700	710137	711312
Q8VCR4	Trmt112	Multifunctional methyltransferase subunit TRM112-like protein	3	54.6	19418000	24550000	18519000	27965000	31623000	19098000	18789000	19473000	25154000	13625000	26681000	21370000	16799000	20255000	16760000	23999000	22541000	17411000
Q9CPW4	Arpc5	Actin-related protein 2/3 complex subunit 5	4	52.3	56142000	87057000	52408000	88682000	106960000	61674000	59805000	69398000	73910000	48256000	74011000	75916000	51113000	57275000	62921000	77985000	79227000	69658000
Q9CPZ6	Ormdl3	ORM1-like protein 3	2	17	9759500	5099900	7613500	4953300	5930800	7539700	4866500	8026500	7897400	6541900	5032700	10535000	4769100	4742900	4672800	7486600	9512200	8117800
P97792-2	Cxadr	Coxsackievirus and adenovirus receptor homolog	9	15.3	4920700	15516000	11708000	12877000	21168000	8343800	14158000	8509700	9089800	5765100	14497000	11215000	7067300	5460300	7277000	7320800	10747000	7307800
A0A1Y7VJ48	Tbca	Tubulin-specific chaperone A	8	69	15713000	28991000	17351000	20752000	51334000	14052000	27315000	22530000	13775000	13829000	23778000	25361000	13845000	10353000	11800000	24826000	30593000	11469000
Q9CQ91	Ndufa3	NADH dehydrogenase [ubiquinone] 1 alpha subcomplex subunit 3	3	41.7	17793000	15573000	16557000	14924000	16038000	20540000	13210000	15084000	22908000	15684000	15928000	18493000	886460	14744000	14329000	18767000	17601000	16252000
O35459	Ech1	Delta(3,5)-Delta(2,4)-dienoyl-CoA isomerase, mitochondrial	18	65.1	136800000	431490000	170780000	512780000	549660000	212530000	337520000	293550000	229300000	140450000	398750000	218890000	263290000	234520000	205680000	248040000	295610000	180990000
Q9CQ40	Mrpl49	39S ribosomal protein L49, mitochondrial	3	20.5	9798400	15053000	12226000	8954200	17189000	12811000	583616	13650000	12085000	11249000	11878000	14222000	886460	656538	697764	13537000	710137	711312
B1ARW4	Ndufs5	NADH dehydrogenase [ubiquinone] iron-sulfur protein 5;NADH dehydrogenase [ubiquinone] iron-sulfur protein 5, N-terminally processed	6	59.3	37774000	72767000	45956000	62725000	88087000	47313000	55526000	51581000	57361000	35348000	60745000	62410000	46688000	42054000	45111000	69240000	64001000	40225000
Q9WV85	Nme3	Nucleoside diphosphate kinase 3	5	41.4	14653000	19738000	16462000	20751000	25884000	19547000	20235000	17664000	25663000	13579000	17488000	20135000	17749000	12729000	16377000	27736000	22336000	16411000
Q9D898	Arpc5l	Actin-related protein 2/3 complex subunit 5-like protein	3	37.3	20987000	30434000	23360000	27296000	35879000	23665000	19555000	26645000	27527000	19647000	24795000	30957000	25060000	20948000	23568000	26557000	35345000	22444000
Q9Z1P6	Ndufa7	NADH dehydrogenase [ubiquinone] 1 alpha subcomplex subunit 7	5	38.1	24310000	56203000	34154000	49866000	51767000	37022000	42086000	38136000	41946000	26945000	42042000	47277000	43883000	33275000	42193000	44200000	46100000	40907000
Q9WUK2-2	Eif4h	Eukaryotic translation initiation factor 4H	7	38.6	21138000	44086000	17547000	38405000	44147000	18546000	23992000	24321000	19964000	19497000	37436000	24547000	18988000	19350000	18820000	26866000	26571000	16034000
A0A286YDA2	Nolc1	Nucleolar and coiled-body phosphoprotein 1	7	11.4	9329300	25533000	10113000	24115000	36567000	12026000	15121000	17610000	1954300	8898300	23067000	12143000	15342000	14095000	13758000	7301100	17691000	10291000
P08249	Mdh2	Malate dehydrogenase, mitochondrial	19	67.2	639420000	2410400000	1034200000	2085700000	2956500000	854120000	1693300000	1357400000	1105000000	689410000	2114300000	1196200000	1109400000	968640000	1011000000	1401700000	1766200000	934210000
P21614	Gc	Vitamin D-binding protein	22	59.2	50402000	128490000	58103000	80143000	100250000	58043000	88031000	87564000	84382000	57558000	96092000	79969000	78594000	73749000	76967000	94027000	103030000	75294000
A2BE93	Set	Protein SET	5	32.1	47154000	141320000	25615000	96450000	159600000	36517000	60699000	73121000	40872000	32901000	111890000	64291000	55553000	49449000	22076000	77894000	84100000	30705000
Q9CQR2	Rps21	40S ribosomal protein S21	6	60.2	123660000	235990000	150610000	202670000	308550000	113270000	179050000	145930000	127390000	132300000	209030000	164160000	105370000	102530000	104830000	166210000	174180000	110280000
P15327	Bpgm	Bisphosphoglycerate mutase;Phosphoglycerate mutase	6	26.3	9683300	31518000	13666000	32847000	29735000	16455000	28159000	25224000	22691000	18956000	24398000	12388000	22626000	22827000	23806000	17454000	27476000	24412000
P61164	Actr1a	Alpha-centractin	2	21.5	12489000	13521000	11771000	11476000	10217000	766120	583616	15787000	928141	10412000	589044	27657000	18586000	656538	697764	25968000	710137	13255000
Q9JHW2	Nit2	Omega-amidase NIT2	19	79	135120000	253420000	151210000	200680000	234160000	180630000	185100000	208510000	204210000	136150000	211600000	187540000	194640000	160310000	162390000	214790000	247000000	164850000
Q60817	Naca	Nascent polypeptide-associated complex subunit alpha;Nascent polypeptide-associated complex subunit alpha, muscle-specific form	5	32.6	95946000	197240000	108700000	188720000	244830000	90446000	141900000	140840000	142140000	87753000	173200000	136810000	109080000	112910000	103380000	134790000	176470000	106550000
Q62318	Trim28	Transcription intermediary factor 1-beta	11	14.3	18143000	20976000	13917000	15891000	16321000	19773000	12843000	21458000	18813000	15649000	8790500	27987000	16090000	16466000	20950000	22352000	12107000	11279000
G3UYV7	Rps28	40S ribosomal protein S28	2	37.5	175110000	380850000	187230000	301510000	308650000	151520000	194300000	188920000	169980000	122480000	303790000	325770000	126380000	153960000	126920000	201920000	277650000	150750000
Q9JMG1	Edf1	Endothelial differentiation-related factor 1	5	38.5	8410600	21306000	14405000	15025000	25063000	11316000	17077000	16251000	13210000	9108800	19388000	15209000	11085000	10208000	9837200	17576000	19622000	10241000
Q59J78	Ndufaf2	Mimitin, mitochondrial	4	31	6917400	14899000	11958000	11830000	16603000	8678000	15178000	14278000	11539000	8171300	12791000	12573000	10707000	8854200	697764	14220000	18382000	9210800
P03953-2	Cfd	Complement factor D	3	16.7	2473500	11911000	6342500	6815000	10556000	3233500	15184000	9720800	12139000	3099500	10452000	6924700	7414000	4242600	4356800	5609300	9640400	4803600
B7ZN55	Asah2	Neutral ceramidase;Neutral ceramidase soluble form	3	3.7	8156700	12955000	7203600	9317900	13722000	10268000	11890000	10862000	928141	6694300	11832000	9625700	10132000	656538	697764	12801000	13629000	11572000
Q9CWS0	Ddah1	N(G),N(G)-dimethylarginine dimethylaminohydrolase 1	15	75.8	93464000	142350000	81616000	133270000	176440000	127160000	108790000	121680000	128860000	96137000	109640000	110260000	136920000	98906000	107490000	116430000	122110000	112430000
P12815	Pdcd6	Programmed cell death protein 6	7	49.7	20866000	43103000	25715000	35881000	48079000	26472000	26553000	36123000	34445000	23479000	34674000	32052000	24217000	23950000	26904000	37828000	39410000	22905000
Q3V0F0	Rimbp3	RIMS-binding protein 3	2	1.6	4336200	4584900	4941600	3346400	4722800	4285300	3623300	4810100	2789700	4626000	3605900	5673800	3686800	4232800	3540400	4815200	3972100	4591100
Q9R1P0	Psma4	Proteasome subunit alpha type-4;Proteasome subunit alpha type	14	71.6	90781000	277170000	112940000	203120000	255600000	114690000	166600000	158690000	166190000	110790000	208700000	165680000	136140000	129340000	121850000	204730000	218740000	151040000
Q9WV98	Timm9	Mitochondrial import inner membrane translocase subunit Tim9	5	68.5	20409000	48045000	22112000	50147000	61735000	23448000	38972000	32532000	30720000	18062000	44146000	27620000	28361000	22852000	25770000	32489000	36454000	25004000
P15105	Glul	Glutamine synthetase	23	67.6	440830000	1362400000	584640000	547540000	868130000	341350000	699590000	710080000	583520000	411280000	1125200000	831610000	542450000	486290000	544680000	998050000	1065300000	690870000
Q9WVE8	Pacsin2	Protein kinase C and casein kinase substrate in neurons protein 2	7	18.5	19660000	32575000	21697000	30336000	42892000	21778000	22016000	30122000	24668000	18273000	26248000	29680000	19795000	19891000	19142000	31730000	30910000	28006000
P63330	Ppp2ca	Serine/threonine-protein phosphatase 2A catalytic subunit alpha isoform	10	45.6	31729000	130540000	47945000	93749000	136900000	38557000	74707000	66588000	54795000	36291000	105050000	70602000	57788000	48665000	44330000	74537000	90929000	47772000
Q9CPU0	Glo1	Lactoylglutathione lyase	19	86.4	418330000	1698700000	601270000	1267300000	1766700000	483060000	1213700000	844750000	724330000	474360000	1476000000	744420000	839320000	715520000	704510000	1028300000	1326500000	645480000
A0A087WRE5	Nudt16	U8 snoRNA-decapping enzyme	5	26.2	8381800	20003000	8735600	14293000	20977000	5876400	11773000	11726000	11344000	5972600	16770000	14149000	886460	7956200	6372300	15757000	14725000	8598600
P50428	Arsa	Arylsulfatase A	4	13	23437000	8039700	8963100	10090000	33168000	14203000	6469300	7099800	20172000	15689000	9495800	15041000	886460	5988700	697764	8232000	710137	20591000
O09159	Man2b1	Lysosomal alpha-mannosidase	20	25.5	21290000	65337000	24050000	44635000	82913000	26107000	52306000	44913000	41738000	23831000	51327000	36126000	36207000	30916000	34333000	40891000	45470000	25755000
Q19LI2	A1bg	Alpha-1B-glycoprotein	6	15	60270000	566284	86470000	119840000	72862000	84482000	87587000	476520000	928141	23394000	93008000	29903000	100950000	14777000	92016000	771170	376770000	12373000
F8WHU9	Zpr1	Zinc finger protein ZPR1	4	13.2	4048400	7516400	4062100	5914400	10165000	3261000	4707300	5601600	6118000	2493500	7873000	5313800	886460	3236300	697764	4541700	5274000	5821500
Q64442	Sord	Sorbitol dehydrogenase	18	62.2	864420000	3666000000	1301400000	2952500000	4006100000	1178800000	2360600000	1936800000	1547000000	1094700000	2926700000	1837200000	1548300000	1435500000	1533500000	2196500000	2727100000	1584700000
Q61166	Mapre1	Microtubule-associated protein RP/EB family member 1	3	17.5	4562100	5766400	5806500	3923900	3497500	6707100	5181300	6795600	7453200	5668500	4061500	6424900	5070700	4476800	3585700	5415400	6239400	5175200
Q8BGD9	Eif4b	Eukaryotic translation initiation factor 4B	12	25.2	16987000	46773000	23741000	39643000	54029000	19005000	36608000	28280000	23595000	17208000	40303000	29721000	26107000	19409000	21301000	30144000	40396000	21845000
A0A1Y7VK19	Isca2	Iron-sulfur cluster assembly 2 homolog, mitochondrial	2	16.4	11318000	19019000	10330000	13024000	25175000	10214000	12567000	9823100	14051000	9517800	14246000	16856000	12290000	11914000	9037500	12143000	13993000	8489700
Q6ZWM4	Lsm8	U6 snRNA-associated Sm-like protein LSm8	8	99	15531000	77442000	23102000	55983000	97716000	20453000	36196000	31743000	21712000	15819000	76323000	23679000	35313000	26298000	22331000	32806000	39532000	21392000
Q3UHX2	Pdap1	28 kDa heat- and acid-stable phosphoprotein	4	22.7	10685000	43922000	15714000	34185000	47594000	12062000	19684000	17908000	13750000	14665000	32829000	22737000	12001000	14662000	13718000	24076000	32079000	11536000
P09671	Sod2	Superoxide dismutase [Mn], mitochondrial	13	76.6	450750000	1367000000	640960000	1257100000	1667600000	531700000	1023400000	838000000	686220000	450670000	1299300000	707240000	663880000	578380000	577990000	777760000	920680000	619190000
Q9QUH0	Glrx	Glutaredoxin-1	4	50.5	40746000	109550000	47415000	84970000	97882000	40462000	59883000	69505000	66575000	37757000	89031000	70839000	53372000	50666000	51026000	65458000	83529000	48999000
P56371	Rab4a	Ras-related protein Rab-4A	2	12.8	8918100	11625000	9235300	5841000	3389800	8878500	5622700	6859800	15381000	6777200	4876400	5748500	12101000	9856900	13330000	9188200	6740800	9913900
Q8K224	Nat10	N-acetyltransferase 10	3	5.2	2079700	1753500	2061400	3489000	2454200	2242000	2580200	1952000	4495000	2909600	2402800	2837200	2300900	2370300	3456800	2343300	2656900	2687400
Q3TYT1	Coq7	5-demethoxyubiquinone hydroxylase, mitochondrial	4	19	7888800	8214400	11609000	11624000	19728000	14068000	12734000	13013000	11650000	14515000	15136000	16344000	9530800	9793200	9736100	14570000	21709000	6755700
Q8JZZ5	Pitpnb	Phosphatidylinositol transfer protein beta isoform	9	38.6	15697000	16507000	14861000	10203000	18685000	18287000	15848000	22140000	27399000	18627000	17547000	17252000	19596000	13375000	11572000	21948000	21022000	16613000
A0A087WP81	Uchl5	Ubiquitin carboxyl-terminal hydrolase isozyme L5	5	28	6428400	5321100	6450800	7935300	6880700	8212600	583616	7482700	13608000	9218100	7395500	9377300	9263600	5726000	8631600	14759000	7999500	711312
E9Q0U7	Hsph1	Heat shock protein 105 kDa	8	11	208530000	204080000	183090000	273090000	1017200000	237210000	355140000	519350000	606520000	327540000	340220000	461320000	391690000	335280000	353460000	411320000	416450000	400860000
Z4YN00	Fbxo6	F-box only protein 6	2	7.9	5019300	5089500	5348800	4499000	3145900	5923900	3109400	3530500	6401300	4170300	3044300	4089900	4695000	6014200	4548300	5513200	5359100	6609400
P24472	Gsta4	Glutathione S-transferase A4	9	57.2	53574000	101960000	55105000	112960000	155330000	147150000	140600000	138530000	177050000	113930000	118060000	140740000	162460000	132780000	155370000	147730000	155850000	128420000
Q8R5I6	Gstm4	Glutathione S-transferase Mu 4 (EC 2.5.1.18) (GST class-mu 4) (GSTM4-4) (Glutathione transferase GSTM7-7) (Leukotriene C4 synthase GSTM4) (EC 4.4.1.20)	5	43.1	13479000	11872000	9079500	9939000	14579000	27211000	16286000	24404000	33779000	22813000	14911000	22756000	25539000	22961000	26215000	26381000	27401000	24416000
P35576	G6pc	Glucose-6-phosphatase	6	29.1	16832000	12017000	17167000	13419000	8044800	23811000	11911000	14874000	32076000	8293100	10337000	11216000	36429000	28652000	29917000	21023000	17686000	26919000
Q9CQI3	Gmfb	Glia maturation factor beta	3	33.8	17010000	15685000	13527000	14040000	14162000	19704000	16112000	15855000	24927000	12685000	10926000	12948000	17607000	19233000	17458000	17434000	18124000	18810000
Q64FW2	Retsat	All-trans-retinol 13,14-reductase	18	36.5	19605000	13190000	15720000	29193000	28824000	77767000	34432000	76135000	49721000	30238000	20035000	32207000	59064000	58974000	52497000	30525000	26814000	35367000
Q99K94	Stat1	Signal transducer and activator of transcription;Signal transducer and activator of transcription 1	7	16	6456800	4256600	5388100	543870	16992000	10697000	6325000	12148000	16000000	7634700	7487700	7113200	6486400	13376000	6881500	14417000	16840000	51880000
Q5RKZ7	Mocs1	Molybdenum cofactor biosynthesis protein 1;Cyclic pyranopterin monophosphate synthase;Cyclic pyranopterin monophosphate synthase accessory protein	11	24.2	9805700	18650000	16242000	19399000	22516000	13310000	26922000	24735000	33855000	19866000	25982000	22249000	24816000	22376000	26462000	23170000	28270000	21280000
Q8BIW1	Prune	Protein prune homolog	2	3.7	1910100	2160000	2788200	2375300	1088200	3536300	1456800	1562500	3730500	823780	1036000	1934800	2449600	2724700	2602000	2359800	2062900	3098500
A2A977	Cyp4a10	Cytochrome P450 4A10	15	50.9	20765000	12560000	16329000	39194000	21297000	69377000	17213000	83196000	37502000	25622000	20400000	30874000	40330000	73220000	38265000	25989000	30834000	35640000
Q6P3A8	Bckdhb	2-oxoisovalerate dehydrogenase subunit beta, mitochondrial	11	47.4	47470000	55655000	52013000	57819000	41469000	74121000	39821000	61645000	79082000	57133000	56456000	61861000	68735000	60032000	66038000	63640000	69503000	59599000
Q80UY2	Kcmf1	E3 ubiquitin-protein ligase KCMF1	3	11	1222100	1570000	1699700	2574700	2720400	2246500	1858000	1809200	2584800	2012000	1878600	1741700	1942100	2088500	2124500	2332500	2332800	2144200
Q8C5Q4	Grsf1	G-rich sequence factor 1	4	12.7	3912800	2992500	5657800	5412100	5094900	8140300	6248700	6864600	6389100	6016300	5609600	7136200	10446000	6363000	7697400	7601100	9114200	4778300
O55137	Acot1	Acyl-coenzyme A thioesterase 1	13	45.6	47545000	25871000	33676000	46606000	42226000	111670000	52253000	124350000	117510000	69917000	41783000	70464000	88009000	91510000	84485000	105920000	85197000	83326000
Q61419	Cmah	Cytidine monophosphate-N-acetylneuraminic acid hydroxylase	6	6.1	5663400	4323000	5591200	1516000	2528900	4726300	5899700	5042400	5581600	3644100	3769900	4662500	5747700	4524900	4764800	7172200	5877500	5316000
P97765	Wbp2	WW domain-binding protein 2	4	18	6150400	3411800	5935100	6913000	10825000	3589900	4121900	7684300	5745000	7318400	6485200	9546600	7131200	6853700	4464000	6608200	8945500	711312
K7N6C2	Cyp2c68	Cytochrome P450, family 2, subfamily c, polypeptide 68	3	58	42408000	46082000	45320000	40220000	30592000	65049000	27570000	36872000	64459000	32475000	30677000	42414000	45976000	48752000	46327000	53326000	52714000	40247000
Q9DCM2	Gstk1	Glutathione S-transferase kappa 1	15	69.9	102390000	137920000	115920000	125360000	173080000	133830000	125560000	168080000	212290000	143800000	136720000	179810000	150580000	143500000	153220000	204500000	205130000	166090000
Q91WM1-2	Strbp	Spermatid perinuclear RNA-binding protein	2	3.7	2223400	2265800	2682500	2877200	3002900	3150800	2699100	3012700	2789100	3020100	2660100	3679500	2238800	2296100	2862400	3770600	2906400	3116500
A0A0A6YXQ4	Mbnl1	Muscleblind-like protein 2;Muscleblind-like protein 1	3	10.6	7185800	7330400	6578700	5397800	5570300	8509100	5604100	6560400	9257600	6684000	4998000	5885700	8068900	7045900	8622600	8825900	9091100	7058800
Q8N7N5	Dcaf8	DDB1- and CUL4-associated factor 8	4	5.2	5147000	4712800	4476000	4572900	5301500	3127200	3941000	6716400	7328500	5268200	5314300	6426200	5610800	5617900	697764	7421200	7640000	5327000
Q8R2Q8	Bst2	Bone marrow stromal antigen 2	2	12.2	1528800	3190600	2131700	2390800	5702600	3124700	5869400	4658600	5338600	3382600	3726200	3197700	3906900	2321100	3209000	3148800	4230700	4640600
Q06770	Serpina6	Corticosteroid-binding globulin	5	18.6	7686700	9199900	4976600	12423000	21106000	9784800	7462000	11115000	10548000	13394000	7983600	14367000	16169000	6701600	15500000	15684000	14973000	14067000
P63037	Dnaja1	DnaJ homolog subfamily A member 1	13	50.6	25886000	44783000	28827000	35220000	60934000	34635000	59127000	57372000	63815000	36438000	68323000	61595000	47790000	40715000	37500000	57919000	66867000	43701000
Q3TW96	Uap1l1	UDP-N-acetylhexosamine pyrophosphorylase-like protein 1	4	11.2	9533000	9587000	10267000	8381100	6764400	12207000	6209000	7123100	11749000	8682100	4814100	7670400	13378000	11387000	12620000	10296000	8396700	9362200
Q9Z2V4	Pck1	Phosphoenolpyruvate carboxykinase, cytosolic [GTP]	38	80.1	164710000	135230000	190470000	156570000	81858000	208350000	120560000	209180000	194400000	102730000	112760000	152710000	234360000	236520000	244510000	178530000	182660000	162490000
Q3TGM7	Hbs1l	HBS1-like protein	2	4.4	5287600	7284600	6356300	7003400	8761900	8838500	7630000	9255000	11543000	8095300	7335000	7407600	9266500	7840900	8414100	9698400	9521900	7299100
D3Z4U8	Dcaf11	DDB1- and CUL4-associated factor 11	4	10.2	7300600	7246600	4993200	4761400	637042	7976300	5966500	10674000	12688000	9895800	6971100	11296000	9833100	5912400	9537200	14162000	11317000	9955900
Q9DBD5	Pelp1	Proline-, glutamic acid- and leucine-rich protein 1	2	1.2	1215900	727670	1364700	1034100	637042	1352100	882680	766210	928141	669679	589044	728768	2577900	1749900	1573700	1671600	1194500	1267000
A0A1W2P6U8	4932415D10Rik	RIKEN cDNA 4932415D10 gene	4	0.7	24966000	41869000	27791000	27899000	48777000	50618000	45257000	43863000	111130000	34111000	65841000	70800000	42820000	41834000	33921000	52211000	50776000	38812000
H3BL34	Ces1e	Carboxylic ester hydrolase;Carboxylesterase 1E	17	39.6	17481000	18212000	13533000	23471000	21059000	36034000	18392000	20992000	32377000	25015000	16982000	23791000	31703000	27586000	28287000	27929000	25739000	28884000
P50431	Shmt1	Serine hydroxymethyltransferase, cytosolic;Serine hydroxymethyltransferase	30	75.5	126900000	319190000	139360000	293370000	416310000	171900000	350760000	371870000	293480000	241990000	488050000	364780000	265640000	243090000	247590000	379220000	467040000	262950000
G3UXL2	Prps1l3	Ribose-phosphate pyrophosphokinase 1	12	41.8	35838000	58513000	34105000	55393000	67727000	44103000	49584000	55078000	61951000	52158000	70709000	58346000	59049000	51642000	51093000	70683000	74885000	60767000
Q3URE1	Acsf3	Acyl-CoA synthetase family member 3, mitochondrial	7	22	8736300	3608300	9586100	5468200	3428600	16070000	9728200	16701000	20214000	14050000	8253500	13922000	15958000	16157000	18094000	15057000	15760000	14399000
Q9JJW0	Pxmp4	Peroxisomal membrane protein 4	4	22.2	19698000	11903000	16600000	14623000	13712000	30144000	13181000	29478000	39031000	24812000	16920000	24613000	29381000	28571000	31731000	33177000	23607000	29415000
Q9CX00	Ist1	IST1 homolog	3	16.9	4123400	8152200	5878900	8299600	9204300	6435300	9702000	7444600	10218000	7491800	9642200	8378900	8951000	8676200	6517900	9590300	12375000	7941300
P45376	Akr1b1	Aldose reductase	6	29.1	9342500	10975000	9389800	9310200	5743600	13859000	6601100	8020000	15314000	9509500	8099800	8533400	16083000	19323000	14663000	12613000	9807300	13878000
Q99KQ4	Nampt	Nicotinamide phosphoribosyltransferase	22	58.7	49233000	43523000	49510000	37509000	29137000	53662000	33931000	44101000	60523000	36674000	26558000	45157000	53105000	50506000	50471000	53415000	46199000	48526000
B1AT82	Prpsap1	Phosphoribosyl pyrophosphate synthase-associated protein 1	11	38.7	16203000	28488000	20207000	29115000	37694000	27353000	29548000	31278000	37108000	23900000	40869000	32115000	29083000	26696000	31527000	40381000	38558000	27041000
E0CY18	Zfand2b	AN1-type zinc finger protein 2B	4	26.6	580861	2904300	1812400	3549500	2408600	1326900	3338300	1604600	2988700	3153600	2436300	3984800	1705700	2518800	1680100	3482800	3886800	1905500
O35344	Kpna3	Importin subunit alpha-4	6	25.3	5228700	8557000	8236400	6852500	7818000	7359800	7761200	9588700	8455200	8082200	9965300	12566000	9969600	7421500	8512000	8925800	8365700	7968500
B1AV77	Aldh3a2	Aldehyde dehydrogenase;Fatty aldehyde dehydrogenase	22	52	159040000	115700000	110210000	114820000	113370000	253530000	154690000	297310000	333540000	238660000	132540000	277710000	252490000	236740000	225510000	297720000	281220000	235310000
Q9CQN1	Trap1	Heat shock protein 75 kDa, mitochondrial	24	45.5	39129000	26619000	39492000	24700000	26988000	62855000	42640000	65502000	88414000	52857000	36590000	64000000	61493000	55394000	61333000	69032000	67278000	55272000
O88843	Cradd	Death domain-containing protein CRADD	2	18.6	943010	1247600	1229700	1364800	1162400	1660500	880770	766210	1288000	921170	1074400	728768	1784100	1486000	1757500	771170	1247100	1465400
Q9D110	Mthfs	5-formyltetrahydrofolate cyclo-ligase	4	26.1	9554800	10569000	10090000	14137000	10185000	22025000	9089900	10594000	18991000	15048000	13099000	10314000	19859000	13882000	16907000	13180000	13447000	12559000
Q6P8J2	Sat2	Diamine acetyltransferase 2	3	23.5	6245800	566284	8434500	543870	5416400	9090000	6407700	9538400	928141	9964300	10457000	8838700	886460	9867200	697764	12322000	9684400	711312
A0A1B0GSX7	Nup98	Nuclear pore complex protein Nup98-Nup96;Nuclear pore complex protein Nup98;Nuclear pore complex protein Nup96	5	1.9	19383000	19996000	25316000	27569000	13483000	28626000	583616	27039000	37855000	18886000	14164000	19413000	30979000	39269000	30129000	28879000	29440000	30255000
Q9DBT9	Dmgdh	Dimethylglycine dehydrogenase, mitochondrial	54	79.1	256610000	198500000	259320000	199920000	148400000	401530000	234230000	411370000	483610000	371460000	245250000	459200000	392760000	356960000	391700000	425040000	443390000	371010000
Q99LI7	Cstf3	Cleavage stimulation factor subunit 3	3	5.7	3692600	2875400	4888100	4446400	637042	4435100	4003500	4673700	10033000	5394900	4035700	5885900	886460	4677400	5064500	5251800	5551800	5012500
P01898	H2-Q10	H-2 class I histocompatibility antigen, Q10 alpha chain	5	25.8	11904000	14217000	10101000	6777000	14183000	14878000	15295000	15297000	23397000	13200000	15489000	14443000	13743000	13327000	12810000	24395000	19223000	21349000
Q9CPT3	Nanp	N-acylneuraminate-9-phosphatase	2	10.1	10290000	13538000	15052000	17911000	12610000	766120	14299000	14202000	21806000	14501000	14922000	18319000	886460	20998000	697764	18404000	16140000	711312
Q5EBG8	Uncharacterized protein C1orf50 homolog	Uncharacterized protein C1orf50 homolog	6	48.2	14704000	24043000	18836000	18627000	30237000	20177000	31951000	29340000	30665000	19331000	29736000	29546000	22755000	21370000	23612000	29628000	30839000	22769000
A0A494BA97	Ostf1	Osteoclast-stimulating factor 1	4	32.1	15781000	21692000	17896000	19386000	23955000	21736000	20319000	22646000	28042000	20728000	20438000	25519000	22451000	22761000	23323000	30128000	25814000	22687000
Q5SUF2	Luc7l3	Luc7-like protein 3	3	10.4	5143300	4392100	4607500	4499800	5337500	7325400	4426400	5139800	6435100	5859300	6016900	4678600	5873100	5637700	4542100	6089800	5602200	4626800
P58871	Tnks1bp1	182 kDa tankyrase-1-binding protein	3	1.7	6606500	9485000	7659200	8300500	8867000	6045500	3937300	8363800	10452000	5656000	6801100	728768	11631000	8462900	7633200	10739000	10571000	9956000
P12787	Cox5a	Cytochrome c oxidase subunit 5A, mitochondrial	10	59.6	90017000	378010000	231390000	410550000	513400000	295710000	500780000	477540000	440170000	261360000	536110000	449240000	459120000	369110000	460220000	491100000	622100000	318170000
O35423-2	Agxt	Serine--pyruvate aminotransferase, mitochondrial	19	44.6	168750000	437800000	219380000	533710000	571570000	331080000	395880000	453740000	565590000	305920000	589960000	480120000	437080000	414440000	380830000	562150000	548370000	351650000
P28658	Atxn10	Ataxin-10	6	7.2	5022100	3278100	4796100	4116500	3172900	3804100	3071700	3471700	5272400	3418700	3000000	3569500	4172400	5288000	3366500	4407400	4753700	5216000
P55050	Fabp2	Fatty acid-binding protein, intestinal	3	25	25738000	55377000	26044000	51380000	60563000	22722000	74511000	58225000	50528000	47809000	84169000	48527000	45569000	47884000	49591000	74864000	72823000	61097000
Q8BK48	Ces2e	Pyrethroid hydrolase Ces2e	15	43.8	117490000	94926000	84189000	58994000	88416000	174350000	132330000	227610000	189460000	170370000	96013000	161320000	168310000	156470000	173670000	178620000	216170000	185410000
E9QP56	Apoc3	Apolipoprotein C-III	4	36.5	24450000	37835000	30511000	24783000	39406000	16137000	81412000	43145000	34876000	33224000	77946000	54125000	33509000	34991000	35414000	47599000	52083000	51410000
Q9QXG2	Chm	Rab proteins geranylgeranyltransferase component A 1	3	3.8	13300000	566284	9172700	543870	25665000	766120	8704700	9826600	8444400	10668000	16066000	17399000	13831000	7822900	6667200	11896000	12881000	18188000
Q9ERB0	Snap29	Synaptosomal-associated protein 29	5	23.5	3044600	12318000	11471000	16944000	23934000	12688000	16084000	10409000	18610000	9805600	16410000	21097000	12756000	11855000	14086000	16779000	14655000	12207000
Q7TMR0	Prcp	Lysosomal Pro-X carboxypeptidase	3	12.4	5259900	5493500	8124400	5518500	2022900	11403000	4875900	7534500	11263000	5448500	589044	4455800	16991000	8300400	14321000	7526900	8965900	4990400
Q8VBW8	Ttc36	Tetratricopeptide repeat protein 36	10	48.4	89699000	198610000	109170000	141250000	250410000	108250000	209080000	196330000	201490000	141180000	239430000	227950000	149780000	124240000	135570000	243150000	292200000	162070000
Q8VDW0	Ddx39a	ATP-dependent RNA helicase DDX39A	2	19.9	8617300	7634900	9216200	7596800	5452000	8942300	6230200	8220700	14107000	7026600	6495600	728768	12904000	9829400	8495400	13109000	11605000	6901300
D3Z4B0	Srsf11	Serine and arginine-rich-splicing factor 11	3	34.9	8228800	9268000	7658200	6732200	9196600	7347200	6275400	9667900	10484000	6162700	6969100	8335700	8597300	7462000	5563000	11722000	10337000	11269000
Q8R1S0	Coq6	Ubiquinone biosynthesis monooxygenase COQ6, mitochondrial	6	13.2	199500000	140980000	161830000	144660000	119770000	332830000	195480000	263260000	463190000	225940000	180410000	320100000	262680000	235220000	283320000	343660000	300360000	274060000
Q61081	Cdc37	Hsp90 co-chaperone Cdc37;Hsp90 co-chaperone Cdc37, N-terminally processed	6	20.8	9357000	7554300	9703500	6625500	12580000	9283400	13349000	13305000	14533000	13695000	9722800	20502000	9677700	8649700	8942100	15270000	14272000	8648600
O70475	Ugdh	UDP-glucose 6-dehydrogenase	26	70.4	50703000	49208000	52420000	39202000	41842000	117060000	55105000	97946000	127340000	89272000	49951000	109290000	94373000	74397000	88790000	97810000	99851000	105090000
P58710	Gulo	L-gulonolactone oxidase	20	52.5	580861	566284	622700	543870	637042	41444000	583616	766210	928141	669679	589044	728768	886460	656538	697764	930380000	894730000	1186700000
P30115	Gsta3	Glutathione S-transferase A3	16	60.2	3003800000	3300900000	3046000000	3170400000	3450000000	4686800000	3787300000	4338100000	5669400000	3714100000	3348500000	4979500000	4161700000	3758900000	4086900000	5257600000	5041000000	4247100000
A8DUK4	Hbbt1	Hemoglobin subunit beta-1	20	95.2	8180100000	15116000000	12172000000	18727000000	14746000000	14429000000	17577000000	16195000000	22085000000	13382000000	14858000000	19714000000	18461000000	17387000000	16936000000	13879000000	19849000000	18747000000
Q9CQV1	Pam16	Mitochondrial import inner membrane translocase subunit TIM16	3	44	7175100	8589600	9702700	9418800	13451000	8229700	11702000	10359000	13599000	8755600	11843000	10084000	12357000	8912900	8710200	19452000	14810000	12255000
Q9WVT6	Ca14	Carbonic anhydrase 14	2	9.8	6177900	12463000	6964900	11787000	14975000	9764900	13352000	13138000	10582000	9487000	13078000	14115000	10794000	10637000	15207000	12098000	14407000	9587600
P06151	Ldha	L-lactate dehydrogenase A chain;L-lactate dehydrogenase	25	79.5	633330000	590150000	689750000	627320000	368670000	872060000	483430000	577400000	993550000	498560000	374780000	636630000	775600000	828290000	785150000	742070000	676680000	644050000
P58735	Slc26a1	Sulfate anion transporter 1	7	11.9	7884200	6172200	7605000	9310900	4324200	20241000	11840000	25580000	22368000	14563000	6717800	16234000	16298000	14231000	17640000	15816000	15876000	12148000
Q91V12-2	Acot7	Cytosolic acyl coenzyme A thioester hydrolase	4	16	9411800	10129000	13034000	11476000	6790400	22413000	10353000	11304000	22123000	14639000	11071000	18775000	14463000	18958000	15901000	19447000	20467000	21113000
Q9D3D9	Atp5d	ATP synthase subunit delta, mitochondrial	5	37.5	248160000	355420000	401090000	541490000	623090000	587710000	612460000	458610000	432080000	328510000	628820000	516260000	594750000	511440000	535540000	585980000	652760000	336220000
Q8QZS1	Hibch	3-hydroxyisobutyryl-CoA hydrolase, mitochondrial	20	60.8	85278000	68753000	89313000	64691000	48622000	135260000	80783000	127810000	174540000	116610000	80010000	141320000	129150000	115830000	123040000	143280000	131730000	114410000
Q8VDJ3	Hdlbp	Vigilin	46	47.6	98983000	80589000	96085000	65322000	47937000	105770000	61818000	86917000	131890000	71738000	56422000	92171000	92933000	93856000	90272000	99709000	91683000	85014000
O88544	Cops4	COP9 signalosome complex subunit 4	7	22.2	11886000	9341500	12761000	11096000	8590300	18881000	11676000	15301000	22789000	14720000	11213000	15986000	18053000	17314000	19608000	18320000	15717000	15455000
Q9CR62	Slc25a11	Mitochondrial 2-oxoglutarate/malate carrier protein	13	52.5	47831000	36615000	48687000	40408000	34959000	79516000	43754000	72668000	96766000	65002000	43591000	79441000	79221000	75167000	75979000	83874000	82321000	73595000
A0A171EBL2	Rnf213	E3 ubiquitin-protein ligase RNF213	6	1.8	1362000	1802800	1346000	1821800	2903100	1944500	2075100	2672900	2089500	2613200	1658600	1804600	1756600	2023400	1413500	2232100	3117100	2566700
A2AN08-3	Ubr4	E3 ubiquitin-protein ligase UBR4	21	4.4	5148100	4145500	5759500	4597500	3507900	9231500	4353100	5807900	10811000	6593900	4949000	7160700	7999600	7801600	8464800	7225800	8091500	9034800
Q922D8	Mthfd1	C-1-tetrahydrofolate synthase, cytoplasmic;Methylenetetrahydrofolate dehydrogenase;Methenyltetrahydrofolate cyclohydrolase;Formyltetrahydrofolate synthetase;C-1-tetrahydrofolate synthase, cytoplasmic, N-terminally processed	46	61.4	149540000	99654000	138210000	93886000	85535000	225740000	138510000	223840000	317140000	218660000	123290000	271200000	221650000	206860000	214180000	257160000	258940000	224140000
Q8CHR6	Dpyd	Dihydropyrimidine dehydrogenase [NADP(+)]	40	49.4	75951000	64330000	64594000	50147000	31049000	51648000	37351000	54117000	69788000	56220000	37665000	66693000	58452000	55685000	61090000	72137000	74696000	65007000
O35945	Aldh1a7	Aldehyde dehydrogenase, cytosolic 1	22	64.3	92932000	88591000	83974000	48826000	65250000	138400000	91283000	146630000	152700000	126330000	85099000	129010000	108460000	98820000	104310000	146850000	136110000	163810000
P24270	Cat	Catalase	38	73.1	827700000	1613600000	882810000	1191900000	1877700000	1283300000	1654700000	1626900000	1724700000	1209900000	1700100000	1807400000	1667400000	1494400000	1362800000	1914800000	1991500000	1403500000
Q9CQU3	Rer1	Protein RER1	4	28.1	19591000	12431000	17398000	12013000	10149000	23860000	18863000	23050000	32564000	19836000	17969000	23283000	27465000	18189000	21063000	32411000	24620000	19712000
Q9JLJ2	Aldh9a1	4-trimethylaminobutyraldehyde dehydrogenase	25	59.9	244980000	193140000	215520000	171820000	145070000	322650000	217910000	340560000	463730000	318550000	208400000	358910000	319560000	298430000	298100000	369970000	358310000	335350000
A2A4P4	Gm27029	Alanyl-tRNA editing protein Aarsd1	2	5.5	4692900	3334900	5503100	4212600	2991200	8060100	3708800	4723700	9456800	6560000	4552200	6282200	6850800	5904600	7486100	6911300	6003000	5973500
Q8R123-2	Flad1	FAD synthase;Molybdenum cofactor biosynthesis protein-like region;FAD synthase region	10	25.1	10296000	9584300	10096000	5741900	3431000	20270000	6931100	8430300	13155000	7772500	5907700	10055000	11326000	11242000	13996000	14339000	9887400	11298000
Q60953-2	Pml	Protein PML	4	6.4	4317400	7853400	5467700	5408900	5680100	5281300	4608600	6575800	10112000	5283600	589044	4081300	7348100	6086300	5538200	5729300	5897500	7196100
P19639	Gstm3	Glutathione S-transferase Mu 3	8	61.5	37785000	37742000	31449000	18000000	34917000	56707000	36345000	47285000	49465000	60659000	33333000	70750000	47429000	34773000	48283000	73806000	74191000	73902000
Q9D1M0	Sec13	Protein SEC13 homolog	5	21.4	17835000	12711000	12048000	11083000	637042	766120	10331000	14245000	17747000	8677700	9877400	13726000	16002000	12620000	12186000	18036000	15999000	14089000
P15626	Gstm2	Glutathione S-transferase Mu 2	16	76.6	67505000	48484000	61512000	31559000	49691000	95302000	45082000	102670000	99663000	92678000	55592000	104670000	75309000	61874000	77737000	108180000	104020000	94995000
Q03311	Bche	Cholinesterase	9	17.4	14990000	12207000	14089000	15826000	11949000	26382000	11726000	21936000	28070000	17222000	13715000	20840000	25226000	18342000	22535000	24741000	20128000	20869000
A0JNY3	Gphn	Gephyrin;Molybdopterin adenylyltransferase;Molybdopterin molybdenumtransferase	18	29.1	21555000	17587000	21930000	16865000	13245000	23829000	19982000	34609000	46223000	30088000	19957000	38925000	23364000	22290000	27709000	36178000	33988000	28496000
Q8CC86	Naprt	Nicotinate phosphoribosyltransferase	21	53.2	30198000	35612000	37005000	36208000	25277000	65745000	34672000	54149000	81460000	48964000	33014000	58305000	61267000	60886000	62722000	60215000	56026000	54180000
P11930	Nudt19	Nucleoside diphosphate-linked moiety X motif 19, mitochondrial	9	43.4	19126000	16289000	16397000	19882000	19632000	32285000	18516000	26644000	35442000	23119000	16984000	28303000	31497000	25999000	27258000	29384000	29633000	29325000
Q9QY81	Nup210	Nuclear pore membrane glycoprotein 210	4	2.3	3279100	3690200	2450600	1758800	1247500	4280200	2623800	2076700	3925300	2475600	1990600	2969200	3987100	2849200	4263900	3724000	3579800	4078000
O35623	Bet1	BET1 homolog	2	24.6	8206100	8023300	7036400	6865400	10974000	7455700	5886600	9127600	9984300	12528000	7785900	9858300	9835500	9604200	7377200	10918000	8797100	8376100
G3X8T3	Ctsa	Carboxypeptidase;Lysosomal protective protein;Lysosomal protective protein 32 kDa chain;Lysosomal protective protein 20 kDa chain	11	27	26189000	26842000	24781000	22204000	19651000	29769000	23376000	24205000	35963000	15565000	14946000	27185000	31835000	26955000	29862000	29998000	23716000	22203000
Q91VC3	Eif4a3	Eukaryotic initiation factor 4A-III;Eukaryotic initiation factor 4A-III, N-terminally processed	5	25.3	6159500	10287000	10247000	10347000	4594300	10893000	7408500	7405300	15109000	5770900	5966100	8056400	15433000	14895000	12793000	8880700	8828800	9493500
A0A087WR37	Dnajb2	DnaJ homolog subfamily B member 2	2	30.3	2534100	3740700	3134500	3120100	3633800	2421100	2397300	2303400	928141	3311900	5688700	3954000	886460	2416100	697764	5488400	5224500	2555900
P60060	Sec61g	Protein transport protein Sec61 subunit gamma	2	36.8	74728000	125230000	74931000	98670000	53148000	86331000	54156000	70514000	152170000	46052000	81819000	61607000	106000000	125060000	115110000	27057000	72217000	112380000
Q8BGY7	Fam210a	Protein FAM210A	3	12.8	5670100	2034100	7343100	1717900	4875400	9651300	9016500	10372000	10416000	8651900	5249200	13734000	4732200	5123100	5345800	14524000	11907000	5027800
E0CZ04	Ggact	Gamma-glutamylaminecyclotransferase	3	29.5	580861	12157000	5663600	10518000	637042	766120	10092000	10605000	13731000	8836300	10899000	15616000	10517000	8925600	10918000	15934000	13374000	11197000
Q9D0F3	Lman1	Protein ERGIC-53	11	32.7	55914000	38508000	42756000	33305000	36759000	62829000	44639000	66837000	97512000	62735000	44342000	74635000	65784000	59515000	59948000	77800000	77568000	58884000
Q9D379	Ephx1	Epoxide hydrolase 1	28	71.6	222100000	170900000	202820000	147540000	150390000	403980000	153220000	243620000	308410000	148680000	104850000	202260000	241990000	210610000	224440000	273960000	232170000	245170000
Q8BG51	Rhot1	Mitochondrial Rho GTPase 1	5	8.1	9793100	6017800	9000400	7786000	5494100	15263000	8092000	13441000	19099000	11956000	7953400	12727000	13068000	13756000	15207000	14724000	14339000	12210000
G3X928	Sec23ip	SEC23-interacting protein	2	3.6	4905700	5009900	5475500	4311700	4134000	5935000	4783600	6749100	6595400	9445200	4636200	12171000	5392300	5974400	697764	771170	7448500	5569800
P52479-2	Usp10	Ubiquitin carboxyl-terminal hydrolase 10	3	4.9	9189000	3326200	7909700	543870	4905400	12055000	6720500	9176700	15721000	11234000	7053500	11740000	7556500	8718400	11408000	14296000	13839000	14114000
D3Z041	Acsl1	Long-chain-fatty-acid--CoA ligase 1	42	62.4	295830000	194190000	238350000	214490000	181850000	477420000	285990000	484400000	624610000	346310000	231980000	426490000	473930000	445120000	422300000	582740000	464070000	454560000
Q925I1	Atad3	ATPase family AAA domain-containing protein 3	14	25.2	25989000	20072000	30298000	21230000	18158000	51091000	27664000	40801000	60246000	38483000	23553000	43567000	39666000	37715000	40848000	47677000	43509000	40338000
Q8K2Q0	Commd9	COMM domain-containing protein 9	3	22.2	10017000	8396900	10320000	13060000	10416000	14090000	11089000	10037000	16307000	10101000	10742000	10773000	10402000	11887000	13188000	12362000	10995000	13304000
Q99L04	Dhrs1	Dehydrogenase/reductase SDR family member 1	17	68.1	38347000	27448000	34995000	24857000	18103000	50565000	33691000	63068000	83111000	49452000	31244000	56565000	59550000	55942000	58983000	70297000	57545000	56235000
Q8R3R8	Gabarapl1	Gamma-aminobutyric acid receptor-associated protein-like 1	5	38.5	6565200	12219000	8956700	16766000	16819000	9554300	16175000	13794000	12779000	8715300	19940000	14895000	15063000	13079000	12585000	17660000	18413000	9983800
Q9CWY6	Rbpms2	RNA-binding protein with multiple splicing 2	3	26.8	6915100	7617800	7511000	6343500	9365500	10534000	9441800	11884000	15972000	7647000	9037500	12746000	10050000	9661700	10113000	14219000	12851000	9069900
E9PVN6	Gm20498	Synaptojanin-2-binding protein	2	14.3	20434000	23207000	17087000	18821000	20928000	20040000	23181000	24496000	28753000	23087000	22622000	23594000	25295000	22870000	22828000	28606000	26749000	22143000
P61922	Abat	4-aminobutyrate aminotransferase, mitochondrial	31	74.8	137320000	105790000	149360000	124240000	71684000	184700000	106350000	211530000	268810000	192450000	121330000	217230000	204280000	181790000	195820000	239700000	221690000	199360000
Q9Z211	Pex11a	Peroxisomal membrane protein 11A	6	28	8790600	2331900	8546300	6954000	6857000	20899000	8617000	18933000	20137000	19018000	6551700	11743000	22418000	16680000	16778000	6460200	13603000	15856000
Q9JKB1	Uchl3	Ubiquitin carboxyl-terminal hydrolase isozyme L3;Ubiquitin carboxyl-terminal hydrolase isozyme L4	8	46.1	18630000	18088000	17404000	16937000	19288000	27475000	21844000	24607000	31526000	21813000	17768000	26202000	24258000	24355000	26055000	27706000	28502000	26542000
Q99LB2	Dhrs4	Dehydrogenase/reductase SDR family member 4	14	59.5	68843000	67993000	65705000	71069000	61243000	105500000	69706000	99237000	137310000	81620000	65559000	91277000	110470000	98786000	97185000	117810000	99135000	86108000
Q91YP3	Dera	Deoxyribose-phosphate aldolase	9	43.4	21685000	20863000	22226000	19252000	13100000	34470000	21965000	27206000	44322000	30810000	20039000	32889000	32346000	27807000	29741000	36376000	35103000	32505000
P97501	Fmo3	Dimethylaniline monooxygenase [N-oxide-forming] 3	26	54.3	173120000	152100000	201840000	193590000	67898000	130210000	91351000	170440000	375100000	113810000	128260000	181920000	143070000	291220000	205830000	188940000	190310000	180890000
A0A1B0GR11	Taldo1	Transaldolase	16	37.2	206030000	225910000	197750000	159050000	159410000	210990000	174890000	204140000	250120000	154690000	156540000	218990000	223510000	204600000	209290000	212610000	232930000	196030000
O70451	Slc16a7	Monocarboxylate transporter 2	2	5.6	939970	1551600	973380	1436200	1467400	1394800	1266100	2005600	1353300	1297900	1377000	2127600	1615400	905600	1271500	1410000	1985400	1308400
P04627	Araf	Serine/threonine-protein kinase A-Raf	4	6.3	3679900	2890700	5376800	2763200	637042	5405900	1776700	4330600	928141	2627700	589044	3872300	4291500	4600800	4646800	4115300	5096600	4094500
Q63918	Sdpr	Serum deprivation-response protein	4	13.6	7656800	11981000	11594000	14945000	15264000	10298000	11996000	14685000	17700000	10091000	14467000	19321000	13179000	13475000	12973000	14340000	12297000	13532000
Q8VDG7	Pafah2	Platelet-activating factor acetylhydrolase 2, cytoplasmic	9	22.3	7591200	7741900	10028000	7364000	4305200	12743000	11227000	15176000	19145000	12676000	7656300	15240000	11908000	12110000	13965000	15063000	17070000	12124000
Q8JZR0	Acsl5	Long-chain-fatty-acid--CoA ligase 5	25	52.9	72899000	51695000	63672000	43330000	46407000	121060000	59058000	117620000	138020000	101510000	55041000	106800000	101290000	108390000	101580000	111570000	105470000	116230000
Q8BGS1-2	Epb41l5	Band 4.1-like protein 5;Band 4.1-like protein 4B	2	4.8	3118100	566284	3805400	543870	637042	4142400	3399900	3904600	4321500	4522400	2922200	4643100	3626200	3759000	4182900	8445400	3697500	5178000
Q8BKZ9	Pdhx	Pyruvate dehydrogenase protein X component, mitochondrial	7	18.4	18222000	17824000	18995000	16670000	21160000	25187000	22914000	24049000	16832000	19848000	19552000	27375000	26204000	19405000	22083000	23139000	21117000	20588000
Q60992	Vav2	Guanine nucleotide exchange factor VAV2	2	3.6	1119700	734140	1683500	543870	849370	766120	583616	1455400	928141	2149400	1163900	1769700	2550300	656538	697764	1793900	1718300	711312
P62897	Cycs	Cytochrome c, somatic	7	56.2	163930000	410620000	225930000	361200000	493040000	221110000	527600000	435590000	369620000	264510000	659010000	421190000	426610000	344950000	364880000	539870000	560620000	280090000
Q924D0	Rtn4ip1	Reticulon-4-interacting protein 1, mitochondrial	5	18.4	4941000	5591500	10061000	6085100	5314000	13843000	7788800	9533000	12571000	10656000	7872000	9461900	12161000	12199000	13925000	13126000	13362000	10762000
Q8BW75	Maob	Amine oxidase [flavin-containing] B	27	57.5	145480000	131840000	167730000	119000000	95500000	261560000	153860000	254330000	345220000	231690000	131160000	268680000	258930000	220990000	237230000	278710000	288750000	249310000
Q9D5J6	Shpk	Sedoheptulokinase	11	28.4	19317000	15393000	17596000	14663000	11238000	29884000	15735000	29790000	41056000	28501000	15187000	29946000	29384000	26341000	28897000	38750000	33601000	34662000
G5E8H9	Rdh19	Retinol dehydrogenase 19	2	36.8	29557000	25015000	26714000	24467000	11001000	44181000	30549000	41167000	72144000	49688000	22650000	51212000	31343000	41288000	42234000	50288000	44963000	41653000
A2A9I0	Gosr2	Golgi SNAP receptor complex member 2	3	30.3	580861	2337500	2208600	1850300	1834600	766120	2087000	766210	2769300	669679	1172300	728768	1821400	2547600	2970400	2617200	710137	2763700
Q9JM62	Reep6	Receptor expression-enhancing protein 6	6	32.8	202080000	125090000	145920000	126980000	92966000	237260000	142620000	245880000	367600000	249540000	140770000	257650000	219270000	229230000	221120000	282370000	274460000	253670000
P61979	Hnrnpk	Heterogeneous nuclear ribonucleoprotein K	17	48.4	157470000	210680000	167720000	214920000	168290000	186660000	138600000	165330000	212140000	126750000	149720000	176250000	211250000	200870000	194210000	187820000	188190000	178730000
Q8K0D5	Gfm1	Elongation factor G, mitochondrial	11	14.8	16055000	10810000	14122000	10860000	8494400	25357000	13617000	18623000	31463000	17092000	13646000	23903000	20710000	19254000	18666000	24228000	22051000	19292000
P62342	Selt	Selenoprotein T	2	6.2	2957600	2925800	3751400	2392200	637042	6129700	5060000	6093900	4825200	4147500	3401900	7067400	4176700	1489000	3178000	11148000	9692700	2131000
Q99LB7	Sardh	Sarcosine dehydrogenase, mitochondrial	45	68.1	319160000	285410000	351160000	283900000	220560000	608040000	300860000	592150000	717460000	468020000	292200000	627950000	520080000	458280000	487540000	665220000	629570000	534590000
Q8R3F5	Mcat	Malonyl-CoA-acyl carrier protein transacylase, mitochondrial	6	11	5803700	6903000	7939800	9087600	4693900	16514000	4221900	8499000	11082000	4643600	5085600	7141400	9887800	7684200	7956500	8865000	8120300	7589000
Q6ZWZ4	Rpl36	60S ribosomal protein L36	5	30.5	63562000	64474000	61827000	46391000	27571000	74028000	37518000	68033000	101190000	51529000	33353000	64540000	74441000	64571000	68419000	86647000	84974000	73976000
Q9CY73	Mrpl44	39S ribosomal protein L44, mitochondrial	4	17.4	1392900	1821800	2315000	2557200	1330700	3941500	2166000	1995500	3336400	2803900	1892600	2258800	3065600	3570100	4246200	1687900	2860400	3405800
Q9CXV1	Sdhd	Succinate dehydrogenase [ubiquinone] cytochrome b small subunit, mitochondrial	2	10.7	38295000	6395200	29214000	26951000	18526000	44508000	29399000	45065000	77007000	38516000	28877000	50865000	45323000	37969000	42030000	62655000	44352000	50822000
Q8CFX3	Pcdh1	Protocadherin 1	4	7.9	5251000	8037600	6751200	6913500	6174200	6948700	10440000	7833100	10168000	6864700	7817200	10161000	8075700	9525900	697764	10363000	13400000	3299800
Q8BVZ1-2	Plin5	Perilipin-5	4	15.6	580861	1052600	1028500	1301100	1515900	1452800	583616	1330200	928141	669679	589044	728768	2305500	3258700	5614600	771170	1284600	991810
Q8BGR9	Ublcp1	Ubiquitin-like domain-containing CTD phosphatase 1	2	8.8	4793900	4090500	5227200	4890800	3979600	6461400	2608200	4209200	6808800	2964100	2450200	5108500	6815500	7301600	5867000	2863400	5251900	4235600
A0A0R4J174	Ecsit	Evolutionarily conserved signaling intermediate in Toll pathway, mitochondrial	3	8	1184600	566284	1834600	543870	637042	2343000	1785900	1431900	2100700	2080900	1124400	3634300	1287800	656538	697764	3060300	2510700	1220900
Q9R092	Hsd17b6	17-beta-hydroxysteroid dehydrogenase type 6	9	49.8	51506000	51534000	58029000	46347000	49350000	103330000	56110000	49809000	101330000	44010000	38248000	55906000	92910000	73869000	76403000	103270000	60338000	73240000
D3Z0U9	Ecm1	Extracellular matrix protein 1	2	11.2	10107000	566284	12015000	9988100	14945000	10313000	14237000	16952000	13142000	11340000	11734000	15079000	14575000	11899000	11708000	14475000	15089000	12936000
Q9DCS3	Mecr	Trans-2-enoyl-CoA reductase, mitochondrial	14	69.7	17187000	15968000	20967000	15884000	13939000	26801000	23929000	30636000	34705000	22941000	17671000	32816000	31355000	22563000	29017000	29881000	36690000	21325000
Q9R0Q3	Tmed2	Transmembrane emp24 domain-containing protein 2	6	30.8	17884000	42461000	23630000	28956000	19113000	24561000	16550000	20578000	33779000	13409000	18498000	19963000	28977000	26020000	26001000	25584000	25076000	30987000
D3YWT0	Sec11a	Signal peptidase complex catalytic subunit SEC11;Signal peptidase complex catalytic subunit SEC11A	5	32.4	31458000	26573000	24770000	19553000	17884000	30612000	17047000	23289000	40734000	23390000	18203000	28067000	29712000	27947000	31988000	35215000	30228000	33157000
Q8VDC0	Lars2	Probable leucine--tRNA ligase, mitochondrial	3	2	5158300	566284	8351200	7502000	3011100	11911000	5413900	6738900	11877000	9163400	6105100	8593600	5615700	7347700	11768000	6610900	5796300	7654500
A2AEM2	Clcc1	Chloride channel CLIC-like protein 1	5	12.7	5012100	5495200	6019200	4001700	3093400	10977000	4922100	7687300	13598000	9589100	4675300	8884100	10933000	6445100	9255100	8367400	9476800	14797000
Q8K2H2	Otud6b	OTU domain-containing protein 6B	2	15.3	1652200	3340600	1794700	2849700	2575500	1964900	1989400	1565900	3058000	1225300	589044	2275000	2710300	2545800	2548900	2000000	2104700	2204500
Q8BTS0	Ddx5	Probable ATP-dependent RNA helicase DDX5	20	38.9	42227000	32762000	39938000	34457000	23793000	49287000	26510000	40201000	51208000	30090000	23266000	40021000	46541000	40798000	44315000	43282000	41685000	34991000
Q8CHT0	Aldh4a1	Delta-1-pyrroline-5-carboxylate dehydrogenase, mitochondrial	27	63.3	346570000	270480000	325270000	285600000	233050000	491260000	285900000	472400000	584290000	406080000	293120000	500080000	473380000	397830000	429560000	493370000	466060000	427800000
Q6P8X1	Snx6	Sorting nexin-6;Sorting nexin-6, N-terminally processed	3	8.4	10043000	10705000	9640900	8649100	9084500	10528000	7613800	11027000	14836000	8339100	7545700	10594000	10531000	10913000	10176000	11418000	11885000	11539000
Q03265	Atp5a1	ATP synthase subunit alpha, mitochondrial;ATP synthase subunit alpha	35	63.1	1117000000	915180000	1220700000	895230000	700330000	1860100000	1176000000	1690600000	2308600000	1438800000	997300000	1702700000	1847100000	1679100000	1777900000	1872100000	1764000000	1571500000
Q8VHE0	Sec63	Translocation protein SEC63 homolog	11	18.8	19713000	13633000	17855000	11356000	9689800	19233000	12491000	18348000	29948000	14213000	10680000	16933000	15897000	16088000	15052000	20832000	20057000	20447000
Q01853	Vcp	Transitional endoplasmic reticulum ATPase	41	64.9	122670000	124120000	122870000	107910000	111800000	177600000	133610000	173990000	258890000	145110000	120680000	186870000	176140000	168150000	174170000	201590000	179330000	171090000
Q8BVI4	Qdpr	Dihydropteridine reductase	15	75.1	224900000	567170000	291820000	318220000	518990000	358840000	456370000	555010000	559910000	395710000	558670000	589310000	501030000	433300000	467320000	533900000	643000000	506070000
Q99JB2	Stoml2	Stomatin-like protein 2, mitochondrial	10	41.1	19011000	20653000	22591000	19641000	17266000	28899000	17864000	25105000	36555000	22742000	20813000	23552000	27633000	26241000	30977000	28208000	30093000	23003000
Q9ERS2	Ndufa13	NADH dehydrogenase [ubiquinone] 1 alpha subcomplex subunit 13	8	60.4	56476000	51638000	64746000	53897000	69472000	78082000	65116000	60169000	88176000	63107000	58180000	71465000	66654000	61481000	68397000	80462000	74449000	59136000
A0A2I3BRW0	Spcs1	Signal peptidase complex subunit 1 (Microsomal signal peptidase 12 kDa subunit)	2	27.5	32400000	33903000	27728000	18479000	21383000	30649000	20966000	28690000	38810000	21849000	21422000	33635000	28559000	32839000	29388000	40069000	38792000	30367000
Q3U125	Fam213a	Redox-regulatory protein FAM213A	6	23.1	24087000	14846000	16856000	12210000	13104000	37680000	17732000	28110000	36237000	28747000	16664000	28371000	31292000	27900000	26615000	39684000	29810000	28758000
P10630	Eif4a2	Eukaryotic initiation factor 4A-II;Eukaryotic initiation factor 4A-II, N-terminally processed	10	65.4	34744000	24237000	33253000	16588000	20921000	46280000	26969000	51082000	70434000	44769000	27065000	54222000	45586000	46164000	42808000	52396000	50798000	44548000
A0A0G2JFY0	Spata5	Spermatogenesis-associated protein 5;Katanin p60 ATPase-containing subunit A-like 2	2	3.7	122090000	104790000	108530000	98364000	102430000	158140000	110940000	159990000	230480000	139050000	105740000	174310000	137250000	147330000	148700000	190200000	158550000	165720000
Q921X9	Pdia5	Protein disulfide-isomerase A5	21	57.1	77358000	58526000	71256000	46157000	30256000	65772000	40554000	66722000	89255000	53661000	46826000	72165000	72666000	74299000	68424000	77850000	77991000	62310000
P10649	Gstm1	Glutathione S-transferase Mu 1	22	78.9	2799000000	3309500000	3067300000	2999900000	3541700000	6903700000	4109200000	4438000000	6394700000	3698100000	3017900000	5290500000	4992100000	4404500000	5788200000	5777700000	5868400000	4588800000
A0A0R4J018	Tpmt	Thiopurine S-methyltransferase	15	59.6	21108000	22881000	23095000	17276000	14418000	23513000	18319000	17404000	27465000	17565000	16672000	23646000	22070000	19728000	20324000	22248000	20220000	23853000
Q61578	Fdxr	NADPH:adrenodoxin oxidoreductase, mitochondrial	11	27.7	12460000	8351900	12058000	7372800	10762000	17252000	13165000	17256000	28658000	15361000	9836800	18311000	16638000	15793000	16627000	15573000	15049000	15504000
P35293	Rab18	Ras-related protein Rab-18	10	63.6	23719000	34004000	24089000	30630000	30015000	32465000	26805000	40182000	53892000	28520000	31527000	37150000	39529000	38028000	41462000	41471000	44848000	40714000
P12710	Fabp1	Fatty acid-binding protein, liver	19	89	4986000000	13328000000	5447100000	9110000000	18734000000	6989700000	20167000000	14783000000	11408000000	8102500000	18413000000	11860000000	12465000000	11959000000	11084000000	15405000000	20023000000	10138000000
Q9R0P5	Dstn	Destrin	11	71.5	130610000	136900000	121040000	115550000	105620000	122360000	97893000	121690000	165840000	94102000	95533000	138450000	135560000	125200000	128130000	146220000	151820000	127990000
P56382	Atp5e	ATP synthase subunit epsilon, mitochondrial	2	30.8	114170000	147140000	156560000	136300000	143390000	214680000	165260000	213660000	279070000	156350000	145220000	235820000	212100000	172520000	196500000	232380000	253450000	173230000
Q08857	Cd36	Platelet glycoprotein 4	6	18.9	17054000	32056000	17424000	27348000	35713000	25390000	21448000	31509000	21035000	22129000	36476000	31071000	26188000	19848000	17479000	31825000	22679000	26817000
Q9CY27	Tecr	Very-long-chain enoyl-CoA reductase	13	33.4	81985000	60684000	83046000	48627000	49925000	138000000	69014000	122740000	159940000	104040000	66943000	124510000	124860000	107570000	106510000	124920000	132320000	113360000
Q8JZU2	Slc25a1	Tricarboxylate transport protein, mitochondrial	9	42.1	81199000	80576000	97642000	58134000	68005000	153510000	93143000	150260000	197310000	116070000	79107000	159670000	166790000	140750000	169760000	155210000	161270000	135500000
Q8K4Q0-2	Rptor	Regulatory-associated protein of mTOR	2	5.6	1871600	1591900	2471200	1704600	1855600	4064200	1593500	2898800	928141	3733000	2125200	2236700	3842900	3870200	4151400	2875500	2741800	2822200
Q64505	Cyp7a1	Cholesterol 7-alpha-monooxygenase	3	6.8	2024200	2972400	622700	543870	637042	766120	2245400	2845500	4020500	3171200	2002400	3352400	2612000	2887000	697764	771170	710137	711312
Q9CPX6	Atg3	Ubiquitin-like-conjugating enzyme ATG3	7	19.7	18157000	19911000	14357000	14922000	18308000	18862000	16818000	23411000	20362000	19101000	18043000	25865000	16066000	17588000	17637000	27963000	22866000	24540000
O35685	Nudc	Nuclear migration protein nudC	7	28.3	9560800	17695000	10990000	16398000	22810000	14773000	20266000	16338000	10741000	13964000	18503000	16157000	17979000	14008000	17653000	18891000	16876000	14344000
Q8R164	Bphl	Valacyclovir hydrolase	19	68.4	178130000	141700000	165170000	134550000	105200000	269070000	154280000	283140000	342280000	215220000	145860000	279240000	255800000	225080000	235220000	299840000	295030000	245020000
A8Y5E9	Zbtb8os	Protein archease	2	19.9	12966000	566284	7959500	15671000	12925000	766120	10348000	766210	928141	13458000	10602000	11847000	886460	12465000	7883900	17560000	14287000	7348800
Q6DFW4	Nop58	Nucleolar protein 58	11	25.2	11223000	8880500	12993000	9389800	4589500	17723000	9020600	10185000	16421000	9364700	7700100	10809000	14790000	12477000	13279000	12236000	13637000	11877000
Q99MR8	Mccc1	Methylcrotonoyl-CoA carboxylase subunit alpha, mitochondrial	28	57.2	84200000	55111000	76218000	54479000	50309000	111930000	67084000	119330000	157900000	99513000	63492000	120430000	114240000	105200000	106110000	136440000	126270000	106980000
Q80XI7	Bpifb9b	Vomeromodulin	2	4.4	29755000	23616000	27394000	27010000	25081000	52252000	29101000	31992000	68172000	43883000	24086000	35672000	43741000	36834000	39456000	39965000	49948000	44883000
A0A0R4J005	Lims1	LIM and senescent cell antigen-like-containing domain protein 1	3	7.1	3771900	3956500	5178500	3136200	2458700	4645400	3182000	3830100	3611000	1900000	2499100	4865100	4044900	3779800	3955300	4119100	4112900	4885400
Q9CZU6	Cs	Citrate synthase, mitochondrial	19	45.9	134030000	98500000	149870000	80572000	70781000	214130000	126960000	205080000	265080000	170850000	114610000	226250000	202000000	175420000	208290000	226310000	211370000	197260000
E9Q7G1	Tmed7	Transmembrane p24-trafficking protein 7	6	45.7	19374000	31316000	20772000	20711000	16950000	18928000	14151000	23477000	27191000	16606000	17648000	22131000	20501000	21669000	19665000	24861000	25864000	21193000
Q9CQM2	Kdelr2	ER lumen protein-retaining receptor 2	4	27.8	2549100	3224500	3737100	2890500	2892800	6261500	3407100	5657800	8743800	5996300	2795000	4375600	886460	5731100	697764	4848100	2544500	8295000
Q8R0G9	Nup133	Nuclear pore complex protein Nup133	2	3.2	2278500	2830300	2528600	2298700	1441600	766120	583616	2486700	3611300	2568700	589044	2119100	3200500	3613400	697764	2744800	710137	2698000
Q920A5	Scpep1	Retinoid-inducible serine carboxypeptidase	11	25.4	23498000	24664000	26844000	21037000	17884000	34559000	37545000	42515000	53545000	29332000	23554000	31819000	45030000	39519000	49965000	44260000	41203000	32125000
P68033	Actc1	Actin, alpha cardiac muscle 1	9	69.5	1070900000	1889000000	622850000	1080000000	998030000	805240000	337940000	679700000	1737300000	249070000	1006800000	803370000	1270400000	1737100000	2009300000	1211000000	1013400000	1318300000
Q6TCG2	Paqr9	Progestin and adipoQ receptor family member 9	3	8	7476400	6173500	7128000	4783300	2777800	9834100	5673000	15210000	15714000	8904600	6249400	10809000	10976000	12941000	12718000	13771000	11968000	10907000
A0A0R4J0I9	Lrp1	Prolow-density lipoprotein receptor-related protein 1;Low-density lipoprotein receptor-related protein 1 85 kDa subunit;Low-density lipoprotein receptor-related protein 1 515 kDa subunit;Low-density lipoprotein receptor-related protein 1 intracellular domain	42	10.5	24228000	20562000	24156000	15579000	11305000	22958000	14135000	20305000	28891000	16629000	14250000	25106000	20964000	21965000	21009000	27343000	22816000	20310000
Q9QXS1	Plec	Plectin	39	8.2	12021000	11534000	14175000	11432000	9952100	21205000	12459000	17120000	24325000	16917000	11108000	21695000	19770000	18826000	20712000	19031000	15432000	19460000
Q8K0Z7	Taco1	Translational activator of cytochrome c oxidase 1	5	29.3	15549000	15961000	16243000	15285000	13358000	27380000	12026000	18800000	28554000	19317000	15027000	26374000	19984000	18554000	19897000	22907000	26101000	20730000
P97351	Rps3a	40S ribosomal protein S3a	16	51.5	139310000	155300000	149960000	121380000	83062000	156490000	95945000	132000000	217190000	115870000	99770000	159360000	150990000	146700000	158460000	162890000	149290000	171200000
Q9CZB0	Sdhc	Succinate dehydrogenase cytochrome b560 subunit, mitochondrial	6	39.1	81285000	72996000	96432000	82132000	59726000	143020000	88687000	140350000	175870000	124490000	69309000	149030000	149500000	132660000	138810000	154020000	134690000	136440000
Q9DC50	Crot	Peroxisomal carnitine O-octanoyltransferase	25	49.2	70143000	53600000	64393000	58985000	50315000	131310000	62201000	117540000	151320000	73999000	59644000	84200000	112430000	127000000	90607000	104160000	69125000	93828000
G3X9Y6	Akr1c19	Aldo-keto reductase family 1, member C19	15	65	64164000	107920000	70070000	86646000	133790000	110020000	122010000	117900000	117460000	86440000	92759000	123790000	113490000	98573000	101860000	130810000	134160000	101160000
Q8C483	Sars	Serine--tRNA ligase, cytoplasmic	8	19	19482000	18097000	19035000	16333000	16517000	28610000	17672000	24446000	37207000	20500000	19015000	28227000	30623000	24296000	28146000	31891000	29607000	24067000
K3W4L0	Myo18a	Unconventional myosin-XVIIIa	12	7.7	5461400	4623000	7921100	5255400	3783200	12784000	4150600	7729200	10780000	8037800	5489700	11604000	9697500	8298100	7402100	8133200	10107000	7108600
Q61133	Gstt2	Glutathione S-transferase theta-2	10	59.8	98524000	88775000	89493000	103880000	90451000	180280000	102530000	134770000	182780000	116480000	84380000	152700000	164870000	148160000	135540000	178430000	149430000	150100000
H3BKH6	Esd	S-formylglutathione hydrolase	14	80	115230000	117970000	127600000	115360000	91466000	206240000	124370000	184300000	247960000	155150000	109050000	211060000	214240000	196860000	206200000	251710000	221990000	198640000
P50580	Pa2g4	Proliferation-associated protein 2G4	17	56.3	55385000	84945000	57648000	58078000	55047000	64277000	50006000	67175000	83423000	47607000	47420000	64555000	70823000	59002000	59182000	68322000	67028000	62727000
Q9WVM8	Aadat	Kynurenine/alpha-aminoadipate aminotransferase, mitochondrial	12	37.9	48645000	39702000	60302000	49695000	37371000	74048000	48232000	67380000	92261000	57762000	48821000	75388000	67709000	66660000	64607000	73328000	68120000	66697000
Q3KNM2	Marc5	E3 ubiquitin-protein ligase MARCH5	4	16.5	7187100	6233400	8828000	4773800	4198400	8893200	4897100	5706400	12913000	7751700	4310100	5958200	8411800	6914100	8903400	11870000	6568200	10631000
Q91WQ3	Yars	Tyrosine--tRNA ligase, cytoplasmic;Tyrosine--tRNA ligase, cytoplasmic, N-terminally processed;Tyrosine--tRNA ligase	6	9.5	15791000	10110000	11569000	8700500	9037700	13941000	9040600	15409000	25298000	14203000	12692000	19548000	13182000	16804000	14789000	21408000	15541000	16305000
A6ZI44	Aldoa	Fructose-bisphosphate aldolase;Fructose-bisphosphate aldolase A	15	44	58443000	51196000	57673000	46571000	36945000	58151000	35596000	48091000	88021000	39329000	33671000	61717000	66085000	57120000	53016000	63242000	53892000	54134000
Q8BMF4	Dlat	Dihydrolipoyllysine-residue acetyltransferase component of pyruvate dehydrogenase complex, mitochondrial	18	40.3	59785000	56566000	74438000	54993000	51902000	126830000	69408000	100680000	134480000	89081000	54132000	104730000	110170000	98865000	111060000	112990000	104370000	97117000
Q91ZA3	Pcca	Propionyl-CoA carboxylase alpha chain, mitochondrial	33	59.1	54675000	37625000	48933000	34645000	25621000	69553000	43326000	69479000	96747000	64263000	40775000	78917000	72465000	63358000	64966000	80603000	75208000	67971000
Q8CGK3	Lonp1	Lon protease homolog, mitochondrial	38	50.1	39794000	30892000	38963000	31579000	27463000	61889000	37895000	57376000	76081000	47597000	32397000	57844000	61298000	53507000	59447000	60529000	62647000	48640000
Q6P542	Abcf1	ATP-binding cassette sub-family F member 1	7	9.3	9818100	7973000	10315000	8190800	6205700	13528000	9026800	13283000	16048000	13503000	7811600	15528000	11383000	12571000	12757000	14350000	14311000	13443000
Q8R081	Hnrnpl	Heterogeneous nuclear ribonucleoprotein L	13	30.5	44847000	26717000	34897000	26232000	20161000	39252000	22892000	33845000	31868000	30359000	22219000	33072000	40659000	36117000	34053000	39164000	30550000	33700000
E9PVU9	Fhit	Bis(5-adenosyl)-triphosphatase	5	63.7	2438500	7297800	4612900	7294700	8496700	3776200	4159200	6106200	6263100	3754500	12038000	7948500	4371400	4061600	2883400	4485600	7783700	5935200
E9QJW0	Mgst1	Microsomal glutathione S-transferase 1	6	36.7	1339500000	1609700000	1721200000	1339200000	884540000	2063600000	1322900000	2628300000	3439500000	2275300000	1282100000	2603200000	2410500000	2202200000	2323500000	3236900000	3168600000	2678100000
A0A0R4J1H2	Glyctk	Glycerate kinase	12	38.6	35942000	37859000	43381000	35258000	30353000	61886000	38735000	53901000	81348000	49922000	34783000	61657000	63975000	58247000	66852000	65232000	67430000	59795000
P52430	Pon1	Serum paraoxonase/arylesterase 1	14	62.3	162470000	147930000	150450000	151680000	96235000	218170000	127820000	233240000	315310000	184260000	141560000	224400000	192410000	209280000	182780000	241640000	218780000	226670000
Q9DCW4	Etfb	Electron transfer flavoprotein subunit beta	18	70.6	629270000	851550000	649910000	831350000	845820000	932360000	824330000	989200000	1195700000	721980000	773900000	980960000	939000000	855350000	895310000	1013800000	1078800000	781780000
P35979	Rpl12	60S ribosomal protein L12	6	54.5	189370000	225990000	188950000	160550000	150240000	200300000	159810000	213550000	271620000	160620000	140140000	216330000	193170000	190570000	183650000	237930000	223790000	197120000
Q8VHG0	Fmo4	Dimethylaniline monooxygenase [N-oxide-forming] 4	3	6.6	4160200	566284	2214100	1554400	637042	5703700	2028400	5055000	1165700	4243500	2438100	4263500	4871300	4123000	4614400	664540	2691900	5714400
D3YVZ9	Mrps21	28S ribosomal protein S21, mitochondrial	2	61.4	11000000	9900700	9139600	7383200	637042	14614000	7879700	9821700	16195000	11761000	5782700	728768	886460	11626000	9984600	13146000	10136000	10988000
P42932	Cct8	T-complex protein 1 subunit theta	24	53.3	62111000	47977000	56042000	38319000	39747000	75314000	51689000	78719000	106280000	72494000	48308000	90659000	73958000	70454000	73799000	94158000	87093000	83645000
Q3UNZ8	BC026585	Quinone oxidoreductase-like protein 2	9	53.4	12013000	12888000	16021000	13111000	9396200	23223000	15592000	23295000	30515000	21822000	12007000	17701000	29463000	24525000	25147000	22459000	22546000	21563000
P63017	Hspa8	Heat shock cognate 71 kDa protein	33	60.7	405620000	743130000	430730000	513000000	798290000	478360000	675130000	734150000	832760000	497100000	840070000	717750000	583530000	579710000	529930000	749080000	851610000	577130000
Q9QYR7	Acot3	Acyl-coenzyme A thioesterase 3	17	53.2	188960000	100300000	113190000	161650000	150770000	347770000	130480000	294370000	257580000	221050000	105300000	242790000	254290000	217110000	214760000	218710000	203340000	235730000
Q8C2Q8	Atp5c1	ATP synthase subunit gamma;ATP synthase subunit gamma, mitochondrial	10	34.7	262160000	199710000	274820000	181590000	159010000	395090000	251250000	371660000	506080000	312270000	218860000	394990000	408510000	356270000	356710000	414870000	370250000	342730000
P43883	Plin2	Perilipin-2	16	63.8	31174000	4131400	16720000	18672000	39184000	71034000	26609000	90155000	25691000	31073000	17645000	33493000	61633000	57698000	63043000	49912000	41826000	44883000
Q7TN29-2	Smap2	Stromal membrane-associated protein 2	3	14.3	5006500	566284	4951900	6863500	1683400	4453500	5195300	2316900	928141	4509700	3852300	10892000	886460	7222400	6498900	9372000	710137	4810100
P70266	Pfkfb1	6-phosphofructo-2-kinase/fructose-2,6-bisphosphatase 1;6-phosphofructo-2-kinase;Fructose-2,6-bisphosphatase	9	17.6	4162000	4703500	4492900	543870	1746300	2144100	4831700	9737600	5652700	7091400	3335700	8883700	886460	7440300	7888400	7602100	10426000	10033000
Q3T9X0-2	Slc2a9	Solute carrier family 2, facilitated glucose transporter member 9 (Glucose transporter type 9) (GLUT-9) (Urate transporter)	2	4.6	8911300	3893900	7278300	5361100	4119700	12477000	6525800	9360200	15419000	8833000	6365300	11610000	9410400	8698300	10381000	12118000	11182000	11556000
A0A2I3BRZ2	Dopey2	Protein dopey-2	2	1.6	1168200	566284	1670000	543870	637042	4371000	583616	2374100	3216500	2424800	589044	3498100	2406900	656538	2110600	2775300	2435700	2390200
P03958	Ada	Adenosine deaminase	3	12.2	7164300	8262400	7522600	543870	637042	7685200	10641000	8327000	9300800	8696800	7256200	9118700	7812300	5824600	8065800	8905400	9631700	9012900
A2AMS2	Galt	Galactose-1-phosphate uridylyltransferase	3	11.5	26062000	23525000	19254000	17904000	19704000	22733000	17350000	22495000	25061000	17651000	19534000	23398000	21326000	23574000	22064000	30386000	34520000	18745000
Q91YP0	L2hgdh	L-2-hydroxyglutarate dehydrogenase, mitochondrial	8	22.4	17887000	17864000	17460000	15675000	13026000	25968000	16209000	23494000	30671000	22582000	15985000	22555000	25845000	20936000	22285000	26646000	25912000	21657000
Q9WU79	Prodh	Proline dehydrogenase 1, mitochondrial	25	51.9	56392000	42161000	57503000	36838000	29534000	78701000	54560000	75461000	113670000	75207000	41944000	92394000	81874000	63955000	86027000	94143000	96052000	84559000
A0A338P786	Ube2l3	Ubiquitin-conjugating enzyme E2 L3	6	68.5	43938000	53124000	46414000	48934000	55024000	54380000	45676000	55572000	68687000	46490000	53210000	56401000	55857000	48775000	54207000	65340000	68159000	51323000
Q63739	Ptp4a1	Protein tyrosine phosphatase type IVA 1	2	8.7	580861	1590600	814650	1303600	637042	1725600	583616	1376700	2375300	573060	589044	728768	2140200	2239500	1728300	771170	1321500	2331500
P80317	Cct6a	T-complex protein 1 subunit zeta	19	49.2	41675000	36481000	43562000	31424000	26663000	66556000	42408000	59580000	89729000	53877000	34492000	68809000	59953000	60497000	59591000	73186000	69494000	65417000
P56654	Cyp2c37	Cytochrome P450 2C37	8	64.3	101550000	98079000	113270000	104200000	83804000	209750000	97175000	159390000	289310000	137470000	89060000	172870000	144170000	165230000	157100000	233420000	142590000	181610000
G3X922	Dnajc13	DnaJ heat shock protein family (Hsp40) member C13	3	2.1	1081300	566284	1544600	543870	637042	1264100	599730	1253700	3814000	2409600	589044	2383100	886460	2638400	1589200	1389800	710137	2015200
Q71RI9-2	Ccbl2	Kynurenine--oxoglutarate transaminase 3	21	61	116640000	152430000	121490000	151300000	134700000	175660000	100810000	230650000	274790000	173910000	110330000	220770000	186770000	178380000	179860000	227840000	213270000	219930000
Q61335	Bcap31	B-cell receptor-associated protein 31	14	36.7	31309000	22519000	25592000	19671000	24658000	31048000	30128000	36340000	40946000	36027000	22734000	38757000	35333000	35499000	35452000	39437000	40473000	30251000
A0A0N4SUV6	Eefsec	Selenocysteine-specific elongation factor	8	17.2	9048800	7727700	9923300	6233600	4237200	14798000	10023000	12337000	19335000	14577000	6720100	14845000	12062000	9889100	14517000	12435000	16804000	13835000
Q99L13	Hibadh	3-hydroxyisobutyrate dehydrogenase, mitochondrial	16	64.2	180180000	228200000	205800000	252420000	227000000	337550000	225410000	256190000	356130000	229830000	195350000	270420000	311830000	249270000	293230000	292350000	295880000	259570000
[truncated: 1,117 more rows]

## Sheet: Male proteins
Additional file 13: Table S11. List of quantified proteins in the liver of all males
[truncated: 2,822 more rows]
