# Supplementary material for: Combined transcriptomics and proteomics unveil the impact of vitamin C in modulating specific protein abundance in the mouse liver
Source: Biol Res. 2024 May 12;57:26. doi: 10.1186/s40659-024-00509-x (PMC11088995; doi:10.1186/s40659-024-00509-x)
Supplement: Supplementary file 14 — Additional file 14: Table S12 [file 40659_2024_509_MOESM14_ESM.xlsx]

## Sheet: column header
Column header	Description
Accession	UniProt accession number of the leading razor protein
Gene.names	Official gene name
rho Spearman	rho of Spearman correlation analysis
p-value rho Spearman	p-value of the rho from Spearman correlation analysis
Ratio GL00 vs GL40	Ratio between the means of LFQ data from GL00 or GL40

## Sheet: Female proteins
Additional file 14: Table S12. List of proteins that significantly correlate with ascorbate levels in the liver of females
Accession	Gene.names	rho Spearman	p-value rho Spearman	Ratio FGL00 vs FGL40
Q61112	Sdf4	-0.911157	1.47246e-07	5.79195
P14901	Hmox1	-0.831182	1.9246e-05	2.29889
A0A3Q4L347	Cdo1	-0.816116	3.62598e-05	3.53426
P41317	Mbl2	-0.796077	7.75201e-05	4.63231
Q9JMD0-4	Znf207;Zfp207	-0.759298	0.000257574	2.4237
Q91XL1	Lrg1	-0.704182	0.00110594	25.3184
Q8VC97	Upb1	-0.704182	0.00110594	2.11703
A0A0A6YY53	Ighg2c	-0.695922	0.00133881	8.64814
P00688	Amy2	-0.693857	0.00140299	3.10801
Q00915	Rbp1	-0.665978	0.00255043	2.4974
O35744	Chil3	-0.66219	0.00275346	13.9024
P20060	Hexb	-0.648425	0.00360623	2.1469
A0A140T8P9	Igkv14-126	-0.635003	0.00463502	3.86382
O08692	Ngp	-0.62984	0.00508942	5.89441
Q61646	Hp	-0.628099	0.00525058	3.87072
D3YWJ5	Tnfaip8	-0.624677	0.00557944	3.02323
Q3U3V1	F10	-0.60919	0.00728395	2.324
P01837	Igkc	-0.605059	0.00780317	2.3274
P31725	S100a9	-0.602273	0.00817008	5.17105
P06797	Ctsl	-0.597107	0.00888688	2.85064
P42227-2	Stat3	-0.596074	0.00903613	2.39322
Q8BG07-2	Pld4	-0.590604	0.00986042	2.86778
A0A0B4J1E2	Snw1	-0.583678	0.0109896	2.14285
Q9QXC1	Fetub	-0.579246	0.0117646	2.06244
P43276	Hist1h1b	-0.557563	0.0162101	2.38843
A0A075B5P3	Ighg2b;Igh-3	-0.556531	0.0164509	2.07175
Q91X72	Hpx	-0.543108	0.0198472	2.33057
A0A075B5P5	Ighg3	-0.525555	0.0250948	4.52423
Q9ET26	Rnf114	-0.52349	0.0257771	2.95007
E9QPX1	Col18a1	-0.51936	0.0271851	2.41775
A0A0G2JGD2	S100a4	-0.5111	0.0301801	2.59964
D3YY50	Cutc	-0.500777	0.0342751	2.20264
P01029	C4b	-0.495868	0.0363665	2.08185
P27005	S100a8	-0.491482	0.0383168	3.58728
Q3U9N4	Grn	-0.475994	0.0458506	2.32013
Q80W54	Zmpste24	0.478059	0.0447859	0.476333
Q9EQW4	Cyp3a44	0.483222	0.0422064	0.0611598
P10648	Gsta2	0.483222	0.0422064	0.323985
Q9Z0E6	Gbp2	0.484254	0.0417044	0.456543
E9PZL5	Oxnad1	0.500774	0.034276	0.274106
B2RT14	Ugt1a5	0.503616	0.0331086	0.419183
P52843	Sult2a1	0.510067	0.0305717	0.122029
P16015	Ca3	0.510331	0.0304714	0.321799
O88533	Ddc	0.524523	0.0254342	0.490259
P99028	Uqcrh	0.532783	0.0228169	0.355046
Q3UIU2	Ndufb6	0.534848	0.0221968	0.495932
Q8VI94	Oasl1	0.536913	0.02159	0.498704
Q91X75	Cyp2a5	0.542355	0.0200528	0.4355
Q9R1R8	Rdh11	0.553433	0.0171905	0.497006
Q9DCE9	Igtp	0.558596	0.015972	0.430794
Q8VC30	Dak	0.563758	0.014823	0.426773
Q91WL5	Cyp4a12a	0.565823	0.0143822	0.384992
Q91ZJ5	Ugp2	0.565823	0.0143822	0.465969
Q8K3K7	Agpat2	0.565823	0.0143822	0.454682
Q64462	Cyp4b1	0.568921	0.0137406	0.355013
P56593	Cyp2a12	0.569064	0.0137115	0.495702
Q8C5W3	Tbcel	0.569215	0.013681	0.268795
F6SLP4	Ergic1	0.572019	0.013122	0.436977
Q8JZZ0	Ugt3a2	0.573051	0.0129208	0.497484
Z4YKM2	Cisd3	0.576149	0.0123319	0.462159
Q76M72-2	Slc22a27;Slc22a29	0.576149	0.0123319	0.435751
Q810J8	Zfyve1	0.577181	0.0121404	0.444053
Q9Z0R9	Fads2	0.577181	0.0121404	0.432486
Q9CQB4	Uqcrb	0.580279	0.0115803	0.35956
Q91WG0	Ces2c	0.580579	0.0115272	0.422627
Q8VC26	Tlcd2	0.594734	0.00923276	0.45549
Q9D964	Gatm	0.595041	0.0091874	0.410562
Q3UP75	Ugt3a1	0.596799	0.0089312	0.354076
A2AKN8	Mup8	0.596799	0.0089312	0.008981
Q80W22	Thnsl2	0.597832	0.00878342	0.451579
P06801	Me1	0.602994	0.00807376	0.254946
Q8R084	Ugt2b1	0.61332	0.00679301	0.445605
O35660	Gstm6	0.61332	0.00679301	0.47294
G3UYJ7	Gm20441	0.614669	0.00663851	0.355777
P24549	Aldh1a1	0.615702	0.00652218	0.417777
P24456	Cyp2d10	0.621189	0.00593177	0.415521
Q3KQQ2	Mup3	0.62158	0.00589139	0.00607186
P50285	Fmo1	0.62571	0.00547849	0.480821
Q3V117	Acly	0.627066	0.00534816	0.280712
Q9EQ06	Hsd17b11	0.628616	0.00520234	0.490312
Q8R574	Prpsap2	0.629132	0.00515446	0.458881
Q9DBW0	Cyp4v2	0.630491	0.0050302	0.417422
P27786	Cyp17a1	0.631905	0.0049035	0.0748311
P56528	Cd38	0.632938	0.00481263	0.492635
E9Q509	Pklr	0.633264	0.00478416	0.261168
Q7TT50	Cdc42bpb	0.637397	0.00443583	0.432333
Q3UZZ6	Sult1d1	0.639133	0.0042958	0.477662
Q62452	Ugt1a9	0.640165	0.00421424	0.204005
Q8BSE0	Rmdn2	0.640165	0.00421424	0.384778
A0A0A6YXR0	Cept1	0.64223	0.00405492	0.352809
O88428	Papss2	0.643263	0.00397713	0.461596
Q8VCU1	Ces3b	0.644295	0.00390056	0.26383
G3X8X1	Ttc39c	0.645328	0.00382519	0.217836
P30416	Fkbp4	0.646178	0.00376407	0.385271
Q8CFJ7	Slc25a45	0.648425	0.00360623	0.368638
Q80X80	C2cd2l	0.649458	0.00353556	0.395995
Q8VCH6	Dhcr24	0.649458	0.00353556	0.496385
Q99L20	Gstt3	0.651523	0.00339762	0.350932
Q9D2R0	Aacs	0.653588	0.00326413	0.0975501
E9Q4Z2	Acacb	0.653926	0.00324273	0.22009
Q8R1I1	Uqcr10	0.654621	0.00319902	0.264529
E9Q3B9	Mgll	0.656686	0.00307198	0.346115
Q9EP75	Cyp4f14	0.658751	0.00294912	0.330936
Q91WT7	Akr1c14	0.659607	0.00289935	0.44313
Q9JKC8	Ap3m1;Ap3m2	0.662881	0.00271548	0.291614
A2AQR0	Gpd2	0.662881	0.00271548	0.497518
Q9CZ13	Uqcrc1	0.664946	0.0026045	0.298103
Q63880	Ces3a	0.667011	0.00249728	0.354596
A0A0R4J0U5	Abcd2	0.669421	0.00237675	0.334472
Q9Z0K8	Vnn1	0.670108	0.00234329	0.344353
Q5SWU9	Acaca	0.671141	0.00229373	0.379572
P19096	Fasn	0.683884	0.00174992	0.245858
A0A0R4IZY2	Cyp2d26	0.684917	0.00171098	0.339855
Q8BGL3	Sult2a8	0.687661	0.00161101	0.182383
Q99P30-3	Nudt7	0.687661	0.00161101	0.336035
Q91Z40	Gbp7	0.687661	0.00161101	0.421209
Q9DB77	Uqcrc2	0.68905	0.00156231	0.275748
Q9D939	Sult1c2	0.691792	0.00146969	0.362277
Q62264	Thrsp	0.692149	0.00145797	0.350708
Q9D0M3	Cyc1	0.694215	0.00139167	0.276691
P15392	Cyp2a4	0.701084	0.00118896	0.083781
Q9CQ69	Uqcrq	0.709344	0.000978298	0.210524
P33267	Cyp2f2	0.710377	0.000954305	0.052912
A0A0N4SVQ1	Ndufa4	0.710377	0.000954305	0.45716
Q9QXZ6	Slco1a1	0.713326	0.000888449	0.4558
A0A0R4J135	Selenbp2	0.718637	0.000779417	0.109425
Q9CR68	Uqcrfs1	0.722107	0.000714393	0.313467
Q9WUD0	Cyp2b10	0.734125	0.000523097	0.15419
A0A1Y7VNF4	Ero1lb	0.735158	0.000508893	0.452185
Q9CPX4	Ftl1;Ftl2	0.739288	0.000455263	0.116815
Q9JKJ9	Cyp39a1	0.75	0.000337777	0.261501
P09528	Fth1	0.762003	0.000237506	0.118727

## Sheet: Male proteins
Additional file 14: Table S12. List of proteins that significantly correlate with ascorbate levels in the liver of males
Accession	Gene.names	rho Spearman	p-value rho Spearman	Ratio FGL00 vs FGL40)
A0A3Q4L347	Cdo1	-0.796077	7.75201e-05	3.4091
P39039	Mbl1	-0.732955	0.0005396	2.08512
O89086	Rbm3	-0.718637	0.000779417	2.29832
Q9DCG2-2	Cd302	-0.710377	0.000954305	2.86536
P41317	Mbl2	-0.670108	0.00234329	7.14157
P01029	C4b	-0.666322	0.00253263	2.28615
P36371	Tap2	-0.665978	0.00255043	3.83069
A0A0R4J090	Cd1d1;Cd1d2	-0.653588	0.00326413	2.31342
P56654	Cyp2c37	-0.624677	0.00557944	2.61861
P20918	Plg	-0.61332	0.00679301	2.86399
Q61247	Serpinf2	-0.61292	0.00683932	2.2179
P97429	Anxa4	-0.607438	0.00750063	6.26234
Q9D8X2	Ccdc124	-0.605059	0.00780317	2.16705
Q05117	Acp5	-0.600929	0.00835185	2.09068
Q64378	Fkbp5	-0.590604	0.00986042	2.02721
P01027	C3	-0.586474	0.0105219	2.12173
Q64464	Cyp3a13	-0.579246	0.0117646	2.13449
P48962	Slc25a4	-0.567889	0.0139519	2.49308
P42227-2	Stat3	-0.537945	0.0212915	4.19405
Q9Z2D6	Mecp2	-0.520392	0.0268276	2.61685
E9Q5L2	Itih4	-0.505937	0.0321777	3.87333
P43276	Hist1h1b	-0.498709	0.0351442	2.34555
Q6XVG2	Cyp2c54	-0.494579	0.0369314	2.01312
Q9D7V9	Naaa	-0.485287	0.041207	3.06967
Q6NZR5	Skiv2l	-0.482189	0.042713	2.47559
P07356	Anxa2	-0.473929	0.0469345	2.64679
Q3UMR5	Mcu	-0.471864	0.0480376	2.0544
A0A0A0MQF6	Gapdh;Gm3839	0.470284	0.0488945	0.495087
P97864	Casp7	0.472896	0.0474836	0.260545
P19096	Fasn	0.475207	0.0462616	0.175261
Q99P30-3	Nudt7	0.491482	0.0383168	0.279186
P70266	Pfkfb1	0.498709	0.0351442	0.180997
P19157	Gstp1;Gstp2	0.501807	0.0338482	0.409934
Q9QXZ6	Slco1a1	0.572019	0.013122	0.420511
E9Q509	Pklr	0.61332	0.00679301	0.342201
P33267	Cyp2f2	0.620868	0.00596507	0.279392
G3X8X1	Ttc39c	0.634298	0.00469505	0.230688
P99028	Uqcrh	0.635003	0.00463502	0.391006
Q3KQQ2	Mup3	0.662881	0.00271548	0.230291
Q9CZ13	Uqcrc1	0.683884	0.00174992	0.404993
Q9CQ69	Uqcrq	0.695922	0.00133881	0.32252
P09528	Fth1	0.701084	0.00118896	0.352908
Q91WL5	Cyp4a12a	0.702117	0.00116073	0.123355
Q9CR68	Uqcrfs1	0.722624	0.000705114	0.392041
Q9CQB4	Uqcrb	0.724832	0.00066657	0.407803
Q9CPX4	Ftl1;Ftl2	0.726897	0.000632137	0.345647
Q9D0M3	Cyc1	0.74445	0.000394967	0.350337
Q5FW60	Mup20	0.746901	0.000368786	0.0231657
Q9DB77	Uqcrc2	0.760971	0.000245003	0.376475
Q8R1I1	Uqcr10	0.768198	0.000196467	0.350169
