# Supplementary material for: Combined transcriptomics and proteomics unveil the impact of vitamin C in modulating specific protein abundance in the mouse liver
Source: Biol Res. 2024 May 12;57:26. doi: 10.1186/s40659-024-00509-x (PMC11088995; doi:10.1186/s40659-024-00509-x)
Supplement: Supplementary file 15 — Additional file 15: Table S13 [file 40659_2024_509_MOESM15_ESM.xlsx]

## Sheet: Females
Additional file 15: Table S13. Gene ontology on proteins positively or negatively correlating with hepatic ascorbate levels in the liver of females
FEMALES
Positive Correlation
Term	Genes	Fold Enrichment	Bonferroni
GO:0006122~Mitochondrial electron transport, ubiquinol to cytochrome c	Uqcrb, Uqcrq, Uqcrc1, Uqcrfs1, Uqcr10, Uqcrc2, Cyc1, Uqcrh	143.165	1.66378e-11
GO:0006629~Lipid metabolic process	Abcd2, Dhcr24, Hsd17b11, Acacb, Agpat2, Aacs, Acaca, Cyp17a1, Cyp39a1, Acly, Fads2, Ces2c, Sult1d1, Rdh11, Fasn, Aldh1a1, Sult2a8, Thrsp, Cept1, Ugt1a9, Mgll, Sult2a1	7.04011	1.11975e-09
GO:0045333~Cellular respiration	Uqcrb, Uqcrq, Uqcrc1, Uqcrfs1, Uqcr10, Uqcrc2, Cyc1, Uqcrh	71.5827	6.10043e-09
GO:0006805~Xenobiotic metabolic process	Cyp2a5, Cyp2d10, Cyp2a4, Cyp2a12, Cyp2b10, Gsta2, Sult2a8, Fmo1, Cyp2f2, Cyp2d26, Sult2a1	25.089	8.81465e-09
GO:0006082~Organic acid metabolic process	Cyp2a5, Cyp2d10, Cyp2a4, Cyp2a12, Cyp2b10, Fmo1, Cyp2f2, Cyp2d26	35.7913	1.13513e-06
GO:0008202~Steroid metabolic process	Cyp39a1, Ugt2b1, Cyp2b10, Akr1c14, Cyp3a44, Sult2a8, Dhcr24, Cyp17a1, Sult2a1	14.9557	7.33353e-05
GO:0035634~Response to stilbenoid	Cyp2a5, Cyp2a4, Slco1a1, Gsta2, Mup3	52.8736	0.00106426
GO:0006084~Acetyl-CoA metabolic process	Acly, Fasn, Acacb, Acaca	93.0575	0.00440916
GO:0006633~Fatty acid biosynthetic process	Acly, Fads2, Fasn, Acacb, Acaca, Mgll	18.6115	0.00850947
GO:0019373~Epoxygenase P450 pathway	Cyp2a5, Cyp2a4, Cyp2a12, Cyp2b10, Cyp2f2	31.4383	0.00911629
GO:0019369~Arachidonic acid metabolic process	Cyp4a12a, Cyp2d10, Mgll, Cyp4f14, Cyp2d26	24.2337	0.0257024
Negative Correlation
Term	Genes	Fold Enrichment	Bonferroni
GO:0045087~Innate immune response	C4b, Ighg3, Ighg2b, Ighg2c, Igkc, Pld4, S100a9, S100a8, Mbl2	7.80864	0.00416285
GO:0006958~Complement activation, classical pathway	C4b, Ighg3, Ighg2b, Ighg2c, Igkc, Mbl2	17.0946	0.00824198

## Sheet: Males
Additional file 15: Table S13. Gene ontology on proteins positively or negatively correlating with hepatic ascorbate levels in the liver of males
MALES
Positive Correlation
Term	Genes	Fold Enrichment	Bonferroni
GO:0006122~Mitochondrial electron transport, ubiquinol to cytochrome c	Uqcrb, Uqcrq, Uqcrc1, Uqcrfs1, Uqcr10, Uqcrc2, Cyc1, Uqcrh	541.538	2.10224e-16
GO:0045333~Cellular respiration	Uqcrb, Uqcrq, Uqcrc1, Uqcrfs1, Uqcr10, Uqcrc2, Cyc1, Uqcrh	270.769	8.83738e-14
Negative Correlation
Term	Genes	Fold Enrichment	Bonferroni
GO:1903028~Positive regulation of opsonization	C3, C4b, Mbl2	186.831	0.03845
