# Supplementary material for: Combined transcriptomics and proteomics unveil the impact of vitamin C in modulating specific protein abundance in the mouse liver
Source: Biol Res. 2024 May 12;57:26. doi: 10.1186/s40659-024-00509-x (PMC11088995; doi:10.1186/s40659-024-00509-x)
Supplement: Supplementary file 16 — Additional file 16: Table S14 [file 40659_2024_509_MOESM16_ESM.xlsx]

## Sheet: Column header
Column header	Description
Symbol	Official gene symbol
Transcripts : Spearman's rho values	Spearman's rho values between the transcript levels and hepatic vitamin C levels
Transcripts : p -value Spearman's rho values	p-values of the Spearman's rho values between the transcript levels and hepatic vitamin C levels
Proteins : Spearman's rho values	Spearman's rho values between the protein levels and hepatic vitamin C levels
Proteins : p -value Spearman's rho values	p-values of the Spearman's rho values between the protein levels and hepatic vitamin C levels
Protein abundance : Ratio MGL00 / MGL40	Ratio between the means of the LFQ intensities of GL00 versus GL40 mice
Quadrant Number	Quadrant number on the 9-quadrant plots
Quadrant Number (with protein LFQ intensities of MGL00 vs MGL40 ≥ 2-Fold)	Transcript/proteins colored on the 9-quadrant plots (with protein LFQ intensities of MGL00 vs MGL40 ≥ 2-Fold)

## Sheet: Females
Additional file 16: Table S14. Lists of all the proteins in the nine-quadrant plots for the females
Symbol	Transcripts: Spearman's rho values	Transcripts: p -value Spearman's rho values	Proteins: Spearman's rho values	Proteins: p -value Spearman's rho values	Protein LFQ intensities: Ratio FGL00 / FGL40	Quadrant Number	Quadrant Number with protein LFQ intensities of FGL00 vs FGL40 ≥ 2-Fold
Zfyve1	0.477026	0.0453159	0.577181	0.0121404	0.444053	3	3
Cept1	0.514197	0.0290284	0.64223	0.00405492	0.352809	3	3
Oasl1	0.516262	0.0282798	0.536913	0.02159	0.498704	3	3
Sult2a8	0.528653	0.0240978	0.687661	0.00161101	0.182383	3	3
Cyp3a44	0.543108	0.0198472	0.483222	0.0422064	0.0611598	3	3
Mgll	0.545173	0.0192916	0.656686	0.00307198	0.346115	3	3
Gbp7	0.563758	0.014823	0.687661	0.00161101	0.421209	3	3
Fkbp4	0.576149	0.0123319	0.646178	0.00376407	0.385271	3	3
Ugt3a2	0.578214	0.0119514	0.573051	0.0129208	0.497484	3	3
Ugt2b1	0.580279	0.0115803	0.61332	0.00679301	0.445605	3	3
Cyp4f14	0.581311	0.0113982	0.658751	0.00294912	0.330936	3	3
Cyp2d26	0.590604	0.00986042	0.684917	0.00171098	0.339855	3	3
Ugt1a5	0.596799	0.0089312	0.503616	0.0331086	0.419183	3	3
Ces3a	0.600929	0.00835185	0.667011	0.00249728	0.354596	3	3
Ces3b	0.601962	0.00821186	0.644295	0.00390056	0.26383	3	3
Cyp2d10	0.602994	0.00807376	0.621189	0.00593177	0.415521	3	3
Cyp2a12	0.602994	0.00807376	0.569064	0.0137115	0.495702	3	3
Cyp4b1	0.605059	0.00780317	0.568921	0.0137406	0.355013	3	3
Aacs	0.60919	0.00728395	0.653588	0.00326413	0.0975501	3	3
Oxnad1	0.615385	0.00655779	0.500774	0.034276	0.274106	3	3
Fads2	0.623645	0.0056819	0.577181	0.0121404	0.432486	3	3
Selenbp2	0.62571	0.00547849	0.718637	0.000779417	0.109425	3	3
Mup3	0.631905	0.0049035	0.62158	0.00589139	0.00607186	3	3
Tbcel	0.631905	0.0049035	0.569215	0.013681	0.268795	3	3
Mup8	0.634672	0.00466307	0.596799	0.0089312	0.008981	3	3
Slc22a27	0.636035	0.00454823	0.576149	0.0123319	0.435751	3	3
Rdh11	0.6381	0.00437864	0.553433	0.0171905	0.497006	3	3
Ugp2	0.639133	0.0042958	0.565823	0.0143822	0.465969	3	3
Ces2c	0.643263	0.00397713	0.580579	0.0115272	0.422627	3	3
Gstm6	0.64636	0.00375103	0.61332	0.00679301	0.47294	3	3
Gstt3	0.647393	0.00367804	0.651523	0.00339762	0.350932	3	3
Ftl1	0.648425	0.00360623	0.739288	0.000455263	0.116815	3	3
Gsta2	0.652556	0.00333033	0.483222	0.0422064	0.323985	3	3
Ddc	0.653588	0.00326413	0.524523	0.0254342	0.490259	3	3
Ugt3a1	0.654621	0.00319902	0.596799	0.0089312	0.354076	3	3
Acacb	0.658751	0.00294912	0.653926	0.00324273	0.22009	3	3
Cyp17a1	0.664946	0.0026045	0.631905	0.0049035	0.0748311	3	3
Acly	0.665978	0.00255043	0.627066	0.00534816	0.280712	3	3
Aldh1a1	0.679401	0.00192751	0.615702	0.00652218	0.417777	3	3
Rmdn2	0.682499	0.0018033	0.640165	0.00421424	0.384778	3	3
C2cd2l	0.684564	0.00172422	0.649458	0.00353556	0.395995	3	3
Slco1a1	0.695922	0.00133881	0.713326	0.000888449	0.4558	3	3
Cyp2b10	0.701084	0.00118896	0.734125	0.000523097	0.15419	3	3
Akr1c14	0.704182	0.00110594	0.659607	0.00289935	0.44313	3	3
Cyp39a1	0.705214	0.00107936	0.75	0.000337777	0.261501	3	3
Papss2	0.706247	0.00105331	0.643263	0.00397713	0.461596	3	3
Fmo1	0.714507	0.000863174	0.62571	0.00547849	0.480821	3	3
Vnn1	0.718637	0.000779417	0.670108	0.00234329	0.344353	3	3
Thnsl2	0.718637	0.000779417	0.597832	0.00878342	0.451579	3	3
Fasn	0.720702	0.000740155	0.683884	0.00174992	0.245858	3	3
Ugt1a9	0.720702	0.000740155	0.640165	0.00421424	0.204005	3	3
Cyp2a4	0.724832	0.00066657	0.701084	0.00118896	0.083781	3	3
Me1	0.733092	0.000537633	0.602994	0.00807376	0.254946	3	3
Nudt7	0.734125	0.000523097	0.687661	0.00161101	0.336035	3	3
Ergic1	0.741353	0.000430279	0.572019	0.013122	0.436977	3	3
Slc25a45	0.746515	0.000372805	0.648425	0.00360623	0.368638	3	3
Sult1d1	0.746515	0.000372805	0.639133	0.0042958	0.477662	3	3
Cyp2f2	0.767166	0.000202857	0.710377	0.000954305	0.052912	3	3
Ap3m1	0.782654	0.000123328	0.662881	0.00271548	0.291614	3	3
Sult1c2	0.784719	0.000115068	0.691792	0.00146969	0.362277	3	3
Gpd2	0.787816	0.000103558	0.662881	0.00271548	0.497518	3	3
Pklr	0.789881	9.64394e-05	0.633264	0.00478416	0.261168	3	3
Acaca	0.804337	5.72661e-05	0.671141	0.00229373	0.379572	3	3
Abcd2	0.845638	9.86813e-06	0.669421	0.00237675	0.334472	3	3
Tnfaip8	-0.021683	0.931945	-0.624677	0.00557944	3.02323	4	4
Hexb	0.0722767	0.775642	-0.648425	0.00360623	2.1469	4	4
Cdo1	-0.152814	0.544939	-0.816116	3.62598e-05	3.53426	4	4
Snw1	0.224058	0.371433	-0.583678	0.0109896	2.14285	4	4
Cutc	0.249871	0.317317	-0.500777	0.0342751	2.20264	4	4
Col18a1	-0.42127	0.0816691	-0.51936	0.0271851	2.41775	4	4
Ighg3	-0.428498	0.0760329	-0.525555	0.0250948	4.52423	4	4
Mbl2	0.447083	0.062858	-0.796077	7.75201e-05	4.63231	4	4
Fth1	0.00516262	0.98378	0.762003	0.000237506	0.118727	6	6
Uqcrh	-0.0227155	0.928712	0.532783	0.0228169	0.355046	6	6
Cyp4a12a	-0.106221	0.674855	0.565823	0.0143822	0.384992	6	6
Cdc42bpb	0.113578	0.653625	0.637397	0.00443583	0.432333	6	6
Cd38	-0.115643	0.64771	0.632938	0.00481263	0.492635	6	6
Cisd3	-0.129066	0.609764	0.576149	0.0123319	0.462159	6	6
Uqcrfs1	0.134228	0.595411	0.722107	0.000714393	0.313467	6	6
Uqcr10	0.173464	0.491227	0.654621	0.00319902	0.264529	6	6
Gatm	0.189985	0.450196	0.595041	0.0091874	0.410562	6	6
Hsd17b11	0.205472	0.413389	0.628616	0.00520234	0.490312	6	6
Thrsp	0.231286	0.355787	0.692149	0.00145797	0.350708	6	6
Tlcd2	-0.234383	0.349198	0.594734	0.00923276	0.45549	6	6
Ndufb6	0.239546	0.338374	0.534848	0.0221968	0.495932	6	6
Uqcrc1	0.259164	0.299046	0.664946	0.0026045	0.298103	6	6
Uqcrb	0.264326	0.289176	0.580279	0.0115803	0.35956	6	6
Cyc1	0.304595	0.219081	0.694215	0.00139167	0.276691	6	6
Gbp2	0.30666	0.215815	0.484254	0.0417044	0.456543	6	6
Ndufa4	0.318018	0.198418	0.710377	0.000954305	0.45716	6	6
Cyp2a5	0.350026	0.154465	0.542355	0.0200528	0.4355	6	6
Sult2a1	0.379969	0.119864	0.510067	0.0305717	0.122029	6	6
Igtp	0.397522	0.102342	0.558596	0.015972	0.430794	6	6
Zmpste24	0.418172	0.0841759	0.478059	0.0447859	0.476333	6	6
Dhcr24	0.441921	0.0663326	0.649458	0.00353556	0.496385	6	6
Uqcrc2	0.458441	0.0556933	0.68905	0.00156231	0.275748	6	6
Prpsap2	0.462571	0.0532464	0.629132	0.00515446	0.458881	6	6
Ctsl	-0.504905	0.0325892	-0.597107	0.00888688	2.85064	7	7
Upb1	-0.560661	0.0155042	-0.704182	0.00110594	2.11703	7	7
Igkc	-0.589572	0.0100226	-0.605059	0.00780317	2.3274	7	7
Grn	-0.590604	0.00986042	-0.475994	0.0458506	2.32013	7	7
S100a4	-0.591637	0.00970039	-0.5111	0.0301801	2.59964	7	7
S100a8	-0.599897	0.00849377	-0.491482	0.0383168	3.58728	7	7
Chil3	-0.604027	0.00793753	-0.66219	0.00275346	13.9024	7	7
Lrg1	-0.64223	0.00405492	-0.704182	0.00110594	25.3184	7	7
Hp	-0.654621	0.00319902	-0.628099	0.00525058	3.87072	7	7
S100a9	-0.661848	0.00277241	-0.602273	0.00817008	5.17105	7	7
Sdf4	-0.679401	0.00192751	-0.911157	1.47246e-07	5.79195	7	7
Pld4	-0.686629	0.00164804	-0.590604	0.00986042	2.86778	7	7
Rbp1	-0.691792	0.00146969	-0.665978	0.00255043	2.4974	7	7
Hmox1	-0.706247	0.00105331	-0.831182	1.9246e-05	2.29889	7	7
Ighg2b	-0.71141	0.000930803	-0.556531	0.0164509	2.07175	7	7
Hpx	-0.71554	0.000841562	-0.543108	0.0198472	2.33057	7	7
Rnf114	-0.725865	0.000649163	-0.52349	0.0257771	2.95007	7	7
Ighg2c	-0.745483	0.000383752	-0.695922	0.00133881	8.64814	7	7
Stat3	-0.780589	0.000132086	-0.596074	0.00903613	2.39322	7	7
Ngp	-0.789837	9.65866e-05	-0.62984	0.00508942	5.89441	7	7
Fetub	-0.789881	9.64394e-05	-0.579246	0.0117646	2.06244	7	7
F10	-0.837377	1.45686e-05	-0.60919	0.00728395	2.324	7	7
C4b	-0.851833	7.2584e-06	-0.495868	0.0363665	2.08185	7	7
Uqcrq	-0.481156	0.0432243	0.709344	0.000978298	0.210524	9	9
Agpat2	-0.529685	0.0237724	0.565823	0.0143822	0.454682	9	9
Ttc39c	-0.620547	0.00599847	0.645328	0.00382519	0.217836	9	9
Nucb1	0.551368	0.0176979	-0.489417	0.0392624	1.41547	1
Hdgf	0.559628	0.0157367	-0.543108	0.0198472	1.34748	1
Arpp19	0.590604	0.00986042	-0.620547	0.00599847	1.84765	1
Hnrnpa3	0.628808	0.00518451	-0.534091	0.0224225	1.26855	1
Rab3gap1	0.477026	0.0453159	-0.419205	0.0833341	2.13118	2
Cyp3a41a	0.538978	0.0209962	0.355188	0.148061	0.132156	2
Tinagl1	0.546206	0.0190184	0.42562	0.0782417	0.457657	2
Sgk2	0.547238	0.0187483	0.334711	0.174572	0.431819	2
Cd1d1	0.579246	0.0117646	0.439856	0.0677617	0.399101	2
Adss	0.584409	0.0108657	0.277003	0.265792	0.484183	2
Usp47	0.605059	0.00780317	0.452246	0.0595208	0.477203	2
Dtx3l	0.630873	0.00499576	0.409912	0.0911348	0.497366	2
Prps2	0.63397	0.00472315	0.373774	0.126525	0.142094	2
Acmsd	0.654621	0.00319902	0.4254	0.0784122	0.451902	2
Acss3	0.677336	0.00201419	0.466701	0.0508813	0.416375	2
Pik3ap1	0.737223	0.000481452	0.4254	0.0784122	0.316347	2
Pon3	0.468766	0.049729	0.392359	0.107291	0.956571	2
Isca2	0.468766	0.049729	-0.0743418	0.769394	1.00116	2
Tfam	0.468766	0.049729	-0.107438	0.671326	0.955201	2
Ctbp1	0.469799	0.0491603	0.467734	0.0503027	1.06211	2
Dhrs1	0.469799	0.0491603	0.450181	0.0608394	0.734295	2
Acsm5	0.469799	0.0491603	0.215798	0.389776	0.9834	2
Ythdf3	0.470831	0.0485965	-0.082602	0.744539	0.840372	2
Tbcb	0.470831	0.0485965	0.00103252	0.996756	0.839528	2
Msra	0.470831	0.0485965	0.42953	0.0752517	0.829364	2
Psmd3	0.470831	0.0485965	0.335571	0.173399	0.87199	2
Tuba1c	0.470831	0.0485965	0.11157	0.659394	0.816654	2
Maip1	0.471864	0.0480376	0.465116	0.0517793	0.907792	2
Mrps2	0.472896	0.0474836	0.459473	0.0550738	0.963275	2
Kpna3	0.472896	0.0474836	0.453512	0.0587227	0.719359	2
Apoa2	0.472896	0.0474836	0.256331	0.304548	0.757907	2
Fadd	0.472896	0.0474836	0.0227273	0.928675	0.965559	2
Vdac3	0.473929	0.0469345	0.20031	0.425475	1.09008	2
Fam136a	0.473929	0.0469345	-0.18595	0.46005	0.872609	2
Tnpo3	0.474961	0.0463901	0.44938	0.0613564	0.872803	2
Pml	0.474961	0.0463901	0.0650826	0.79751	1.77201	2
Srp72	0.474961	0.0463901	0.374806	0.125397	0.92645	2
Pycrl	0.475994	0.0458506	0.103822	0.681829	0.840196	2
Tpp1	0.477026	0.0453159	0.203618	0.41771	1.16662	2
Mrps35	0.477026	0.0453159	-0.0516262	0.83879	1.05866	2
Cap1	0.478059	0.0447859	0.309401	0.211528	1.01967	2
Ywhab	0.478059	0.0447859	0.263294	0.291134	1.04133	2
Erp44	0.479091	0.0442607	0.117708	0.641815	1.10454	2
Lpgat1	0.480124	0.0437401	0.40888	0.0920331	0.766285	2
Sdha	0.481156	0.0432243	0.463843	0.0525094	0.926436	2
Ywhaz	0.481156	0.0432243	0.324213	0.189331	1.00282	2
Rab1b	0.481156	0.0432243	-0.00206505	0.993511	1.09037	2
Rad23b	0.481156	0.0432243	-0.206505	0.410994	1.02388	2
Shmt2	0.482189	0.042713	0.106405	0.674321	0.8431	2
Mrps21	0.483222	0.0422064	0.0036157	0.988639	1.64402	2
Cct4	0.483222	0.0422064	0.435725	0.0706882	0.802418	2
Qdpr	0.483222	0.0422064	0.332473	0.177651	0.702142	2
Zbtb8os	0.485287	0.041207	0.0743802	0.769278	0.59854	2
Wbp2	0.485287	0.041207	0.223025	0.373699	0.66369	2
Vwa5a	0.485287	0.041207	-0.0470041	0.853067	1.15644	2
Fubp1	0.485287	0.041207	-0.070801	0.780115	1.30675	2
Eif4a2	0.486319	0.0407141	0.456376	0.056948	0.731691	2
Ran	0.487352	0.0402257	0.313017	0.20596	0.953073	2
Prelp	0.488384	0.0397418	-0.165289	0.512178	1.35017	2
Rab8a	0.489417	0.0392624	0.333505	0.176226	0.886084	2
Emc7	0.490449	0.0387874	-0.236693	0.344332	1.09013	2
Isg15	0.491482	0.0383168	0.0924587	0.715193	1.53161	2
Prdx3	0.491482	0.0383168	0.186887	0.457753	0.992213	2
Cyp2c68	0.491482	0.0383168	0.0563308	0.824307	1.26755	2
Parva	0.493547	0.0373888	0.260331	0.296798	1.01256	2
Septin7	0.493547	0.0373888	0.0496124	0.845005	1.08807	2
Hax1	0.494579	0.0369314	-0.0382034	0.880369	0.975313	2
Nadk2	0.497677	0.0355846	0.179845	0.475168	0.988677	2
Dpysl2	0.497677	0.0355846	-0.136293	0.589709	1.09736	2
Creld2	0.498709	0.0351442	-0.407847	0.0929378	1.83831	2
Serpinc1	0.499742	0.034708	0.0247806	0.922249	1.03502	2
Pgam1	0.499742	0.034708	-0.0413223	0.870677	0.931351	2
Gfm2	0.500774	0.034276	0.370676	0.129952	0.725027	2
Copg1	0.501807	0.0338482	0.365514	0.135806	1.01787	2
Gprin3	0.50284	0.0334244	0.143521	0.569934	0.794375	2
Aox1	0.503872	0.0330048	-0.0516262	0.83879	1.03924	2
Sec61b	0.503872	0.0330048	-0.0960744	0.70452	1.01718	2
Epn1	0.503872	0.0330048	-0.164256	0.514855	1.00981	2
Rer1	0.504905	0.0325892	0.403717	0.0966211	0.808997	2
Gjb1	0.504905	0.0325892	0.269489	0.279506	1.19367	2
Atxn2l	0.504905	0.0325892	-0.0743418	0.769394	0.906706	2
Snd1	0.505937	0.0321777	0.388229	0.111372	0.974238	2
Ctnnb1	0.505937	0.0321777	0.318698	0.197406	0.926847	2
Cand1	0.50697	0.0317702	0.396489	0.103318	0.818887	2
Derl2	0.50697	0.0317702	0.227155	0.364681	0.978164	2
Hagh	0.50697	0.0317702	-0.0893595	0.724381	0.965968	2
Ube2l3	0.508002	0.0313668	0.308725	0.21258	0.919123	2
Csnk2a1	0.508002	0.0313668	0.140423	0.578374	0.940792	2
Pdia4	0.508002	0.0313668	0.0454311	0.857936	1.09845	2
Rhoa	0.508002	0.0313668	0.0103252	0.967565	1.18141	2
Ssbp1	0.508002	0.0313668	-0.0247934	0.922209	1.07212	2
Mrpl45	0.508002	0.0313668	-0.304595	0.219081	1.06658	2
Mgam	0.509035	0.0309673	0.0196281	0.938382	0.826465	2
Ninj1	0.509035	0.0309673	0.430563	0.0744764	0.86424	2
Tubb2a	0.510067	0.0305717	0.392562	0.107094	0.847827	2
B2m	0.510067	0.0305717	0.213733	0.394439	1.38458	2
Hnrnpa2b1	0.510067	0.0305717	0.103306	0.683334	1.02924	2
Pfdn6	0.510067	0.0305717	-0.103822	0.681829	1.13113	2
Vars	0.5111	0.0301801	0.403926	0.0964327	0.863687	2
Ripk1	0.512132	0.0297923	0.0681466	0.788178	1.31837	2
Acbd5	0.512132	0.0297923	0.0134228	0.957842	1.0618	2
Idh3g	0.514197	0.0290284	0.390496	0.109119	0.72012	2
Gabarapl1	0.514197	0.0290284	0.303719	0.220475	0.636985	2
Cgn	0.51523	0.0286522	0.00206718	0.993505	0.818549	2
Anxa5	0.51523	0.0286522	0.446281	0.0633887	0.940538	2
Pcnp	0.51523	0.0286522	-0.0660816	0.794465	0.963028	2
Dync1li1	0.51523	0.0286522	-0.0754132	0.766157	1.09087	2
G3bp1	0.51523	0.0286522	-0.147651	0.558764	1.09835	2
Stt3a	0.516262	0.0282798	0.252969	0.311155	1.03718	2
Tmem205	0.518327	0.0275463	0.120805	0.633011	1.0328	2
Vps29	0.518327	0.0275463	0.0475207	0.851469	1.20905	2
Glul	0.518327	0.0275463	-0.0258131	0.919019	1.00835	2
Hdhd2	0.518327	0.0275463	-0.041301	0.870744	0.889426	2
Eif3c	0.51936	0.0271851	0.336951	0.171526	0.956727	2
Psmb10	0.51936	0.0271851	-0.0154879	0.951363	1.17546	2
Asrgl1	0.520392	0.0268276	-0.231286	0.355787	1.03318	2
Stat1	0.521425	0.0264738	0.383067	0.116628	0.724132	2
Pex11a	0.521425	0.0264738	0.343831	0.162397	0.527134	2
Afg3l2	0.521425	0.0264738	0.305067	0.21833	0.860991	2
Pcca	0.522457	0.0261237	0.441921	0.0663326	0.767758	2
Rab2a	0.522457	0.0261237	0.332645	0.177414	0.969532	2
Dad1	0.522457	0.0261237	-0.00103252	0.996756	1.23848	2
Srprb	0.522457	0.0261237	-0.105426	0.677162	1.25704	2
Pelo	0.52349	0.0257771	0.228025	0.362798	0.851448	2
Dnajb2	0.524523	0.0254342	0.00619835	0.980526	0.726329	2
Rdh7	0.524523	0.0254342	0.453512	0.0587227	0.835151	2
Aldh1a7	0.524523	0.0254342	0.390496	0.109119	0.779867	2
Eif3a	0.524523	0.0254342	0.362603	0.139186	0.938925	2
Ptcd3	0.524523	0.0254342	0.335917	0.172927	1.00103	2
Rab5b	0.524523	0.0254342	0.284238	0.252989	1.08909	2
Mcat	0.524523	0.0254342	0.0082602	0.97405	1.22382	2
Pdxk	0.525555	0.0250948	0.00722767	0.977293	0.805216	2
Gpx1	0.525555	0.0250948	-0.0289107	0.909337	0.862695	2
Hmbs	0.525555	0.0250948	-0.0598864	0.813396	0.950022	2
Skp1	0.526588	0.0247589	-0.137326	0.586867	1.09558	2
Capn2	0.528653	0.0240978	0.451213	0.0601774	0.954573	2
Dynll2	0.528653	0.0240978	0.0939597	0.710756	0.957907	2
Ube2v1	0.528653	0.0240978	0.0309757	0.902889	1.08357	2
Psmb7	0.528653	0.0240978	-0.0578214	0.819729	1.21654	2
Clpb	0.529685	0.0237724	0.0826446	0.744411	1.09356	2
Bst2	0.529685	0.0237724	0.2127	0.396781	0.664736	2
Ndufv2	0.529685	0.0237724	-0.150749	0.550451	1.02711	2
Khsrp	0.529685	0.0237724	-0.170543	0.498666	1.24474	2
Cdc37	0.530718	0.0234505	0.225323	0.368667	0.605986	2
Rpe	0.530718	0.0234505	0.12287	0.627167	0.878268	2
Alad	0.530718	0.0234505	-0.00309917	0.990262	0.829188	2
Acp5	0.530718	0.0234505	-0.32318	0.190826	1.06349	2
Tufm	0.532783	0.0228169	0.361384	0.14062	0.842424	2
Erlin2	0.532783	0.0228169	0.355188	0.148061	0.9993	2
Cox17	0.532783	0.0228169	-0.287042	0.248133	1.11084	2
Pdhx	0.533815	0.0225052	0.41301	0.088478	0.824276	2
Clint1	0.533815	0.0225052	0.211996	0.398383	0.974805	2
Snrpd3	0.533815	0.0225052	-0.215798	0.389776	1.20506	2
Lonp1	0.534848	0.0221968	0.394424	0.105291	0.795492	2
Elac2	0.53588	0.0218917	0.411157	0.0900603	0.968138	2
Atpaf2	0.53588	0.0218917	-0.0340733	0.893228	0.912906	2
Ppp1cb	0.536913	0.02159	-0.2646	0.288659	0.950286	2
Cpt2	0.538978	0.0209962	0.301497	0.22404	1.00672	2
Ruvbl1	0.538978	0.0209962	0.226123	0.366924	0.89722	2
Nadsyn1	0.538978	0.0209962	0.174587	0.488383	1.04769	2
Lamtor3	0.538978	0.0209962	0.0366736	0.885129	1.08853	2
Scpep1	0.54001	0.0207042	0.443986	0.064926	0.885497	2
Sec31a	0.541043	0.0204154	0.459948	0.0547907	0.912326	2
Prdx4	0.541043	0.0204154	0.154959	0.53924	1.10213	2
L3hypdh	0.542075	0.0201297	0.41714	0.0850239	0.789424	2
Ranbp1	0.542075	0.0201297	-0.184822	0.462826	1.04257	2
Adrm1	0.543108	0.0198472	0.325065	0.188103	1.35658	2
Nqo1	0.543108	0.0198472	0.292355	0.239094	1.2248	2
Hnrnpab	0.543108	0.0198472	-0.0144703	0.954555	1.05446	2
Fcgr2b	0.543108	0.0198472	-0.314729	0.203357	1.48657	2
Selenbp1	0.544141	0.0195679	0.0547238	0.829248	0.765412	2
Usp10	0.545173	0.0192916	0.307692	0.214193	0.680206	2
Dhfr	0.545173	0.0192916	0.461539	0.0538504	0.810551	2
Mrpl44	0.545173	0.0192916	0.40062	0.0994518	0.795034	2
Larp1	0.545173	0.0192916	0.267424	0.28335	1.0477	2
Cd151	0.545173	0.0192916	0.128033	0.612651	1.03776	2
Amt	0.546206	0.0190184	-0.120805	0.633011	1.66927	2
Pcyox1	0.547238	0.0187483	0.459711	0.0549322	0.807948	2
Apoo	0.547238	0.0187483	0.419205	0.0833341	0.848883	2
Vta1	0.547238	0.0187483	0.282912	0.255306	0.977616	2
Galk2	0.547238	0.0187483	0.177169	0.48187	0.920189	2
Aldoa	0.636035	0.0187071	0.149716	0.553216	1.24195	2
Cnpy4	0.548271	0.0184812	0.30666	0.215815	0.642889	2
Cyp2j5	0.548271	0.0184812	0.304595	0.219081	0.989226	2
Cul2	0.548271	0.0184812	0.301497	0.22404	0.879407	2
Cdc42	0.549303	0.0182172	0.175529	0.486001	1.13691	2
Utrn	0.549303	0.0182172	0.139463	0.581002	1.06743	2
Ngly1	0.551368	0.0176979	0.0681466	0.788178	0.973666	2
Ctsz	0.551368	0.0176979	-0.335571	0.173399	1.41398	2
Plin3	0.552401	0.0174427	0.394424	0.105291	0.932648	2
Mocs1	0.553433	0.0171905	0.440888	0.0670443	0.656383	2
Stau1	0.553433	0.0171905	0.308725	0.21258	0.925316	2
Atp6v1f	0.553433	0.0171905	0.0299432	0.906112	0.918634	2
Sorbs2	0.554466	0.0169411	0.116736	0.644588	0.909605	2
Snx3	0.554466	0.0169411	-0.403309	0.0969903	1.14819	2
Pdhb	0.555498	0.0166946	0.395457	0.104302	0.878492	2
Gstm1	0.555498	0.0166946	0.388229	0.111372	0.764236	2
Cyp2b9	0.555498	0.0166946	0.282912	0.255306	0.762089	2
Txnrd2	0.555498	0.0166946	-0.0361384	0.886795	0.882703	2
Dcun1d1	0.557563	0.0162101	0.329375	0.181973	0.940339	2
Des	0.557563	0.0162101	-0.0392359	0.877159	1.19351	2
Psmb1	0.557563	0.0162101	-0.0867321	0.732199	1.02489	2
Septin9	0.557563	0.0162101	-0.0904393	0.721176	1.27918	2
Capns1	0.558596	0.015972	0.179328	0.476459	0.960542	2
Cyp2c37	0.559628	0.0157367	0.387197	0.11241	0.783423	2
Opa1	0.559628	0.0157367	0.363449	0.138198	0.88346	2
Bola1	0.559628	0.0157367	-0.310078	0.210479	1.14152	2
Mccc1	0.560661	0.0155042	0.42127	0.0816691	0.760418	2
Slc25a1	0.561693	0.0152745	0.459473	0.0550738	0.731067	2
Gsta3	0.561693	0.0152745	0.458441	0.0556933	0.776501	2
Tkt	0.561693	0.0152745	-0.104501	0.679853	1.18956	2
Ndufab1	0.561693	0.0152745	-0.137326	0.586867	0.953525	2
Acy1	0.562726	0.0150474	-0.127001	0.615543	0.960132	2
Cdk5	0.563758	0.014823	0.223025	0.373699	1.44676	2
Hspa8	0.563758	0.014823	0.272587	0.273801	0.768633	2
Snx2	0.563758	0.014823	0.165204	0.512399	1.02761	2
Rbm47	0.563758	0.014823	0.0423335	0.867539	0.750273	2
Psmd11	0.564791	0.0146013	0.380165	0.119657	0.913213	2
Ces1f	0.564791	0.0146013	0.154879	0.539452	0.756209	2
Acat2	0.565823	0.0143822	0.0816116	0.747507	0.72175	2
Apoc1	0.565823	0.0143822	-0.0268595	0.915747	0.841567	2
Efr3a	0.567889	0.0139519	0.340909	0.166233	0.95184	2
Slc9a3r1	0.567889	0.0139519	0.208678	0.405978	0.939936	2
Cars	0.569954	0.0135319	0.455343	0.0575832	0.907173	2
Pafah2	0.569954	0.0135319	0.395036	0.104704	0.712945	2
Dld	0.570986	0.0133257	-0.0474961	0.851545	0.923778	2
Nif3l1	0.572019	0.013122	0.327479	0.184652	0.768963	2
U2surp	0.572019	0.013122	-0.366219	0.134996	1.2686	2
Ptprd	0.573051	0.0129208	0.283944	0.253501	0.968226	2
Ttll12	0.574084	0.0127221	0.301497	0.22404	0.969609	2
Dars	0.574084	0.0127221	0.357254	0.145551	0.97114	2
Slc26a1	0.574084	0.0127221	0.344863	0.161056	0.577409	2
Slc2a9	0.574084	0.0127221	0.336777	0.171762	0.749152	2
Tcp1	0.575116	0.0125258	0.422521	0.0806726	0.870096	2
Tram1	0.575116	0.0125258	0.0743802	0.769278	1.03727	2
Ctsc	0.575116	0.0125258	-0.244835	0.327489	1.43664	2
Ppp5c	0.576149	0.0123319	0.244708	0.327746	0.84666	2
Tsn	0.576149	0.0123319	-0.055814	0.825895	1.19889	2
Msrb1	0.577181	0.0121404	0.401652	0.0985017	0.848858	2
Sdhd	0.577181	0.0121404	0.462571	0.0532464	0.62494	2
Hdhd3	0.578214	0.0119514	0.249871	0.317317	0.917031	2
Ubxn1	0.579246	0.0117646	0.0403309	0.873756	0.97685	2
Cops2	0.581311	0.0113982	0.269489	0.279506	0.785025	2
Tpp2	0.581311	0.0113982	0.371901	0.12859	0.893454	2
Nsfl1c	0.582344	0.0112184	0.082602	0.744539	0.854265	2
Ppp6c	0.582344	0.0112184	-0.0371709	0.883581	1.03637	2
Gng12	0.583376	0.0110409	0.0294574	0.907629	1.06832	2
Lin7a	0.583376	0.0110409	0.0041301	0.987023	0.958533	2
Ecsit	0.584409	0.0108657	0.218895	0.38284	0.524224	2
Cmas	0.584409	0.0108657	0.434693	0.0714341	1.03664	2
Apoc3	0.584409	0.0108657	0.416107	0.085878	0.561396	2
Nit2	0.585441	0.0106927	-0.0505937	0.841975	1.00833	2
Tardbp	0.586474	0.0105219	0.46281	0.0531074	1.00631	2
Bdh1	0.586474	0.0105219	0.393079	0.106592	0.84788	2
Txndc5	0.586474	0.0105219	0.391327	0.108301	0.896699	2
Lmna	0.586474	0.0105219	-0.396489	0.103318	1.23894	2
Immt	0.587507	0.0103533	0.361384	0.14062	0.856852	2
Fabp1	0.587507	0.0103533	0.264326	0.289176	0.619174	2
Txndc15	0.588539	0.0101868	0.251936	0.313201	0.562774	2
Gmppb	0.588539	0.0101868	0.250903	0.315255	1.25379	2
Pcbp1	0.588539	0.0101868	0.276717	0.266306	1.11568	2
Psmb2	0.589572	0.0100226	-0.11312	0.654939	0.976305	2
Psme4	0.590604	0.00986042	0.125968	0.618441	1.04785	2
Iars	0.590604	0.00986042	0.40062	0.0994518	0.827236	2
Trim65	0.590604	0.00986042	0.379969	0.119864	0.855899	2
Hyou1	0.590604	0.00986042	0.241611	0.334099	1.06728	2
Trap1	0.591637	0.00970039	0.415075	0.0867384	0.685839	2
Pxmp4	0.592669	0.00954244	0.419421	0.0831584	0.72652	2
Eefsec	0.592669	0.00954244	0.323347	0.190583	0.738745	2
Fabp2	0.592669	0.00954244	0.167269	0.507066	0.593662	2
Cmah	0.592669	0.00954244	0.0206505	0.935179	1.28991	2
Dbi	0.592669	0.00954244	-0.0227273	0.928675	0.955103	2
Ubqln1	0.592669	0.00954244	-0.084667	0.738361	0.938085	2
Psmb6	0.592669	0.00954244	-0.0971074	0.701481	1.10623	2
Rexo2	0.592669	0.00954244	-0.360351	0.141842	1.23802	2
Helz2	0.593702	0.00938657	0.358286	0.144307	0.818398	2
Clpp	0.593702	0.00938657	0.352789	0.151014	0.930395	2
Rbpms2	0.594734	0.00923276	0.429752	0.0750846	0.749015	2
Vti1b	0.594734	0.00923276	-0.392045	0.107598	1.23624	2
Eif2s1	0.595767	0.00908097	0.201342	0.423043	0.970208	2
Coa3	0.595767	0.00908097	-0.174587	0.488383	1.15311	2
Psma3	0.596799	0.0089312	-0.169421	0.501535	1.14792	2
Chmp5	0.597832	0.00878342	-0.409607	0.0913994	1.7564	2
Akr1c13	0.597832	0.00878342	0.424368	0.0792173	0.896212	2
Enpp3	0.600929	0.00835185	-0.071281	0.77866	0.764778	2
Usp7	0.601962	0.00821186	0.319215	0.19664	0.820137	2
Hbs1l	0.601962	0.00821186	0.351058	0.153169	0.82882	2
Mydgf	0.601962	0.00821186	-0.166236	0.509729	1.11896	2
Lonp2	0.602994	0.00807376	0.386164	0.113454	0.82574	2
Acyp1	0.602994	0.00807376	0.0733093	0.772516	0.82992	2
Fahd1	0.602994	0.00807376	-0.136364	0.589515	1.04582	2
Shfl	0.602994	0.00807376	-0.143521	0.569934	1.30892	2
Dkc1	0.604027	0.00793753	0.220558	0.379145	1.14849	2
Slc9a3r2	0.604027	0.00793753	0.0382034	0.880369	1.10294	2
Rab10	0.605059	0.00780317	0.423554	0.0798563	0.982475	2
Gm4951	0.605059	0.00780317	0.180692	0.473057	1.06485	2
Canx	0.605059	0.00780317	0.0583979	0.81796	0.966701	2
Mrps7	0.606092	0.00767065	-0.292355	0.239094	1.25498	2
Kdsr	0.607125	0.00753995	0.152814	0.544939	0.776337	2
Nars	0.607125	0.00753995	0.389262	0.110342	0.939003	2
Ptms	0.607125	0.00753995	-0.120805	0.633011	0.959833	2
Clpx	0.608157	0.00741106	0.437209	0.0696261	0.988598	2
Arl8b	0.608157	0.00741106	-0.297521	0.230511	1.2148	2
Amacr	0.60919	0.00728395	0.454311	0.0582238	0.956875	2
Cct3	0.60919	0.00728395	0.435725	0.0706882	0.791664	2
Acp6	0.60919	0.00728395	0.219928	0.380543	0.818989	2
Agxt	0.60919	0.00728395	0.210635	0.401489	0.60024	2
Cyb5b	0.60919	0.00728395	0.136293	0.589709	0.808647	2
Numa1	0.60919	0.00728395	0.00929752	0.970792	1.24277	2
Prpf8	0.610222	0.00715861	0.342798	0.163746	1.06211	2
Akr1c20	0.611255	0.00703502	0.461539	0.0538504	1.27671	2
Ptges2	0.611255	0.00703502	0.275684	0.268168	0.883048	2
Ddah1	0.611255	0.00703502	-0.113695	0.653288	1.00441	2
Dpp3	0.61332	0.00679301	0.360537	0.141621	0.924564	2
Hibadh	0.61332	0.00679301	0.350026	0.154465	0.88295	2
Farsb	0.61332	0.00679301	0.346074	0.159493	0.911679	2
Aldh5a1	0.61332	0.00679301	0.30253	0.222379	1.00634	2
Ces1c	0.61332	0.00679301	0.288223	0.246105	0.806387	2
Plrg1	0.614352	0.00667456	-0.428202	0.0762573	1.30623	2
Psmc3	0.615385	0.00655779	0.458441	0.0556933	0.862859	2
Maob	0.615385	0.00655779	0.391327	0.108301	0.704717	2
Creg1	0.615385	0.00655779	0.0795455	0.753709	0.750502	2
Pepd	0.615385	0.00655779	-0.123967	0.624073	1.09208	2
Tnks1bp1	0.616417	0.00644267	0.125968	0.618441	1.80122	2
Ywhaq	0.616417	0.00644267	0.245741	0.325645	1.08052	2
Taco1	0.61745	0.0063292	0.356221	0.146802	0.786472	2
Sarnp	0.618482	0.00621736	-0.440888	0.0670443	1.4513	2
Tuba4a	0.619515	0.00610712	0.427465	0.07682	0.941294	2
Ptges3	0.619515	0.00610712	0.274793	0.26978	0.944094	2
Pgrmc1	0.619515	0.00610712	0.0919421	0.716722	0.852146	2
Alb	0.619515	0.00610712	-0.0836345	0.741448	1.22407	2
Ggcx	0.619515	0.00610712	-0.308884	0.212332	1.57906	2
Pter	0.620547	0.00599847	-0.0268456	0.91579	0.896893	2
Eif3d	0.62158	0.00589139	0.466701	0.0508813	0.981899	2
Hsph1	0.62158	0.00589139	0.372741	0.12766	0.527598	2
Psma7	0.62158	0.00589139	-0.122934	0.626988	1.15624	2
Glb1	0.62158	0.00589139	-0.132163	0.601135	1.10246	2
Mrps31	0.62158	0.00589139	-0.466701	0.0508813	1.27105	2
Srsf2	0.622612	0.00578588	-0.435725	0.0706882	1.26683	2
Tmem126a	0.623645	0.0056819	0.423335	0.0800285	0.69469	2
Gm20498	0.62571	0.00547849	0.447314	0.0627058	0.876268	2
Ido2	0.62571	0.00547849	0.42584	0.0780712	0.941755	2
Gckr	0.62571	0.00547849	0.301497	0.22404	0.971442	2
Tcof1	0.626742	0.00537903	-0.311467	0.208335	1.24173	2
Hnrnpf	0.626742	0.00537903	0.226123	0.366924	1.05946	2
Mrpl10	0.628808	0.00518451	0.274652	0.270038	1.04942	2
Pdlim5	0.628808	0.00518451	0.0268595	0.915747	0.997885	2
Lypla2	0.62984	0.00508942	0.166322	0.509507	0.752277	2
Mat2a	0.62984	0.00508942	0.320083	0.195357	0.916081	2
Tmed2	0.62984	0.00508942	0.0723514	0.775416	1.61895	2
Uba3	0.62984	0.00508942	-0.0681818	0.788071	1.20664	2
Dpys	0.62984	0.00508942	-0.084667	0.738361	0.933684	2
Sec61a1	0.630873	0.00499576	0.414042	0.0876051	0.882879	2
Coq3	0.631905	0.0049035	0.388229	0.111372	0.896308	2
Hnf4a	0.631905	0.0049035	0.420455	0.0823237	1.03877	2
Ccdc127	0.631905	0.0049035	0.311822	0.207788	0.891936	2
Uba5	0.631905	0.0049035	0.309044	0.212083	0.896723	2
Ssr1	0.631905	0.0049035	-0.36439	0.137104	1.25695	2
Aldh3a2	0.63397	0.00472315	0.445018	0.0642311	0.593226	2
Dnaja1	0.63397	0.00472315	0.410945	0.0902429	0.598091	2
Prps1l3	0.63397	0.00472315	0.375	0.125187	0.708867	2
Lrpprc	0.63397	0.00472315	0.272727	0.273543	0.981267	2
Dync1i2	0.63397	0.00472315	-0.00516262	0.98378	1.14784	2
Fam98a	0.63397	0.00472315	-0.155992	0.536505	1.56151	2
Arsa	0.635003	0.00463502	-0.263294	0.291134	1.00532	2
Xdh	0.635003	0.00463502	0.453512	0.0587227	0.839184	2
Cgnl1	0.636035	0.00454823	-0.338668	0.169216	0.813953	2
Xylb	0.636035	0.00454823	0.299432	0.227385	0.954319	2
C8g	0.636035	0.00454823	0.151781	0.547692	1.20298	2
Acy3	0.636035	0.00454823	0.0949923	0.707709	0.740038	2
Rdx	0.636035	0.00454823	0.0749354	0.7676	0.811972	2
Anxa6	0.636035	0.00454823	0.0113636	0.964305	0.83496	2
Cpne1	0.637068	0.00446278	0.220672	0.378893	1.03642	2
Tgfb1i1	0.6381	0.00437864	-0.251936	0.313201	1.383	2
Vcp	0.6381	0.00437864	0.438243	0.0688934	0.816639	2
Huwe1	0.6381	0.00437864	0.167269	0.507066	1.18959	2
Adh4	0.639133	0.0042958	0.41714	0.0850239	1.19013	2
Psmc5	0.639133	0.0042958	0.346928	0.158397	0.970277	2
Gphn	0.640165	0.00421424	0.426653	0.0774434	0.686434	2
Mapk1	0.640165	0.00421424	0.358286	0.144307	0.945477	2
Snx1	0.640165	0.00421424	0.257099	0.303051	1.0162	2
Kdelr2	0.641198	0.00413395	0.113636	0.653456	0.722319	2
Mrpl1	0.641198	0.00413395	0.217975	0.384893	0.991996	2
Sugt1	0.641198	0.00413395	0.395457	0.104302	0.931125	2
Acad8	0.64223	0.00405492	0.278782	0.262607	0.950359	2
Psmd1	0.643263	0.00397713	0.449612	0.061206	0.88735	2
Alcam	0.643263	0.00397713	0.0960744	0.70452	1.03209	2
Mlec	0.643263	0.00397713	-0.418088	0.0842451	1.21116	2
Cyp4f15	0.644295	0.00390056	0.203407	0.418201	1.00777	2
Nagk	0.644295	0.00390056	0.170367	0.499116	1.30125	2
Esd	0.644295	0.00390056	0.4646	0.0520747	0.759163	2
Arhgef12	0.645328	0.00382519	-0.182946	0.46746	1.42654	2
Eif2b5	0.64636	0.00375103	0.0826446	0.744411	0.985136	2
Naprt	0.64636	0.00375103	0.458441	0.0556933	0.732911	2
Palmd	0.647393	0.00367804	0.215798	0.389776	0.65496	2
Pir	0.647393	0.00367804	-0.4375	0.0694195	1.35105	2
Oxsm	0.648425	0.00360623	0.463326	0.0528078	0.921884	2
Cuta	0.648425	0.00360623	0.00826446	0.974036	0.963887	2
Rap1a	0.648425	0.00360623	-0.0655992	0.795935	1.14962	2
Sorbs1	0.649458	0.00353556	0.117829	0.641468	1.05749	2
Sirt5	0.649458	0.00353556	-0.00726905	0.977163	1.09396	2
Pdcd4	0.650491	0.00346603	0.406508	0.0941206	0.8157	2
Nfu1	0.650491	0.00346603	0.18323	0.466756	0.97776	2
Psmc6	0.652556	0.00333033	0.430563	0.0744764	0.916008	2
Mogs	0.652556	0.00333033	0.40475	0.0956906	0.942396	2
Rmdn1	0.652556	0.00333033	0.334538	0.174809	0.922358	2
Lcp1	0.652556	0.00333033	0.322148	0.192328	1.08433	2
Bag3	0.652556	0.00333033	0.0320248	0.899616	0.942442	2
Bcs1l	0.653588	0.00326413	0.415075	0.0867384	0.663443	2
Ifi35	0.653588	0.00326413	0.391731	0.107905	0.891367	2
Rnh1	0.654621	0.00319902	0.452246	0.0595208	1.01122	2
Gspt1	0.654621	0.00319902	0.319215	0.19664	0.890421	2
Tpm2	0.655653	0.00313497	-0.20444	0.415791	0.950246	2
Pafah1b1	0.656686	0.00307198	0.344863	0.161056	0.684886	2
Kars	0.656686	0.00307198	0.261229	0.295074	1.06681	2
Pls3	0.657718	0.00301004	0.402685	0.0975581	0.973345	2
Ide	0.658751	0.00294912	0.436983	0.069787	0.833865	2
Uchl3	0.658751	0.00294912	0.401859	0.0983116	0.822735	2
Dnpep	0.658751	0.00294912	-0.223025	0.373699	1.11553	2
Psmb5	0.658751	0.00294912	-0.385132	0.114505	1.17153	2
Ces1e	0.659783	0.00288922	0.465669	0.051465	0.748252	2
Urod	0.659783	0.00288922	0.2127	0.396781	1.0744	2
Ugt2b35	0.659783	0.00288922	0.206202	0.411697	1.06722	2
Cwf19l1	0.660816	0.00283032	0.156944	0.53399	0.899024	2
Gale	0.660816	0.00283032	0.153846	0.542192	1.0212	2
Top1	0.661848	0.00277241	0.357438	0.145328	0.942137	2
Mtap	0.661848	0.00277241	0.0949923	0.707709	0.956123	2
A1bg	0.662881	0.00271548	-0.0764068	0.763159	1.00684	2
Psma5	0.662881	0.00271548	-0.155992	0.536505	1.0919	2
Ppm1b	0.662881	0.00271548	-0.163139	0.517758	1.13682	2
Dcps	0.663913	0.00265952	0.43779	0.0692135	1.02621	2
Prdx1	0.663913	0.00265952	0.209711	0.403605	0.881744	2
Hao1	0.663913	0.00265952	0.0289107	0.909337	1.03465	2
Srsf1	0.663913	0.00265952	-0.42127	0.0816691	1.6011	2
Pex7	0.664946	0.0026045	-0.134228	0.595411	1.56287	2
Nudt12	0.668043	0.00244505	0.401859	0.0983116	0.918964	2
Glod4	0.668043	0.00244505	0.375839	0.124277	0.928454	2
Dcaf11	0.669076	0.00239373	0.386364	0.113252	0.693835	2
Fermt2	0.669076	0.00239373	0.330233	0.18077	0.948866	2
Impa1	0.669076	0.00239373	-0.0237603	0.925441	1.1377	2
Pbld2	0.670108	0.00234329	-0.0877646	0.729124	0.903522	2
Hibch	0.671141	0.00229373	0.410945	0.0902429	0.72008	2
Slco1b2	0.671141	0.00229373	0.396694	0.103124	0.767731	2
Atic	0.671141	0.00229373	0.362603	0.139186	0.90549	2
Osbpl8	0.672174	0.00224504	0.138358	0.58403	1.53319	2
Mrpl39	0.672174	0.00224504	0.4254	0.0784122	1.01608	2
Mrps36	0.675271	0.00210405	-0.0930233	0.713523	0.877343	2
Gstm4	0.676304	0.00205872	0.458915	0.0554084	0.569287	2
Anxa4	0.676304	0.00205872	-0.382034	0.117699	1.14331	2
Serpind1	0.677336	0.00201419	0.416107	0.085878	0.733119	2
Gstm3	0.677336	0.00201419	0.366546	0.134621	0.649355	2
Nckap1	0.679401	0.00192751	0.383067	0.116628	0.70303	2
Yars2	0.679401	0.00192751	0.30253	0.222379	1.15456	2
Rbbp9	0.679401	0.00192751	0.296335	0.232464	0.917459	2
Pdha1	0.680434	0.00188535	0.466701	0.0508813	0.873886	2
Nit1	0.680434	0.00188535	-0.0619835	0.806976	0.891941	2
Hnrnpul2	0.681466	0.00184395	0.346928	0.158397	0.912852	2
Psma4	0.681466	0.00184395	-0.018595	0.94162	0.99118	2
Scfd1	0.683531	0.00176339	0.31079	0.209378	1.01307	2
Sars	0.684564	0.00172422	0.466426	0.0510366	0.83573	2
Dnajc3	0.684564	0.00172422	0.163139	0.517758	1.0598	2
Lamp2	0.684564	0.00172422	-0.237849	0.341909	1.25117	2
Xpnpep3	0.686629	0.00164804	-0.365514	0.135806	1.30531	2
Rap2c	0.687661	0.00161101	0.456376	0.056948	1.04218	2
Akr1c19	0.688694	0.00157467	0.172521	0.493624	0.799217	2
Hars	0.688694	0.00157467	0.132231	0.600946	1.00574	2
Casp3	0.689726	0.00153901	0.327479	0.184652	1.16147	2
Map4	0.690759	0.00150402	0.0475207	0.851469	0.968429	2
Ufl1	0.691792	0.00146969	0.347961	0.157079	0.859274	2
Gmppa	0.691792	0.00146969	0.0650491	0.797613	1.05166	2
Psma6	0.691792	0.00146969	-0.115186	0.649017	1.09605	2
Apom	0.692824	0.00143602	0.172432	0.49385	1.13732	2
Ap2b1	0.693857	0.00140299	0.426136	0.0778418	0.964754	2
Ugdh	0.693857	0.00140299	0.40475	0.0956906	0.61297	2
Iqgap2	0.693857	0.00140299	0.387597	0.112007	0.864425	2
Uox	0.693857	0.00140299	-0.11874	0.638875	1.05386	2
Tjp1	0.695922	0.00133881	0.204545	0.415545	1.03483	2
Gm2a	0.695922	0.00133881	0.150749	0.550451	0.638545	2
Lactb2	0.696954	0.00130765	-0.167269	0.507066	1.08137	2
Htatip2	0.697987	0.00127709	0.384099	0.115563	0.996602	2
Nmi	0.697987	0.00127709	0.382231	0.117494	0.789274	2
Txnl1	0.700052	0.00121776	0.203407	0.418201	1.12086	2
Cpne3	0.700052	0.00121776	-0.176562	0.483399	1.06311	2
Mri1	0.701084	0.00118896	-0.184822	0.462826	1.03321	2
Wdr13	0.702117	0.00116073	0.237849	0.341909	1.06204	2
Glyctk	0.704182	0.00110594	0.410945	0.0902429	0.800631	2
Psmd2	0.704182	0.00110594	0.347961	0.157079	0.90329	2
Cdc5l	0.704182	0.00110594	-0.0795044	0.753833	0.910917	2
Tm9sf3	0.707279	0.00102779	0.150826	0.550242	0.977346	2
Fam210a	0.707279	0.00102779	0.109504	0.66535	0.5445	2
Bco2	0.708312	0.00100279	0.0918947	0.716862	0.947723	2
Shpk	0.708312	0.00100279	0.380165	0.119657	0.710351	2
Otc	0.709344	0.000978298	0.141529	0.575356	0.734754	2
Cat	0.710377	0.000954305	0.40475	0.0956906	0.704649	2
Ddx17	0.71141	0.000930803	0.165204	0.512399	0.92001	2
Uso1	0.712442	0.000907787	0.262041	0.29352	1.12663	2
Agl	0.712442	0.000907787	0.0185854	0.94165	1.34718	2
Psma1	0.713475	0.000885245	-0.0723514	0.775416	1.02905	2
Pnpt1	0.71554	0.000841562	0.445248	0.0640772	0.756532	2
Caprin1	0.716572	0.000820404	0.185854	0.460286	0.820497	2
Arsb	0.716572	0.000820404	0.0351058	0.890011	0.769385	2
Mtpn	0.717605	0.000799692	-0.181724	0.470489	1.44615	2
Mtch2	0.71967	0.000759575	0.457321	0.0563713	0.800975	2
Glo1	0.71967	0.000759575	-0.0268456	0.91579	1.00873	2
Bdh2	0.71967	0.000759575	-0.0454545	0.857864	0.786271	2
Psmd12	0.722767	0.000702558	0.361384	0.14062	0.885943	2
Mrpl46	0.7238	0.000684366	-0.0320083	0.899667	0.981856	2
Rars	0.724832	0.00066657	0.282912	0.255306	0.892835	2
Psmc2	0.724832	0.00066657	0.230253	0.357999	0.982062	2
Mrps22	0.724832	0.00066657	-0.0206612	0.935145	1.10716	2
Bet1	0.725865	0.000649163	0.419205	0.0833341	0.771101	2
Arcn1	0.728962	0.000599204	0.254132	0.308859	1.03952	2
Gstp1	0.728962	0.000599204	-0.00929752	0.970792	1.17005	2
Mia3	0.73206	0.000552505	-0.0082602	0.97405	0.966794	2
Elavl1	0.734125	0.000523097	0.163139	0.517758	1.13878	2
Idh1	0.735158	0.000508893	0.0351058	0.890011	0.965729	2
Rac1	0.738255	0.000468204	-0.0154879	0.951363	1.66522	2
Sf3a1	0.738255	0.000468204	-0.45478	0.0579318	1.55371	2
Slc39a7	0.739288	0.000455263	0.267045	0.284058	1.19967	2
Cstf2	0.74032	0.000442623	-0.166236	0.509729	0.785626	2
Shmt1	0.741353	0.000430279	0.203512	0.417956	0.534745	2
Palld	0.742385	0.000418226	0.418088	0.0842451	0.73756	2
Rars2	0.742385	0.000418226	-0.121384	0.63137	1.40676	2
Lman1	0.743418	0.000406457	0.458441	0.0556933	0.75492	2
Pacsin2	0.745483	0.000383752	-0.21683	0.387457	0.996375	2
Ubxn4	0.746515	0.000372805	0.323347	0.190583	0.995473	2
Rtn3	0.747548	0.000362122	0.383264	0.116423	0.844005	2
Rnpep	0.747548	0.000362122	0.301497	0.22404	0.84731	2
Psmd5	0.74858	0.000351697	0.310434	0.209928	0.807863	2
Bbox1	0.749613	0.000341526	0.00413223	0.987017	1.13923	2
Tymp	0.755808	0.000285549	0.35969	0.142628	0.965938	2
Mlycd	0.757873	0.000268701	0.336603	0.171997	0.847214	2
Snap29	0.757873	0.000268701	0.146619	0.561548	0.567155	2
Tfg	0.759938	0.000252698	-0.260331	0.296798	1.16784	2
Gsta4	0.762003	0.000237506	0.388631	0.110971	0.565125	2
Sepsecs	0.768198	0.000196467	-0.00929272	0.970807	0.851398	2
Endog	0.772328	0.000172576	0.160124	0.525628	0.697224	2
Osbp	0.775426	0.000156312	0.179659	0.475632	1.32681	2
Cs	0.776459	0.000151188	0.394628	0.105096	0.747298	2
Sec23b	0.776459	0.000151188	0.373774	0.126525	1.0686	2
Cops4	0.778524	0.000141364	0.462571	0.0532464	0.810814	2
Flad1	0.786784	0.000107281	0.235142	0.347594	1.26295	2
Srp68	0.788849	9.99447e-05	0.415289	0.0865593	0.865209	2
Dsg2	0.790914	9.30387e-05	0.462571	0.0532464	0.719422	2
Esyt2	0.790914	9.30387e-05	0.362416	0.139406	0.971206	2
Akr1b8	0.790914	9.30387e-05	0.272211	0.274489	0.875385	2
Dpy30	0.790914	9.30387e-05	-0.0738636	0.77084	0.92074	2
Sec24d	0.796077	7.75201e-05	0.324213	0.189331	0.946855	2
Uba6	0.807434	5.09328e-05	0.407847	0.0929378	1.01957	2
Dlat	0.807434	5.09328e-05	0.360351	0.141842	0.769487	2
Mrps30	0.809499	4.70504e-05	0.309757	0.210975	1.07055	2
Atpif1	0.811564	4.34229e-05	-0.164171	0.515075	0.816925	2
Hacd2	0.83428	1.67683e-05	0.341766	0.165102	0.858771	2
Fkbp3	0.84254	1.14497e-05	-0.176562	0.483399	1.14473	2
Preb	0.844605	1.03731e-05	0.415075	0.0867384	0.870798	2
Hykk	0.469799	0.0491603	0.546206	0.0190184	0.773832	3
Gnas	0.470831	0.0485965	0.62158	0.00589139	0.66376	3
Sptbn2	0.470831	0.0485965	0.547238	0.0187483	0.805836	3
Tuba1b	0.470831	0.0485965	0.479091	0.0442607	0.878145	3
Xpo7	0.472896	0.0474836	0.51936	0.0271851	0.784475	3
Mtx1	0.472896	0.0474836	0.486822	0.0404758	0.744699	3
Cnp	0.475994	0.0458506	0.56095	0.0154395	0.695953	3
Idh3b	0.477026	0.0453159	0.577181	0.0121404	0.746088	3
Creld1	0.479091	0.0442607	0.492514	0.0378507	0.551027	3
Acaa1b	0.479091	0.0442607	0.503872	0.0330048	0.61187	3
Capn1	0.479091	0.0442607	0.477273	0.045189	0.949633	3
Plxnb2	0.482189	0.042713	0.569215	0.013681	0.593612	3
Abcb7	0.484254	0.0417044	0.52376	0.025687	0.773489	3
Pcyt2	0.485287	0.041207	0.633264	0.00478416	0.714419	3
Cacybp	0.485287	0.041207	0.614669	0.00663851	0.542681	3
Tmem33	0.485287	0.041207	0.472107	0.0479064	0.586615	3
Dhdh	0.487352	0.0402257	0.578512	0.0118971	0.680301	3
Ftcd	0.488384	0.0397418	0.622934	0.00575333	0.667142	3
Gls2	0.493547	0.0373888	0.534848	0.0221968	0.672192	3
Slc22a18	0.494579	0.0369314	0.594734	0.00923276	0.552623	3
Slc29a1	0.495612	0.0364782	0.522457	0.0261237	0.608001	3
Dolpp1	0.501807	0.0338482	0.593702	0.00938657	0.624315	3
Stip1	0.501807	0.0338482	0.565823	0.0143822	0.779432	3
Ddx58	0.501807	0.0338482	0.551653	0.0176273	0.69995	3
Cyb5r3	0.50284	0.0334244	0.52762	0.0244266	0.560607	3
Acad11	0.505937	0.0321777	0.477026	0.0453159	0.697771	3
Psmg1	0.508002	0.0313668	0.545173	0.0192916	0.842334	3
Atp6v1c1	0.510067	0.0305717	0.480124	0.0437401	0.690407	3
Qprt	0.512132	0.0297923	0.469008	0.0495952	0.747383	3
Fn3krp	0.516262	0.0282798	0.485287	0.041207	0.737885	3
Slc10a1	0.518327	0.0275463	0.552401	0.0174427	0.567549	3
Pccb	0.51936	0.0271851	0.469799	0.0491603	0.915174	3
Uap1	0.520392	0.0268276	0.647393	0.00367804	0.5482	3
Aldh1b1	0.522457	0.0261237	0.645328	0.00382519	0.618969	3
Cyp2c67	0.522457	0.0261237	0.472896	0.0474836	0.693536	3
Ptgr2	0.524523	0.0254342	0.556818	0.0163836	0.787202	3
Eif4g1	0.524523	0.0254342	0.501033	0.0341685	0.901042	3
Dhrs7b	0.525555	0.0250948	0.576446	0.0122765	0.697618	3
Pipox	0.526588	0.0247589	0.530718	0.0234505	0.833241	3
Pex5	0.526588	0.0247589	0.469799	0.0491603	0.816698	3
Hsdl2	0.530718	0.0234505	0.572019	0.013122	0.729239	3
Vps4b	0.53175	0.023132	0.493547	0.0373888	0.863619	3
Aspdh	0.532783	0.0228169	0.494835	0.0368189	0.752921	3
Hsp90ab1	0.534848	0.0221968	0.572314	0.0130642	0.57954	3
Akr1c6	0.538978	0.0209962	0.493547	0.0373888	0.799598	3
Cyp2c70	0.541043	0.0204154	0.541043	0.0204154	0.715811	3
Gapdh	0.542075	0.0201297	0.69938	0.0012368	0.568151	3
Ces2a	0.545173	0.0192916	0.526588	0.0247589	0.742021	3
Slc25a13	0.547238	0.0187483	0.472896	0.0474836	0.724528	3
Sult1a1	0.548271	0.0184812	0.549303	0.0182172	0.566232	3
Rap1gds1	0.549303	0.0182172	0.599174	0.00859433	0.513883	3
Tubb4b	0.550336	0.0179561	0.514979	0.0287431	0.862066	3
Fmo5	0.555498	0.0166946	0.6381	0.00437864	0.65931	3
Gck	0.555498	0.0166946	0.501807	0.0338482	0.838925	3
Ahsa1	0.556531	0.0164509	0.579246	0.0117646	0.614775	3
Parp9	0.558596	0.015972	0.542355	0.0200528	0.654384	3
Ppcs	0.559628	0.0157367	0.482438	0.0425904	0.750889	3
Akr1c12	0.560661	0.0155042	0.578214	0.0119514	0.763079	3
Gdi1	0.560661	0.0155042	0.472107	0.0479064	0.838086	3
Hsd17b12	0.561693	0.0152745	0.52762	0.0244266	0.776793	3
Anpep	0.561693	0.0152745	0.522457	0.0261237	0.779793	3
Trappc8	0.562726	0.0150474	0.554752	0.0168724	0.712627	3
Mpv17	0.562726	0.0150474	0.541043	0.0204154	0.928192	3
Aadac	0.563758	0.014823	0.478306	0.0446599	0.701765	3
Ywhag	0.564791	0.0146013	0.545173	0.0192916	0.853424	3
Gnai3	0.567889	0.0139519	0.657705	0.00301085	0.719966	3
Flnb	0.568921	0.0137406	0.474961	0.0463901	0.711651	3
Acad9	0.569954	0.0135319	0.477026	0.0453159	0.80045	3
Dhx30	0.570986	0.0133257	0.654621	0.00319902	0.692143	3
Usp5	0.572019	0.013122	0.509561	0.0307652	0.928785	3
Hspa4l	0.573051	0.0129208	0.508002	0.0313668	0.802781	3
Lipa	0.573051	0.0129208	0.512132	0.0297923	0.711625	3
Mlx	0.574084	0.0127221	0.598864	0.00863762	0.504625	3
Atp1b1	0.576149	0.0123319	0.584409	0.0108657	0.650294	3
Cyfip1	0.576149	0.0123319	0.483471	0.0420847	0.569418	3
Ak2	0.577181	0.0121404	0.497934	0.0354746	0.748395	3
Timm44	0.578214	0.0119514	0.487352	0.0402257	0.728135	3
Irgm1	0.578214	0.0119514	0.483222	0.0422064	0.814482	3
Ghdc	0.579246	0.0117646	0.627775	0.00528105	0.711023	3
Myo1e	0.580279	0.0115803	0.469525	0.0493107	0.871075	3
Cbr1	0.583376	0.0110409	0.551368	0.0176979	0.657937	3
Tm7sf2	0.584409	0.0108657	0.51343	0.0293106	0.550092	3
Psmd7	0.584409	0.0108657	0.487603	0.0401073	0.836269	3
Ugt2a3	0.586474	0.0105219	0.596799	0.0089312	0.593026	3
Isoc1	0.588539	0.0101868	0.555498	0.0166946	0.66801	3
Cd81	0.592669	0.00954244	0.474961	0.0463901	0.783605	3
Atg7	0.592669	0.00954244	0.582429	0.0112037	0.608785	3
Dnajc11	0.593702	0.00938657	0.615702	0.00652218	0.536515	3
Pex6	0.593702	0.00938657	0.507231	0.0316676	0.5676	3
Uroc1	0.594734	0.00923276	0.587507	0.0103533	0.71015	3
Scrn2	0.596799	0.0089312	0.572314	0.0130642	0.860262	3
Ap2a2	0.596799	0.0089312	0.551421	0.0176847	0.895822	3
Farsa	0.597832	0.00878342	0.593702	0.00938657	0.796245	3
Keg1	0.599897	0.00849377	0.54001	0.0207042	0.828782	3
Enpp1	0.600929	0.00835185	0.572314	0.0130642	0.721501	3
Acsf2	0.600929	0.00835185	0.503099	0.0333185	0.606471	3
Hsd3b7	0.602994	0.00807376	0.514197	0.0290284	0.808608	3
Btd	0.604027	0.00793753	0.575116	0.0125258	0.866104	3
Ehd3	0.605059	0.00780317	0.582344	0.0112184	0.728768	3
Iigp1	0.607125	0.00753995	0.602994	0.00807376	0.500582	3
Sucla2	0.607125	0.00753995	0.474419	0.0466756	0.788191	3
Gstt1	0.615385	0.00655779	0.645328	0.00382519	0.559175	3
Cers2	0.61745	0.0063292	0.699019	0.00124713	0.53487	3
Atl3	0.618482	0.00621736	0.622417	0.00580569	0.723457	3
Hgd	0.618482	0.00621736	0.475207	0.0462616	0.717651	3
Aco1	0.62158	0.00589139	0.560434	0.0155551	0.673746	3
Gltpd2	0.622612	0.00578588	0.53588	0.0218917	0.712237	3
Kynu	0.62571	0.00547849	0.524523	0.0254342	0.758567	3
Ap3d1	0.62571	0.00547849	0.474961	0.0463901	0.877421	3
Cyp2c69	0.626742	0.00537903	0.576149	0.0123319	0.517172	3
C2cd2	0.627775	0.00528105	0.612287	0.00691316	0.640279	3
Lgals9	0.627775	0.00528105	0.484504	0.0415835	0.795156	3
Pah	0.628808	0.00518451	0.553433	0.0171905	0.690323	3
Hectd1	0.630873	0.00499576	0.483222	0.0422064	0.541514	3
Aldh8a1	0.630873	0.00499576	0.518327	0.0275463	0.762949	3
Gm4756	0.631905	0.0049035	0.52762	0.0244266	0.537057	3
Lypla1	0.6381	0.00437864	0.63397	0.00472315	0.7056	3
Dpp4	0.640165	0.00421424	0.505937	0.0321777	0.848276	3
Txnrd1	0.641198	0.00413395	0.478059	0.0447859	0.827959	3
Gstm7	0.64223	0.00405492	0.712293	0.00091107	0.500222	3
Nono	0.643263	0.00397713	0.482189	0.042713	0.856041	3
Scly	0.64636	0.00375103	0.563758	0.014823	0.841654	3
Umps	0.649458	0.00353556	0.716572	0.000820404	0.600352	3
Psmg2	0.650491	0.00346603	0.548037	0.0185413	0.897155	3
Cab39l	0.652556	0.00333033	0.529685	0.0237724	0.53833	3
Vapb	0.652556	0.00333033	0.525826	0.0250062	0.84558	3
Gclc	0.652556	0.00333033	0.503616	0.0331086	0.689674	3
Clic4	0.654621	0.00319902	0.543108	0.0198472	0.843401	3
Mettl7a1	0.654621	0.00319902	0.51936	0.0271851	0.741538	3
Nqo2	0.657718	0.00301004	0.596799	0.0089312	0.652412	3
Mcu	0.657718	0.00301004	0.473929	0.0469345	0.788135	3
Ugt2b36	0.658751	0.00294912	0.524793	0.0253448	0.605455	3
Idnk	0.659783	0.00288922	0.689726	0.00153901	0.554316	3
Ipo7	0.660816	0.00283032	0.470831	0.0485965	0.99521	3
Oxsr1	0.661848	0.00277241	0.541128	0.0203916	0.777441	3
Adh1	0.661848	0.00277241	0.482189	0.042713	0.670698	3
As3mt	0.664946	0.0026045	0.677686	0.00199929	0.532197	3
Cyp2c40	0.665978	0.00255043	0.529685	0.0237724	0.595115	3
Ldah	0.668043	0.00244505	0.524793	0.0253448	0.647369	3
Echdc1	0.675271	0.00210405	0.512132	0.0297923	0.751911	3
Pdzk1	0.675271	0.00210405	0.484254	0.0417044	0.887046	3
Ugt2b5	0.677336	0.00201419	0.61332	0.00679301	0.516432	3
Pecr	0.677336	0.00201419	0.571281	0.0132673	0.740657	3
Srr	0.679401	0.00192751	0.669768	0.00235985	0.552299	3
Letm1	0.679401	0.00192751	0.639133	0.0042958	0.521087	3
Galm	0.680434	0.00188535	0.626033	0.00544721	0.63295	3
Pigr	0.680434	0.00188535	0.494579	0.0369314	0.795613	3
Mttp	0.683531	0.00176339	0.611886	0.00696025	0.670922	3
Ppid	0.684564	0.00172422	0.61447	0.00666111	0.630522	3
Cyp4f13	0.685596	0.00168578	0.675271	0.00210405	0.538839	3
Slc2a2	0.686629	0.00164804	0.529685	0.0237724	0.65598	3
Abcb11	0.689726	0.00153901	0.605059	0.00780317	0.609893	3
Glyat	0.691792	0.00146969	0.572314	0.0130642	0.640015	3
Sec14l2	0.695922	0.00133881	0.546488	0.0189444	0.690224	3
Kmo	0.695922	0.00133881	0.544141	0.0195679	0.713411	3
Lta4h	0.696954	0.00130765	0.483222	0.0422064	0.949554	3
Ube4a	0.697987	0.00127709	0.481156	0.0432243	0.683469	3
Them4	0.697987	0.00127709	0.595767	0.00908097	0.620402	3
Hsd11b1	0.701084	0.00118896	0.599174	0.00859433	0.689625	3
Acnat2	0.703149	0.00113306	0.542075	0.0201297	0.747374	3
Enpep	0.704182	0.00110594	0.51523	0.0286522	0.674084	3
Tmem126b	0.705214	0.00107936	0.71126	0.000934168	0.527125	3
Cyp2c29	0.706247	0.00105331	0.664256	0.00264115	0.512289	3
Gbe1	0.706247	0.00105331	0.604339	0.00789675	0.512573	3
Carhsp1	0.706247	0.00105331	0.522727	0.0260328	0.764511	3
Vps35	0.707279	0.00102779	0.561693	0.0152745	0.895127	3
Gpam	0.710377	0.000954305	0.600929	0.00835185	0.60225	3
Alg2	0.71141	0.000930803	0.471864	0.0480376	0.828286	3
Ppox	0.71141	0.000930803	0.623645	0.0056819	0.56527	3
A1cf	0.712442	0.000907787	0.480372	0.0436158	0.874539	3
Coasy	0.716572	0.000820404	0.479091	0.0442607	0.670279	3
Gch1	0.722767	0.000702558	0.62984	0.00508942	0.587386	3
Kif13b	0.722767	0.000702558	0.584409	0.0108657	0.75841	3
Acadsb	0.733092	0.000537633	0.5111	0.0301801	0.729293	3
Ugt2b34	0.737223	0.000481452	0.5111	0.0301801	0.62068	3
Sar1b	0.743418	0.000406457	0.574677	0.012609	0.738654	3
Sgpl1	0.745483	0.000383752	0.667355	0.00247976	0.580106	3
Pctp	0.745483	0.000383752	0.603306	0.00803248	0.686331	3
Baat	0.749613	0.000341526	0.686629	0.00164804	0.528807	3
Apeh	0.749613	0.000341526	0.558596	0.015972	0.763899	3
Paics	0.754776	0.000294301	0.651343	0.00340948	0.755718	3
Gldc	0.760971	0.000245003	0.62571	0.00547849	0.723469	3
Serpinb9	0.765101	0.000216166	0.512132	0.0297923	0.842822	3
Usp14	0.765101	0.000216166	0.475994	0.0458506	0.846248	3
Tars	0.767166	0.000202857	0.545173	0.0192916	0.712071	3
Sfxn5	0.770263	0.000184195	0.549303	0.0182172	0.530085	3
Mavs	0.774393	0.000161583	0.481156	0.0432243	0.75388	3
Tha1	0.782654	0.000123328	0.489417	0.0392624	0.854674	3
Khk	0.784719	0.000115068	0.74522	0.000386584	0.565675	3
Ap1g1	0.787816	0.000103558	0.534367	0.02234	0.757611	3
Pygl	0.788849	9.99447e-05	0.652556	0.00333033	0.524449	3
Sec14l4	0.788849	9.99447e-05	0.640496	0.0041884	0.618434	3
Fech	0.790914	9.30387e-05	0.524793	0.0253448	0.918454	3
Tex2	0.797109	7.46961e-05	0.530718	0.0234505	0.908844	3
Slc33a1	0.800207	6.67427e-05	0.565823	0.0143822	0.710155	3
Cryl1	0.807434	5.09328e-05	0.516529	0.0281843	0.878145	3
Chordc1	0.813629	4.00363e-05	0.563017	0.014984	0.540998	3
Abcc2	0.818792	3.25381e-05	0.54001	0.0207042	0.73543	3
Sec24a	0.877646	1.70878e-06	0.506198	0.0320742	0.804126	3
Cpq	-0.0464636	0.85474	-0.479855	0.0438751	1.71244	4
Alyref	-0.0474961	0.851545	-0.527376	0.0245049	1.6202	4
Tpt1	0.0671141	0.79132	-0.540806	0.0204814	1.51836	4
Ncstn	-0.115643	0.64771	-0.488636	0.0396243	1.4043	4
Myg1	0.119773	0.63594	-0.570764	0.0133697	1.47342	4
Sdf2l1	0.129066	0.609764	-0.512132	0.0297923	1.99839	4
Snrpd2	0.146619	0.561548	-0.497677	0.0355846	1.30882	4
Rrp9	0.146619	0.561548	-0.52376	0.025687	1.39039	4
Ubqln2	0.173464	0.491227	-0.498709	0.0351442	1.51215	4
Marcks	0.183789	0.465373	-0.521425	0.0264738	1.50999	4
Hnrnpul1	0.20031	0.425475	-0.663913	0.00265952	1.56073	4
Rrbp1	-0.219928	0.380543	-0.485537	0.0410869	1.42339	4
Nop16	0.231286	0.355787	-0.615385	0.00655779	1.6239	4
Irf2bp2	0.237481	0.34268	-0.488384	0.0397418	1.33964	4
Stbd1	0.238513	0.340523	-0.627775	0.00528105	1.47516	4
Septin11	-0.242643	0.331974	-0.642562	0.0040298	1.61039	4
Atox1	0.258131	0.301045	-0.470831	0.0485965	1.34089	4
Lage3	0.267424	0.28335	-0.607125	0.00753995	1.55652	4
Sri	0.276717	0.266306	-0.541322	0.0203378	1.39545	4
Adi1	0.289107	0.244595	-0.586474	0.0105219	1.6699	4
Rbmx	0.297367	0.230763	-0.527132	0.0245833	1.36773	4
Marcksl1	-0.301497	0.22404	-0.538978	0.0209962	1.30005	4
Basp1	-0.303562	0.220726	-0.585744	0.0106424	1.7537	4
Diablo	0.312855	0.206207	-0.595558	0.00911151	1.43498	4
Cp	-0.326278	0.186364	-0.48657	0.0405949	1.47521	4
Sh3bgrl	-0.364481	0.136999	-0.483222	0.0422064	1.65994	4
Fga	-0.365514	0.135806	-0.517295	0.0279112	1.35831	4
Dbnl	0.385132	0.114505	-0.595866	0.00906652	1.42712	4
Arhgdib	-0.390294	0.109318	-0.546488	0.0189444	1.5714	4
Clu	-0.396489	0.103318	-0.497677	0.0355846	1.24249	4
Fabp7	-0.397522	0.102342	-0.485287	0.041207	1.97741	4
Sumo3	0.423335	0.0800285	-0.471591	0.0481848	1.44262	4
Pds5a	0.43779	0.0692135	-0.522997	0.025942	1.16751	4
Lcat	-0.446051	0.0635418	-0.534091	0.0224225	1.48191	4
Golim4	-0.454311	0.0582238	-0.542355	0.0200528	1.27676	4
Rnase4	-0.460506	0.0544595	-0.576446	0.0122765	1.62811	4
Hrg	-0.466701	0.0508813	-0.530718	0.0234505	1.61714	4
Oxct1	0.0123903	0.961083	-0.450181	0.0608394	2.02024	5
Gsta1	0.0175529	0.944887	0.344863	0.161056	0.360738	5
Wdr5	-0.0278782	0.912563	-0.00413223	0.987017	0.482718	5
Anxa1	0.0299432	0.906112	-0.185854	0.460286	2.00376	5
Iglc1	-0.0588539	0.816561	-0.365514	0.135806	2.24357	5
H2-Aa	-0.0929272	0.713807	-0.355188	0.148061	2.27859	5
Dmd	0.111513	0.659559	0.0216942	0.93191	7.03558	5
H2-Ab1	-0.124935	0.621344	-0.364153	0.137379	2.2444	5
Lclat1	0.129066	0.609764	0.342798	0.163746	0.471865	5
Zzef1	-0.155911	0.536718	0.418172	0.0841759	0.426301	5
Gnpda1	0.168302	0.504409	-0.10222	0.686501	0.25304	5
Hnrnpll	-0.194115	0.440221	0.082602	0.744539	2.73637	5
Tm9sf2	0.242643	0.331974	-0.339701	0.167837	2.30211	5
Ank1	-0.254001	0.309117	0.43595	0.0705263	0.357197	5
Ktn1	-0.276717	0.266306	-0.210635	0.401489	2.77243	5
Gps1	-0.295302	0.234173	-0.0547804	0.829074	2.50797	5
Mtch1	-0.297367	0.230763	0.379969	0.119864	2.29207	5
Aga	0.309757	0.210975	-0.0949923	0.707709	2.02	5
Col1a1	0.339701	0.167837	-0.292204	0.239348	2.37013	5
Csad	-0.346928	0.158397	-0.41301	0.088478	3.35064	5
Tap2	0.362416	0.139406	0.00931196	0.970747	0.49523	5
Pfdn1	0.377904	0.122056	-0.423256	0.080091	2.95323	5
Psip1	0.379969	0.119864	-0.424368	0.0792173	3.2464	5
Slco1a4	-0.389262	0.110342	-0.0505937	0.841975	3.32298	5
Hcls1	-0.403717	0.0966211	-0.31095	0.20913	2.2741	5
Isyna1	-0.411977	0.0893573	-0.238513	0.340523	2.32666	5
Lrrfip1	-0.418172	0.0841759	-0.355188	0.148061	2.38074	5
Agk	0.428498	0.0760329	0.111513	0.659559	2.87064	5
Ighg1	-0.436983	0.069787	0.0263566	0.917319	2.38568	5
Egfr	-0.464636	0.0520537	-0.324213	0.189331	2.65352	5
Pxn	0.00103252	0.996756	0.0774394	0.760047	0.780641	5
Ldhd	0.00103252	0.996756	-0.278782	0.262607	1.31223	5
Vasp	-0.00206505	0.993511	-0.40062	0.0994518	1.12321	5
Slc16a1	0.00206505	0.993511	0.0304752	0.904451	1.28664	5
Srsf6	0.00309757	0.990267	0.0082602	0.97405	1.31735	5
Pmpca	-0.0041301	0.987023	-0.245478	0.326179	1.07033	5
Mapk9	-0.00516262	0.98378	0.337636	0.170603	0.91553	5
Nat2	0.00516262	0.98378	0.393079	0.106592	0.914391	5
Ezr	0.00516262	0.98378	0.214765	0.392104	1.0133	5
Etfdh	-0.00619515	0.980536	0.386164	0.113454	0.91849	5
Oplah	-0.00619515	0.980536	0.289256	0.24434	1.01974	5
Dhrs11	0.00722767	0.977293	-0.219348	0.381831	1.27805	5
Crip1	-0.0082602	0.97405	-0.29427	0.23589	1.32458	5
Capza2	0.0082602	0.97405	0.159091	0.528338	1.06198	5
Snrpb2	0.0082602	0.97405	-0.021683	0.931945	1.04215	5
Ptma	-0.00929272	0.970807	-0.419205	0.0833341	1.36347	5
Eml4	0.00929272	0.970807	0.388516	0.111086	0.88484	5
Spcs1	0.0123903	0.961083	0.144703	0.566728	1.22267	5
Ang	0.0123903	0.961083	-0.263294	0.291134	1.28203	5
Dlg1	-0.0134228	0.957842	0.118285	0.64017	1.26399	5
Drg1	-0.0134228	0.957842	0.325245	0.187844	0.899149	5
Prcp	-0.0134228	0.957842	0.053719	0.832341	1.79903	5
Eif2s2	0.0134228	0.957842	0.183463	0.466181	0.989299	5
Aldh7a1	0.0134228	0.957842	-0.157976	0.531269	0.972091	5
Ttc38	-0.0144553	0.954602	0.391327	0.108301	0.978095	5
Nedd8	-0.0144553	0.954602	0.189985	0.450196	0.907322	5
Hnrnph2	-0.0144553	0.954602	0.121901	0.629908	1.10388	5
Lmnb2	-0.0144553	0.954602	-0.234504	0.348942	1.0867	5
Nudt8	-0.0154879	0.951363	-0.325245	0.187844	1.24885	5
Dbt	-0.0165204	0.948124	0.326446	0.186124	0.903539	5
Gstz1	-0.0165204	0.948124	0.157976	0.531269	0.93972	5
Gba	-0.0165204	0.948124	-0.0712442	0.778771	1.07831	5
Auh	0.0165204	0.948124	-0.183789	0.465373	1.38536	5
Cfd	0.0165546	0.948017	-0.0991224	0.695564	1.01225	5
Dnajb11	-0.0175529	0.944887	-0.382034	0.117699	1.8003	5
Ddx3x	0.0175529	0.944887	0.366546	0.134621	0.984997	5
Actb	-0.0185854	0.94165	0.29199	0.239709	0.992205	5
Vcl	0.0185854	0.94165	0.0578214	0.819729	1.13605	5
Dnajc5	-0.019618	0.938414	-0.392562	0.107094	1.52217	5
Hadha	0.019618	0.938414	0.370676	0.129952	0.934963	5
Aox3	0.019618	0.938414	-0.0877646	0.729124	1.15382	5
Tat	-0.0206505	0.935179	0.108415	0.668498	1.04706	5
Chm	0.0206505	0.935179	0.353123	0.1506	0.522035	5
Ptpn12	0.0227155	0.928712	-0.125	0.621163	1.39188	5
Urah	0.0227155	0.928712	0.444445	0.0646165	0.949003	5
Gaa	-0.0237481	0.92548	0.392359	0.107291	0.971238	5
Ndufa6	-0.0247806	0.922249	0.452246	0.0595208	0.898743	5
Acadvl	-0.0247806	0.922249	0.308884	0.212332	1.00155	5
Pyurf	0.0247806	0.922249	-0.183789	0.465373	1.03684	5
Inmt	-0.0268456	0.91579	0.320083	0.195357	0.88259	5
Sec11a	0.0268456	0.91579	0.175529	0.486001	1.18864	5
Snx12	0.0268456	0.91579	-0.0884178	0.72718	1.07963	5
Itpa	0.0268456	0.91579	-0.124483	0.622617	0.94085	5
Lars	-0.0289107	0.909337	0.332473	0.177651	1.06153	5
Mecr	0.0289107	0.909337	0.459473	0.0550738	0.737076	5
Kcmf1	0.0289107	0.909337	0.135331	0.592364	0.797507	5
Cluh	-0.0309757	0.902889	0.419205	0.0833341	0.825631	5
Tmem38b	0.0309757	0.902889	0.0175529	0.944887	1.17666	5
Parp3	-0.0320083	0.899667	-0.2127	0.396781	1.67149	5
Mvp	0.0320083	0.899667	0.295455	0.23392	1.06435	5
Kpna1	-0.0330408	0.896447	0.399587	0.100409	0.745104	5
Asah1	0.0340733	0.893228	-0.256198	0.304806	1.31014	5
Atp2a2	-0.0351058	0.890011	0.463604	0.0526475	1.02372	5
Xpnpep1	-0.0351058	0.890011	0.139463	0.581002	1.27359	5
Cox20	0.0351058	0.890011	0.355188	0.148061	1.42623	5
Ndufb11	0.0351058	0.890011	0.378099	0.121848	1.10728	5
Prpf6	0.0351058	0.890011	-0.217975	0.384893	1.31029	5
Ccdc58	0.0361384	0.886795	-0.278782	0.262607	1.15151	5
Apob	-0.0371709	0.883581	0.392359	0.107291	0.935722	5
Pbld1	-0.0371709	0.883581	-0.0925065	0.715052	0.957537	5
Fkbp2	-0.0371709	0.883581	-0.222107	0.37572	1.13234	5
Hsp90b1	0.0371709	0.883581	0.183789	0.465373	1.01387	5
Ak4	0.0392359	0.877159	0.145586	0.564337	0.957618	5
Mrps34	0.0392359	0.877159	0.10635	0.67448	0.96816	5
Aimp1	0.0402685	0.87395	-0.049223	0.846207	1.13291	5
Hspe1	-0.041301	0.870744	-0.194115	0.440221	0.915901	5
Cycs	0.041301	0.870744	0.296335	0.232464	0.595281	5
Eif2b3	-0.0423335	0.867539	-0.00929752	0.970792	1.30405	5
Iars2	0.0423335	0.867539	0.462571	0.0532464	0.932132	5
Sf3b3	-0.043366	0.864336	0.312855	0.206207	0.993307	5
Gcdh	0.043366	0.864336	0.311822	0.207788	0.852519	5
Abracl	0.043366	0.864336	-0.21447	0.39277	1.09406	5
Col6a3	0.0443986	0.861135	0.0733093	0.772516	0.97909	5
Pnpo	0.0443986	0.861135	-0.318018	0.198418	1.19826	5
Hpd	-0.0454311	0.857936	0.43905	0.0683255	0.868449	5
Mdh2	-0.0454311	0.857936	-0.143595	0.569733	1.02103	5
Pdlim1	-0.0474961	0.851545	-0.177594	0.480803	1.14268	5
Lrrfip2	-0.0485287	0.848353	-0.0753743	0.766275	0.950062	5
Zfand2b	-0.0485287	0.848353	0.258131	0.301045	0.553287	5
Nutf2	0.0485287	0.848353	-0.020155	0.936731	0.987126	5
Pebp1	0.0485287	0.848353	-0.089876	0.722847	1.15116	5
Igbp1	-0.0495612	0.845163	-0.00619515	0.980536	1.15827	5
Sf3b4	0.0495612	0.845163	0.114729	0.650325	0.979833	5
Suclg1	0.0505937	0.841975	0.355188	0.148061	0.869789	5
Cnbp	-0.0516262	0.83879	-0.233351	0.351387	1.29399	5
Prdx6	0.0516262	0.83879	-0.0041301	0.987023	0.97558	5
Vdac2	-0.0526588	0.835607	0.30666	0.215815	0.976546	5
Abcf1	0.0526588	0.835607	0.372934	0.127448	0.76287	5
Hnrnph1	0.0526588	0.835607	0.296335	0.232464	1.0781	5
Vps13c	0.0536913	0.832426	0.0505937	0.841975	1.06262	5
Ckap4	0.0536913	0.832426	0.0505937	0.841975	1.05883	5
Pgm1	-0.0547238	0.829248	-0.0392359	0.877159	1.07342	5
Glrx	-0.0547238	0.829248	-0.0743418	0.769394	1.00043	5
Denr	-0.0547238	0.829248	-0.308725	0.21258	1.35279	5
Scamp3	-0.0557563	0.826072	-0.324213	0.189331	1.17356	5
Rab18	-0.0557563	0.826072	0.459711	0.0549322	0.841713	5
Pdcd6ip	-0.0557563	0.826072	0.394628	0.105096	0.809184	5
Mrps9	-0.0557563	0.826072	0.175529	0.486001	1.10685	5
Rwdd1	0.0557563	0.826072	-0.403101	0.0971796	1.7529	5
Dpp7	0.0557563	0.826072	0.382946	0.116753	1.11927	5
Tcea1	0.0557563	0.826072	0.0289256	0.90929	1.16722	5
Nudt16	0.0567889	0.822899	-0.246773	0.323551	1.0062	5
Ap1b1	0.0578214	0.819729	0.446051	0.0635418	0.83632	5
Scarb1	0.0578214	0.819729	0.289256	0.24434	0.933149	5
Vps45	0.0588539	0.816561	-0.0309757	0.902889	1.6484	5
Sf3b6	0.060919	0.810234	-0.318324	0.197962	1.39299	5
Psmd6	-0.0619515	0.807074	0.353123	0.1506	0.989238	5
H1f0	0.0619515	0.807074	0.22624	0.36667	1.20411	5
Dag1	-0.062984	0.803917	-0.173037	0.492311	1.19669	5
Crot	0.062984	0.803917	0.426433	0.0776131	0.863631	5
Hsd17b4	0.062984	0.803917	0.419205	0.0833341	0.872366	5
Cisd2	0.062984	0.803917	0.293388	0.237362	0.869983	5
Ncln	0.0640165	0.800764	0.382946	0.116753	0.966223	5
Hebp1	0.0640165	0.800764	-0.378099	0.121848	1.26285	5
Jup	-0.0650491	0.797613	0.29199	0.239709	1.20322	5
Aifm1	0.0650491	0.797613	0.356405	0.146579	0.833213	5
Rtn4	0.0650491	0.797613	0.200517	0.424987	1.09875	5
Hnrnpk	0.0650491	0.797613	0.0615305	0.808362	1.18367	5
Insr	0.0660816	0.794465	0.246901	0.323293	1.02505	5
Dnajc7	0.0671141	0.79132	0.169334	0.501759	0.987155	5
Mrps23	0.0671141	0.79132	-0.432558	0.0729949	1.0839	5
Cd2ap	-0.0681466	0.788178	-0.451963	0.0597002	1.90038	5
Ndufb8	0.0681466	0.788178	0.0557851	0.825984	0.917457	5
Ctnnd1	-0.0691792	0.785039	0.375839	0.124277	0.894793	5
Gk	-0.0691792	0.785039	0.171399	0.49648	1.02279	5
Myl3	0.0691792	0.785039	-0.107383	0.671487	1.60716	5
Hint1	0.0691792	0.785039	-0.159091	0.528338	1.02431	5
Eif2s3y	-0.0702117	0.781904	0.402685	0.0975581	0.888729	5
Mettl7b	-0.0702117	0.781904	0.348993	0.155768	0.868188	5
Pcyt1a	-0.0712442	0.778771	0.0382034	0.880369	1.02443	5
Slco2b1	0.0712442	0.778771	0.394424	0.105291	0.767593	5
Clcc1	-0.0722767	0.775642	0.422303	0.0808458	0.713934	5
Tpi1	-0.0722767	0.775642	0.119773	0.63594	1.00005	5
Hadh	0.0722767	0.775642	0.369644	0.131108	0.921096	5
Cobll1	0.0722767	0.775642	-0.277519	0.264865	1.14838	5
Stk25	-0.0733093	0.772516	0.419638	0.0829828	0.936867	5
Ces1d	-0.0733093	0.772516	0.0175984	0.944744	0.83827	5
Casp6	-0.0753743	0.766275	0.00361757	0.988634	1.16374	5
Atp5h	0.0753743	0.766275	0.0547238	0.829248	0.889683	5
Pdk2	0.0764068	0.763159	0.151781	0.547692	1.22654	5
Tm9sf4	0.0764068	0.763159	-0.0423335	0.867539	1.19388	5
Eif3b	0.0764068	0.763159	0.345041	0.160826	0.944219	5
Raly	0.0764068	0.763159	0.130682	0.605255	1.06181	5
Twf1	-0.0774394	0.760047	0.0764068	0.763159	1.17035	5
Tecr	-0.0784719	0.756938	0.39938	0.100601	0.763859	5
Tpr	-0.0784719	0.756938	0.104285	0.680481	1.02508	5
Dlst	-0.0784719	0.756938	-0.0299587	0.906064	0.946847	5
Ssb	0.0784719	0.756938	0.329029	0.18246	1.1221	5
Kpnb1	-0.0795044	0.753833	0.383067	0.116628	0.818117	5
H6pd	0.0795044	0.753833	0.387197	0.11241	1.05349	5
Atp5d	-0.0805369	0.750731	0.215798	0.389776	0.681784	5
Atp6v1g1	-0.0805369	0.750731	-0.454545	0.0580778	1.44346	5
Tollip	0.0805369	0.750731	-0.370676	0.129952	1.59858	5
Arpc4	0.0805369	0.750731	0.288074	0.24636	1.01302	5
Atp6v1d	0.0815694	0.747633	0.109448	0.665513	1.12699	5
Nomo1	0.082602	0.744539	0.379969	0.119864	0.985761	5
Serpina1c	0.082602	0.744539	0.101187	0.689518	1.0659	5
Pacsin3	0.082602	0.744539	-0.249744	0.317572	1.22462	5
Arrb1	0.0836345	0.741448	0.0495868	0.845084	0.982317	5
Ublcp1	-0.084667	0.738361	0.159009	0.528554	1.34105	5
Eif2b1	0.084667	0.738361	0.420455	0.0823237	0.792791	5
Ssrp1	0.084667	0.738361	0.247806	0.321465	1.02566	5
Tmed9	-0.0856995	0.735278	-0.353123	0.1506	1.45325	5
Commd4	0.0856995	0.735278	0.277749	0.264453	0.835314	5
Ggact	0.0867321	0.732199	0.4	0.100025	0.520531	5
Dusp3	0.0867321	0.732199	0.259814	0.297792	0.91762	5
Gusb	0.0867321	0.732199	0.0299587	0.906064	1.01949	5
Poldip2	-0.0877646	0.729124	-0.264326	0.289176	1.21879	5
Eci1	0.0887971	0.726053	0.305627	0.217444	0.920244	5
Ap1s1	0.0898296	0.722985	0.0929272	0.713807	1.02733	5
Nmt1	0.0898296	0.722985	0.250903	0.315255	0.958305	5
Abcg2	-0.0908622	0.719922	0.231405	0.355531	1.28632	5
Akap1	0.0908622	0.719922	0.140423	0.578374	1.11673	5
Pex14	0.0908622	0.719922	-0.261229	0.295074	1.07695	5
Snx6	-0.0918947	0.716862	0.191116	0.447453	1.14767	5
Capzb	-0.0929272	0.713807	0.42953	0.0752517	0.987915	5
Gfer	0.0929272	0.713807	-0.121838	0.630086	0.948399	5
Erc1	-0.0939597	0.710756	-0.181818	0.470256	1.1835	5
Lars2	0.0939597	0.710756	0.21281	0.396531	0.58988	5
Hnrnpr	0.0939597	0.710756	0.0856995	0.735278	1.10289	5
Gc	0.0939597	0.710756	-0.0371709	0.883581	1.01445	5
Mapre1	0.0939597	0.710756	-0.0929752	0.713665	0.998768	5
Ddx21	-0.0949923	0.707709	-0.258264	0.300786	1.29829	5
Gars	0.0949923	0.707709	0.384298	0.115359	0.873904	5
Acot2	0.0949923	0.707709	0.162106	0.520447	1.05861	5
Pdcd5	0.0949923	0.707709	-0.271554	0.275695	1.14391	5
Gsto1	0.0960248	0.704666	0.0661841	0.794152	0.997075	5
Ddt	0.0960248	0.704666	-0.0630165	0.803818	0.882196	5
Lsm2	0.0960248	0.704666	-0.098657	0.696929	1.12659	5
Slirp	-0.0970573	0.701628	-0.163223	0.517538	1.05185	5
Mocs3	0.0970573	0.701628	-0.0785124	0.756816	1.05881	5
Taok3	0.0970573	0.701628	-0.134228	0.595411	1.17004	5
Rbm14	-0.0980898	0.698594	-0.098242	0.698147	1.12191	5
Afmid	0.0980898	0.698594	0.160041	0.525845	0.881445	5
Eif4a1	-0.0991224	0.695564	0.398552	0.101375	1.01246	5
Mpdu1	-0.0991224	0.695564	0.105888	0.67582	1.09461	5
Mvd	0.0991224	0.695564	-0.333333	0.176463	1.33604	5
Prdx2	-0.100155	0.692539	0.198245	0.430361	0.955053	5
Sdsl	-0.100155	0.692539	0.187919	0.455227	1.19236	5
Glud1	-0.100155	0.692539	0.0309917	0.902839	1.1289	5
Pygb	0.100155	0.692539	0.125968	0.618441	0.91393	5
Ahcyl1	-0.101187	0.689518	0.255814	0.305558	0.846563	5
Crat	0.101187	0.689518	0.289107	0.244595	1.43032	5
Ech1	0.101187	0.689518	-0.0733093	0.772516	0.974911	5
Acadl	0.101187	0.689518	-0.19938	0.427671	1.05479	5
Rab14	-0.10222	0.686501	0.0815694	0.747633	1.02781	5
Tmed10	-0.10222	0.686501	-0.170455	0.498891	1.19928	5
Trip12	0.10222	0.686501	0.187919	0.455227	1.15459	5
Ndufb4	0.0485287	0.685071	0.249871	0.317317	0.903588	5
Lsm1	-0.103252	0.683489	-0.369644	0.131108	1.45304	5
Fmo4	-0.103252	0.683489	0.381002	0.118778	0.634127	5
Cox5b	0.103252	0.683489	0.151781	0.547692	0.633559	5
Sae1	0.103252	0.683489	-0.265359	0.287226	1.52647	5
Arl3	0.104285	0.680481	-0.170631	0.498441	1.10224	5
Slc25a21	-0.105318	0.677479	0.172432	0.49385	0.868443	5
Fam98b	-0.105318	0.677479	0.163139	0.517758	1.35673	5
Ppa2	-0.105318	0.677479	-0.161157	0.522925	1.10172	5
Nap1l4	-0.10635	0.67448	0.0134298	0.95782	0.995644	5
Qars	-0.108415	0.668498	0.321281	0.193596	1.05892	5
Aldh2	0.108415	0.668498	0.221074	0.378002	1.01423	5
Cyp4a14	-0.109448	0.665513	0.132231	0.600946	1.01733	5
Tmbim6	-0.11048	0.662534	0.321281	0.193596	0.956597	5
Ddx19a	0.11048	0.662534	-0.261229	0.295074	1.58208	5
Hadhb	0.11048	0.662534	0.40475	0.0956906	0.949257	5
Cyp4a10	-0.111513	0.659559	0.379969	0.119864	0.645729	5
Atxn2	-0.111513	0.659559	-0.33144	0.179084	1.42958	5
Flna	-0.112545	0.65659	-0.153846	0.542192	1.89837	5
Srp9	0.113578	0.653625	-0.00929752	0.970792	1.16168	5
Gla	0.11461	0.650665	-0.205472	0.413389	1.26858	5
Thoc2	0.115643	0.64771	0.133196	0.59827	1.2212	5
Cryzl1	0.115643	0.64771	0.121838	0.630086	1.15632	5
Clta	0.115643	0.64771	-0.309757	0.210975	1.24325	5
Cyb5a	-0.116675	0.64476	-0.46615	0.0511923	1.17662	5
Ndufv1	0.116675	0.64476	0.265359	0.287226	0.985958	5
Eif4g2	-0.117708	0.641815	0.336603	0.171997	0.916098	5
Pitpna	-0.117708	0.641815	0.00258264	0.991885	1.11012	5
Phb	0.117708	0.641815	0.358471	0.144085	0.853027	5
Cd36	0.117708	0.641815	0.132163	0.601135	0.741938	5
Bche	0.11874	0.638875	0.367579	0.133443	0.797381	5
Tapbp	-0.119773	0.63594	0.256596	0.30403	1.19515	5
Atp5a1	-0.120805	0.633011	0.420238	0.0824986	0.785948	5
Hmgcl	0.120805	0.633011	-0.264463	0.288918	1.03035	5
Atp5c1	0.121838	0.630086	0.446281	0.0633887	0.795458	5
Ist1	0.121838	0.630086	0.40062	0.0994518	0.711581	5
Ppia	0.121838	0.630086	0.0929752	0.713665	1.18347	5
Prps1l1	0.122627	0.627854	0.0413223	0.870677	0.888215	5
Clec4f	0.12287	0.627167	0.0547521	0.829161	1.02206	5
Emd	0.12287	0.627167	-0.111513	0.659559	1.5001	5
Tpm3-rs7	-0.123125	0.626449	-0.127001	0.615543	1.04334	5
Luc7l3	0.123903	0.624253	0.38688	0.112729	0.854308	5
Suclg2	0.123903	0.624253	0.266391	0.285284	0.951105	5
Acadm	-0.125968	0.618441	-0.327996	0.18392	1.13468	5
Slc35a4	0.125968	0.618441	-0.231286	0.355787	1.44725	5
Gnpnat1	-0.127001	0.615543	0.467734	0.0503027	0.898638	5
Apex1	-0.127001	0.615543	-0.00516262	0.98378	1.4608	5
Emc2	-0.128033	0.612651	-0.14522	0.565328	1.06849	5
Anxa2	-0.129066	0.609764	0.144628	0.56693	1.172	5
Ctsh	-0.129066	0.609764	0.0485788	0.848198	1.10541	5
Cr1l	0.130098	0.606882	0.267424	0.28335	0.591011	5
Pa2g4	0.130098	0.606882	0.0681466	0.788178	1.2406	5
Myo18a	-0.131131	0.604006	0.446051	0.0635418	0.716451	5
Trim25	0.131131	0.604006	0.165204	0.512399	0.978982	5
Slmap	0.131131	0.604006	-0.305627	0.217444	1.26237	5
Eprs	-0.133196	0.59827	0.350207	0.154237	0.962984	5
Snrpg	-0.133196	0.59827	-0.0547238	0.829248	1.98773	5
Pla2g12b	-0.133196	0.59827	-0.184822	0.462826	1.35418	5
Timm13	0.133196	0.59827	-0.184496	0.463629	0.94527	5
Lrrc59	0.133196	0.59827	-0.321798	0.19284	1.31452	5
Aldh4a1	-0.134228	0.595411	0.433884	0.0720224	0.785738	5
Gcsh	0.134228	0.595411	-0.0309757	0.902889	0.937702	5
Ubr4	-0.136293	0.589709	0.446051	0.0635418	0.804824	5
Nat10	-0.136293	0.589709	0.336603	0.171997	0.723299	5
Eif3j1	-0.136293	0.589709	-0.287042	0.248133	1.02085	5
Atp1b3	0.136293	0.589709	0.163139	0.517758	1.07873	5
Polr2e	0.136293	0.589709	-0.178719	0.477983	1.27794	5
Pdap1	0.136293	0.589709	-0.183884	0.465139	1.00128	5
Igha	-0.137326	0.586867	-0.260196	0.297056	0.817016	5
Dnm2	0.137326	0.586867	0.279959	0.260513	1.04106	5
Calr	0.137326	0.586867	-0.319215	0.19664	1.2019	5
Psmc4	0.139391	0.581199	0.372934	0.127448	0.873323	5
Mfn1	-0.141456	0.575555	0.226123	0.366924	1.1277	5
Slc25a20	-0.142488	0.572742	0.364669	0.136781	0.89882	5
Atp6v1e1	-0.142488	0.572742	-0.184361	0.463962	1.07072	5
Tatdn1	0.142488	0.572742	0.2127	0.396781	1.36362	5
Acox3	-0.143521	0.569934	0.208269	0.40692	1.22639	5
Serpina1b	-0.143521	0.569934	0.391529	0.108103	0.786953	5
Lmnb1	-0.144553	0.567133	-0.422521	0.0806726	1.34007	5
Slc25a11	0.144553	0.567133	0.446051	0.0635418	0.708026	5
Prpsap1	0.145586	0.564337	0.265496	0.286968	0.669853	5
Tagln2	0.145586	0.564337	-0.177686	0.480573	1.29091	5
Csk	-0.146619	0.561548	0.181724	0.470489	0.783464	5
Rtcb	-0.146619	0.561548	0.320248	0.195114	1.04151	5
Apoe	-0.146619	0.561548	-0.247673	0.321732	1.18157	5
Acsl1	0.146619	0.561548	0.391327	0.108301	0.724905	5
Timm17b	0.146619	0.561548	0.338668	0.169216	0.779256	5
Ifi47	0.146619	0.561548	0.288074	0.24636	1.13626	5
Commd3	0.146619	0.561548	0.184917	0.462591	0.861888	5
Pdxdc1	-0.147651	0.558764	-0.331612	0.178846	1.72621	5
Cox6b1	-0.147651	0.558764	0.019618	0.938414	0.744616	5
Syap1	-0.148684	0.555987	-0.227155	0.364681	1.42739	5
Tdo2	0.148684	0.555987	0.20444	0.415791	1.15525	5
Ndufb7	-0.149716	0.553216	-0.0733093	0.772516	1.10164	5
Mylk	-0.150749	0.550451	0.10124	0.689365	1.38891	5
Snrpn	-0.150749	0.550451	-0.301653	0.223789	1.08361	5
Ndufa11	0.150749	0.550451	0.340733	0.166466	1.01307	5
Nudc	0.150749	0.550451	0.128165	0.61228	0.786562	5
Pde2a	-0.104285	0.548864	0.32731	0.184893	0.66019	5
Etfb	0.151781	0.547692	0.287042	0.248133	0.860261	5
Nans	0.151781	0.547692	-0.129066	0.609764	1.80737	5
Acox2	-0.152814	0.544939	-0.0299432	0.906112	1.26725	5
Eif3k	0.152814	0.544939	0.282025	0.256863	0.947949	5
Ifitm3	0.152814	0.544939	0.189985	0.450196	1.08709	5
Psmb8	0.152814	0.544939	-0.0258264	0.918977	1.03901	5
Srp14	0.152814	0.544939	-0.330408	0.180525	1.21921	5
Mocs2	-0.154879	0.539452	-0.135847	0.590939	1.08158	5
Pcbd2	-0.154879	0.539452	-0.257099	0.303051	1.13107	5
Ephx1	0.155911	0.536718	0.0815694	0.747633	1.30722	5
Ndufb10	0.155911	0.536718	-0.109561	0.665187	1.0648	5
Lrrc47	0.155911	0.536718	-0.146619	0.561548	1.42971	5
Vps26b	0.156944	0.53399	0.436467	0.0701559	0.828683	5
Sephs1	-0.157976	0.531269	-0.252583	0.311919	1.18272	5
Nsun2	0.157976	0.531269	-0.141456	0.575555	1.32209	5
Ndufaf2	0.157976	0.531269	-0.172432	0.49385	1.00713	5
Nhlrc3	-0.159009	0.528554	-0.0464636	0.85474	1.21607	5
Pgd	0.159009	0.528554	0.43366	0.072186	0.795056	5
Sod1	0.160041	0.525845	-0.113636	0.653456	1.04555	5
Colgalt1	-0.161074	0.523143	0.123903	0.624253	1.85726	5
Hmgcs2	0.161074	0.523143	0.180269	0.474112	1.12146	5
Actr3	-0.162106	0.520447	0.329193	0.182229	1.03996	5
Pitpnb	0.162106	0.520447	0.189985	0.450196	0.880938	5
Actr2	0.162106	0.520447	0.187919	0.455227	0.83248	5
Cops8	-0.163139	0.517758	0.160124	0.525628	0.978264	5
Amdhd1	0.163139	0.517758	0.435725	0.0706882	0.880691	5
Acsf3	0.163139	0.517758	0.42127	0.0816691	0.605394	5
Hsd3b3	0.163139	0.517758	0.385331	0.114302	0.974621	5
Cope	0.163139	0.517758	0.340909	0.166233	1.16848	5
Gm4952	0.163139	0.517758	0.0557563	0.826072	1.19617	5
Pla2g15	-0.164171	0.515075	-0.131131	0.604006	1.0929	5
Atp11c	-0.164171	0.515075	0.303562	0.220726	1.05444	5
Ccdc47	-0.164171	0.515075	0.144112	0.568331	1.06834	5
Scarb2	-0.164171	0.515075	-0.386164	0.113454	1.6393	5
Rnmt	-0.165204	0.512399	-0.0268456	0.91579	1.3922	5
Dhx9	-0.165204	0.512399	0.410945	0.0902429	0.883961	5
Pmm2	-0.166236	0.509729	0.362416	0.139406	0.930691	5
Tpd52l2	-0.166236	0.509729	-0.313888	0.204633	1.07098	5
Gm20390	-0.166236	0.509729	-0.436758	0.0699479	1.27985	5
Rcc1	-0.167269	0.507066	0.275684	0.268168	0.779235	5
Park7	-0.167269	0.507066	0.0278926	0.912518	0.913526	5
Epb41l5	0.167269	0.507066	0.443986	0.064926	0.61962	5
Samhd1	0.167269	0.507066	0.45168	0.0598802	0.921332	5
Vim	0.167269	0.507066	0.132437	0.600375	1.08292	5
Atxn10	0.167269	0.507066	0.0887971	0.726053	1.31118	5
Prrc1	-0.168302	0.504409	0.197314	0.432573	1.04816	5
Flii	0.168302	0.504409	0.353123	0.1506	0.922101	5
Lrpap1	0.168302	0.504409	-0.387197	0.11241	1.21491	5
Mapre2	0.169334	0.501759	-0.115643	0.64771	1.08759	5
G3bp2	0.169334	0.501759	-0.361384	0.14062	1.16719	5
Cdh2	-0.170367	0.499116	-0.229339	0.359963	1.21329	5
Sec23a	0.171399	0.49648	0.351058	0.153169	0.952037	5
Ppp2ca	-0.172432	0.49385	-0.0619515	0.807074	0.991842	5
Tagln	0.172432	0.49385	-0.307692	0.214193	1.50003	5
Rpn1	0.172432	0.49385	0.0815694	0.747633	1.14679	5
Lamp1	0.172432	0.49385	-0.359319	0.143071	1.18764	5
Etf1	-0.175529	0.486001	0.331612	0.178846	1.16443	5
Cyp2c50	-0.175529	0.486001	0.179659	0.475632	1.07662	5
Naca	-0.176562	0.483399	-0.194832	0.4385	1.01037	5
Tmem14c	0.176562	0.483399	0.334538	0.174809	0.911672	5
Lmf1	-0.177594	0.480803	0.232438	0.353327	1.15267	5
Uggt1	0.177594	0.480803	0.394628	0.105096	0.954539	5
Sar1a	0.177594	0.480803	0.245741	0.325645	1.02503	5
Eif2a	0.177594	0.480803	-0.396694	0.103124	1.13485	5
Txn2	-0.178627	0.478214	-0.0536913	0.832426	1.07871	5
Vamp3	-0.178627	0.478214	-0.325581	0.187361	1.18604	5
Mrc1	-0.179659	0.475632	0.187919	0.455227	0.950277	5
Bcl2l13	-0.180692	0.473057	0.396382	0.10342	0.941434	5
Ahnak	0.180692	0.473057	-0.367579	0.133443	1.84376	5
Pnp	0.181724	0.470489	0.326446	0.186124	1.06435	5
Rbm8a	0.181724	0.470489	-0.360207	0.142013	1.0883	5
Pck1	-0.182757	0.467928	0.161074	0.523143	1.33191	5
Ogfr	0.182757	0.467928	0.0898296	0.722985	1.12493	5
Emc4	0.183789	0.465373	0.174587	0.488383	0.945126	5
Hspa4	0.183789	0.465373	0.392359	0.107291	0.817769	5
Cyp2c54	-0.184822	0.462826	0.214765	0.392104	1.06763	5
Cfl1	-0.184822	0.462826	-0.141529	0.575356	1.11733	5
Ndufb5	0.185854	0.460286	0.336603	0.171997	0.876759	5
Acsm1	0.185854	0.460286	0.257099	0.303051	0.997692	5
Psmc1	-0.187919	0.455227	0.338668	0.169216	0.940381	5
Vat1	-0.187919	0.455227	0.333678	0.175989	0.984485	5
Dmgdh	0.187919	0.455227	0.414256	0.0874251	0.664024	5
Nceh1	0.187919	0.455227	0.164256	0.514855	1.06286	5
Mrpl21	0.187919	0.455227	0.145586	0.564337	1.08327	5
Ndufb9	0.189985	0.450196	0.274652	0.270038	0.955024	5
Grb2	0.189985	0.450196	-0.21281	0.396531	0.968238	5
Timm50	-0.19205	0.445194	0.386164	0.113454	0.879866	5
Sdhc	0.19205	0.445194	0.431595	0.0737071	0.731306	5
Actc1	0.19205	0.445194	0.181912	0.470022	1.73984	5
Stx7	-0.193082	0.442704	-0.205472	0.413389	1.35714	5
Cttn	-0.193082	0.442704	-0.44938	0.0613564	1.27958	5
Crk	0.193082	0.442704	0.268595	0.281166	0.911251	5
Rbpms	-0.194115	0.440221	-0.0651837	0.797202	1.11241	5
Nup98	0.195147	0.437745	0.36312	0.138582	1.23315	5
Clic1	-0.19618	0.435277	0.201342	0.423043	1.00729	5
Eif3g	0.19618	0.435277	-0.294421	0.235637	1.16804	5
Napa	-0.197212	0.432815	0.359173	0.143244	1.08354	5
Mvk	0.197212	0.432815	-0.0660816	0.794465	1.13617	5
Sec13	-0.198245	0.430361	0.119835	0.635765	1.31947	5
Mcts1	0.198245	0.430361	0.242894	0.331459	1.13793	5
Pkp2	-0.199277	0.427915	0.130098	0.606882	1.09354	5
Lasp1	0.199277	0.427915	0.0382034	0.880369	1.19512	5
Fbxo6	-0.20031	0.425475	0.0485287	0.848353	1.36738	5
Lamtor5	0.20031	0.425475	-0.388229	0.111372	1.39067	5
Mrpl23	-0.201342	0.423043	0.438823	0.0684847	1.00758	5
Chd4	-0.202375	0.420619	0.280847	0.258941	0.776827	5
Slc25a10	-0.202375	0.420619	0.327479	0.184652	0.843025	5
Srp19	0.202375	0.420619	-0.108471	0.668336	1.39764	5
Bcap31	0.202375	0.420619	0.413223	0.0882972	0.814414	5
Mcee	0.202375	0.420619	-0.0454311	0.857936	0.897252	5
Usp19	-0.203407	0.418201	0.293388	0.237362	0.8807	5
Sod3	-0.203407	0.418201	-0.0557563	0.826072	1.26904	5
Acsm3	-0.203407	0.418201	-0.248838	0.319387	1.29619	5
Ap2a1	0.203407	0.418201	0.36312	0.138582	1.12399	5
Ndufaf4	0.203407	0.418201	0.11461	0.650665	0.896383	5
Prodh2	-0.205472	0.413389	0.303562	0.220726	0.992041	5
Igfbp7	0.205472	0.413389	-0.150826	0.550242	1.19667	5
Chdh	0.205472	0.413389	-0.018595	0.94162	1.10784	5
Ormdl3	-0.206505	0.410994	-0.214765	0.392104	1.01643	5
Ago2	0.206505	0.410994	0.192665	0.443709	1.58446	5
Pfkfb1	0.206505	0.410994	0.355188	0.148061	0.691758	5
Ndufs5	0.206505	0.410994	-0.195147	0.437745	0.987344	5
Gid8	-0.207537	0.408606	0.0567889	0.822899	0.92232	5
Timm9	-0.207537	0.408606	-0.16219	0.520229	1.00822	5
Blvra	0.207537	0.408606	0.0873385	0.730393	1.27599	5
Usp4	-0.20857	0.406226	0.376871	0.123163	1.18842	5
Snrpa1	-0.20857	0.406226	-0.270661	0.277339	1.1711	5
Numb	0.20857	0.406226	0.102326	0.686193	1.30932	5
Fdx1	0.20857	0.406226	0.118802	0.638701	0.693967	5
Ppif	0.209603	0.403854	0.0309917	0.902839	1.04151	5
Cbx3	-0.210635	0.401489	-0.0108471	0.965927	1.16465	5
Entpd5	0.210635	0.401489	0.303562	0.220726	0.953454	5
Rab5a	0.210635	0.401489	0.0681466	0.788178	0.988893	5
Clybl	-0.211668	0.399131	-0.11048	0.662534	1.12556	5
Gm27029	0.211668	0.399131	0.418172	0.0841759	0.777888	5
Tomm22	0.211668	0.399131	0.0625	0.805397	1.10421	5
Syncrip	-0.2127	0.396781	0.203407	0.418201	1.05468	5
Tprkb	-0.2127	0.396781	-0.0980898	0.698594	1.08609	5
Nanp	0.2127	0.396781	0.177594	0.480803	0.814377	5
Necap1	0.2127	0.396781	0.0361384	0.886795	0.945106	5
Phkg2	-0.213733	0.394439	0.40062	0.0994518	1.12526	5
Hint2	-0.214765	0.392104	-0.31079	0.209378	1.19842	5
Abhd14b	0.214765	0.392104	0.154879	0.539452	1.07396	5
Psmd13	-0.215798	0.389776	0.336777	0.171762	0.903106	5
Pgm2	-0.215798	0.389776	0.209711	0.403605	1.0718	5
Tmed4	-0.215798	0.389776	-0.0578214	0.819729	1.05135	5
Ube2n	0.215798	0.389776	0.026343	0.917362	1.04543	5
Rufy3	-0.21683	0.387457	0.208786	0.40573	1.06235	5
Cndp2	-0.21683	0.387457	0.445018	0.0642311	0.885226	5
Sec61g	-0.21683	0.387457	0.0671488	0.791214	1.45077	5
Ranbp2	0.21683	0.387457	-0.0919421	0.716722	1.19878	5
Ggt5	-0.219928	0.380543	-0.043366	0.864336	1.51827	5
Npc2	-0.219928	0.380543	-0.185854	0.460286	1.30978	5
Eif2b2	0.219928	0.380543	0.33144	0.179084	0.982301	5
Tmem147	0.219928	0.380543	0.397522	0.102342	0.913349	5
Mrpl12	-0.22096	0.378254	-0.451213	0.0601774	1.19803	5
Spata5	0.22096	0.378254	0.434693	0.0714341	0.80031	5
Hmgn5	0.22096	0.378254	-0.19938	0.427671	1.10651	5
Lgals1	0.22096	0.378254	-0.344863	0.161056	1.52921	5
Cltb	0.22096	0.378254	-0.419205	0.0833341	1.46813	5
Bckdha	-0.221993	0.375973	0.269489	0.279506	0.93855	5
Tmem41b	-0.223025	0.373699	0.266012	0.285996	0.913316	5
Asph	0.223025	0.373699	0.180879	0.472592	1.11931	5
Epb41l2	0.223025	0.373699	0.121901	0.629908	0.895593	5
Psmb4	0.223025	0.373699	-0.0971576	0.701333	1.07045	5
Slk	-0.224058	0.371433	-0.0149948	0.95291	1.05161	5
G6pc	-0.224058	0.371433	0.245741	0.325645	1.54178	5
Gpd1l	0.22509	0.369174	0.294574	0.235383	1.04432	5
Gpd1	-0.227155	0.364681	0.282463	0.256093	1.03391	5
Nop58	-0.227155	0.364681	0.155911	0.536718	1.18737	5
Arfgef2	0.227155	0.364681	0.22509	0.369174	1.07506	5
Nipsnap3b	0.227155	0.364681	-0.182851	0.467694	1.06645	5
Fbl	-0.228188	0.362446	0.0867769	0.732066	1.18472	5
Pld3	-0.228188	0.362446	-0.280847	0.258941	1.38638	5
Pon1	0.228188	0.362446	0.376871	0.123163	0.837574	5
Ctsb	0.22922	0.360218	0.021683	0.931945	1.23359	5
Sirt3	-0.230253	0.357999	-0.101187	0.689518	1.17888	5
Lims1	-0.230253	0.357999	0.0640496	0.800663	1.3932	5
Ddx1	0.230253	0.357999	0.445939	0.0636157	1.00017	5
Pitrm1	0.230253	0.357999	0.194115	0.440221	0.998608	5
Rab21	0.230253	0.357999	0.152814	0.544939	1.08072	5
Clptm1	0.231286	0.355787	0.0402685	0.87395	1.08152	5
Fkbp1a	-0.232318	0.353583	-0.151781	0.547692	1.21492	5
Sigmar1	0.232318	0.353583	0.295302	0.234173	0.888042	5
Crkl	0.232318	0.353583	-0.246773	0.323551	1.48471	5
Col4a1	-0.233351	0.351387	0.264326	0.289176	0.789305	5
Vac14	0.233351	0.351387	0.428719	0.0758649	1.1157	5
Arpc5l	0.233351	0.351387	-0.137468	0.586476	0.991804	5
Mrpl9	-0.234383	0.349198	0.352091	0.151881	0.704883	5
Hsd17b13	0.234383	0.349198	0.315953	0.20151	0.939815	5
Fkbp8	0.235416	0.347018	0.369644	0.131108	1.03342	5
Cpsf6	-0.236448	0.344845	-0.261229	0.295074	1.27872	5
Naga	-0.236448	0.344845	0.379969	0.119864	0.864982	5
Dhx15	-0.236448	0.344845	0.305627	0.217444	1.0865	5
Atp6v0d1	0.236448	0.344845	-0.165204	0.512399	1.31122	5
Septin2	-0.195147	0.343813	-0.235416	0.347018	1.127	5
Otud6b	0.237481	0.34268	0.00723141	0.977281	1.6598	5
Tomm70a	0.237481	0.34268	0.265359	0.287226	0.961799	5
Srsf3	-0.238513	0.340523	-0.0774394	0.760047	1.10295	5
Hao2	0.238513	0.340523	-0.303562	0.220726	0.795079	5
Ndufa12	0.238513	0.340523	0.334538	0.174809	0.92798	5
Dcaf8	0.239546	0.338374	0.464636	0.0520537	0.842851	5
Gorasp2	0.239546	0.338374	-0.35124	0.152942	1.52782	5
Ilvbl	-0.240578	0.336233	0.366736	0.134404	0.926996	5
Nolc1	0.240578	0.336233	-0.109448	0.665513	1.01966	5
Slc25a25	-0.241611	0.334099	0.295455	0.23392	1.08519	5
Gfm1	0.241611	0.334099	0.462016	0.0535707	0.750114	5
Rab32	0.241611	0.334099	-0.0289256	0.90929	1.07475	5
Fxn	0.241611	0.334099	-0.157976	0.531269	0.96118	5
Bid	-0.242643	0.331974	0.143595	0.569733	0.815784	5
Nop56	-0.242643	0.331974	-0.0325413	0.898004	1.23583	5
Rbm25	-0.243676	0.329856	-0.111513	0.659559	1.66434	5
Atp5j2	0.243676	0.329856	0.387197	0.11241	0.8708	5
Ddrgk1	0.243676	0.329856	0.260465	0.296539	0.813099	5
Apoa4	0.243676	0.329856	-0.0454311	0.857936	0.795125	5
Mgst3	0.243676	0.329856	-0.237481	0.34268	0.912259	5
Got2	-0.244708	0.327746	0.289038	0.244712	1.03579	5
Emc8	-0.244708	0.327746	-0.0671141	0.79132	1.1526	5
Gmps	0.244708	0.327746	0.171059	0.497346	1.06987	5
Hpcal1	0.244708	0.327746	-0.223888	0.371804	1.17393	5
Steap4	-0.245741	0.325645	-0.254132	0.308859	1.4936	5
Klc4	0.245741	0.325645	0.199897	0.42645	1.71255	5
Prorsd1	0.245741	0.325645	-0.121838	0.630086	1.11776	5
Eif2b4	0.246773	0.323551	0.149716	0.553216	1.07142	5
Tpd52	-0.247806	0.321465	-0.195147	0.437745	1.46526	5
Golgb1	-0.247806	0.321465	-0.456848	0.0566596	1.26306	5
Copb1	0.247806	0.321465	0.432628	0.0729436	0.93891	5
Metap2	0.247806	0.321465	-0.170367	0.499116	1.16826	5
Timm10	-0.248838	0.319387	-0.271554	0.275695	0.95336	5
Hsd17b7	-0.249871	0.317317	0.41714	0.0850239	0.986641	5
Atg3	0.249871	0.317317	0.211777	0.398882	0.832024	5
Wdr61	0.249871	0.317317	0.155992	0.536505	0.967997	5
Abat	-0.251936	0.313201	0.432851	0.0727792	0.739101	5
Stard10	-0.254001	0.309117	0.370543	0.130101	1.09051	5
Rab4a	-0.254001	0.309117	0.0836345	0.741448	1.7112	5
Ppa1	0.254001	0.309117	0.458678	0.0555508	0.84896	5
Gstm2	0.254001	0.309117	0.366546	0.134621	0.701751	5
Ndufa5	0.254001	0.309117	0.189985	0.450196	0.884181	5
Cyp2d22	0.255034	0.307087	0.248838	0.319387	0.99225	5
Pafah1b2	0.255034	0.307087	0.208678	0.405978	0.948774	5
Pex11g	0.255034	0.307087	0.205472	0.413389	1.04145	5
Dpysl3	0.256066	0.305065	-0.084667	0.738361	1.7168	5
Ecm1	0.256066	0.305065	0.342119	0.164637	0.594666	5
Rala	0.256066	0.305065	0.0371709	0.883581	1.14248	5
Itgb1	0.256066	0.305065	-0.196281	0.435035	1.22756	5
Mybbp1a	-0.257099	0.303051	-0.121384	0.63137	1.37291	5
Mrps15	0.257099	0.303051	-0.0113578	0.964324	1.0595	5
Stim1	0.258131	0.301045	0.349174	0.15554	0.9883	5
Ndufa8	0.258131	0.301045	-0.186983	0.457517	1.03904	5
Fmo2	0.259164	0.299046	0.316985	0.19996	0.903222	5
Cct6a	-0.260196	0.297056	0.457645	0.0561747	0.774396	5
Decr1	0.260196	0.297056	0.241611	0.334099	0.92412	5
Rpia	0.260196	0.297056	-0.0567889	0.822899	0.905567	5
Pts	0.260196	0.297056	-0.202375	0.420619	1.0414	5
Mthfd1	0.261229	0.295074	0.421488	0.0814951	0.631826	5
Ebp	-0.262261	0.2931	0.253099	0.310897	0.927415	5
Nsdhl	0.262261	0.2931	0.459711	0.0549322	0.854094	5
Sptbn1	0.262261	0.2931	0.420971	0.0819086	0.899279	5
Aqp1	0.262261	0.2931	0.29427	0.23589	1.01829	5
Ilf2	-0.263294	0.291134	0.315083	0.202822	0.991733	5
Ccdc124	0.263294	0.291134	-0.415289	0.0865593	1.56807	5
Ociad2	0.263294	0.291134	0.392562	0.107094	0.654577	5
Ostf1	0.263294	0.291134	0.453512	0.0587227	0.830307	5
Acaa2	0.263294	0.291134	0.406815	0.0938489	0.852025	5
Suox	0.263294	0.291134	0.00516529	0.983771	0.886038	5
Asah2	-0.264326	0.289176	-0.165204	0.512399	1.0058	5
H2-Q10	0.264326	0.289176	0.325581	0.187361	0.839794	5
Rap2a	0.264326	0.289176	0.20031	0.425475	0.996866	5
Hacl1	0.264326	0.289176	-0.0671488	0.791214	0.970052	5
Mgst1	-0.265359	0.287226	0.402376	0.0978394	0.758108	5
Strbp	-0.265359	0.287226	0.165204	0.512399	0.766232	5
Apoh	-0.265359	0.287226	-0.0589147	0.816375	1.55156	5
Nudt5	0.266391	0.285284	-0.35969	0.142628	1.02192	5
Uchl5	0.267424	0.28335	0.318018	0.198418	0.700257	5
Pfas	-0.268456	0.281424	-0.00671835	0.978893	1.65767	5
Ckb	-0.268456	0.281424	-0.199277	0.427915	1.33339	5
Ilk	0.268456	0.281424	0.465909	0.0513286	1.0993	5
Nnt	0.41301	0.280111	0.32318	0.190826	0.931343	5
Cbr4	-0.269489	0.279506	0.276717	0.266306	1.00052	5
Fmc1	0.269489	0.279506	-0.145736	0.56393	1.11052	5
Eif4h	-0.270521	0.277596	-0.206612	0.410747	1.01584	5
Emc10	0.270521	0.277596	0.305627	0.217444	0.617608	5
Snx5	0.270521	0.277596	0.244444	0.328285	1.05052	5
Idh2	0.270521	0.277596	-0.151781	0.547692	0.898431	5
Arhgef1	-0.271554	0.275695	0.334538	0.174809	1.06287	5
Tmod3	0.271554	0.275695	-0.139463	0.581002	1.08178	5
Lyplal1	0.272587	0.273801	0.397522	0.102342	0.880957	5
Ppp1r7	-0.273619	0.271915	0.134228	0.595411	0.992298	5
Gss	-0.273619	0.271915	-0.281879	0.257119	1.52075	5
Nme1	-0.274652	0.270038	-0.249871	0.317317	1.08243	5
Zc3h18	0.274652	0.270038	0.0351058	0.890011	0.945584	5
Lss	0.274652	0.270038	-0.00619515	0.980536	1.63943	5
Apool	0.274652	0.270038	0.395661	0.104107	0.979877	5
Esyt1	0.274652	0.270038	0.175103	0.487077	1.19427	5
Cnn3	0.274652	0.270038	0.121964	0.62973	0.851912	5
Mycbp	-0.275684	0.268168	-0.153846	0.542192	1.04724	5
Gpx3	-0.275684	0.268168	0.00516262	0.98378	0.732197	5
Mrpl17	-0.276717	0.266306	-0.333505	0.176226	1.8431	5
Bzw1	-0.276717	0.266306	0.467942	0.0501863	1.00274	5
Hypk	0.276717	0.266306	-0.202584	0.420128	0.836042	5
Ap2s1	0.276717	0.266306	0.373774	0.126525	1.03005	5
Ndufs8	0.276717	0.266306	0.152893	0.544729	0.827351	5
Pfdn4	0.277749	0.264453	-0.0598864	0.813396	1.3854	5
H2-K1	0.277749	0.264453	0.371709	0.128803	0.967397	5
Pdia3	0.277749	0.264453	-0.151781	0.547692	1.13879	5
Dnajb6	-0.278782	0.262607	-0.0645995	0.798984	1.18097	5
Cxadr	0.278782	0.262607	-0.366546	0.134621	1.02121	5
Gne	-0.279814	0.26077	0.42127	0.0816691	1.03967	5
Arhgap1	-0.279814	0.26077	0.0103252	0.967565	1.10974	5
Ppp2r2a	0.279814	0.26077	0.388229	0.111372	0.761067	5
Copb2	0.279814	0.26077	0.293388	0.237362	0.956635	5
Slc37a4	-0.280847	0.258941	0.379969	0.119864	1.18589	5
Tgm2	-0.280847	0.258941	-0.041301	0.870744	1.33625	5
Ptpn6	0.280847	0.258941	0.362416	0.139406	0.950788	5
Cox5a	0.280847	0.258941	0.264326	0.289176	0.56101	5
Cox7a2	0.281879	0.257119	0.427686	0.0766512	1.14029	5
Sdhb	0.281879	0.257119	0.424806	0.0788746	0.887684	5
Glyr1	-0.282912	0.255306	0.0258264	0.918977	1.15655	5
Ogdh	0.282912	0.255306	0.371709	0.128803	0.922638	5
Pmpcb	0.282912	0.255306	0.317665	0.198943	1.01112	5
Ufm1	0.282912	0.255306	-0.260331	0.296798	1.31025	5
Srm	0.283944	0.253501	0.227155	0.364681	1.03883	5
Usp39	0.283944	0.253501	0.194215	0.43998	1.12707	5
Pgp	0.283944	0.253501	-0.0299432	0.906112	0.930751	5
Actn4	-0.284977	0.251703	0.336603	0.171997	0.945661	5
Snrnp70	-0.284977	0.251703	-0.164341	0.514635	1.22624	5
Sdhaf2	0.284977	0.251703	0.0330408	0.896447	1.05047	5
Dhcr7	0.284977	0.251703	0.277893	0.264196	0.867611	5
Eif4a3	0.284977	0.251703	0.165375	0.511957	1.34861	5
Prpf19	0.286009	0.249914	0.101756	0.687855	1.09584	5
Erap1	-0.287042	0.248133	0.40888	0.0920331	0.827682	5
Coa7	-0.287042	0.248133	-0.283944	0.253501	1.16899	5
Atp2b1	0.287042	0.248133	0.335571	0.173399	0.854779	5
Scyl2	0.287042	0.248133	0.191116	0.447453	0.978276	5
Cdk5rap3	0.287042	0.248133	0.299587	0.227134	0.924122	5
Psme1	0.287042	0.248133	0.204863	0.414806	0.893898	5
M6pr	0.287042	0.248133	-0.221993	0.375973	1.10649	5
Chchd3	0.287042	0.248133	-0.242769	0.331716	1.05846	5
Smarcc2	0.287042	0.248133	-0.376033	0.124067	1.21655	5
Gstt2	-0.288074	0.24636	0.447083	0.062858	0.782871	5
Cda	-0.289107	0.244595	-0.303202	0.221301	1.65999	5
Ppip5k2	0.289107	0.244595	0.459473	0.0550738	0.83916	5
Commd9	0.289107	0.244595	0.279587	0.261174	0.90884	5
Pdia6	0.289107	0.244595	-0.0258264	0.918977	1.20415	5
Itga1	0.289107	0.244595	-0.159091	0.528338	1.08848	5
Sgsh	0.290139	0.242838	0.113578	0.653625	1.58451	5
Csrp3	0.290139	0.242838	0.266391	0.285284	0.936908	5
Ganab	0.290139	0.242838	-0.0681466	0.788178	1.02352	5
Ddb1	-0.291172	0.241089	0.332473	0.177651	0.927787	5
Csrp1	-0.291172	0.241089	-0.365514	0.135806	1.54735	5
Psme3	0.291172	0.241089	0.162106	0.520447	0.834695	5
Ddx6	0.291172	0.241089	0.118802	0.638701	1.01763	5
Banf1	0.291172	0.241089	-0.461459	0.0538969	1.38745	5
Pon2	-0.292204	0.239348	0.336777	0.171762	1.01673	5
Metap1	0.292204	0.239348	-0.120805	0.633011	1.24903	5
Rab5c	0.292204	0.239348	-0.146694	0.561343	1.16078	5
Apip	0.292204	0.239348	-0.283868	0.253634	1.46512	5
Coa6	-0.293237	0.237615	-0.0247806	0.922249	0.887062	5
Mthfs	0.293237	0.237615	0.390496	0.109119	0.78557	5
Eef1g	0.293237	0.237615	0.359319	0.143071	0.976797	5
Gimap4	0.293237	0.237615	0.259164	0.299046	1.09623	5
Rbm27	0.29427	0.23589	0.0722767	0.775642	1.35693	5
Tmem30a	0.29427	0.23589	0.108415	0.668498	1.09671	5
Mrps18b	0.295302	0.234173	-0.453278	0.0588696	1.22873	5
Sra1	-0.296335	0.232464	-0.147211	0.559951	1.21281	5
Khdrbs1	0.296335	0.232464	-0.400826	0.0992609	1.67648	5
Adsl	0.296335	0.232464	0.419638	0.0829828	0.874357	5
Mdp1	0.296335	0.232464	-0.407025	0.0936631	1.57163	5
Actn1	0.297367	0.230763	0.207537	0.408606	1.03148	5
Faf2	0.297367	0.230763	0.141012	0.576765	0.999355	5
Ndufb1	0.297367	0.230763	-0.0185854	0.94165	0.909138	5
Zyx	-0.2984	0.22907	-0.259164	0.299046	1.14307	5
Mat2b	-0.301497	0.22404	0.279587	0.261174	1.17894	5
Pam16	0.301497	0.22404	0.334538	0.174809	0.830027	5
Prkag1	-0.30253	0.222379	0.40475	0.0956906	0.904827	5
Mpp1	-0.30253	0.222379	0.209603	0.403854	0.950139	5
Tpm1	0.30253	0.222379	-0.405782	0.0947665	1.48032	5
Serpina1d	0.30253	0.222379	0.372741	0.12766	0.904659	5
Aldh6a1	0.30253	0.222379	0.346928	0.158397	0.922923	5
Psmb9	0.30253	0.222379	0.021683	0.931945	0.980508	5
Lgals3bp	0.30253	0.222379	-0.353154	0.150562	1.2881	5
Ndufa3	0.304595	0.219081	-0.197212	0.432815	0.996368	5
Mrps10	0.304595	0.219081	0.197212	0.432815	1.0111	5
Slc6a12	-0.305627	0.217444	0.410945	0.0902429	0.990421	5
Slc35d1	-0.305627	0.217444	0.363449	0.138198	0.970696	5
Pabpc1	-0.305627	0.217444	0.360351	0.141842	0.967972	5
Agxt2	-0.305627	0.217444	0.296335	0.232464	0.935439	5
Htt	0.305627	0.217444	0.305627	0.217444	0.826239	5
Arpc2	-0.30666	0.215815	0.385132	0.114505	0.947791	5
Vwa8	-0.30666	0.215815	0.33144	0.179084	0.884726	5
Rptor	0.30666	0.215815	0.459711	0.0549322	0.733141	5
Lamtor1	0.30666	0.215815	-0.413437	0.0881164	1.34501	5
Otub1	-0.307692	0.214193	0.0836777	0.741319	1.15602	5
Pex19	-0.307692	0.214193	-0.154879	0.539452	1.15367	5
Akt1s1	0.307692	0.214193	0	1	1.15249	5
Napsa	-0.308725	0.21258	-0.0299432	0.906112	0.916787	5
Rbp4	-0.308725	0.21258	0.0464636	0.85474	0.886191	5
Bpnt1	0.308725	0.21258	0.382034	0.117699	0.985982	5
Eea1	0.308725	0.21258	-0.255034	0.307087	1.13025	5
Kif5b	-0.309757	0.210975	0.301497	0.22404	1.12212	5
Slc25a23	-0.31079	0.209378	-0.041301	0.870744	1.40721	5
Wdr1	-0.31079	0.209378	0.41714	0.0850239	0.916189	5
Dsp	-0.311822	0.207788	-0.135331	0.592364	1.0992	5
Tns1	0.312855	0.206207	0.138946	0.582417	1.18009	5
Amfr	0.312855	0.206207	0.137326	0.586867	1.11959	5
Gys2	0.312855	0.206207	0.136293	0.589709	1.11972	5
Hspg2	-0.313888	0.204633	0.0103306	0.967548	1.19121	5
Casp7	0.313888	0.204633	-0.0134298	0.95782	1.21023	5
Reep6	0.313888	0.204633	0.441921	0.0663326	0.730122	5
Memo1	0.313888	0.204633	0.301653	0.223789	0.912703	5
Mmab	0.313888	0.204633	-0.322148	0.192328	1.1508	5
Eps8l2	-0.31492	0.203068	0.174497	0.488611	0.928812	5
Nudt19	0.31492	0.203068	0.431595	0.0737071	0.757419	5
Gclm	0.31492	0.203068	0.382034	0.117699	1.00877	5
Abce1	0.31492	0.203068	0.363636	0.13798	1.03253	5
Agmo	0.315953	0.20151	0.329545	0.181734	0.822281	5
Abca6	-0.316985	0.19996	0.391529	0.108103	0.911391	5
Tmem214	0.316985	0.19996	0.373967	0.126314	0.983396	5
Arfgap2	0.318018	0.198418	-0.436919	0.0698333	1.12209	5
Atp6v1b2	-0.31905	0.196884	0.396489	0.103318	1.0571	5
Pdia5	-0.31905	0.196884	0.203407	0.418201	1.19975	5
Eif1a	-0.31905	0.196884	-0.240827	0.335718	1.363	5
Cops3	0.31905	0.196884	0.283944	0.253501	1.06406	5
Ncbp1	-0.320083	0.195357	0.379132	0.120749	0.792637	5
Rpl35a	-0.320083	0.195357	0.199897	0.42645	0.762448	5
Mbnl1	0.320083	0.195357	0.062984	0.803917	1.20078	5
S100a13	0.321115	0.193839	-0.0867321	0.732199	1.06262	5
Snrpa	0.321115	0.193839	-0.170631	0.498441	0.962031	5
Ddx39a	-0.322148	0.192328	0.0134228	0.957842	1.78713	5
Tpm4	-0.322148	0.192328	-0.146694	0.561343	1.13902	5
Slc25a4	-0.322148	0.192328	-0.168302	0.504409	1.34865	5
Nfs1	0.322148	0.192328	0.20031	0.425475	1.04801	5
Nt5c	0.32318	0.190826	0.0320083	0.899667	0.965791	5
Mon2	-0.324213	0.189331	0.334884	0.174336	1.25513	5
Ubap2l	0.325245	0.187844	-0.408058	0.0927528	1.25273	5
Tmsb4x	-0.326278	0.186364	-0.28719	0.247878	1.55476	5
Parl	-0.32731	0.184893	0.111513	0.659559	1.83077	5
Galt	-0.32731	0.184893	0.0144553	0.954602	1.13631	5
Ugt1a1	0.328343	0.183429	0.378295	0.121639	0.849506	5
Coro1b	0.328343	0.183429	0.330408	0.180525	1.01911	5
Hnrnpc	0.328343	0.183429	0.138358	0.58403	0.997756	5
Wars	0.328343	0.183429	0.117769	0.641642	0.898534	5
Cct2	-0.329375	0.181973	0.456376	0.056948	0.804345	5
Ppm1f	0.33144	0.179084	0.455062	0.0577573	0.694586	5
Nln	0.33144	0.179084	0.208678	0.405978	1.03962	5
Ap1m1	0.33144	0.179084	0.0299742	0.906016	0.989039	5
Aamp	0.332473	0.177651	-0.189985	0.450196	1.10595	5
Nedd4	0.332473	0.177651	-0.108527	0.668174	1.28148	5
Mtor	-0.333505	0.176226	0.339701	0.167837	1.07281	5
Bola2	-0.333505	0.176226	-0.460506	0.0544595	1.95786	5
Agpat3	-0.333505	0.176226	0.367769	0.133227	0.949543	5
Tbca	-0.334538	0.174809	-0.36834	0.132579	0.985501	5
Agfg2	0.334538	0.174809	0.456376	0.056948	0.820469	5
Acot1	0.334538	0.174809	0.389262	0.110342	0.587888	5
Rdh19	-0.335337	0.173717	0.435725	0.0706882	0.65792	5
Plbd1	-0.336603	0.171997	-0.376033	0.124067	1.28235	5
Aars	0.336603	0.171997	0.432628	0.0729436	1.00398	5
Myl12b	-0.337636	0.170603	-0.4254	0.0784122	1.14992	5
Snrpc	0.337636	0.170603	-0.374806	0.125397	1.49074	5
Top2b	-0.338668	0.169216	0.223025	0.373699	0.908385	5
Smap2	0.338668	0.169216	0.19618	0.435277	0.546623	5
Taldo1	0.338668	0.169216	0.0526859	0.835523	1.1876	5
Eno1	0.338668	0.169216	0.0113578	0.964324	0.791106	5
Nme3	0.338668	0.169216	-0.218088	0.384641	0.993184	5
Pabpc4	-0.339701	0.167837	0.22096	0.378254	0.942963	5
Nup210	-0.339701	0.167837	0.223025	0.373699	1.2669	5
Hsd17b6	0.339701	0.167837	0.222739	0.374328	1.16578	5
Dync1h1	0.340733	0.166466	0.434917	0.0712715	0.812232	5
Cmpk1	0.340733	0.166466	0.362603	0.139186	0.909121	5
Eif5b	0.340733	0.166466	0.0744957	0.768929	1.04141	5
Rab6a	0.340733	0.166466	-0.0330578	0.896394	1.19626	5
Psmb3	0.340733	0.166466	-0.0837209	0.74119	1.15204	5
Sord	0.340733	0.166466	-0.0847107	0.738231	0.995429	5
Aadat	-0.341766	0.165102	0.430785	0.0743102	0.816883	5
Myo6	-0.341766	0.165102	0.373774	0.126525	0.885382	5
Yme1l1	0.341766	0.165102	0.0805785	0.750606	1.11626	5
Apoa5	-0.342798	0.163746	0.0340909	0.893173	1.06434	5
Lsm8	-0.342798	0.163746	-0.0423335	0.867539	1.00219	5
Acsl5	0.342798	0.163746	0.355372	0.147836	0.714886	5
Sf3b2	0.342798	0.163746	0.10202	0.687085	1.02103	5
Retsat	0.343831	0.162397	0.458441	0.0556933	0.588203	5
Atp6v1h	0.343831	0.162397	0.268456	0.281424	0.740415	5
Cald1	0.343831	0.162397	-0.460506	0.0544595	1.23914	5
Ppp1r12a	-0.344863	0.161056	0.149716	0.553216	1.30661	5
Zc3hav1	0.344863	0.161056	0.441921	0.0663326	0.897739	5
Idi1	0.344863	0.161056	-0.0201446	0.936764	1.26614	5
Mcfd2	0.344863	0.161056	-0.0309917	0.902839	0.672927	5
Cenpv	0.344863	0.161056	-0.180692	0.473057	1.3348	5
Eftud2	-0.345896	0.159723	0.449148	0.0615068	0.957569	5
Ada	0.346928	0.158397	0.255034	0.307087	0.915347	5
Ppat	0.346928	0.158397	-0.0402893	0.873886	0.961265	5
Ddx3y	-0.347107	0.158168	0.116675	0.64476	0.867762	5
Mrrf	0.347961	0.157079	0.0443986	0.861135	1.06141	5
Fgf1	0.347961	0.157079	-0.177686	0.480573	0.912913	5
Mrpl51	0.347961	0.157079	0.188114	0.454753	0.988521	5
Cradd	0.348993	0.155768	0.118802	0.638701	1.25546	5
Hspa5	0.348993	0.155768	-0.301497	0.22404	1.20983	5
Setd3	-0.350026	0.154465	0.357254	0.145551	0.865059	5
Hspa9	-0.350026	0.154465	0.237481	0.34268	0.923718	5
Dap3	-0.350026	0.154465	-0.119773	0.63594	1.14344	5
Copa	0.350026	0.154465	0.393392	0.106288	0.882022	5
Eif4b	0.350026	0.154465	-0.132163	0.601135	1.00308	5
Arl1	-0.351058	0.153169	0.448864	0.0616917	1.07407	5
Slc17a2	0.351058	0.153169	0.411157	0.0900603	0.87846	5
Prkaa2	0.351058	0.153169	0.107383	0.671487	1.14083	5
Ddost	0.351058	0.153169	0.264083	0.289637	1.0992	5
Puf60	0.352091	0.151881	0.355188	0.148061	1.21305	5
Col4a2	-0.353123	0.1506	0.0160207	0.949692	0.931769	5
Atp5e	0.353123	0.1506	0.41219	0.0891756	0.777592	5
Hmgcs1	0.356221	0.146802	0.103252	0.683489	1.30449	5
Ociad1	-0.357254	0.145551	-0.0351058	0.890011	1.11988	5
Cbs	0.357254	0.145551	0.443986	0.064926	0.96618	5
Lzic	0.358286	0.144307	-0.0392359	0.877159	1.13086	5
Paip1	-0.359319	0.143071	-0.305627	0.217444	1.24112	5
Ndufb3	0.359319	0.143071	0.266391	0.285284	0.892457	5
Xrn2	-0.360351	0.141842	-0.274652	0.270038	1.39446	5
Yes1	0.360351	0.141842	0.443986	0.064926	1.03758	5
Aip	0.360351	0.141842	-0.447314	0.0627058	1.8429	5
Ndufs1	0.361384	0.14062	0.41714	0.0850239	0.873817	5
Arpc3	0.361384	0.14062	-0.114669	0.650495	1.25551	5
Rbbp4	0.361384	0.14062	-0.14876	0.555781	1.11604	5
Trmt112	0.361384	0.14062	-0.219008	0.382588	1.01315	5
Snrpd1	0.361384	0.14062	-0.428719	0.0758649	1.32335	5
Tamm41	-0.362416	0.139406	0.402685	0.0975581	0.686889	5
Adssl1	-0.362416	0.139406	-0.436758	0.0699479	1.73478	5
Serpina6	0.362416	0.139406	0.305627	0.217444	0.61165	5
Tmx1	0.362416	0.139406	0.231764	0.354764	1.04594	5
Atp5j	0.362416	0.139406	-0.0640165	0.800764	0.962938	5
Tmed7	-0.363449	0.138198	0.021683	0.931945	1.26739	5
Arf1	0.363449	0.138198	0.457645	0.0561747	1.00665	5
Atad1	0.363449	0.138198	0.441921	0.0663326	0.859683	5
Etnppl	0.363449	0.138198	0.375839	0.124277	0.817697	5
Sh3bgrl2	0.363449	0.138198	0.197212	0.432815	1.04788	5
Ptrh2	0.363449	0.138198	-0.142562	0.572541	1.13859	5
Fmo3	-0.364481	0.136999	0.062984	0.803917	1.2431	5
Prep	0.364481	0.136999	-0.173464	0.491227	1.17054	5
A2m	-0.365339	0.136008	0.00206505	0.993511	1.17455	5
U2af1l4	0.365514	0.135806	-0.0619835	0.806976	0.889143	5
2210016F16Rik	0.365514	0.135806	0.282463	0.256093	0.939423	5
Eif2s3x	0.366546	0.134621	0.41301	0.088478	1.1386	5
Dynlrb1	0.366546	0.134621	-0.0681466	0.788178	0.762974	5
Arf6	-0.367579	0.133443	0.383067	0.116628	0.951071	5
Aldh9a1	0.367579	0.133443	0.43595	0.0705263	0.737859	5
Sgta	0.368611	0.132272	0.186143	0.459578	0.906707	5
Matr3	-0.369644	0.131108	0.33626	0.172462	1.02185	5
Npc1	-0.369644	0.131108	0.250903	0.315255	1.05159	5
Cse1l	0.369644	0.131108	0.336603	0.171997	0.860841	5
Akr1a1	0.369644	0.131108	0.334538	0.174809	0.907744	5
Set	0.369644	0.131108	-0.0991224	0.695564	1.02395	5
Baiap2	-0.370676	0.129952	0.126033	0.618258	0.853114	5
Hnrnpm	-0.370676	0.129952	-0.11874	0.638875	1.19146	5
Blvrb	0.370676	0.129952	-0.131783	0.602192	1.22048	5
Ybx1	0.370676	0.129952	-0.415075	0.0867384	1.2096	5
Sec24c	0.371709	0.128803	0.328343	0.183429	1.05014	5
Rab11b	-0.372741	0.12766	-0.19618	0.435277	1.1732	5
Hnrnpu	0.372741	0.12766	0.172521	0.493624	1.08385	5
Ykt6	-0.373774	0.126525	0.150749	0.550451	0.943049	5
Myh11	0.373774	0.126525	-0.117708	0.641815	1.39646	5
Psmd4	0.373774	0.126525	0.291172	0.241089	0.98606	5
Uap1l1	-0.374806	0.125397	0.0955579	0.706042	1.38837	5
Ndufs2	0.374806	0.125397	0.450181	0.0608394	0.804316	5
Psma2	0.374806	0.125397	-0.0557851	0.825984	1.04276	5
Manba	-0.375839	0.124277	-0.0103252	0.967565	1.5482	5
Ccar1	-0.375839	0.124277	-0.10222	0.686501	1.42638	5
Acot3	0.375839	0.124277	0.378937	0.120956	0.70712	5
Hcfc1	-0.376871	0.123163	0.185854	0.460286	1.22343	5
Serpinh1	0.378937	0.120956	0.440888	0.0670443	0.711279	5
Sec62	0.378937	0.120956	0.23657	0.344588	1.01348	5
Cfl2	0.378937	0.120956	0.137326	0.586867	0.898085	5
Abcb10	0.379969	0.119864	0.443986	0.064926	1.10251	5
Smc1a	0.379969	0.119864	-0.155911	0.536718	1.37571	5
Ak3	0.379969	0.119864	0.408058	0.0927528	0.883484	5
Rgn	0.379969	0.119864	0.321115	0.193839	0.861118	5
Pm20d1	0.379969	0.119864	-0.0175529	0.944887	0.857899	5
Fabp4	-0.381002	0.118778	0.0815694	0.747633	1.11987	5
Mbl1	0.381002	0.118778	-0.226123	0.366924	1.47416	5
Gpt	-0.382034	0.117699	0.447314	0.0627058	0.846325	5
Lman2	0.382034	0.117699	0.342798	0.163746	0.935491	5
Sec24b	0.382034	0.117699	0.050646	0.841814	0.918055	5
Ttc36	-0.383067	0.116628	0.235537	0.346761	0.653147	5
Rpl5	-0.383067	0.116628	-0.0971074	0.701481	1.17378	5
Abcc3	0.384099	0.115563	0.465909	0.0513286	0.916461	5
Csnk2b	0.384099	0.115563	-0.346454	0.159006	1.01497	5
Igkv3-7	-0.385066	0.114572	-0.352091	0.151881	1.07517	5
Txndc17	-0.385132	0.114505	-0.115643	0.64771	1.08359	5
Cct8	0.385132	0.114505	0.427465	0.07682	0.78563	5
Ccdc92	0.386164	0.113454	-0.00309757	0.990267	1.35514	5
Sntb1	0.386164	0.113454	0.373967	0.126314	0.894408	5
Upf1	0.386164	0.113454	0.194115	0.440221	1.07043	5
Bpgm	-0.387197	0.11241	-0.152893	0.544729	0.984308	5
Vdac1	0.387197	0.11241	0.208678	0.405978	0.934814	5
Cpped1	0.387197	0.11241	-0.170971	0.497572	1.13035	5
Scp2	0.388229	0.111372	0.0361384	0.886795	1.09666	5
Ndufs6	0.388229	0.111372	-0.141456	0.575555	1.02239	5
Ube2m	0.388229	0.111372	-0.209603	0.403854	1.31964	5
Ipo9	-0.389262	0.110342	0.303562	0.220726	1.22978	5
Cops6	0.389262	0.110342	0.193082	0.442704	0.95887	5
Rsl1d1	-0.390294	0.109318	0.430785	0.0743102	0.858202	5
Timm29	0.392359	0.107291	0.084667	0.738361	1.10825	5
Pfdn2	0.392359	0.107291	-0.261364	0.294816	1.3465	5
Slc25a16	-0.393392	0.106288	0.40031	0.099738	0.801138	5
Btf3l4	-0.393392	0.106288	0.082602	0.744539	1.39815	5
Abcb6	0.393392	0.106288	-0.0630491	0.803718	0.968206	5
Eif3l	0.393392	0.106288	0.445995	0.0635789	1.0321	5
Gsr	0.393392	0.106288	-0.230888	0.356637	1.15641	5
Tmpo	-0.394424	0.105291	-0.0144628	0.954579	1.17253	5
Flot2	-0.395457	0.104302	-0.0650826	0.79751	1.67975	5
Map2k2	0.395457	0.104302	0.386047	0.113573	1.02289	5
Paqr9	0.395457	0.104302	0.458441	0.0556933	0.800289	5
Ethe1	0.395457	0.104302	-0.0154879	0.951363	0.777628	5
Emc3	-0.396489	0.103318	0.446512	0.0632358	0.750509	5
Nup133	0.396489	0.103318	0.182851	0.467694	1.44734	5
Cops5	0.396489	0.103318	0.348993	0.155768	0.918709	5
Tbc1d9b	0.398555	0.101372	0.22922	0.360218	0.950584	5
Ndufa13	0.398555	0.101372	0.219928	0.380543	0.8968	5
Zpr1	-0.399587	0.100409	-0.258131	0.301045	0.996594	5
Nipsnap1	0.399587	0.100409	0.397727	0.102148	0.891929	5
Anp32a	0.399587	0.100409	-0.163909	0.515756	1.09407	5
Mrpl40	0.399587	0.100409	-0.395457	0.104302	1.16182	5
Siae	0.40062	0.0994518	-0.15031	0.551625	1.27973	5
Mug1	-0.401652	0.0985017	-0.149793	0.553008	1.86547	5
Strap	-0.401652	0.0985017	-0.188533	0.453729	1.24346	5
Lamtor2	0.401652	0.0985017	0.299432	0.227385	0.928657	5
Yars	0.401652	0.0985017	0.454545	0.0580778	0.806795	5
Adpgk	-0.402685	0.0975581	0.316985	0.19996	1.27106	5
Cth	-0.402685	0.0975581	0.119835	0.635765	0.692611	5
Rap1b	-0.402685	0.0975581	0.0299587	0.906064	1.09493	5
Ndufs4	-0.402685	0.0975581	-0.16219	0.520229	0.958832	5
Eml2	0.402685	0.0975581	0.234383	0.349198	1.00799	5
Trim28	-0.403717	0.0966211	-0.0733471	0.772402	1.01163	5
Cul1	-0.40475	0.0956906	-0.0330578	0.896394	1.52701	5
Crip2	-0.40475	0.0956906	0.0774394	0.760047	1.021	5
Arhgdia	0.40475	0.0956906	-0.115643	0.64771	1.17102	5
Gpx4	-0.405782	0.0947665	-0.102273	0.686347	0.834279	5
Tra2b	-0.406815	0.0938489	-0.0682171	0.787964	1.09265	5
Rad23a	0.406815	0.0938489	0.140496	0.578176	0.82137	5
Ube2k	0.407847	0.0929378	0.325581	0.187361	0.992995	5
Cnpy2	0.407847	0.0929378	-0.157976	0.531269	1.03688	5
Tubb5	0.40888	0.0920331	0.135331	0.592364	1.01982	5
L2hgdh	0.409912	0.0911348	0.324031	0.189593	0.87057	5
Mtdh	-0.410945	0.0902429	-0.140423	0.578374	1.27139	5
Magoh	-0.410945	0.0902429	-0.381395	0.118366	1.16924	5
Tmed1	0.410945	0.0902429	-0.0516529	0.838708	0.953529	5
Acot7	0.410945	0.0902429	0.442953	0.0656265	0.732265	5
Col14a1	0.410945	0.0902429	0.119773	0.63594	0.993744	5
Anxa7	0.411977	0.0893573	-0.152814	0.544939	1.06022	5
Snrpf	-0.41301	0.088478	0.11874	0.638875	1.29238	5
Rbks	0.41301	0.088478	-0.0660816	0.794465	1.17002	5
Anxa3	-0.414042	0.0876051	0.415289	0.0865593	0.955019	5
Atp6v1a	0.414042	0.0876051	0.234504	0.348942	1.02741	5
Manf	0.414042	0.0876051	-0.304752	0.218831	1.38313	5
Mrpl28	0.415075	0.0867384	0.149277	0.554394	1.16198	5
Sugct	0.41714	0.0850239	0.409912	0.0911348	0.955704	5
Ruvbl2	0.41714	0.0850239	0.0475207	0.851469	0.96085	5
Edf1	0.41714	0.0850239	-0.191116	0.447453	1.00951	5
Fah	-0.418172	0.0841759	-0.0289107	0.909337	0.923985	5
Fuom	-0.418172	0.0841759	-0.0991224	0.695564	1.23164	5
Map2k1	0.418172	0.0841759	0.203407	0.418201	0.712407	5
Sf3b1	-0.419205	0.0833341	0.418088	0.0842451	0.966936	5
Vcpip1	0.419205	0.0833341	0.358286	0.144307	0.977567	5
Tln1	0.419205	0.0833341	0.296335	0.232464	1.03972	5
Msn	-0.420238	0.0824986	0.12093	0.632657	1.21206	5
Serpinf2	-0.42127	0.0816691	0.341942	0.16487	0.853668	5
Dazap1	-0.42127	0.0816691	-0.152893	0.544729	1.27854	5
Calu	0.42127	0.0816691	-0.339701	0.167837	1.18014	5
Myl6	0.42127	0.0816691	-0.391012	0.10861	1.37009	5
Rtn4ip1	0.422303	0.0808458	0.43595	0.0705263	0.735748	5
Coro7	-0.423335	0.0800285	0.197212	0.432815	0.999154	5
Gpld1	-0.423335	0.0800285	0.124159	0.62353	1.14353	5
Rpl26	-0.423335	0.0800285	0.0723889	0.775303	1.09824	5
Nup160	0.423335	0.0800285	0.376871	0.123163	0.99536	5
Txndc12	0.423335	0.0800285	-0.0949923	0.707709	1.4309	5
Capza1	0.424368	0.0792173	0.307851	0.213945	0.947542	5
Npepl1	0.424368	0.0792173	-0.126033	0.618258	1.09646	5
Tmed5	-0.4254	0.0784122	-0.110537	0.66237	1.04703	5
Bin1	0.4254	0.0784122	-0.0258131	0.919019	1.04188	5
Ahnak2	0.4254	0.0784122	-0.0753743	0.766275	0.895401	5
Phb2	-0.427465	0.07682	0.357254	0.145551	0.834061	5
Pfdn5	-0.427465	0.07682	-0.0454311	0.857936	1.13736	5
Uba1	0.427465	0.07682	0.376033	0.124067	0.984871	5
Gnaq	0.427465	0.07682	0.361384	0.14062	0.900689	5
Gga1	0.427465	0.07682	0.198347	0.430118	0.917904	5
Impdh2	-0.428498	0.0760329	-0.431818	0.0735418	1.20312	5
Odr4	0.428498	0.0760329	0.12287	0.627167	1.11341	5
Stt3b	0.428498	0.0760329	0.0495868	0.845084	1.07315	5
Ddx39b	-0.42953	0.0752517	0.291172	0.241089	1.2193	5
Arpc5	-0.42953	0.0752517	-0.175529	0.486001	0.987002	5
Echdc3	0.42953	0.0752517	0.209603	0.403854	0.959499	5
Mrps27	0.42953	0.0752517	0.154959	0.53924	1.0431	5
Copz1	0.430563	0.0744764	0.183884	0.465139	1.077	5
Agmat	0.430563	0.0744764	0.0485287	0.848353	0.888387	5
Ndufv3	-0.431595	0.0737071	-0.295302	0.234173	1.05021	5
Cdv3	0.431595	0.0737071	-0.0867321	0.732199	0.749359	5
Rsu1	0.431595	0.0737071	0.369183	0.131627	1.11707	5
Nudt2	0.431595	0.0737071	0.295607	0.233667	0.980845	5
Bub3	0.431595	0.0737071	-0.128033	0.612651	1.41161	5
Glg1	-0.432628	0.0729436	-0.178627	0.478214	1.57388	5
Pcbd1	0.432628	0.0729436	-0.0371709	0.883581	0.966417	5
Fto	0.432628	0.0729436	-0.0408269	0.872216	1.10587	5
Thop1	0.43366	0.072186	0.0939597	0.710756	1.30108	5
Pik3c2a	0.43366	0.072186	0.168302	0.504409	0.890829	5
Acot13	0.43366	0.072186	-0.0186047	0.94159	1.08598	5
Kdelr1	0.434693	0.0714341	0.228188	0.362446	1.32734	5
Acads	0.434693	0.0714341	-0.0443986	0.861135	0.970718	5
Ap3b1	-0.435725	0.0706882	0.203407	0.418201	1.09736	5
Mpc2	0.435725	0.0706882	0.395661	0.104107	0.798336	5
Prodh	-0.436758	0.0699479	0.4254	0.0784122	0.744737	5
Gnai2	-0.436758	0.0699479	0.406815	0.0938489	0.873501	5
Pcbp2	-0.436758	0.0699479	0.343831	0.162397	1.03355	5
Tpk1	-0.436758	0.0699479	0.0785124	0.756816	1.21148	5
Dap	-0.43779	0.0692135	-0.17261	0.493397	1.18951	5
Serpina3k	-0.43779	0.0692135	-0.260196	0.297056	1.58527	5
Sec23ip	0.43779	0.0692135	0.262261	0.2931	0.586274	5
Ndufs7	0.43779	0.0692135	0.247417	0.322249	0.802527	5
Tjp2	0.43779	0.0692135	-0.00516529	0.983771	1.06388	5
Srrt	0.43779	0.0692135	-0.082602	0.744539	1.0971	5
Mal2	0.438823	0.0684847	-0.0702117	0.781904	1.252	5
Abi1	0.438823	0.0684847	0.180692	0.473057	1.43576	5
Acp1	0.439856	0.0677617	0.461777	0.0537105	0.89478	5
Gstk1	0.440888	0.0670443	0.441344	0.0667295	0.773858	5
Dhrs4	0.440888	0.0670443	0.399587	0.100409	0.849385	5
Dab2	0.440888	0.0670443	0.240578	0.336233	0.930331	5
Ceacam1	0.440888	0.0670443	0.0144628	0.954579	0.763935	5
Eef1d	-0.441921	0.0663326	0.24031	0.336788	1.00893	5
Dera	0.441921	0.0663326	0.430563	0.0744764	0.773532	5
Arpc1a	0.441921	0.0663326	0.307335	0.214754	0.911875	5
Pds5b	0.441921	0.0663326	0.00516262	0.98378	1.14915	5
Picalm	-0.442953	0.0656265	0.0929272	0.713807	1.20042	5
Mrps26	-0.442953	0.0656265	-0.289256	0.24434	1.03598	5
Tln2	-0.443986	0.064926	0.250903	0.315255	1.03677	5
Wdr11	0.443986	0.064926	0.381002	0.118778	0.935558	5
Acat3	0.443986	0.064926	0.0413223	0.870677	0.889628	5
Isoc2b	0.443986	0.064926	-0.00722767	0.977293	0.963463	5
Spcs2	0.443986	0.064926	-0.0336091	0.894675	1.23002	5
Cpox	0.443986	0.064926	-0.341942	0.16487	1.20417	5
Ppp4c	0.445018	0.0642311	-0.213733	0.394439	1.927	5
Lap3	0.445018	0.0642311	-0.0547238	0.829248	0.870471	5
[truncated: 609 more rows]

## Sheet: Males
Additional file 16: Table S14. Lists of all the proteins in the nine-quadrant plots for the males
Symbol	Transcripts: Spearman's rho values	Transcripts: p -value Spearman's rho values	Proteins: Spearman's rho values	Proteins: p -value Spearman's rho values	Protein LFQ intensities: Ratio FGL00 / FGL40	Quadrant Number	Quadrant Number with protein LFQ intensities of FGL00 vs FGL40 ≥ 2-Fold
Acp5	0.764068	0.000223092	-0.600929	0.00835185	2.09068	1	1
Mcu	0.508002	0.0313668	-0.471864	0.0480376	2.0544	1	1
Cd1d1	0.488384	0.0397418	-0.653588	0.00326413	2.31342	1	1
Cyp4a12a	0.71967	0.000759575	0.702117	0.00116073	0.123355	3	3
Mup20	0.700052	0.00121776	0.746901	0.000368786	0.0231657	3	3
Ttc39c	0.664946	0.0026045	0.634298	0.00469505	0.230688	3	3
Slco1a1	0.652556	0.00333033	0.572019	0.013122	0.420511	3	3
Mup3	0.624677	0.00557944	0.662881	0.00271548	0.230291	3	3
Gapdh	0.612287	0.00691316	0.470284	0.0488945	0.495087	3	3
Cyp2f2	0.602994	0.00807376	0.620868	0.00596507	0.279392	3	3
Gstp1	0.587507	0.0103533	0.501807	0.0338482	0.409934	3	3
Mbl1	0.162106	0.520447	-0.732955	0.0005396	2.08512	4	4
Mecp2	-0.0423335	0.867539	-0.520392	0.0268276	2.61685	4	4
Slc25a4	-0.142488	0.572742	-0.567889	0.0139519	2.49308	4	4
Serpinf2	-0.187919	0.455227	-0.61292	0.00683932	2.2179	4	4
Skiv2l	-0.187919	0.455227	-0.482189	0.042713	2.47559	4	4
Plg	-0.193082	0.442704	-0.61332	0.00679301	2.86399	4	4
Tap2	-0.194115	0.440221	-0.665978	0.00255043	3.83069	4	4
Itih4	-0.221993	0.375973	-0.505937	0.0321777	3.87333	4	4
C3	-0.224058	0.371433	-0.586474	0.0105219	2.12173	4	4
Fkbp5	-0.243676	0.329856	-0.590604	0.00986042	2.02721	4	4
Naaa	-0.277749	0.264453	-0.485287	0.041207	3.06967	4	4
C4b	-0.305627	0.217444	-0.666322	0.00253263	2.28615	4	4
Stat3	-0.329375	0.181973	-0.537945	0.0212915	4.19405	4	4
Cd302	-0.345896	0.159723	-0.710377	0.000954305	2.86536	4	4
Cdo1	-0.381002	0.118778	-0.796077	7.75201e-05	3.4091	4	4
Anxa2	-0.390294	0.109318	-0.473929	0.0469345	2.64679	4	4
Cyp3a13	-0.410945	0.0902429	-0.579246	0.0117646	2.13449	4	4
Mbl2	-0.117708	0.641815	-0.670108	0.00234329	7.14157	4	4
Cyc1	0.455343	0.0575832	0.74445	0.000394967	0.350337	6	6
Pklr	0.424368	0.0792173	0.61332	0.00679301	0.342201	6	6
Uqcr10	0.411977	0.0893573	0.768198	0.000196467	0.350169	6	6
Nudt7	0.410945	0.0902429	0.491482	0.0383168	0.279186	6	6
Ftl1	0.371709	0.128803	0.726897	0.000632137	0.345647	6	6
Uqcrfs1	0.32318	0.190826	0.722624	0.000705114	0.392041	6	6
Uqcrc1	0.175529	0.486001	0.683884	0.00174992	0.404993	6	6
Uqcrb	0.138358	0.58403	0.724832	0.00066657	0.407803	6	6
Uqcrc2	0.130098	0.606882	0.760971	0.000245003	0.376475	6	6
Fasn	0.108415	0.668498	0.475207	0.0462616	0.175261	6	6
Fth1	-0.0299432	0.906112	0.701084	0.00118896	0.352908	6	6
Uqcrq	-0.0991224	0.695564	0.695922	0.00133881	0.32252	6	6
Casp7	-0.147651	0.558764	0.472896	0.0474836	0.260545	6	6
Uqcrh	-0.182757	0.467928	0.635003	0.00463502	0.391006	6	6
Pfkfb1	-0.186887	0.457753	0.498709	0.0351442	0.180997	6	6
Anxa4	-0.504905	0.0325892	-0.607438	0.00750063	6.26234	7	7
Cyp2c37	-0.546206	0.0190184	-0.624677	0.00557944	2.61861	7	7
Cyp2c54	-0.569954	0.0135319	-0.494579	0.0369314	2.01312	7	7
Rbm3	-0.643263	0.00397713	-0.718637	0.000779417	2.29832	7	7
Ccdc124	-0.655653	0.00313497	-0.605059	0.00780317	2.16705	7	7
Abcb10	0.71141	0.000930803	0.407025	0.0936631	0.423487	2
Fads2	0.709344	0.000978298	0.401034	0.09907	0.446791	2
Mup8	0.630873	0.00499576	0.428202	0.0762573	0.190446	2
Col14a1	0.607125	0.00753995	-0.103252	0.683489	7.60508	2
Plin2	0.597832	0.00878342	0.367579	0.133443	0.41541	2
Hsd3b5	0.577181	0.0121404	0.394424	0.105291	0.258104	2
Cyp7b1	0.53175	0.023132	0.335571	0.173399	0.163343	2
Pex11a	0.504905	0.0325892	0.289107	0.244595	0.433622	2
Cops2	0.496644	0.0360293	-0.273619	0.271915	2.0185	2
Scd1	0.477026	0.0453159	0.442953	0.0656265	0.0440245	2
Srrm2	0.477026	0.0453159	-0.0960744	0.70452	2.20168	2
Ugt1a5	0.471864	0.0480376	0.262261	0.2931	0.240688	2
Cyp3a11	0.469799	0.0491603	0.376227	0.123857	0.387455	2
Vnn1	0.468766	0.049729	-0.140423	0.578374	3.58108	2
Tpm2	0.456376	0.056948	-0.0361384	0.886795	37.3595	5
Me1	0.445018	0.0642311	0.373774	0.126525	0.39108	5
Abhd6	0.43779	0.0692135	0.185854	0.460286	0.361476	5
Tjp3	0.432628	0.0729436	0.132163	0.601135	0.488087	5
Cept1	0.428498	0.0760329	0.115643	0.64771	0.443498	5
Tagln	0.40475	0.0956906	0.105318	0.677479	8.51534	5
Clpb	0.396489	0.103318	-0.185854	0.460286	2.86927	5
Acacb	0.381002	0.118778	0.329545	0.181734	0.0589854	5
Dhx36	0.373774	0.126525	0.0330408	0.896447	0.399661	5
Cyp2b10	0.366546	0.134621	0.196281	0.435035	0.252543	5
Selenbp2	0.334538	0.174809	0.11048	0.662534	0.102383	5
Ces2c	0.309757	0.210975	0.41714	0.0850239	0.483564	5
Acly	0.284977	0.251703	0.435725	0.0706882	0.268986	5
Ahnak	0.282912	0.255306	-0.170367	0.499116	2.11598	5
Rdh11	0.240578	0.336233	0.464636	0.0520537	0.35902	5
Serpina1e	0.236448	0.344845	0.350026	0.154465	0.489771	5
Trabd	0.20857	0.406226	0.0320248	0.899616	0.486384	5
Acmsd	0.159009	0.528554	0.427686	0.0766512	0.26127	5
Pfdn4	0.152814	0.544939	-0.0567889	0.822899	2.18171	5
Slc25a45	0.137326	0.586867	0.301497	0.22404	0.320119	5
Acot2	0.134228	0.595411	-0.372093	0.128377	2.12921	5
Cyp4a14	0.129066	0.609764	-0.453278	0.0588696	3.8307	5
Comtd1	0.082602	0.744539	0.249871	0.317317	0.420056	5
Thrsp	0.0764068	0.763159	0.375839	0.124277	0.0352283	5
Mrpl9	0.0598864	0.813396	-0.145586	0.564337	2.60472	5
Prelp	0.0320083	0.899667	-0.142488	0.572742	8.62521	5
Nsdhl	0.0289107	0.909337	0.0733471	0.772402	0.477231	5
Atp2b1	0.0268456	0.91579	-0.339701	0.167837	4.32859	5
Mug2	0.0206505	0.935179	-0.356221	0.146802	2.03198	5
Fdps	0.0123903	0.961083	0.206505	0.410994	0.360027	5
Cda	0.00516262	0.98378	-0.328343	0.183429	2.59883	5
Col6a3	-0.0123903	0.961083	-0.129132	0.609577	3.57117	5
Aacs	-0.0144553	0.954602	0.4254	0.0784122	0.0410493	5
Acaca	-0.0144553	0.954602	0.347961	0.157079	0.136733	5
Myh11	-0.0165204	0.948124	-0.142488	0.572742	39.3959	5
Ddx17	-0.0299432	0.906112	-0.419205	0.0833341	2.07429	5
Snap29	-0.0320083	0.899667	0.173464	0.491227	2.26712	5
Pla2g12b	-0.0371709	0.883581	-0.247806	0.321465	2.05531	5
Ppp4c	-0.062984	0.803917	-0.113578	0.653625	2.16455	5
Arhgef1	-0.0784719	0.756938	-0.0330408	0.896447	2.7862	5
Ap1s1	-0.105318	0.677479	-0.0351058	0.890011	2.49204	5
Ighg2c	-0.10657	0.673841	-0.467734	0.0503027	3.02808	5
Gpam	-0.109448	0.665513	0.378099	0.121848	0.461458	5
S100a9	-0.109448	0.665513	-0.288074	0.24636	3.12051	5
Rnf114	-0.11048	0.662534	0.0764463	0.76304	2.80522	5
Serpinh1	-0.11461	0.650665	0.0702117	0.781904	0.493863	5
Gjb1	-0.116675	0.64476	-0.428498	0.0760329	2.24687	5
Agl	-0.129066	0.609764	-0.152893	0.544729	2.44517	5
Ncbp1	-0.138358	0.58403	-0.130165	0.606695	2.95765	5
Vim	-0.147651	0.558764	0.00206505	0.993511	2.07487	5
Raly	-0.157976	0.531269	-0.0371709	0.883581	2.02975	5
Lrg1	-0.175529	0.486001	-0.352091	0.151881	8.07621	5
Col18a1	-0.182757	0.467928	-0.370676	0.129952	2.32144	5
Zzef1	-0.185854	0.460286	0.296488	0.232212	0.3936	5
Gnpda1	-0.198245	0.430361	0.113578	0.653625	2.8771	5
Npc1	-0.202375	0.420619	0.164256	0.514855	2.09256	5
Ang	-0.209603	0.403854	-0.405782	0.0947665	3.17642	5
Cisd3	-0.211668	0.399131	0.432628	0.0729436	0.1329	5
Cfb	-0.21683	0.387457	-0.416107	0.085878	2.10001	5
Tnpo3	-0.235416	0.347018	0.376871	0.123163	0.3266	5
Gltpd2	-0.237481	0.34268	-0.30666	0.215815	2.21328	5
Arl6ip5	-0.238513	0.340523	0.185854	0.460286	0.365925	5
Icam1	-0.249871	0.317317	0.25	0.317059	0.452169	5
Anp32b	-0.261229	0.295074	-0.38843	0.111172	2.069	5
Acss2	-0.262261	0.2931	0.153846	0.542192	0.385552	5
Abracl	-0.265359	0.287226	-0.182757	0.467928	2.04499	5
Crip1	-0.268456	0.281424	-0.19618	0.435277	2.20078	5
Cops6	-0.31079	0.209378	-0.165204	0.512399	2.0422	5
Snca	-0.311822	0.207788	0.179659	0.475632	3.47156	5
Tpm1	-0.328343	0.183429	-0.296335	0.232464	4.30754	5
Sdf4	-0.334538	0.174809	-0.430563	0.0744764	2.46752	5
Mgst3	-0.335571	0.173399	-0.458398	0.0557192	2.10086	5
S100a8	-0.337636	0.170603	-0.279959	0.260513	2.62494	5
Ubqln2	-0.338668	0.169216	-0.296335	0.232464	2.00314	5
Hsd17b6	-0.386164	0.113454	-0.278782	0.262607	3.1256	5
Khdrbs1	-0.402685	0.0975581	0.160041	0.525845	2.83428	5
Hp	-0.422303	0.0808458	-0.450181	0.0608394	2.56104	5
Des	-0.424368	0.0792173	-0.152814	0.544939	4.68991	5
Fmo2	-0.43366	0.072186	-0.43779	0.0692135	5.54378	5
Rnase4	-0.451213	0.0601774	-0.430785	0.0743102	2.74031	5
Impdh2	-0.466701	0.0508813	-0.409607	0.0913994	2.09261	5
Csrp1	-0.491482	0.0383168	-0.255034	0.307087	4.12689	8
Nt5e	-0.492514	0.0378507	-0.0268595	0.915747	2.22195	8
S100a4	-0.518327	0.0275463	-0.447314	0.0627058	2.14914	8
Rbp1	-0.51936	0.0271851	-0.242643	0.331974	2.46186	8
Pds5b	-0.545173	0.0192916	-0.021683	0.931945	3.02939	8
Flna	-0.598864	0.00863762	-0.223025	0.373699	4.09012	8
Orm1	-0.710377	0.000954305	-0.389262	0.110342	2.20027	8
Adss	0.871451	2.48583e-06	0.0578214	0.819729	1.2245	2
Dcaf11	0.865256	3.54941e-06	0.130098	0.606882	0.990654	2
Gstm6	0.85493	6.1928e-06	0.460506	0.0544595	0.544565	2
Ces3a	0.844605	1.03731e-05	0.445018	0.0642311	0.627052	2
Gpd2	0.807434	5.09328e-05	0.254001	0.309117	0.778784	2
Shfl	0.806402	5.29741e-05	-0.136293	0.589709	1.02494	2
Ugt2b1	0.803304	5.95206e-05	0.438823	0.0684847	0.503201	2
Acadsb	0.790914	9.30387e-05	0.146619	0.561548	0.844751	2
Aox3	0.788849	9.99447e-05	0.104285	0.680481	1.09724	2
Clpx	0.788849	9.99447e-05	-0.0743802	0.769278	1.23564	2
Glyat	0.785751	0.000111116	0.0640165	0.800764	0.828643	2
Gldc	0.778524	0.000141364	0.150826	0.550242	1.07688	2
Ldah	0.778524	0.000141364	-0.0929272	0.713807	1.00106	2
Huwe1	0.773361	0.000167003	-0.224058	0.371433	1.29878	2
Ppip5k2	0.770263	0.000184195	-0.0557563	0.826072	0.918071	2
Ugt2a3	0.765101	0.000216166	-0.0258131	0.919019	0.899491	2
Paics	0.762003	0.000237506	0.257099	0.303051	0.906157	2
Ppm1b	0.762003	0.000237506	0.292355	0.239094	1.03266	2
Pxmp4	0.750645	0.000331604	0.119773	0.63594	0.778528	2
Trappc8	0.74858	0.000351697	-0.441921	0.0663326	1.41771	2
Cryl1	0.747548	0.000362122	0.214765	0.392104	1.8253	2
Chd4	0.739288	0.000455263	-0.154879	0.539452	1.22889	2
Eci2	0.731027	0.00056772	-0.356405	0.146579	1.13259	2
Parva	0.729995	0.000583284	-0.266012	0.285996	1.66826	2
Tymp	0.725865	0.000649163	-0.166236	0.509729	1.30841	2
H2-K1	0.721735	0.000721151	0.148684	0.555987	0.979789	2
Tardbp	0.720702	0.000740155	-0.258131	0.301045	1.15103	2
Opa1	0.71967	0.000759575	-0.170455	0.498891	1.18826	2
Fam210a	0.714507	0.000863174	0.321115	0.193839	0.808932	2
Cyp4f14	0.712442	0.000907787	0.350026	0.154465	0.801332	2
Enpp3	0.709344	0.000978298	0.467734	0.0503027	0.68561	2
Otc	0.704182	0.00110594	0.16124	0.522708	0.919361	2
Mocs1	0.695922	0.00133881	0.406202	0.094393	0.692677	2
Myo1e	0.694889	0.00137059	0.145586	0.564337	0.817451	2
Scp2	0.685596	0.00168578	0.367769	0.133227	0.648129	2
Atp1b3	0.683531	0.00176339	-0.289256	0.24434	1.54595	2
Csk	0.683531	0.00176339	-0.312855	0.206207	1.15991	2
Fam136a	0.683531	0.00176339	-0.0356405	0.888346	1.23736	2
Pdxk	0.683531	0.00176339	0.0981405	0.698445	0.922813	2
Abhd11	0.682499	0.0018033	-0.0992248	0.695264	0.987988	2
C8g	0.681466	0.00184395	0.269251	0.279948	0.878772	2
Ergic1	0.681466	0.00184395	0.117769	0.641642	0.625009	2
Npepps	0.679401	0.00192751	-0.336603	0.171997	1.23752	2
Psmd12	0.678369	0.00197046	0.0619835	0.806976	0.924372	2
Ugt2b5	0.678369	0.00197046	0.315953	0.20151	0.772436	2
Tm9sf3	0.673206	0.0021972	-0.0377261	0.881854	0.858027	2
Cluh	0.669076	0.00239373	-0.171399	0.49648	0.980048	2
Cmas	0.667011	0.00249728	-0.31492	0.203068	1.25772	2
Lypla1	0.667011	0.00249728	-0.103822	0.681829	1.08274	2
Glo1	0.665978	0.00255043	0.0041301	0.987023	1.05591	2
Tmem30a	0.663913	0.00265952	-0.179752	0.4754	1.16645	2
Aadac	0.662881	0.00271548	0.121901	0.629908	0.875541	2
Rap2a	0.662881	0.00271548	-0.0351058	0.890011	0.768837	2
Arsb	0.659783	0.00288922	0.162106	0.520447	1.07013	2
Maip1	0.658751	0.00294912	0.082602	0.744539	1.08213	2
Ap2a2	0.655653	0.00313497	-0.151781	0.547692	1.12129	2
Ces3b	0.655653	0.00313497	0.461539	0.0538504	0.509885	2
Hsd11b1	0.655653	0.00313497	0.181724	0.470489	0.932454	2
Fmo5	0.652556	0.00333033	0.254132	0.308859	0.751664	2
Mtpn	0.652556	0.00333033	-0.0268456	0.91579	1.29026	2
Nipsnap3b	0.647393	0.00367804	0.0041301	0.987023	1.13448	2
Ociad2	0.64223	0.00405492	0.447083	0.062858	0.720909	2
Tcp1	0.64223	0.00405492	-0.22509	0.369174	1.01185	2
Elovl2	0.641198	0.00413395	0.18595	0.46005	0.684884	2
Cul2	0.640165	0.00421424	0.116675	0.64476	0.714809	2
Kynu	0.637068	0.00446278	0.199277	0.427915	0.819862	2
Akr1c14	0.636035	0.00454823	0.211668	0.399131	0.616259	2
Gclc	0.636035	0.00454823	0.084667	0.738361	1.02895	2
Ptges2	0.630873	0.00499576	0.256198	0.304806	0.934046	2
Paqr9	0.62984	0.00508942	-0.138358	0.58403	0.904814	2
Trim25	0.62984	0.00508942	-0.105372	0.677321	0.907941	2
Baat	0.62571	0.00547849	0.044938	0.859464	0.875352	2
Ube2h	0.624677	0.00557944	0.177594	0.480803	0.793497	2
Usp47	0.62158	0.00589139	0.254001	0.309117	0.550288	2
Apob	0.615385	0.00655779	-0.157976	0.531269	1.02512	2
Pygl	0.615385	0.00655779	0.379649	0.120202	0.860147	2
Serpina3k	0.614352	0.00667456	0.445018	0.0642311	0.642822	2
Paip1	0.610222	0.00715861	0.256066	0.305065	0.943811	2
Arsa	0.607125	0.00753995	-0.134228	0.595411	1.86873	2
Pdha1	0.607125	0.00753995	-0.0361384	0.886795	1.07356	2
Hagh	0.605059	0.00780317	0.0474961	0.851545	1.08909	2
Ubqln1	0.604027	0.00793753	-0.0712442	0.778771	1.06052	2
Cmah	0.602994	0.00807376	0.298554	0.228818	0.739781	2
Slc25a1	0.601962	0.00821186	0.0764463	0.76304	0.748908	2
Acsl1	0.600929	0.00835185	-0.0268456	0.91579	0.987116	2
Atxn2	0.599897	0.00849377	0.157025	0.533776	0.831722	2
Helz2	0.599897	0.00849377	-0.2127	0.396781	1.06612	2
Ykt6	0.599897	0.00849377	-0.184822	0.462826	1.14192	2
Cdc42bpb	0.598864	0.00863762	0.0299432	0.906112	0.667632	2
Hspb1	0.597832	0.00878342	0.30666	0.215815	0.752983	2
Umps	0.597832	0.00878342	0.160124	0.525628	0.654177	2
Ces1e	0.596799	0.0089312	0.0970573	0.701628	0.803548	2
Ywhaz	0.596799	0.0089312	0.00309917	0.990262	1.05438	2
Cgn	0.593702	0.00938657	-0.0433884	0.864266	0.869094	2
Mbnl1	0.593702	0.00938657	-0.179752	0.4754	1.19596	2
Fahd1	0.589572	0.0100226	-0.11048	0.662534	1.26647	2
A1cf	0.588539	0.0101868	-0.0444215	0.861064	0.84868	2
Larp1	0.588539	0.0101868	-0.0413223	0.870677	1.0409	2
Keg1	0.587507	0.0103533	-0.226756	0.365547	0.985888	2
Ggact	0.586474	0.0105219	-0.0418388	0.869074	0.892522	2
Cand1	0.585441	0.0106927	-0.0856995	0.735278	1.0101	2
Dcun1d1	0.585441	0.0106927	-0.31492	0.203068	0.87981	2
Sfxn5	0.585441	0.0106927	0.218895	0.38284	0.679216	2
Ptms	0.584409	0.0108657	0.0918947	0.716862	1.14608	2
Ugt3a1	0.584409	0.0108657	-0.0216942	0.93191	1.323	2
Faah	0.581311	0.0113982	0.0154879	0.951363	0.968589	2
Fads1	0.581311	0.0113982	-0.089876	0.722847	0.692551	2
Psip1	0.581311	0.0113982	-0.174587	0.488383	1.24128	2
Ndufaf4	0.576149	0.0123319	0.168388	0.504186	0.890578	2
Stom	0.576149	0.0123319	-0.0154879	0.951363	0.788527	2
Sec24a	0.572019	0.013122	-0.0103252	0.967565	0.86976	2
Acp6	0.570986	0.0133257	-0.00309757	0.990267	1.35653	2
Hbs1l	0.568921	0.0137406	0.123967	0.624073	0.930487	2
Ormdl3	0.567889	0.0139519	0.0836345	0.741448	1.16938	2
Wbp2	0.567889	0.0139519	0.0640165	0.800764	0.978705	2
Slc25a42	0.563758	0.014823	-0.154005	0.54177	1.05351	2
Flnb	0.562726	0.0150474	0.148684	0.555987	0.867818	2
Numb	0.562726	0.0150474	-0.31095	0.20913	1.55268	2
Usp10	0.561693	0.0152745	0.0650491	0.797613	0.58219	2
Dhx9	0.560661	0.0155042	-0.162106	0.520447	1.25771	2
Btd	0.559628	0.0157367	0.0278782	0.912563	0.758906	2
Aldh8a1	0.558596	0.015972	0.00620155	0.980516	0.991853	2
Cyb5r3	0.558596	0.015972	0.234383	0.349198	0.64382	2
Hectd1	0.557563	0.0162101	0.0299432	0.906112	0.892524	2
Phyh	0.557563	0.0162101	0.0547521	0.829161	0.838446	2
Golph3	0.556531	0.0164509	0.0660816	0.794465	0.883762	2
Enpep	0.555498	0.0166946	0.262397	0.292842	0.615206	2
Lactb	0.555498	0.0166946	-0.11461	0.650665	1.11016	2
Atxn10	0.553433	0.0171905	-0.219928	0.380543	1.30896	2
Csrp2	0.549303	0.0182172	-0.0676653	0.789642	1.28231	2
Rac1	0.549303	0.0182172	-0.0867321	0.732199	1.20444	2
Mgst1	0.548271	0.0184812	-0.0764463	0.76304	0.904621	2
Mlycd	0.548271	0.0184812	-0.218895	0.38284	1.13749	2
Serpina1c	0.547238	0.0187483	0.170455	0.498891	1.04898	2
Amacr	0.546206	0.0190184	-0.151781	0.547692	1.01116	2
Efr3a	0.545173	0.0192916	-0.0402685	0.87395	0.871652	2
Ces1f	0.544141	0.0195679	0.0754132	0.766157	0.995855	2
Fabp1	0.543108	0.0198472	0.268595	0.281166	0.865209	2
Cpt2	0.542075	0.0201297	-0.178627	0.478214	1.32367	2
Epb41l5	0.54001	0.0207042	-0.0722767	0.775642	0.907956	2
Mal2	0.54001	0.0207042	-0.216942	0.387206	0.917956	2
Cat	0.537945	0.0212915	0.191116	0.447453	0.723698	2
Tars	0.537945	0.0212915	0.0831612	0.742865	0.888247	2
Hgd	0.53588	0.0218917	0.283058	0.25505	0.704799	2
Kmo	0.53588	0.0218917	0.0955579	0.706042	0.908723	2
Acad11	0.532783	0.0228169	-0.082602	0.744539	1.02738	2
Pon2	0.532783	0.0228169	-0.443986	0.064926	1.136	2
Ppp2r2a	0.53175	0.023132	-0.062984	0.803917	1.05165	2
Usp7	0.53175	0.023132	0.00465357	0.985379	0.775984	2
Timm9	0.529685	0.0237724	0.0743802	0.769278	0.996723	2
Cyp3a25	0.524523	0.0254342	-0.198966	0.42865	1.03475	2
Adh4	0.52349	0.0257771	-0.0113578	0.964324	1.12548	2
Ddx3x	0.522457	0.0261237	-0.0567889	0.822899	1.04357	2
Mtfp1	0.522457	0.0261237	0.0278926	0.912518	1.09501	2
Sec14l4	0.521425	0.0264738	0.167269	0.507066	0.824158	2
Prpsap1	0.520392	0.0268276	0.260196	0.297056	0.864169	2
Carhsp1	0.51936	0.0271851	0.181818	0.470256	0.936754	2
Dnaja2	0.516262	0.0282798	0.123903	0.624253	0.947154	2
Pctp	0.516262	0.0282798	-0.228306	0.362191	1.54494	2
Immt	0.51523	0.0286522	-0.0918947	0.716862	1.14335	2
Ppp6c	0.51523	0.0286522	0.00619835	0.980526	0.965848	2
Ppp6r3	0.51523	0.0286522	0.0598864	0.813396	1.16787	2
Sdha	0.51523	0.0286522	-0.0253099	0.920593	1.00741	2
Capn2	0.514197	0.0290284	-0.0764068	0.763159	1.07687	2
Psme4	0.514197	0.0290284	0.0495612	0.845163	0.939837	2
Apoa5	0.513165	0.0294084	0.0516529	0.838708	0.935742	2
Crat	0.5111	0.0301801	-0.116675	0.64476	1.2735	2
Ugt2b36	0.5111	0.0301801	-0.062984	0.803917	1.02119	2
Cxadr	0.50697	0.0317702	0.157976	0.531269	0.604867	2
Usp9x	0.50697	0.0317702	-0.0795455	0.753709	1.07828	2
Dhrs4	0.505937	0.0321777	-0.0258398	0.918935	1.0072	2
Mmaa	0.505937	0.0321777	-0.0289107	0.909337	1.11662	2
Pdcd5	0.503872	0.0330048	0.0526859	0.835523	0.934354	2
Pgrmc2	0.503872	0.0330048	0.29427	0.23589	0.787096	2
Them4	0.503872	0.0330048	0.448116	0.0621796	0.724117	2
Tbcel	0.50284	0.0334244	0.334538	0.174809	0.560276	2
Cdv3	0.500774	0.034276	0.239669	0.338117	0.754952	2
Gnai3	0.500774	0.034276	0.275595	0.268329	0.889359	2
Aldh3a2	0.499742	0.034708	-0.00103306	0.996754	1.13846	2
Etnppl	0.499742	0.034708	0.43779	0.0692135	0.637501	2
Mtch2	0.499742	0.034708	-0.0299432	0.906112	0.932981	2
Nadk2	0.498709	0.0351442	0.0320248	0.899616	1.03734	2
Tmed4	0.498709	0.0351442	-0.125	0.621163	1.38296	2
Ngly1	0.497677	0.0355846	-0.325245	0.187844	1.26275	2
Shmt1	0.497677	0.0355846	0.189664	0.450975	0.950395	2
Abcb4	0.495612	0.0364782	0.0918947	0.716862	1.05751	2
Pcyt2	0.495612	0.0364782	0.283944	0.253501	0.729986	2
Xpo7	0.495612	0.0364782	0.0950413	0.707564	1.04738	2
Ddc	0.492514	0.0378507	0.120805	0.633011	0.773829	2
Impa1	0.491482	0.0383168	0.0485287	0.848353	1.09636	2
Dcakd	0.490449	0.0387874	0.172093	0.494712	0.673703	2
Clint1	0.489417	0.0392624	-0.166236	0.509729	1.16678	2
Gsta2	0.489417	0.0392624	0.395145	0.1046	1.04172	2
Septin9	0.489417	0.0392624	-0.151781	0.547692	1.27184	2
Ethe1	0.488384	0.0397418	0.258264	0.300786	0.730219	2
Dhrs1	0.487352	0.0402257	0.0660816	0.794465	0.916903	2
Psmd7	0.485287	0.041207	-0.0382034	0.880369	0.983692	2
Mdh1	0.483222	0.0422064	0.0247806	0.922249	1.03718	2
Tubb2a	0.483222	0.0422064	0.182851	0.467694	0.866179	2
Gm2a	0.482189	0.042713	0.236448	0.344845	0.689166	2
Sucla2	0.482189	0.042713	0.110537	0.66237	0.917289	2
Uox	0.482189	0.042713	-0.0980898	0.698594	0.968477	2
Eefsec	0.481156	0.0432243	0.172004	0.494938	0.745053	2
Mttp	0.481156	0.0432243	0.186887	0.457753	0.812213	2
Vcp	0.481156	0.0432243	-0.0258131	0.919019	0.996229	2
L2hgdh	0.480124	0.0437401	0.017562	0.944858	1.04623	2
Nploc4	0.480124	0.0437401	-0.0382034	0.880369	0.999347	2
Dync1li1	0.478059	0.0447859	-0.20857	0.406226	1.15372	2
Ola1	0.477026	0.0453159	-0.0567889	0.822899	0.967354	2
Hsp90aa1	0.475994	0.0458506	0.127001	0.615543	0.867032	2
Nomo1	0.475994	0.0458506	-0.141529	0.575356	1.09753	2
Rbm47	0.474961	0.0463901	-0.420238	0.0824986	0.895882	2
Itgb1	0.472896	0.0474836	-0.147727	0.558559	1.30894	2
Dnajc5	0.471864	0.0480376	-0.158058	0.531054	1.34333	2
Pgk1	0.469799	0.0491603	0.084667	0.738361	0.914365	2
Thnsl2	0.906557	2.17266e-07	0.653588	0.00326413	0.598456	3
Hao1	0.803304	5.95206e-05	0.522211	0.026207	0.569307	3
H2-Q10	0.799174	6.93097e-05	0.591426	0.00973292	0.637564	3
Cyp2c67	0.663913	0.00265952	0.637068	0.00446278	0.658227	3
Fabp2	0.652556	0.00333033	0.550336	0.0179561	0.820814	3
As3mt	0.592669	0.00954244	0.575711	0.0124139	0.643379	3
Khk	0.553433	0.0171905	0.50697	0.0317702	0.708161	3
Amfr	0.452246	0.0595208	-0.542075	0.0201297	1.62452	4
Nat10	0.377904	0.122056	-0.587507	0.0103533	1.76911	4
Dnajb6	0.334538	0.174809	-0.543153	0.0198351	1.61286	4
Commd9	0.329375	0.181973	-0.484254	0.0417044	1.42168	4
Gm4952	0.304595	0.219081	-0.50284	0.0334244	1.62128	4
Hmgcs2	0.299432	0.227385	-0.468766	0.049729	1.59341	4
Anxa7	0.276717	0.266306	-0.511364	0.0300806	1.57861	4
Sirt3	0.260196	0.297056	-0.477026	0.0453159	1.24153	4
Actr1b	0.237481	0.34268	-0.501807	0.0338482	1.08687	4
Arfgef2	0.22922	0.360218	-0.660816	0.00283032	1.22545	4
Cenpv	0.228188	0.362446	-0.522457	0.0261237	1.59158	4
Top2b	0.193082	0.442704	-0.560661	0.0155042	1.30195	4
Ccs	0.12287	0.627167	-0.542872	0.0199116	1.54045	4
Myg1	0.0774394	0.760047	-0.629132	0.00515446	1.60449	4
Naga	-0.0371709	0.883581	-0.570764	0.0133697	1.59068	4
Mrpl39	-0.0485287	0.848353	-0.498709	0.0351442	1.05897	4
U2surp	-0.0691792	0.785039	-0.532058	0.0230377	1.33468	4
Prpf19	-0.0970573	0.701628	-0.807335	5.11267e-05	1.45422	4
Afmid	-0.105318	0.677479	-0.532025	0.0230479	1.22997	4
Bche	-0.133196	0.59827	-0.540806	0.0204814	1.44616	4
Scly	-0.141456	0.575555	-0.474174	0.046805	1.35951	4
Lrp1	-0.145586	0.564337	-0.500775	0.0342757	1.54617	4
Mrpl44	-0.178627	0.478214	-0.544141	0.0195679	1.18964	4
Fto	-0.181724	0.470489	-0.486319	0.0407141	1.32188	4
Man2c1	-0.191017	0.447692	-0.562274	0.0151464	1.49491	4
Amt	-0.207537	0.408606	-0.483222	0.0422064	1.5484	4
Dap	-0.209603	0.403854	-0.62158	0.00589139	1.32957	4
Nt5c	-0.211668	0.399131	-0.470831	0.0485965	1.7057	4
Serpina3m	-0.251936	0.313201	-0.557563	0.0162101	1.69011	4
Cpq	-0.262261	0.2931	-0.51936	0.0271851	1.65424	4
Ybx3	-0.268456	0.281424	-0.754776	0.000294301	1.73141	4
Rnaset2b	-0.274652	0.270038	-0.536913	0.02159	1.67792	4
Hadh	-0.301497	0.22404	-0.51523	0.0286522	1.29501	4
Mybbp1a	-0.30253	0.222379	-0.594734	0.00923276	1.40797	4
Ccar1	-0.30666	0.215815	-0.489417	0.0392624	1.1236	4
Ctsb	-0.312855	0.206207	-0.671488	0.00227729	1.68219	4
Slc25a23	-0.316985	0.19996	-0.496901	0.0359184	1.51689	4
Fam98b	-0.328343	0.183429	-0.508002	0.0313668	1.53459	4
Acsm3	-0.340733	0.166466	-0.589572	0.0100226	1.72739	4
Pon1	-0.347961	0.157079	-0.61332	0.00679301	1.68077	4
Lgals3bp	-0.361384	0.14062	-0.559917	0.0156714	1.88994	4
Ugt1a1	-0.362416	0.139406	-0.580062	0.0116188	1.62773	4
Gsto1	-0.368611	0.132272	-0.565083	0.0145391	1.40884	4
Grhpr	-0.372741	0.12766	-0.552169	0.0174996	1.36063	4
Stab2	-0.41301	0.088478	-0.564791	0.0146013	1.0778	4
Spag9	-0.41714	0.0850239	-0.57261	0.0130065	1.25428	4
Por	-0.42127	0.0816691	-0.530718	0.0234505	1.75975	4
Glg1	-0.431595	0.0737071	-0.679401	0.00192751	1.94685	4
Palmd	0.467734	0.0503027	0.0227155	0.928712	1.18249	5
Ces2e	0.465669	0.051465	0.239793	0.33786	0.779232	5
Gnas	0.464636	0.0520537	0.00929272	0.970807	0.778836	5
Plaa	0.464636	0.0520537	0.0366736	0.885129	1.10759	5
Cox7a2	0.463604	0.0526475	0.043366	0.864336	0.606016	5
Slc16a1	0.462571	0.0532464	-0.170455	0.498891	1.27979	5
Scyl2	0.461539	0.0538504	0.177594	0.480803	1.22024	5
Eif5	0.459473	0.0550738	0.062984	0.803917	1.06781	5
Ubr4	0.459473	0.0550738	-0.263294	0.291134	1.13458	5
Dnaja1	0.458441	0.0556933	0.290289	0.242584	0.785446	5
Acy3	0.457408	0.056318	0.249871	0.317317	0.832066	5
Acaa2	0.456376	0.056948	-0.0981405	0.698445	1.09879	5
Sec14l2	0.455343	0.0575832	0.0216942	0.93191	0.934846	5
Bet1	0.454311	0.0582238	0.185854	0.460286	0.759157	5
Cnn3	0.454311	0.0582238	0.0759298	0.764598	1.00835	5
Psmd11	0.453278	0.0588696	-0.084667	0.738361	0.979535	5
Sars	0.452246	0.0595208	-0.266288	0.285479	1.02261	5
Bpgm	0.450181	0.0608394	-0.0330578	0.896394	1.61798	5
Sigmar1	0.449148	0.0615068	0.0929752	0.713665	0.915816	5
Hsdl2	0.446051	0.0635418	-0.241611	0.334099	1.23907	5
G6pc	0.445018	0.0642311	-0.00722767	0.977293	0.870916	5
Pelo	0.445018	0.0642311	0.363636	0.13798	0.69804	5
Etfdh	0.443986	0.064926	-0.200413	0.425231	1.17955	5
Atl2	0.441921	0.0663326	0.128033	0.612651	0.792219	5
Rtn3	0.441921	0.0663326	0.0526588	0.835607	1.26999	5
Kpna3	0.439856	0.0677617	0.0526588	0.835607	1.3003	5
Acad8	0.43779	0.0692135	-0.0392359	0.877159	1.08894	5
Akr1b8	0.43779	0.0692135	-0.353306	0.150374	1.12161	5
Mapre1	0.43779	0.0692135	-0.20857	0.406226	1.31197	5
Sephs1	0.43779	0.0692135	-0.0237481	0.92548	1.13508	5
Sult1c2	0.43779	0.0692135	-0.0495612	0.845163	1.20944	5
Ptprd	0.436758	0.0699479	-0.20444	0.415791	1.08104	5
Ube2m	0.435725	0.0706882	-0.389463	0.110142	1.33396	5
Ighg1	0.435076	0.0711566	0.019618	0.938414	0.870772	5
Ak2	0.434693	0.0714341	-0.00826446	0.974036	1.03396	5
Bdh2	0.434693	0.0714341	0.21683	0.387457	0.996333	5
Abcc2	0.43366	0.072186	-0.0180879	0.94321	0.933249	5
Pex1	0.432628	0.0729436	-0.0970573	0.701628	0.950055	5
Rdh7	0.432628	0.0729436	-0.237481	0.34268	1.17752	5
Eno1	0.431595	0.0737071	0.232558	0.353071	0.902592	5
Pitpnb	0.431595	0.0737071	-0.0609819	0.810041	1.03913	5
Slc9a3r2	0.431595	0.0737071	0.0402685	0.87395	1.00891	5
Cacybp	0.430563	0.0744764	0.269489	0.279506	0.927327	5
Kpna1	0.430563	0.0744764	0.180269	0.474112	1.02231	5
Cox5a	0.42953	0.0752517	0.289107	0.244595	0.664695	5
Gstm7	0.42953	0.0752517	0.368802	0.132057	0.734294	5
Acaa1b	0.428498	0.0760329	0.337636	0.170603	0.587078	5
Usp15	0.4254	0.0784122	0.0237603	0.925441	1.14923	5
Kcmf1	0.424368	0.0792173	0.0206612	0.935145	1.02626	5
Dlst	0.423335	0.0800285	-0.00103252	0.996756	1.01315	5
Sec24b	0.423335	0.0800285	-0.113636	0.653456	0.86182	5
Gstm2	0.422303	0.0808458	0.357254	0.145551	0.668122	5
Slc25a13	0.422303	0.0808458	-0.11874	0.638875	1.02718	5
Ces2a	0.42127	0.0816691	0.021683	0.931945	0.841161	5
Mettl7b	0.42127	0.0816691	-0.290289	0.242584	1.1921	5
Fxn	0.420238	0.0824986	0.0619515	0.807074	0.97892	5
Hsd17b4	0.420238	0.0824986	-0.0185854	0.94165	0.912185	5
Oxsr1	0.420238	0.0824986	-0.0594315	0.81479	1.0032	5
Srr	0.420238	0.0824986	0.137397	0.586672	0.810558	5
Acot1	0.41714	0.0850239	-0.302686	0.222128	1.43258	5
Apoa4	0.41714	0.0850239	0.362416	0.139406	0.732889	5
Ephx2	0.41714	0.0850239	-0.0382034	0.880369	0.889172	5
Sec62	0.41714	0.0850239	-0.436176	0.0703646	1.09696	5
Cyp4f13	0.416107	0.085878	0.268595	0.281166	0.831251	5
Tuba4a	0.416107	0.085878	-0.0774793	0.759926	1.07183	5
Sgpl1	0.415075	0.0867384	-0.0134367	0.957798	0.88147	5
Nceh1	0.41301	0.088478	-0.441116	0.0668869	1.21242	5
Pafah1b2	0.41301	0.088478	0.0589147	0.816375	1.59858	5
Dld	0.411977	0.0893573	0.0402893	0.873886	1.20655	5
Rbpms2	0.411977	0.0893573	0.20031	0.425475	0.569875	5
Sar1b	0.411977	0.0893573	0.0908622	0.719922	0.81802	5
Cdk5	0.410945	0.0902429	0.176653	0.483169	0.714261	5
Ndufaf6	0.410945	0.0902429	0.136293	0.589709	0.674361	5
Slc25a25	0.410945	0.0902429	0.118863	0.638526	0.778216	5
Ugt1a9	0.409912	0.0911348	0.291172	0.241089	0.948891	5
Galm	0.40888	0.0920331	0.0801034	0.752033	1.06396	5
Cox6b1	0.407847	0.0929378	0.274793	0.26978	0.716237	5
Ppox	0.407847	0.0929378	-0.0443986	0.861135	0.903609	5
Necap1	0.405782	0.0947665	0.00206612	0.993508	1.01541	5
Sntb1	0.40475	0.0956906	-0.113872	0.652781	1.13157	5
Sptbn2	0.40475	0.0956906	-0.0464636	0.85474	0.952312	5
Nolc1	0.403717	0.0966211	-0.0764068	0.763159	0.736251	5
Ndufaf2	0.402685	0.0975581	-0.0123903	0.961083	0.883596	5
Pik3ap1	0.402685	0.0975581	0.0330408	0.896447	0.862044	5
Rab5a	0.402685	0.0975581	0.0402685	0.87395	1.03206	5
Inpp1	0.40062	0.0994518	0.0733471	0.772402	0.590468	5
Slc6a13	0.40062	0.0994518	0.4254	0.0784122	0.764706	5
Creg1	0.399587	0.100409	-0.0247806	0.922249	1.1756	5
Grsf1	0.399587	0.100409	-0.184822	0.462826	1.29663	5
Rab21	0.398555	0.101372	-0.162106	0.520447	1.36986	5
Ugt3a2	0.398555	0.101372	-0.114669	0.650495	1.09295	5
Acot8	0.397522	0.102342	0.344863	0.161056	0.662593	5
Agfg2	0.396489	0.103318	0.235416	0.347018	1.03485	5
Ogdh	0.396489	0.103318	-0.231286	0.355787	1.27296	5
Cyp2d9	0.395457	0.104302	0.0934917	0.712139	0.755034	5
Hnrnpr	0.395457	0.104302	-0.205472	0.413389	1.12466	5
Hsd17b12	0.393392	0.106288	0.00309757	0.990267	0.956061	5
Ces1d	0.392359	0.107291	-0.268595	0.281166	1.12173	5
Gpd1	0.392359	0.107291	0.0268456	0.91579	1.01199	5
Gns	0.391327	0.108301	-0.0578214	0.819729	1.07992	5
Hacl1	0.390294	0.109318	-0.401859	0.0983116	1.34554	5
Smarcc2	0.390294	0.109318	-0.409912	0.0911348	1.79526	5
Aldh1a1	0.389262	0.110342	0.100827	0.690571	0.851157	5
Gls2	0.389262	0.110342	0.20444	0.415791	0.961657	5
Tm7sf2	0.389262	0.110342	0.00516262	0.98378	0.614589	5
Ywhah	0.389262	0.110342	0.043905	0.862665	1.21521	5
Cox5b	0.388229	0.111372	0.272868	0.273286	0.665951	5
Hadha	0.388229	0.111372	-0.448864	0.0616917	1.33133	5
Uba3	0.387197	0.11241	-0.0867769	0.732066	0.961889	5
Ugt2b34	0.387197	0.11241	-0.160041	0.525845	1.05389	5
Mrps7	0.386164	0.113454	0.177594	0.480803	1.17523	5
Acbd5	0.385132	0.114505	-0.119773	0.63594	0.978292	5
Asrgl1	0.385132	0.114505	0.136293	0.589709	0.893872	5
Ndufa4	0.384099	0.115563	0.38843	0.111172	0.704151	5
Lrrfip2	0.383067	0.116628	-0.193082	0.442704	0.779502	5
Slco1b2	0.383067	0.116628	0.0392359	0.877159	0.891193	5
Aldh9a1	0.382034	0.117699	-0.150826	0.550242	1.19848	5
Bcl2l13	0.382034	0.117699	-0.324213	0.189331	1.31409	5
Dbi	0.381002	0.118778	0.119773	0.63594	0.756572	5
Epb41l2	0.381002	0.118778	-0.221074	0.378002	1.19934	5
Slc17a2	0.379969	0.119864	-0.384099	0.115563	1.52456	5
Trip12	0.379969	0.119864	-0.0521964	0.837032	0.763865	5
Tdo2	0.377904	0.122056	0.116675	0.64476	0.799533	5
Pgam1	0.376871	0.123163	0.0547238	0.829248	0.948644	5
Abcg2	0.375839	0.124277	0.12345	0.62553	1.15097	5
Bbox1	0.375839	0.124277	-0.248838	0.319387	1.16654	5
Ehhadh	0.375839	0.124277	0.0330408	0.896447	0.890482	5
Mgll	0.375839	0.124277	0.129066	0.609764	0.761907	5
Snx3	0.375839	0.124277	-0.103252	0.683489	1.20098	5
Usp39	0.375839	0.124277	-0.320248	0.195114	1.68756	5
Cers2	0.374806	0.125397	-0.0743418	0.769394	0.855494	5
Zpr1	0.374806	0.125397	-0.407847	0.0929378	1.50403	5
Pcyox1	0.373774	0.126525	0.12287	0.627167	0.730189	5
Zfand6	0.373774	0.126525	-0.0753743	0.766275	1.10886	5
Slc10a1	0.371709	0.128803	0.281879	0.257119	0.670703	5
Pdhb	0.369644	0.131108	-0.0222107	0.930292	1.00974	5
Mogs	0.368611	0.132272	0.0206612	0.935145	0.919204	5
Coasy	0.367579	0.133443	-0.0805369	0.750731	0.922607	5
Mtx1	0.367579	0.133443	-0.126033	0.618258	1.12631	5
Letm1	0.363449	0.138198	0.0832041	0.742736	0.875282	5
Pcmt1	0.363449	0.138198	-0.105372	0.677321	1.36178	5
Pgp	0.363449	0.138198	0.0258131	0.919019	0.910355	5
Sec23a	0.361384	0.14062	-0.116736	0.644588	1.05637	5
Rmdn2	0.358286	0.144307	0.40062	0.0994518	0.654565	5
Acsl5	0.357254	0.145551	0.23657	0.344588	0.741845	5
Cox6a1	0.357254	0.145551	0.366546	0.134621	0.741648	5
Akr1a1	0.356221	0.146802	-0.206505	0.410994	1.12223	5
Eps8l2	0.356221	0.146802	-0.13843	0.583834	1.19741	5
Ythdf3	0.356221	0.146802	0.0681818	0.788071	1.08796	5
Atp5a1	0.355188	0.148061	-0.150826	0.550242	1.04295	5
Capza2	0.355188	0.148061	-0.0836345	0.741448	1.06591	5
Map2k2	0.355188	0.148061	-0.0449845	0.85932	0.919447	5
Idnk	0.354156	0.149326	0.0805369	0.750731	0.840013	5
Ndufv2	0.354156	0.149326	-0.0371901	0.883522	1.05369	5
Wdr13	0.354156	0.149326	0.0361384	0.886795	1.6148	5
Chchd3	0.353123	0.1506	-0.0619835	0.806976	1.32183	5
Nudt19	0.353123	0.1506	-0.0247934	0.922209	0.811673	5
Yars	0.353123	0.1506	0.0753743	0.766275	0.855117	5
Cmpk1	0.351058	0.153169	-0.041301	0.870744	1.0618	5
Ppp5c	0.351058	0.153169	0.202375	0.420619	1.04919	5
Sod2	0.350026	0.154465	-0.0970573	0.701628	1.22576	5
Fmo1	0.347961	0.157079	-0.172699	0.49317	1.12851	5
Acads	0.346928	0.158397	0.0815694	0.747633	0.998029	5
Gdi1	0.344863	0.161056	-0.255034	0.307087	1.11529	5
Nln	0.343831	0.162397	-0.266529	0.285026	1.72017	5
Slc25a3	0.343831	0.162397	0.113578	0.653625	0.90066	5
Cul4a	0.342798	0.163746	-0.0836345	0.741448	0.887783	5
Fcgr2b	0.342798	0.163746	-0.340733	0.166466	1.31758	5
Aldoa	0.341766	0.165102	-0.138358	0.58403	1.16594	5
Hnrnpl	0.341766	0.165102	-0.21126	0.40006	1.43042	5
Mrps10	0.341766	0.165102	0.104285	0.680481	1.03119	5
Gphn	0.340733	0.166466	-0.0827301	0.744155	1.05604	5
Lcp1	0.340733	0.166466	-0.144553	0.567133	1.11601	5
Ndufb9	0.340733	0.166466	-0.206505	0.410994	1.2294	5
Tor1aip1	0.340733	0.166466	-0.00413223	0.987017	1.26478	5
Rap2c	0.339701	0.167837	0.0753743	0.766275	0.966743	5
Epn1	0.338668	0.169216	-0.0505937	0.841975	1.33094	5
Pcnp	0.338668	0.169216	-0.0129132	0.959441	1.13191	5
Tmem135	0.338668	0.169216	-0.0185854	0.94165	0.886951	5
Aars	0.337636	0.170603	-0.161074	0.523143	1.07834	5
Chdh	0.336603	0.171997	-0.343722	0.162539	1.37126	5
Nap1l1	0.336603	0.171997	-0.0165289	0.948098	0.951692	5
Pgm3	0.336603	0.171997	-0.0392359	0.877159	1.02529	5
Strap	0.336603	0.171997	-0.0516529	0.838708	1.01221	5
Atp1b1	0.335571	0.173399	0.338668	0.169216	0.828525	5
Msrb1	0.335571	0.173399	-0.139979	0.579588	0.743095	5
Maoa	0.334538	0.174809	0.172432	0.49385	0.8697	5
Ugdh	0.334538	0.174809	-0.043366	0.864336	0.927514	5
Cs	0.332473	0.177651	-0.00310078	0.990257	0.879016	5
Sphk2	0.332473	0.177651	0.041301	0.870744	0.960038	5
Actc1	0.33144	0.179084	-0.103306	0.683334	0.996318	5
Gbe1	0.33144	0.179084	0.10635	0.67448	0.942462	5
Arpc5l	0.330408	0.180525	-0.163139	0.517758	1.15595	5
Mtap	0.330408	0.180525	0.11048	0.662534	0.91822	5
Akr1c19	0.329375	0.181973	-0.291322	0.240835	1.27094	5
Cab39	0.32731	0.184893	-0.0144778	0.954532	1.32985	5
Ugt2b35	0.32731	0.184893	-0.293237	0.237615	1.28928	5
Ehd1	0.326278	0.186364	-0.131131	0.604006	0.729501	5
Rbpms	0.326278	0.186364	-0.193798	0.440981	1.74047	5
Ap2a1	0.325245	0.187844	-0.244708	0.327746	1.12998	5
Cnpy4	0.325245	0.187844	-0.198245	0.430361	1.15581	5
Pdhx	0.324213	0.189331	-0.134228	0.595411	1.15764	5
Slc35a3	0.324213	0.189331	-0.10124	0.689365	1.99865	5
Mrps36	0.322148	0.192328	0.0867321	0.732199	0.970969	5
Kras	0.318018	0.198418	-0.226123	0.366924	0.917332	5
Nup155	0.318018	0.198418	-0.0650491	0.797613	0.888347	5
Zfyve1	0.318018	0.198418	0.307692	0.214193	0.604904	5
Atp5c1	0.315953	0.20151	-0.0939597	0.710756	1.03848	5
Ppm1a	0.315953	0.20151	-0.2127	0.396781	0.961614	5
Ppm1f	0.315953	0.20151	-0.319731	0.195876	1.203	5
Zmpste24	0.315953	0.20151	0.178202	0.479277	0.769478	5
Bst2	0.31492	0.203068	-0.143521	0.569934	0.983124	5
Sdhd	0.31492	0.203068	-0.0991224	0.695564	1.05917	5
Gale	0.312855	0.206207	-0.060919	0.810234	0.668837	5
Ywhag	0.312855	0.206207	0.128099	0.612466	0.947023	5
Txnrd1	0.311822	0.207788	-0.0743418	0.769394	0.934054	5
Gusb	0.31079	0.209378	0.0691792	0.785039	0.923788	5
Vamp8	0.31079	0.209378	-0.0433884	0.864266	1.15529	5
Decr1	0.308725	0.21258	-0.361384	0.14062	1.41454	5
Gpx4	0.308725	0.21258	-0.0175529	0.944887	1.15321	5
H2-Aa	0.308725	0.21258	0.407847	0.0929378	0.866757	5
Dync1h1	0.307692	0.214193	-0.17407	0.48969	0.970957	5
Agpat2	0.305627	0.217444	0.195147	0.437745	0.590112	5
Ephx1	0.304595	0.219081	-0.460744	0.0543188	1.4626	5
Isoc1	0.304595	0.219081	0.20444	0.415791	1.04422	5
Sord	0.303562	0.220726	-0.0289256	0.90929	1.11194	5
Pmpcb	0.30253	0.222379	-0.0568182	0.822809	0.99419	5
Tmed5	0.30253	0.222379	0.0784719	0.756938	0.992415	5
Csad	0.301497	0.22404	-0.0971074	0.701481	1.01011	5
Pgrmc1	0.301497	0.22404	-0.162106	0.520447	1.1956	5
Atp5d	0.300465	0.225709	-0.00981405	0.96917	1.03391	5
Kif5b	0.300465	0.225709	-0.305627	0.217444	1.36709	5
Sf3b6	0.300465	0.225709	-0.0247806	0.922249	1.18688	5
Aox1	0.299432	0.227385	0.174497	0.488611	1.00863	5
Ndufa5	0.299432	0.227385	0.351058	0.153169	0.931509	5
Ppp4r2	0.299432	0.227385	-0.388229	0.111372	1.81813	5
Ndufb6	0.2984	0.22907	0.271554	0.275695	0.574752	5
Eif4g1	0.295302	0.234173	-0.104393	0.680168	1.03178	5
Acot4	0.29427	0.23589	-0.214765	0.392104	1.50896	5
Aldob	0.29427	0.23589	0.193082	0.442704	0.775331	5
Prdx6	0.29427	0.23589	-0.00619515	0.980536	0.994829	5
Rexo2	0.29427	0.23589	-0.231405	0.355531	1.04641	5
Usp14	0.29427	0.23589	-0.20444	0.415791	1.02616	5
Gatm	0.292204	0.239348	-0.0692149	0.784931	0.582213	5
Uroc1	0.292204	0.239348	-0.0134228	0.957842	1.14861	5
Actr2	0.291172	0.241089	-0.168302	0.504409	1.2177	5
Atpaf2	0.291172	0.241089	-0.0443986	0.861135	1.72654	5
Fkbp8	0.291172	0.241089	-0.00723141	0.977281	0.978332	5
Ceacam1	0.290139	0.242838	0.239669	0.338117	0.755886	5
Coq9	0.290139	0.242838	-0.0980898	0.698594	1.03694	5
Lipa	0.290139	0.242838	0.12287	0.627167	0.974716	5
Bdh1	0.289107	0.244595	-0.287487	0.247367	1.31309	5
Timm29	0.289107	0.244595	0.0423335	0.867539	1.17842	5
Tsg101	0.289107	0.244595	0.00309757	0.990267	1.22175	5
Atg7	0.288074	0.24636	-0.140496	0.578176	0.965836	5
Slc25a20	0.287042	0.248133	-0.32438	0.189089	1.2124	5
Slc25a5	0.286009	0.249914	-0.0702117	0.781904	0.952577	5
Cald1	0.284977	0.251703	-0.111513	0.659559	1.32938	5
Cd81	0.282912	0.255306	0.162106	0.520447	1.02266	5
Chp1	0.282912	0.255306	-0.155911	0.536718	1.28981	5
Crk	0.282912	0.255306	-0.269767	0.27899	1.24265	5
Gys2	0.282912	0.255306	0.0960248	0.704666	1.23265	5
Ide	0.282912	0.255306	0.036157	0.886737	0.890529	5
Idh3a	0.282912	0.255306	0.0268456	0.91579	0.935597	5
Samhd1	0.282912	0.255306	-0.132163	0.601135	0.989536	5
Tbcb	0.281879	0.257119	-0.0237603	0.925441	0.990619	5
Akap1	0.280847	0.258941	-0.053719	0.832341	1.04323	5
G3bp2	0.280847	0.258941	-0.0557563	0.826072	1.12992	5
Gk	0.280847	0.258941	-0.327479	0.184652	1.33473	5
Plxnb2	0.280847	0.258941	0.100155	0.692539	0.959552	5
Hmgn5	0.279814	0.26077	0.143521	0.569934	1.09333	5
Oxnad1	0.278782	0.262607	0.147727	0.558559	1.01236	5
Sfxn1	0.278782	0.262607	0.164171	0.515075	0.972437	5
Retsat	0.277749	0.264453	-0.0340733	0.893228	1.23152	5
Acot7	0.276717	0.266306	0.0795044	0.753833	0.981849	5
Akr1c12	0.276717	0.266306	-0.386164	0.113454	1.1933	5
Pigr	0.276717	0.266306	0.208678	0.405978	1.14474	5
Rpe	0.276717	0.266306	-0.114729	0.650325	1.13232	5
Ube2l3	0.276717	0.266306	-0.168388	0.504186	1.12019	5
Gstt1	0.275684	0.268168	0.0940083	0.710613	1.02465	5
Hint1	0.275684	0.268168	-0.0330408	0.896447	1.09892	5
Hsd17b13	0.275684	0.268168	-0.377904	0.122056	1.58988	5
Pex14	0.275684	0.268168	-0.146619	0.561548	1.0619	5
Ftcd	0.274652	0.270038	0.384298	0.115359	0.781606	5
Lactb2	0.273619	0.271915	0.0309757	0.902889	0.854207	5
Atp5b	0.271554	0.275695	-0.0621119	0.806583	1.04174	5
Esd	0.271554	0.275695	-0.192248	0.444715	1.23025	5
Sirt5	0.271554	0.275695	0.22922	0.360218	1.01428	5
Vac14	0.269489	0.279506	-0.342798	0.163746	1.38648	5
Abcd3	0.268456	0.281424	0.154959	0.53924	0.638019	5
Gm20390	0.268456	0.281424	-0.0681818	0.788071	1.02561	5
Mrps21	0.268456	0.281424	-0.29427	0.23589	1.36692	5
Nop16	0.268456	0.281424	-0.198245	0.430361	1.94075	5
Etf1	0.267424	0.28335	-0.126098	0.618075	1.0388	5
Mpst	0.267424	0.28335	0.0289107	0.909337	1.03577	5
Abcb11	0.266391	0.285284	0.221993	0.375973	0.725606	5
Dhx15	0.266391	0.285284	-0.134228	0.595411	1.05686	5
Gfer	0.266391	0.285284	-0.189985	0.450196	1.21787	5
Psme3	0.266391	0.285284	-0.202479	0.420374	0.961927	5
Anxa5	0.265359	0.287226	0.162707	0.518883	1.06326	5
Zc3h15	0.265359	0.287226	-0.395457	0.104302	1.12332	5
Acadl	0.264326	0.289176	-0.159009	0.528554	1.30867	5
Eea1	0.264326	0.289176	-0.26343	0.290876	1.20468	5
Ndufa13	0.264326	0.289176	0.182851	0.467694	1.01981	5
Parp9	0.264326	0.289176	0.174587	0.488383	0.649233	5
Gaa	0.262261	0.2931	-0.142488	0.572742	1.05144	5
Mrpl22	0.262261	0.2931	-0.424368	0.0792173	1.23525	5
Acox3	0.261229	0.295074	-0.136293	0.589709	0.638996	5
Naa15	0.261229	0.295074	-0.0227155	0.928712	0.749636	5
Lars	0.260196	0.297056	-0.283058	0.25505	0.952606	5
Mrps23	0.259164	0.299046	-0.0650491	0.797613	0.960789	5
Acot3	0.258131	0.301045	-0.384099	0.115563	1.58573	5
Eif2s2	0.258131	0.301045	-0.0387397	0.878702	0.967425	5
Rbbp4	0.258131	0.301045	-0.0743418	0.769394	1.08657	5
Ghdc	0.257099	0.303051	0.171488	0.496254	0.807671	5
Gstk1	0.257099	0.303051	0.0578512	0.819637	1.0613	5
Hsd17b7	0.257099	0.303051	0.0754132	0.766157	0.729406	5
Nucb1	0.256066	0.305065	-0.21126	0.40006	1.25537	5
Ppcs	0.256066	0.305065	-0.145661	0.564134	0.865183	5
Apoc3	0.255034	0.307087	0.455343	0.0575832	0.601409	5
Cth	0.255034	0.307087	0.128099	0.612466	0.799532	5
Hsd17b11	0.255034	0.307087	-0.151781	0.547692	1.30136	5
Oxsm	0.255034	0.307087	-0.309561	0.21128	1.20235	5
Ahcyl1	0.254001	0.309117	0.127001	0.615543	0.9938	5
Pacsin3	0.254001	0.309117	-0.325245	0.187844	1.37608	5
Psmc2	0.254001	0.309117	-0.233471	0.351131	1.05112	5
Cyb5b	0.251936	0.313201	0.182757	0.467928	0.932089	5
Cyp2c29	0.251936	0.313201	0.120805	0.633011	0.579756	5
Oplah	0.251936	0.313201	-0.328343	0.183429	1.18173	5
Slmap	0.251936	0.313201	-0.362274	0.139572	1.08996	5
Kif13b	0.250903	0.315255	0.104339	0.680325	0.971714	5
Nsun2	0.250903	0.315255	-0.0650491	0.797613	1.49315	5
Manba	0.249871	0.317317	0.0516262	0.83879	1.3667	5
Pdcd6ip	0.249871	0.317317	-0.0681818	0.788071	1.01811	5
Ranbp2	0.249871	0.317317	-0.20857	0.406226	1.57379	5
Ttr	0.249871	0.317317	0.0567889	0.822899	0.956672	5
Cobll1	0.248838	0.319387	-0.195349	0.437262	1.24863	5
Gsr	0.247806	0.321465	-0.0526588	0.835607	1.27492	5
Lypla2	0.247806	0.321465	-0.282912	0.255306	1.1135	5
Slc25a10	0.247806	0.321465	-0.0175529	0.944887	1.11362	5
Idh1	0.246773	0.323551	-0.0268456	0.91579	0.974796	5
Lamp1	0.246773	0.323551	-0.0536913	0.832426	1.2186	5
Txndc17	0.246773	0.323551	-0.249871	0.317317	1.31316	5
Slc2a2	0.245741	0.325645	0.333505	0.176226	0.732602	5
Acot12	0.244708	0.327746	-0.280847	0.258941	1.09265	5
Rap1a	0.243676	0.329856	0.0309757	0.902889	1.16234	5
Samm50	0.243676	0.329856	-0.126163	0.617892	1.15184	5
Atp5e	0.242643	0.331974	-0.176653	0.483169	1.02648	5
Lars2	0.242643	0.331974	-0.322148	0.192328	1.31496	5
Nfu1	0.242643	0.331974	0.153409	0.543354	1.09512	5
Prpf6	0.242643	0.331974	-0.341766	0.165102	1.36742	5
Hspa4l	0.241611	0.334099	-0.0485287	0.848353	0.727103	5
Kdsr	0.241611	0.334099	-0.119835	0.635765	0.921104	5
Rala	0.241611	0.334099	0.0537468	0.832255	0.975491	5
Rbp4	0.241611	0.334099	-0.00619515	0.980536	0.895286	5
Slc35d1	0.241611	0.334099	-0.289107	0.244595	0.919646	5
Casp3	0.239546	0.338374	0.185854	0.460286	0.774993	5
Mrpl49	0.239546	0.338374	0.288074	0.24636	1.06106	5
Nlrx1	0.238513	0.340523	-0.0284091	0.910904	0.813467	5
Ppia	0.238513	0.340523	-0.0691792	0.785039	1.1061	5
Sorbs1	0.237481	0.34268	-0.164256	0.514855	1.29386	5
Ctsf	0.236448	0.344845	-0.286157	0.249659	1.22078	5
Htatip2	0.236448	0.344845	-0.405782	0.0947665	1.48291	5
Dag1	0.235416	0.347018	0.0921327	0.716158	1.29617	5
Fkbp3	0.235416	0.347018	-0.178719	0.477983	1.16206	5
Metap1	0.235416	0.347018	-0.321115	0.193839	1.37008	5
Ppp2ca	0.235416	0.347018	-0.00619515	0.980536	1.07363	5
Rufy3	0.235416	0.347018	-0.240702	0.335975	1.55617	5
Abcb6	0.234383	0.349198	-0.342798	0.163746	1.54582	5
Baiap2l1	0.234383	0.349198	-0.0475207	0.851469	1.05601	5
Dek	0.234383	0.349198	0.00103252	0.996756	1.11187	5
Hax1	0.234383	0.349198	-0.234504	0.348942	1.18054	5
Mrpl41	0.233351	0.351387	0.224058	0.371433	0.72759	5
Rabggta	0.233351	0.351387	-0.248967	0.319129	1.42215	5
Dcaf8	0.230253	0.357999	0	1	1.07564	5
Palld	0.230253	0.357999	-0.236448	0.344845	1.0245	5
Ctsh	0.22922	0.360218	-0.22314	0.373446	1.39956	5
Mrpl21	0.22922	0.360218	-0.101187	0.689518	0.942467	5
Hars	0.228188	0.362446	-0.024302	0.923746	1.13752	5
Nans	0.228188	0.362446	0.227155	0.364681	0.830251	5
Otud6b	0.228188	0.362446	-0.40475	0.0956906	1.24457	5
Pbld2	0.228188	0.362446	0.0041301	0.987023	1.05798	5
Psme1	0.228188	0.362446	0.0598864	0.813396	1.07858	5
Azgp1	0.227155	0.364681	-0.264326	0.289176	1.13009	5
Dhx30	0.226123	0.366924	-0.350026	0.154465	1.21632	5
Pcbp2	0.226123	0.366924	-0.336777	0.171762	1.06967	5
Cbr1	0.22509	0.369174	-0.301497	0.22404	1.33376	5
Pdlim5	0.22509	0.369174	-0.082602	0.744539	1.15075	5
Cpt1a	0.224058	0.371433	-0.112545	0.65659	1.12085	5
Gclm	0.223025	0.373699	-0.395457	0.104302	1.16324	5
Gsta1	0.223025	0.373699	0.431818	0.0735418	0.887532	5
Map4	0.223025	0.373699	-0.0402685	0.87395	1.01348	5
Mrpl28	0.221993	0.375973	-0.353488	0.150149	1.00341	5
Dnm2	0.22096	0.378254	-0.219462	0.381578	1.02738	5
Igtp	0.22096	0.378254	0.132163	0.601135	1.44314	5
Mtdh	0.22096	0.378254	-0.125968	0.618441	1.41425	5
Ndufa10	0.22096	0.378254	-0.0175529	0.944887	0.949601	5
Zyx	0.22096	0.378254	-0.102273	0.686347	1.34103	5
Acnat2	0.219928	0.380543	0.0640165	0.800764	1.01951	5
Ddx21	0.219928	0.380543	-0.165891	0.51062	1.34916	5
Pcyt1a	0.218895	0.38284	-0.350207	0.154237	1.2591	5
Ube2k	0.218895	0.38284	-0.371901	0.12859	1.03134	5
Agmo	0.217863	0.385145	-0.364153	0.137379	1.45302	5
Sar1a	0.217863	0.385145	0.0392562	0.877096	0.990378	5
Slc25a16	0.217863	0.385145	0.0340909	0.893173	1.24478	5
Pafah1b1	0.21683	0.387457	0.0929272	0.713807	1.32817	5
Sod1	0.21683	0.387457	-0.0237481	0.92548	1.19844	5
Ehd3	0.213733	0.394439	-0.108415	0.668498	0.946647	5
Pfkl	0.213733	0.394439	-0.100207	0.692387	0.971887	5
Aldh1a7	0.2127	0.396781	0.177111	0.482017	0.844953	5
Cyp4b1	0.2127	0.396781	0.114669	0.650495	1.04464	5
Myo6	0.2127	0.396781	-0.0123903	0.961083	1.04797	5
Ran	0.2127	0.396781	-0.208678	0.405978	1.08507	5
Uba6	0.2127	0.396781	0.152893	0.544729	0.748236	5
Aco1	0.210635	0.401489	-0.0278926	0.912518	0.891811	5
Mocs2	0.210635	0.401489	-0.0847107	0.738231	1.14227	5
Mat2a	0.209603	0.403854	-0.252969	0.311155	1.23804	5
Ostf1	0.209603	0.403854	0.11048	0.662534	1.0742	5
Ube2i	0.209603	0.403854	-0.337468	0.170829	1.40747	5
Prdx1	0.207537	0.408606	-0.120868	0.632834	0.985389	5
Pex19	0.206505	0.410994	-0.0258264	0.918977	1.10343	5
Stt3b	0.206505	0.410994	-0.185013	0.462356	1.45905	5
Acsf2	0.205472	0.413389	-0.147727	0.558559	1.08633	5
Sik3	0.205472	0.413389	-0.119773	0.63594	0.710791	5
Vcl	0.20444	0.415791	-0.108415	0.668498	1.25228	5
Cyp8b1	0.203407	0.418201	0.0970573	0.701628	0.72038	5
Ndufa3	0.203407	0.418201	0.217863	0.385145	0.98882	5
Nit1	0.203407	0.418201	0.0526588	0.835607	1.00001	5
Sec22b	0.202375	0.420619	-0.0299432	0.906112	0.926505	5
Zc3h18	0.202375	0.420619	-0.174497	0.488611	1.03411	5
Hadhb	0.201342	0.423043	-0.407847	0.0929378	1.35696	5
Iars	0.201342	0.423043	-0.175529	0.486001	0.974406	5
Cd2ap	0.20031	0.425475	-0.0392359	0.877159	1.6636	5
Hsp90ab1	0.20031	0.425475	-0.082602	0.744539	0.932561	5
Lpgat1	0.199277	0.427915	-0.258131	0.301045	1.06127	5
Vti1b	0.198245	0.430361	-0.322148	0.192328	1.28784	5
Urod	0.197212	0.432815	-0.251033	0.314997	1.18603	5
Vcpip1	0.197212	0.432815	0.0536913	0.832426	1.167	5
Hpgd	0.19618	0.435277	-0.0547521	0.829161	1.05373	5
Sbds	0.19618	0.435277	-0.282912	0.255306	1.16321	5
Agxt	0.195147	0.437745	-0.0753743	0.766275	1.00445	5
Akr1c6	0.195147	0.437745	-0.0583678	0.818052	0.958293	5
Atp5j2	0.195147	0.437745	-0.200413	0.425231	0.984926	5
Dhrs7b	0.195147	0.437745	-0.342798	0.163746	0.960034	5
Txndc5	0.195147	0.437745	-0.0258131	0.919019	0.972283	5
Vwa8	0.194115	0.440221	-0.330062	0.181009	1.27305	5
Mtx2	0.193082	0.442704	-0.170971	0.497572	1.19199	5
Gmps	0.19205	0.445194	-0.097624	0.699962	1.20487	5
Psma6	0.19205	0.445194	-0.0914729	0.718112	1.08668	5
Acad9	0.191017	0.447692	-0.19618	0.435277	1.06669	5
Acat3	0.191017	0.447692	0.0206505	0.935179	0.8885	5
Ap1g1	0.191017	0.447692	-0.257099	0.303051	1.14703	5
Ndufb1	0.191017	0.447692	0.149716	0.553216	0.991099	5
Ptbp3	0.191017	0.447692	-0.116675	0.64476	1.94036	5
Mrps31	0.189985	0.450196	-0.235021	0.347851	1.01043	5
Pnp	0.189985	0.450196	-0.252066	0.312943	0.996775	5
Tpp2	0.188952	0.452708	0.0123903	0.961083	0.89044	5
Hdhd3	0.187919	0.455227	0.0815694	0.747633	1.05695	5
Tex2	0.187919	0.455227	-0.283058	0.25505	1.32933	5
Apoo	0.185854	0.460286	-0.0474961	0.851545	1.14201	5
Blvrb	0.185854	0.460286	-0.31079	0.209378	1.25747	5
Glyctk	0.185854	0.460286	-0.0526588	0.835607	0.944389	5
Lamp2	0.184822	0.462826	-0.105318	0.677479	1.2032	5
Gorasp2	0.183789	0.465373	-0.160124	0.525628	1.26859	5
Yes1	0.183789	0.465373	0.0910503	0.719364	0.726166	5
Ddt	0.182757	0.467928	0.0598864	0.813396	1.04055	5
Mov10	0.182757	0.467928	0.233351	0.351387	0.89309	5
Tkt	0.182757	0.467928	-0.140423	0.578374	1.19195	5
Adh1	0.181724	0.470489	-0.132163	0.601135	1.06981	5
Coa3	0.181724	0.470489	0.0299432	0.906112	1.00444	5
Cpox	0.181724	0.470489	-0.268734	0.280908	1.21103	5
Glrx5	0.181724	0.470489	0.244708	0.327746	0.88224	5
Spr	0.181724	0.470489	-0.0113636	0.964305	1.01577	5
Akap9	0.179659	0.475632	-0.156944	0.53399	1.89282	5
Glrx	0.179659	0.475632	-0.0764068	0.763159	0.826567	5
Hspa4	0.179659	0.475632	-0.101187	0.689518	1.02611	5
Memo1	0.179659	0.475632	-0.0454311	0.857936	1.05545	5
Pdzk1	0.179659	0.475632	0.0775997	0.759564	0.907065	5
Endog	0.178627	0.478214	0.022739	0.928638	0.940755	5
Galk2	0.178627	0.478214	-0.0918947	0.716862	1.28247	5
H6pd	0.178627	0.478214	-0.41714	0.0850239	1.27742	5
Lzic	0.178627	0.478214	0.0485287	0.848353	1.50506	5
Cds2	0.177594	0.480803	-0.41714	0.0850239	1.43854	5
Mrps22	0.177594	0.480803	-0.265496	0.286968	1.04158	5
Nae1	0.177594	0.480803	-0.111513	0.659559	0.944633	5
Tm9sf2	0.177594	0.480803	0.0082602	0.97405	1.55458	5
Lonp1	0.176562	0.483399	-0.0557563	0.826072	1.07042	5
Rcc1	0.176562	0.483399	-0.186887	0.457753	1.10342	5
Ap2s1	0.175529	0.486001	-0.0754132	0.766157	1.1589	5
Dad1	0.175529	0.486001	-0.0939597	0.710756	1.0692	5
Psma3	0.175529	0.486001	-0.0671141	0.79132	1.06048	5
Cuta	0.174497	0.488611	0.0371709	0.883581	1.05914	5
Ddx6	0.174497	0.488611	-0.141749	0.574756	1.15578	5
Aadat	0.173464	0.491227	0.156944	0.53399	0.881551	5
Ndufs4	0.173464	0.491227	0.041301	0.870744	1.04133	5
Hsd3b3	0.172432	0.49385	0.0082602	0.97405	0.945157	5
Mpv17	0.171399	0.49648	-0.107383	0.671487	0.948655	5
Sdhb	0.171399	0.49648	0.104285	0.680481	1.05832	5
Dnajb1	0.170367	0.499116	0.31095	0.20913	0.824528	5
Dynll2	0.169334	0.501759	-0.0402685	0.87395	1.15007	5
Arcn1	0.168302	0.504409	-0.0867321	0.732199	1.02057	5
Ilvbl	0.168302	0.504409	-0.32731	0.184893	1.61781	5
Pam16	0.167269	0.507066	-0.0795044	0.753833	1.09201	5
Ndufs7	0.163139	0.517758	-0.00309757	0.990267	1.18422	5
Trim28	0.163139	0.517758	-0.250903	0.315255	1.97104	5
Faf2	0.162106	0.520447	-0.214765	0.392104	1.15345	5
Taok3	0.162106	0.520447	-0.224058	0.371433	1.36645	5
Rad23b	0.161074	0.523143	0.0082602	0.97405	1.22324	5
Gsta3	0.160041	0.525845	-0.0981405	0.698445	1.02071	5
Metap2	0.160041	0.525845	0.0474961	0.851545	0.962351	5
Mrpl10	0.160041	0.525845	-0.0949923	0.707709	0.851742	5
Psmb5	0.160041	0.525845	-0.154879	0.539452	1.09478	5
Gstm1	0.159009	0.528554	-0.172432	0.49385	1.06384	5
Nudt12	0.159009	0.528554	-0.000516796	0.998376	1.00808	5
Rap1gds1	0.159009	0.528554	-0.0981405	0.698445	1.80658	5
Uso1	0.159009	0.528554	-0.153846	0.542192	0.969072	5
Suclg1	0.157976	0.531269	-0.0970573	0.701628	1.16335	5
Clmn	0.156944	0.53399	0.259164	0.299046	0.957925	5
Gmfb	0.156944	0.53399	-0.289406	0.244086	1.24393	5
Mrps30	0.156944	0.53399	-0.243802	0.329599	0.911313	5
Dhfr	0.155911	0.536718	-0.0630491	0.803718	1.03842	5
Ndrg2	0.155911	0.536718	0.0640165	0.800764	1.09987	5
Slc25a22	0.155911	0.536718	0.0893595	0.724381	1.01768	5
Dpp7	0.154879	0.539452	-0.318018	0.198418	1.19162	5
Timm8b	0.154879	0.539452	-0.0134228	0.957842	1.0926	5
Gstm4	0.152814	0.544939	0.284607	0.252345	0.809445	5
Golga5	0.150749	0.550451	-0.168992	0.502636	1.17223	5
Ndufs1	0.150749	0.550451	-0.00309917	0.990262	0.948645	5
Npepl1	0.150749	0.550451	-0.261229	0.295074	1.32893	5
Gstm3	0.149716	0.553216	0.408058	0.0927528	0.526283	5
Lrrc47	0.149716	0.553216	-0.316116	0.201264	1.30559	5
Dusp3	0.147651	0.558764	-0.0712442	0.778771	1.08122	5
Bag3	0.145586	0.564337	0.0216942	0.93191	0.926608	5
Entpd5	0.144553	0.567133	-0.252969	0.311155	1.24221	5
Qdpr	0.141456	0.575555	0.376033	0.124067	0.679195	5
Thrap3	0.141456	0.575555	-0.287042	0.248133	1.68018	5
Ndufa11	0.139391	0.581199	0.0939597	0.710756	0.969963	5
Pex5	0.138358	0.58403	-0.175103	0.487077	1.08566	5
St13	0.138358	0.58403	-0.121838	0.630086	1.13636	5
Uba1	0.138358	0.58403	-0.243676	0.329856	1.18079	5
Abi1	0.137326	0.586867	-0.300465	0.225709	1.841	5
Aprt	0.137326	0.586867	0.182851	0.467694	0.856279	5
Rdx	0.137326	0.586867	0.141602	0.575156	0.94023	5
Rptor	0.137326	0.586867	-0.097624	0.699962	0.885514	5
Pcca	0.136293	0.589709	0.0588539	0.816561	0.99807	5
Mdh2	0.135261	0.592557	0.00929272	0.970807	1.07222	5
Slc27a2	0.135261	0.592557	-0.29427	0.23589	1.33141	5
Abcb7	0.134228	0.595411	-0.0903926	0.721315	0.954135	5
Ighg2b	0.134228	0.595411	-0.152814	0.544939	1.93017	5
Pex3	0.134228	0.595411	-0.201342	0.423043	1.17822	5
Prkag1	0.133196	0.59827	0.272727	0.273543	1.09869	5
Atp2a2	0.132163	0.601135	-0.128033	0.612651	1.25665	5
Pck1	0.132163	0.601135	0.131266	0.603629	1.00124	5
Aldh5a1	0.131131	0.604006	-0.135261	0.592557	1.11902	5
Creld1	0.130098	0.606882	-0.00826446	0.974036	1.17873	5
Galk1	0.130098	0.606882	-0.209603	0.403854	1.16751	5
Nudt16	0.130098	0.606882	-0.0526588	0.835607	1.12608	5
Eny2	0.129066	0.609764	0.00516262	0.98378	0.737962	5
Atp6v1f	0.128033	0.612651	-0.0144553	0.954602	1.01569	5
Gnaq	0.128033	0.612651	-0.173464	0.491227	1.43696	5
Eif2b1	0.127001	0.615543	-0.00619835	0.980526	0.822927	5
Gpx1	0.127001	0.615543	-0.140496	0.578176	1.19359	5
Hsph1	0.127001	0.615543	0.0867321	0.732199	0.795194	5
Cars	0.125968	0.618441	-0.171399	0.49648	0.979508	5
Mrpl12	0.125968	0.618441	-0.0733093	0.772516	0.996125	5
Reep6	0.125968	0.618441	-0.167355	0.506843	1.2286	5
Gtpbp1	0.124935	0.621344	0.0526588	0.835607	0.954998	5
Sdc1	0.124935	0.621344	0.170971	0.497572	0.766365	5
Bckdha	0.123903	0.624253	-0.0898296	0.722985	1.01095	5
Ndufb8	0.123903	0.624253	0.0320083	0.899667	1.14405	5
Ppid	0.123903	0.624253	0.179659	0.475632	0.873167	5
Rab11b	0.123903	0.624253	-0.135541	0.591784	1.24458	5
Uchl3	0.12287	0.627167	-0.0237481	0.92548	1.11261	5
Agpat3	0.121838	0.630086	-0.136293	0.589709	1.25243	5
Ndufb5	0.121838	0.630086	0.130165	0.606695	1.02838	5
Ist1	0.120805	0.633011	-0.0185854	0.94165	1.00168	5
Psmd4	0.120805	0.633011	-0.186887	0.457753	1.13622	5
H2-D1	0.119773	0.63594	-0.145586	0.564337	1.24783	5
Pir	0.119773	0.63594	-0.214765	0.392104	1.22939	5
Osbp	0.11874	0.638875	-0.135331	0.592364	0.918375	5
Ywhae	0.117708	0.641815	-0.00929752	0.970792	1.09667	5
Caprin1	0.116675	0.64476	-0.201342	0.423043	1.14233	5
Picalm	0.11461	0.650665	-0.30666	0.215815	1.21689	5
Uchl5	0.11461	0.650665	0.22922	0.360218	1.33973	5
Egfr	0.113578	0.653625	0.0619515	0.807074	0.78607	5
Dnajb2	0.11048	0.662534	-0.0247934	0.922209	1.25844	5
Iars2	0.11048	0.662534	-0.333678	0.175989	1.21139	5
Mia3	0.11048	0.662534	-0.0712442	0.778771	1.19037	5
Abce1	0.108415	0.668498	-0.0320413	0.899564	1.0365	5
Ak4	0.108415	0.668498	-0.117313	0.642941	1.08118	5
Pepd	0.108415	0.668498	-0.0661157	0.794361	1.04775	5
Preb	0.107383	0.671487	-0.0284091	0.910904	0.910448	5
Gsta4	0.10635	0.67448	0.174587	0.488383	0.902987	5
Mavs	0.10635	0.67448	0.0702479	0.781794	0.927278	5
Dtx3l	0.105318	0.677479	-0.188952	0.452708	1.23751	5
Mug1	0.105318	0.677479	-0.301497	0.22404	1.29419	5
Rab32	0.105318	0.677479	0.021683	0.931945	1.16548	5
Dnajc3	0.104285	0.680481	-0.303876	0.220225	1.17197	5
Gnb1	0.104285	0.680481	-0.171399	0.49648	1.44553	5
Pik3c2a	0.104285	0.680481	-0.327479	0.184652	1.17889	5
Txnl1	0.10222	0.686501	0.0485287	0.848353	1.03633	5
Vat1	0.101187	0.689518	-0.107383	0.671487	1.00741	5
Gna11	0.100155	0.692539	-0.142488	0.572742	0.842252	5
Rbm27	0.100155	0.692539	-0.0992248	0.695264	1.18553	5
Acat2	0.0991224	0.695564	0.272211	0.274489	0.879466	5
B2m	0.0980898	0.698594	-0.254001	0.309117	1.15486	5
Mettl7a1	0.0980898	0.698594	-0.18595	0.46005	1.16755	5
Psma5	0.0980898	0.698594	-0.0340909	0.893173	1.07171	5
Ccdc58	0.0960248	0.704666	-0.0712442	0.778771	1.17257	5
Tecr	0.0960248	0.704666	0.10635	0.67448	0.872919	5
Acadvl	0.0949923	0.707709	-0.452196	0.0595521	1.47268	5
Ipo7	0.0949923	0.707709	-0.0980898	0.698594	0.700311	5
Sec23b	0.0949923	0.707709	-0.190083	0.449958	0.772421	5
Tnks1bp1	0.0949923	0.707709	-0.210635	0.401489	1.06262	5
Dnajc11	0.0939597	0.710756	0.0671141	0.79132	0.954211	5
Pebp1	0.0939597	0.710756	-0.221993	0.375973	1.25839	5
Ctsz	0.0918947	0.716862	-0.290139	0.242838	1.67805	5
Ndufs5	0.0918947	0.716862	0.021683	0.931945	1.17123	5
Pi4ka	0.0918947	0.716862	-0.255682	0.305816	0.956514	5
Ppp1cb	0.0918947	0.716862	-0.105318	0.677479	1.11633	5
Prps1l3	0.0918947	0.716862	0.189985	0.450196	0.959288	5
Strbp	0.0918947	0.716862	0.107383	0.671487	1.11807	5
Wdr33	0.0918947	0.716862	-0.300465	0.225709	0.77863	5
Sorbs2	0.0908622	0.719922	-0.0196281	0.938382	0.938099	5
Cd36	0.0887971	0.726053	-0.205472	0.413389	1.51663	5
Iigp1	0.0887971	0.726053	-0.159091	0.528338	1.50491	5
Prorsd1	0.0887971	0.726053	-0.136293	0.589709	1.36211	5
Myo1c	0.0877646	0.729124	-0.253747	0.309618	1.21858	5
Ndufv1	0.0877646	0.729124	0.0660816	0.794465	0.899482	5
Smap2	0.0877646	0.729124	0.0836345	0.741448	0.871229	5
Trap1	0.0877646	0.729124	-0.0433884	0.864266	0.980275	5
Cdc42	0.0867321	0.732199	-0.020155	0.936731	1.04412	5
Cdipt	0.0867321	0.732199	-0.186983	0.457517	1.04391	5
Skp1	0.0867321	0.732199	-0.0392359	0.877159	1.17374	5
Ahsa1	0.0856995	0.735278	0.0671141	0.79132	0.875406	5
Hnrnph1	0.0856995	0.735278	-0.184822	0.462826	1.21983	5
Sult1d1	0.0856995	0.735278	0.120805	0.633011	0.819031	5
Erp44	0.084667	0.738361	-0.201342	0.423043	1.15902	5
Rhot1	0.084667	0.738361	-0.308368	0.213137	1.25198	5
Gda	0.082602	0.744539	-0.253616	0.309877	1.10188	5
Rmdn1	0.082602	0.744539	-0.0795044	0.753833	1.19767	5
Clptm1	0.0815694	0.747633	-0.382231	0.117494	1.07267	5
Cnp	0.0815694	0.747633	-0.336603	0.171997	0.815708	5
Ilk	0.0815694	0.747633	-0.00103252	0.996756	1.45847	5
Pex16	0.0815694	0.747633	0.062984	0.803917	0.883365	5
Fhit	0.0805369	0.750731	0.378937	0.120956	1.09176	5
Flad1	0.0805369	0.750731	-0.0856995	0.735278	0.990501	5
Hnrnpab	0.0805369	0.750731	-0.146253	0.562534	1.26899	5
Ldlr	0.0805369	0.750731	-0.0764068	0.763159	0.983205	5
Cyp4a10	0.0784719	0.756938	-0.393799	0.105895	1.96803	5
Fermt2	0.0784719	0.756938	-0.329375	0.181973	1.18048	5
Srsf6	0.0784719	0.756938	-0.114669	0.650495	0.713598	5
Usp19	0.0784719	0.756938	-0.291172	0.241089	1.03652	5
Arl1	0.0774394	0.760047	-0.2127	0.396781	1.01923	5
Sumo3	0.0774394	0.760047	-0.151781	0.547692	1.41703	5
S100a13	0.0764068	0.763159	-0.0144553	0.954602	1.25993	5
Aco2	0.0753743	0.766275	-0.0144553	0.954602	1.06273	5
Aldh1b1	0.0753743	0.766275	0.446281	0.0633887	0.695112	5
Hmgcl	0.0753743	0.766275	-0.230491	0.357488	1.26029	5
Bco2	0.0743418	0.769394	-0.189985	0.450196	0.832395	5
Deptor	0.0743418	0.769394	-0.167269	0.507066	1.13359	5
Mccc1	0.0743418	0.769394	-0.00619515	0.980536	1.03059	5
Mst1r	0.0743418	0.769394	0.017562	0.944858	1.26864	5
Surf4	0.0743418	0.769394	-0.115702	0.647539	0.972006	5
Pdk1	0.0733093	0.772516	-0.153409	0.543354	1.09269	5
Xrn2	0.0733093	0.772516	-0.219928	0.380543	0.922699	5
Comt	0.0722767	0.775642	0.157106	0.533562	0.900116	5
Ndufs6	0.0722767	0.775642	0.0222107	0.930292	0.988548	5
Prdx5	0.0722767	0.775642	0.151781	0.547692	0.894563	5
Psmd8	0.0712442	0.778771	-0.0867769	0.732066	1.05545	5
Ddx19a	0.0702117	0.781904	-0.127001	0.615543	1.69283	5
Nnt	0.0702117	0.781904	-0.31079	0.209378	1.27309	5
Pah	0.0691792	0.785039	0.0640165	0.800764	0.955821	5
Mrpl37	0.0681466	0.788178	-0.222624	0.374582	0.9362	5
Ubxn1	0.0671141	0.79132	0.162707	0.518883	1.1393	5
Cd47	0.0660816	0.794465	-0.109448	0.665513	1.38549	5
Rbks	0.0650491	0.797613	-0.286009	0.249914	1.19172	5
Etfb	0.0640165	0.800764	-0.174497	0.488611	1.11205	5
Psmb7	0.0640165	0.800764	0.00309757	0.990267	0.982978	5
Ugp2	0.0640165	0.800764	0.173464	0.491227	0.793461	5
Actn4	0.062984	0.803917	-0.181818	0.470256	1.28229	5
Clic4	0.062984	0.803917	0.0526859	0.835523	1.18181	5
Esyt2	0.0619515	0.807074	-0.0722767	0.775642	1.00848	5
Arl8b	0.060919	0.810234	-0.364481	0.136999	1.2775	5
Atp13a1	0.060919	0.810234	-0.428498	0.0760329	1.24635	5
Hnrnpll	0.060919	0.810234	-0.184822	0.462826	1.07188	5
Igha	0.060919	0.810234	-0.00309917	0.990262	0.746481	5
Tubb4b	0.060919	0.810234	0.0237481	0.92548	0.981815	5
Tns1	0.0598864	0.813396	-0.460506	0.0544595	1.84727	5
Tprkb	0.0598864	0.813396	-0.261229	0.295074	1.32396	5
Spata5	0.0588539	0.816561	-0.150904	0.550034	1.00252	5
Emc7	0.0578214	0.819729	-0.353488	0.150149	1.08126	5
Abcf1	0.0567889	0.822899	-0.22096	0.378254	1.02724	5
Acss3	0.0567889	0.822899	0.0330408	0.896447	1.00171	5
Csnk2a1	0.0557563	0.826072	0.0775194	0.759806	0.927101	5
Lpcat3	0.0557563	0.826072	0.0759298	0.764598	1.07999	5
L3hypdh	0.0547238	0.829248	-0.0340733	0.893228	0.884462	5
Mlec	0.0547238	0.829248	-0.324897	0.188345	1.4248	5
Nmt1	0.0547238	0.829248	-0.033644	0.894566	1.11961	5
Shpk	0.0547238	0.829248	0.0516529	0.838708	0.977829	5
Taco1	0.0547238	0.829248	-0.12287	0.627167	1.16027	5
Taldo1	0.0547238	0.829248	-0.0625323	0.805298	1.12016	5
Atp5l	0.0526588	0.835607	-0.122934	0.626988	0.957601	5
Pabpc1	0.0526588	0.835607	-0.189985	0.450196	1.11097	5
Akr1c20	0.0516262	0.83879	-0.0392359	0.877159	0.667566	5
Copb1	0.0505937	0.841975	-0.109504	0.66535	0.969897	5
Numa1	0.0505937	0.841975	-0.383067	0.116628	1.67201	5
Srsf2	0.0505937	0.841975	-0.00206505	0.993511	1.18141	5
Eif2s3y	0.0495612	0.845163	-0.0464636	0.85474	1.07901	5
Etfa	0.0495612	0.845163	-0.111513	0.659559	1.14873	5
Hacd2	0.0495612	0.845163	0.272587	0.273801	0.648614	5
Lman1	0.0495612	0.845163	-0.0594008	0.814884	0.942691	5
Alcam	0.0485287	0.848353	0.0619835	0.806976	1.00455	5
Hnf4a	0.0474961	0.851545	-0.34522	0.160595	1.20536	5
Capns1	0.0464636	0.85474	0.113695	0.653288	1.13482	5
Gosr2	0.0464636	0.85474	-0.258131	0.301045	1.06189	5
Mif	0.0464636	0.85474	-0.0764068	0.763159	1.26401	5
Atp6v1a	0.0454311	0.857936	-0.278782	0.262607	1.15906	5
Grpel1	0.0454311	0.857936	-0.127001	0.615543	1.0638	5
Ddi2	0.0443986	0.861135	-0.190083	0.449958	1.39087	5
Idh2	0.0443986	0.861135	-0.0154879	0.951363	1.1617	5
Hibadh	0.043366	0.864336	-0.213843	0.394189	1.20743	5
Gm4756	0.0423335	0.867539	0.0309757	0.902889	0.825175	5
Ldha	0.0423335	0.867539	-0.431302	0.0739253	1.30349	5
Scarb2	0.0423335	0.867539	-0.130165	0.606695	1.32602	5
Tbca	0.0423335	0.867539	-0.0309757	0.902889	1.26957	5
Urah	0.0423335	0.867539	-0.143521	0.569934	1.04211	5
Atg3	0.041301	0.870744	-0.0893595	0.724381	1.3621	5
Erh	0.041301	0.870744	-0.11048	0.662534	1.31234	5
Timm10	0.041301	0.870744	-0.20031	0.425475	1.14969	5
Fbp1	0.0402685	0.87395	0.0351058	0.890011	0.904941	5
Psmb8	0.0402685	0.87395	0.115643	0.64771	1.12164	5
Clpp	0.0392359	0.877159	0.00206505	0.993511	0.883628	5
Slc9a3r1	0.0382034	0.880369	-0.00619515	0.980536	1.13672	5
Alb	0.0371709	0.883581	-0.103252	0.683489	1.62018	5
Mpp1	0.0371709	0.883581	-0.170367	0.499116	1.22198	5
Hykk	0.0361384	0.886795	-0.287042	0.248133	1.26261	5
Isyna1	0.0361384	0.886795	-0.31492	0.203068	1.53824	5
Mfn1	0.0361384	0.886795	0.30666	0.215815	0.765918	5
Vdac2	0.0361384	0.886795	-0.0206505	0.935179	1.00816	5
Apoa2	0.0351058	0.890011	-0.0299432	0.906112	0.810306	5
Cyp27a1	0.0351058	0.890011	0.0728682	0.773851	0.720684	5
Slc33a1	0.0340733	0.893228	-0.157025	0.533776	0.895918	5
Ctnna1	0.0330408	0.896447	-0.0671488	0.791214	1.05876	5
Igkc	0.0330408	0.896447	0.0753743	0.766275	1.06315	5
Ufl1	0.0330408	0.896447	-0.0113578	0.964324	0.971309	5
Iqgap2	0.0309757	0.902889	-0.137913	0.585252	1.14812	5
Parp3	0.0309757	0.902889	-0.175529	0.486001	1.59078	5
Plbd1	0.0309757	0.902889	-0.0443986	0.861135	1.23555	5
Cltb	0.0299432	0.906112	-0.149716	0.553216	1.22036	5
Snx2	0.0299432	0.906112	-0.276717	0.266306	1.20804	5
Spcs2	0.0299432	0.906112	-0.103466	0.682866	1.30276	5
Sptbn1	0.0299432	0.906112	0.017562	0.944858	1.18027	5
Vapb	0.0299432	0.906112	-0.0247934	0.922209	1.27361	5
Ap2b1	0.0289107	0.909337	-0.0170455	0.946478	1.12047	5
Decr2	0.0289107	0.909337	-0.146178	0.562738	1.15215	5
Xdh	0.0289107	0.909337	0.0237481	0.92548	0.997131	5
Gpt2	0.0278782	0.912563	0.260196	0.297056	0.687891	5
Dynlrb1	0.0268456	0.91579	-0.31492	0.203068	1.56137	5
Ssbp1	0.0268456	0.91579	-0.0661499	0.794257	1.05279	5
Gch1	0.0258131	0.919019	0.00309917	0.990262	0.958766	5
Psmd5	0.0258131	0.919019	-0.0144553	0.954602	0.980145	5
Fkbp1a	0.0247806	0.922249	-0.0815694	0.747633	1.06923	5
Serpind1	0.0247806	0.922249	-0.32318	0.190826	1.30498	5
Atox1	0.0237481	0.92548	-0.16219	0.520229	1.21793	5
Lima1	0.0237481	0.92548	-0.277519	0.264865	1.15129	5
Mcat	0.0237481	0.92548	-0.264326	0.289176	1.15047	5
Ndufa12	0.0237481	0.92548	0.187919	0.455227	0.97295	5
Fgf1	0.0227155	0.928712	-0.217054	0.386954	1.13499	5
Itpa	0.0227155	0.928712	-0.0247934	0.922209	1.23501	5
Nudt8	0.0227155	0.928712	-0.0237481	0.92548	1.09993	5
Ddx3y	0.0206505	0.935179	-0.132163	0.601135	1.26502	5
Srprb	0.0206505	0.935179	-0.0836345	0.741448	1.11742	5
Nhlrc3	0.019618	0.938414	-0.185854	0.460286	1.29611	5
Stat1	0.019618	0.938414	-0.386164	0.113454	1.43271	5
Usp4	0.019618	0.938414	-0.463604	0.0526475	1.01449	5
Actb	0.0185854	0.94165	-0.00309757	0.990267	1.04185	5
Snx6	0.0185854	0.94165	0.0516529	0.838708	1.18464	5
Acadm	0.0165204	0.948124	-0.344863	0.161056	1.52086	5
Lap3	0.0165204	0.948124	0.0206505	0.935179	0.993275	5
Adrm1	0.0154879	0.951363	-0.153488	0.543143	1.86044	5
Nif3l1	0.0154879	0.951363	-0.0237481	0.92548	0.975215	5
Atp6v1g1	0.0144553	0.954602	-0.161074	0.523143	1.26141	5
Gck	0.0144553	0.954602	-0.0185854	0.94165	1.01956	5
Timm8a1	0.0144553	0.954602	-0.232318	0.353583	1.50246	5
Vps26b	0.0144553	0.954602	-0.316985	0.19996	0.810351	5
Man2a1	0.0134228	0.957842	-0.176562	0.483399	1.09418	5
Mat2b	0.0134228	0.957842	0.177594	0.480803	0.659061	5
Ndufa9	0.0134228	0.957842	0.0299432	0.906112	1.00739	5
Nutf2	0.0134228	0.957842	-0.188952	0.452708	1.84072	5
Pccb	0.0134228	0.957842	0.0795044	0.753833	0.939261	5
Pter	0.0134228	0.957842	-0.0123903	0.961083	1.0918	5
Rab2a	0.0134228	0.957842	0.00206505	0.993511	0.982799	5
Arl3	0.0113578	0.964324	-0.21683	0.387457	1.03864	5
Crot	0.0113578	0.964324	-0.428498	0.0760329	1.42113	5
Ech1	0.0113578	0.964324	-0.194215	0.43998	1.42977	5
Nfs1	0.0113578	0.964324	-0.147651	0.558764	1.04856	5
Usp5	0.0113578	0.964324	-0.112545	0.65659	1.08309	5
Gng12	0.0103252	0.967565	-0.041301	0.870744	1.46709	5
Pld3	0.0103252	0.967565	-0.144553	0.567133	1.55266	5
Eci1	0.0082602	0.97405	-0.357254	0.145551	1.497	5
Erc1	0.0082602	0.97405	-0.174497	0.488611	1.28394	5
Ipo5	0.0082602	0.97405	-0.0443986	0.861135	1.02169	5
Tjp2	0.0082602	0.97405	0.0123903	0.961083	1.0523	5
Gm4951	0.00722767	0.977293	-0.186467	0.458783	1.17192	5
Hspa1a	0.00722767	0.977293	0.292355	0.239094	0.579044	5
Ncl	0.00722767	0.977293	-0.228188	0.362446	1.2924	5
Ndufab1	0.00619515	0.980536	-0.0764068	0.763159	1.06382	5
Purb	0.00619515	0.980536	-0.369835	0.130894	1.20393	5
Tuba1b	0.00619515	0.980536	-0.0392359	0.877159	1.03418	5
Vapa	0.00619515	0.980536	0.0309757	0.902889	1.03045	5
Ripk1	0.0041301	0.987023	-0.00206505	0.993511	0.889152	5
Tomm70a	0.0041301	0.987023	-0.1303	0.606319	1.16361	5
Napa	0.00309757	0.990267	-0.0134298	0.95782	1.1276	5
C2cd2	0.00206505	0.993511	-0.122934	0.626988	0.939301	5
Prdx2	0.00206505	0.993511	-0.0929752	0.713665	1.18909	5
Csde1	0.00103252	0.996756	-0.198347	0.430118	1.21933	5
Irf2bp2	0.00103252	0.996756	-0.275826	0.267911	1.81456	5
Psmd6	0.00103252	0.996756	-0.142562	0.572541	1.0275	5
Col1a1	0	1	0.019618	0.938414	1.20658	5
Eif4g2	-0.00103252	0.996756	-0.0506985	0.841652	1.09482	5
Rtn4ip1	-0.00103252	0.996756	-0.355188	0.148061	0.942001	5
Ifi35	-0.00206505	0.993511	0.0351058	0.890011	0.954033	5
Insr	-0.00206505	0.993511	-0.312145	0.207294	1.43136	5
Eif3j1	-0.00309757	0.990267	-0.0950413	0.707564	1.23896	5
Tst	-0.00309757	0.990267	0.383067	0.116628	0.729913	5
Vps26a	-0.00309757	0.990267	0.0537468	0.832255	0.997999	5
Celf1	-0.0041301	0.987023	-0.108471	0.668336	1.58319	5
Hsd3b7	-0.00516262	0.98378	-0.0929272	0.713807	1.00392	5
Msn	-0.00619515	0.980536	-0.0805369	0.750731	1.25187	5
Cyp1a2	-0.00722767	0.977293	0.00103306	0.996754	0.792253	5
Acox1	-0.0082602	0.97405	-0.0753743	0.766275	0.854043	5
Ddx5	-0.0082602	0.97405	-0.260331	0.296798	1.23227	5
Slc39a7	-0.0082602	0.97405	-0.303562	0.220726	1.10194	5
Uggt1	-0.0082602	0.97405	-0.100155	0.692539	1.01253	5
Cisd2	-0.0103252	0.967565	0.00671835	0.978893	0.962453	5
Crkl	-0.0103252	0.967565	-0.270661	0.277339	0.973135	5
Irgm1	-0.0103252	0.967565	-0.0196382	0.93835	1.17492	5
Tpd52	-0.0103252	0.967565	-0.109448	0.665513	1.30492	5
Farp2	-0.0113578	0.964324	-0.0536913	0.832426	0.749062	5
Mpc2	-0.0113578	0.964324	-0.403409	0.0969	1.36827	5
Sptan1	-0.0113578	0.964324	-0.0764463	0.76304	1.06775	5
Hnrnpu	-0.0123903	0.961083	-0.305627	0.217444	1.31803	5
Eml4	-0.0134228	0.957842	-0.133333	0.597889	1.07606	5
Abat	-0.0144553	0.954602	-0.0941543	0.710182	1.12788	5
Csnk2b	-0.0154879	0.951363	-0.0402893	0.873886	1.08864	5
Tmed10	-0.0154879	0.951363	-0.155992	0.536505	1.24871	5
Bcs1l	-0.0165204	0.948124	0.209603	0.403854	0.963026	5
Eif5b	-0.0165204	0.948124	-0.111513	0.659559	1.18581	5
Msra	-0.0165204	0.948124	-0.0134298	0.95782	1.14684	5
Ndufs2	-0.0165204	0.948124	-0.0175529	0.944887	0.919566	5
Vbp1	-0.0165204	0.948124	-0.11048	0.662534	1.04481	5
Vdac3	-0.0165204	0.948124	0.0444215	0.861064	1.01388	5
Taf15	-0.0175529	0.944887	-0.260196	0.297056	1.26112	5
Eif4a3	-0.0185854	0.94165	-0.181724	0.470489	0.955602	5
Rgn	-0.0185854	0.94165	-0.0930233	0.713523	0.940538	5
Aldh6a1	-0.019618	0.938414	-0.257099	0.303051	1.24575	5
Lsm1	-0.019618	0.938414	-0.0258131	0.919019	0.89326	5
Mrpl51	-0.019618	0.938414	-0.416538	0.0855215	1.09864	5
Dnm1l	-0.0206505	0.935179	-0.0619515	0.807074	0.897697	5
Xylb	-0.0206505	0.935179	-0.221993	0.375973	1.18922	5
Ctnnd1	-0.021683	0.931945	-0.0878099	0.728989	1.10706	5
Echdc1	-0.0227155	0.928712	0.194115	0.440221	0.760326	5
Tfg	-0.0227155	0.928712	-0.0877646	0.729124	0.922776	5
Abcc6	-0.0237481	0.92548	0.0599174	0.813301	0.99116	5
Hal	-0.0237481	0.92548	-0.116736	0.644588	1.342	5
Sod3	-0.0237481	0.92548	0.130165	0.606695	0.78471	5
Tstd3	-0.0237481	0.92548	0.166322	0.509507	0.803008	5
Prcp	-0.0247806	0.922249	-0.337636	0.170603	1.6891	5
Rap1b	-0.0258131	0.919019	0.00309917	0.990262	1.12766	5
Rpia	-0.0258131	0.919019	0.0960744	0.70452	0.919028	5
Sec24d	-0.0258131	0.919019	-0.246773	0.323551	1.07799	5
Mapk1	-0.0268456	0.91579	-0.0805369	0.750731	1.09456	5
Tpi1	-0.0268456	0.91579	-0.163139	0.517758	1.1042	5
Itih1	-0.0278782	0.912563	-0.254001	0.309117	1.33138	5
Zc3hav1	-0.0278782	0.912563	-0.22509	0.369174	1.30666	5
Jup	-0.0289107	0.909337	-0.232318	0.353583	1.03813	5
Oxct1	-0.0289107	0.909337	-0.27376	0.271658	1.71737	5
Nampt	-0.0299432	0.906112	-0.30666	0.215815	1.27619	5
Psmd13	-0.0299432	0.906112	0.0464636	0.85474	0.975368	5
Cyp2c70	-0.0309757	0.902889	-0.0268456	0.91579	0.813482	5
Hdgf	-0.0309757	0.902889	-0.270521	0.277596	1.50855	5
Tom1	-0.0309757	0.902889	-0.274652	0.270038	1.46217	5
Hpcal1	-0.0320083	0.899667	-0.116736	0.644588	1.33938	5
Zfand2b	-0.0320083	0.899667	-0.043366	0.864336	1.34371	5
Aspdh	-0.0340733	0.893228	-0.0144553	0.954602	1.01438	5
Cct4	-0.0340733	0.893228	0.0144703	0.954555	0.924774	5
Dhdh	-0.0340733	0.893228	-0.286009	0.249914	1.04453	5
Pdcd4	-0.0340733	0.893228	-0.0784719	0.756938	0.956032	5
Sgta	-0.0340733	0.893228	0.0775194	0.759806	1.13555	5
Calu	-0.0351058	0.890011	-0.297983	0.229753	1.70507	5
Cbs	-0.0361384	0.886795	-0.131131	0.604006	1.06522	5
Ifi47	-0.0361384	0.886795	-0.439856	0.0677617	1.31202	5
Lhpp	-0.0361384	0.886795	-0.0878099	0.728989	0.955363	5
Cul1	-0.0371709	0.883581	-0.145586	0.564337	1.50243	5
Hnrnpf	-0.0371709	0.883581	-0.280847	0.258941	1.31131	5
Nqo2	-0.0382034	0.880369	0.0041301	0.987023	1.04254	5
Blvra	-0.0392359	0.877159	0.362087	0.139792	0.802277	5
Nadsyn1	-0.0392359	0.877159	0.128033	0.612651	0.980845	5
Ssb	-0.0392359	0.877159	-0.413223	0.0882972	1.33708	5
Ndufs3	-0.0402685	0.87395	0.181724	0.470489	0.951206	5
Synj2bp	-0.0402685	0.87395	0.120351	0.634299	1.08312	5
Tram1	-0.0402685	0.87395	0.0909561	0.719643	1.08434	5
Edf1	-0.041301	0.870744	-0.133196	0.59827	1.10665	5
Nipsnap1	-0.041301	0.870744	-0.168302	0.504409	1.0458	5
Aqp1	-0.0423335	0.867539	-0.326446	0.186124	1.54328	5
Nags	-0.0423335	0.867539	-0.156508	0.53514	0.938954	5
Pgm1	-0.0423335	0.867539	-0.0423335	0.867539	1.17258	5
Psmb9	-0.0423335	0.867539	0.0175529	0.944887	1.05661	5
Ak3	-0.043366	0.864336	-0.154959	0.53924	1.16827	5
Cast	-0.043366	0.864336	-0.140423	0.578374	1.49234	5
Copb2	-0.043366	0.864336	-0.0826446	0.744411	0.997518	5
Copg1	-0.043366	0.864336	-0.0113813	0.96425	0.972962	5
Polr2e	-0.043366	0.864336	-0.367769	0.133227	1.26101	5
Rangap1	-0.043366	0.864336	-0.235416	0.347018	0.826751	5
Coq3	-0.0443986	0.861135	0.284091	0.253245	0.514825	5
Rpn2	-0.0443986	0.861135	-0.202375	0.420619	1.22118	5
Sec61a1	-0.0443986	0.861135	-0.0980898	0.698594	1.06119	5
Snrpf	-0.0443986	0.861135	0.1323	0.600756	1.29012	5
Cnbp	-0.0454311	0.857936	-0.262261	0.2931	1.24238	5
Sepsecs	-0.0454311	0.857936	0.0464636	0.85474	0.855551	5
Sh3bgrl2	-0.0454311	0.857936	0.0826446	0.744411	0.868517	5
Optn	-0.0464636	0.85474	-0.376871	0.123163	1.28617	5
Dcps	-0.0474961	0.851545	-0.319215	0.19664	1.10008	5
Elac2	-0.0474961	0.851545	-0.31492	0.203068	1.70762	5
Nit2	-0.0474961	0.851545	-0.105318	0.677479	1.13436	5
Pon3	-0.0474961	0.851545	-0.262261	0.2931	1.15871	5
Pxn	-0.0474961	0.851545	0.220155	0.380039	1.68477	5
Rtn4	-0.0474961	0.851545	-0.127001	0.615543	1.43258	5
Akr1c13	-0.0485287	0.848353	-0.343831	0.162397	1.25602	5
Pfdn6	-0.0485287	0.848353	-0.00309757	0.990267	1.10834	5
Dhcr24	-0.0495612	0.845163	-0.0237603	0.925441	0.887132	5
Apmap	-0.0505937	0.841975	-0.269628	0.279248	1.15162	5
Dkc1	-0.0505937	0.841975	-0.129132	0.609577	1.25003	5
Itih2	-0.0505937	0.841975	-0.266529	0.285026	1.65645	5
Ninj1	-0.0505937	0.841975	-0.229339	0.359963	0.981749	5
Nsfl1c	-0.0505937	0.841975	-0.149793	0.553008	1.31401	5
Tmem214	-0.0505937	0.841975	-0.294938	0.234778	0.921881	5
Atp5j	-0.0516262	0.83879	-0.0371709	0.883581	1.13739	5
Glb1	-0.0516262	0.83879	0.0697314	0.783362	1.14239	5
Ptma	-0.0516262	0.83879	-0.240578	0.336233	1.89875	5
Cmbl	-0.0526588	0.835607	-0.347961	0.157079	1.23764	5
Cyp4f15	-0.0526588	0.835607	0.241736	0.333842	0.779897	5
Pfdn5	-0.0526588	0.835607	-0.0929272	0.713807	1.17783	5
Ppa1	-0.0526588	0.835607	-0.0940569	0.710469	1.04711	5
Arhgdib	-0.0536913	0.832426	0.154959	0.53924	1.20097	5
Hnmt	-0.0536913	0.832426	0.238513	0.340523	0.950596	5
Map2k1	-0.0536913	0.832426	-0.0712442	0.778771	0.738791	5
Ybx1	-0.0536913	0.832426	-0.20857	0.406226	1.46311	5
Dhcr7	-0.0557563	0.826072	0.202479	0.420374	0.646881	5
Lgals1	-0.0557563	0.826072	-0.266529	0.285026	1.74891	5
Afg3l2	-0.0567889	0.822899	-0.248838	0.319387	1.17828	5
Apeh	-0.0567889	0.822899	0.021683	0.931945	0.957753	5
Atxn2l	-0.0567889	0.822899	-0.339701	0.167837	0.974368	5
Eprs	-0.0567889	0.822899	-0.0464636	0.85474	1.0023	5
Safb	-0.0567889	0.822899	0.0753743	0.766275	1.14905	5
Psmb3	-0.0578214	0.819729	-0.060919	0.810234	1.09151	5
Ttpa	-0.0578214	0.819729	-0.222624	0.374582	1.373	5
Fuom	-0.0588539	0.816561	-0.0784719	0.756938	0.959696	5
Sdr42e1	-0.0588539	0.816561	-0.343831	0.162397	1.52291	5
Apoh	-0.0598864	0.813396	-0.396489	0.103318	1.59287	5
Pcx	-0.0598864	0.813396	-0.395661	0.104107	1.46192	5
Tpmt	-0.0598864	0.813396	0.203407	0.418201	0.902382	5
Upf1	-0.0598864	0.813396	-0.263946	0.289896	1.15513	5
Erlin2	-0.060919	0.810234	-0.25	0.317059	1.27085	5
Tcof1	-0.060919	0.810234	-0.174587	0.488383	1.48496	5
Arpc2	-0.0619515	0.807074	-0.159009	0.528554	1.17393	5
Fam98a	-0.0619515	0.807074	0.109448	0.665513	0.820379	5
Gspt1	-0.0619515	0.807074	-0.130165	0.606695	1.02278	5
Mydgf	-0.0619515	0.807074	-0.189985	0.450196	1.06284	5
Ewsr1	-0.062984	0.803917	-0.205472	0.413389	1.90737	5
Kdelr2	-0.062984	0.803917	0.0227155	0.928712	1.35101	5
Nudc	-0.062984	0.803917	-0.108471	0.668336	1.06394	5
Matr3	-0.0640165	0.800764	-0.253747	0.309618	1.25386	5
Phb	-0.0640165	0.800764	-0.203407	0.418201	1.17224	5
Cpped1	-0.0650491	0.797613	-0.141529	0.575356	1.31064	5
Stk25	-0.0660816	0.794465	-0.299587	0.227134	1.26253	5
Adi1	-0.0671141	0.79132	-0.129066	0.609764	1.34811	5
Bclaf1	-0.0671141	0.79132	-0.258131	0.301045	1.03301	5
Stoml2	-0.0671141	0.79132	-0.217863	0.385145	1.03423	5
Nmi	-0.0681466	0.788178	0.107383	0.671487	1.33702	5
Qprt	-0.0681466	0.788178	0.192149	0.444955	0.759465	5
Gart	-0.0702117	0.781904	0.0970573	0.701628	0.856612	5
Gfm1	-0.0702117	0.781904	0.0310078	0.902789	0.923049	5
Mtch1	-0.0702117	0.781904	0.389262	0.110342	1.38533	5
Tpp1	-0.0702117	0.781904	-0.459194	0.0552409	1.28664	5
Vta1	-0.0702117	0.781904	-0.0702117	0.781904	1.30419	5
Lrpprc	-0.0712442	0.778771	-0.144553	0.567133	1.00572	5
Ssr1	-0.0712442	0.778771	-0.192149	0.444955	1.21065	5
Cutc	-0.0722767	0.775642	-0.147211	0.559951	1.12207	5
Capzb	-0.0733093	0.772516	-0.137326	0.586867	1.13668	5
Cpne1	-0.0733093	0.772516	-0.160724	0.524059	1.29917	5
Rrbp1	-0.0733093	0.772516	-0.350026	0.154465	1.2477	5
Rsu1	-0.0733093	0.772516	-0.136293	0.589709	1.37731	5
Tmed1	-0.0733093	0.772516	0.360537	0.141621	0.78506	5
Fdx1	-0.0743418	0.769394	0.325245	0.187844	0.872157	5
Tmsb4x	-0.0743418	0.769394	-0.266943	0.28425	1.15206	5
Gstz1	-0.0753743	0.766275	-0.0371709	0.883581	0.893094	5
Gcat	-0.0755241	0.765823	0.0805369	0.750731	0.843352	5
Ywhab	-0.0764068	0.763159	-0.0971074	0.701481	1.27201	5
Cpne3	-0.0774394	0.760047	-0.2984	0.22907	1.11594	5
Cox4i1	-0.0784719	0.756938	0.355372	0.147836	0.713675	5
Csrp3	-0.0784719	0.756938	-0.382034	0.117699	1.32136	5
Ighm	-0.0784719	0.756938	-0.342798	0.163746	1.23516	5
Slc22a18	-0.0784719	0.756938	0.238096	0.341394	0.920172	5
Tmem33	-0.0784719	0.756938	0.0971576	0.701333	0.749631	5
Cyp2d10	-0.0795044	0.753833	0.348141	0.15685	0.632935	5
Mapk9	-0.0795044	0.753833	-0.0887971	0.726053	1.01565	5
Rnpep	-0.0795044	0.753833	-0.236176	0.345417	1.19265	5
Klc4	-0.0805369	0.750731	-0.0526588	0.835607	0.601363	5
Pfdn1	-0.0805369	0.750731	-0.0382231	0.880308	0.843259	5
Prpf40a	-0.0805369	0.750731	-0.313888	0.204633	1.85706	5
Psmc4	-0.0805369	0.750731	-0.32593	0.186862	1.01641	5
Igfbp7	-0.0815694	0.747633	0.348993	0.155768	0.986093	5
Ttc38	-0.0815694	0.747633	-0.247806	0.321465	1.10927	5
Yars2	-0.0815694	0.747633	-0.18595	0.46005	1.07122	5
Cdk5rap3	-0.082602	0.744539	0.0743802	0.769278	0.913103	5
Gckr	-0.082602	0.744539	-0.152814	0.544939	1.09935	5
Lbr	-0.082602	0.744539	-0.336603	0.171997	1.20026	5
Plin3	-0.082602	0.744539	0.0900156	0.722433	0.886386	5
Ugt1a6b	-0.082602	0.744539	-0.208678	0.405978	1.10256	5
Acaa1a	-0.0836345	0.741448	-0.173464	0.491227	1.16853	5
Emd	-0.0836345	0.741448	0.0154959	0.951338	1.41092	5
Anxa6	-0.084667	0.738361	-0.356405	0.146579	1.76773	5
Cd180	-0.0856995	0.735278	-0.0991224	0.695564	0.909464	5
Serpinb9	-0.0856995	0.735278	0.207537	0.408606	1.31091	5
Suox	-0.0856995	0.735278	-0.0567889	0.822899	1.15004	5
Gmppa	-0.0867321	0.732199	-0.280847	0.258941	1.16226	5
Pdia6	-0.0867321	0.732199	-0.216426	0.388365	1.11929	5
Prdx4	-0.0867321	0.732199	-0.089876	0.722847	1.0665	5
Rhoa	-0.0867321	0.732199	-0.0557563	0.826072	1.13277	5
Slc25a11	-0.0867321	0.732199	-0.019618	0.938414	0.987547	5
Eif2b2	-0.0877646	0.729124	-0.0134228	0.957842	1.02174	5
Dtd2	-0.0887971	0.726053	-0.0743802	0.769278	1.02811	5
Odr4	-0.0887971	0.726053	-0.389262	0.110342	1.23085	5
Otub1	-0.0887971	0.726053	-0.153926	0.541981	1.128	5
Pex7	-0.0887971	0.726053	0.0247806	0.922249	1.10395	5
Srp68	-0.0887971	0.726053	-0.169421	0.501535	1.04197	5
Clec4f	-0.0898296	0.722985	-0.169421	0.501535	1.05405	5
Eif3c	-0.0898296	0.722985	-0.122997	0.626808	1.08304	5
Psmd3	-0.0898296	0.722985	-0.167269	0.507066	1.05756	5
Ctsc	-0.0908622	0.719922	-0.22509	0.369174	1.61243	5
Eif3a	-0.0908622	0.719922	-0.185854	0.460286	1.00572	5
Maob	-0.0918947	0.716862	-0.117829	0.641468	1.0894	5
Mycbp	-0.0918947	0.716862	-0.228188	0.362446	1.47535	5
Rpn1	-0.0918947	0.716862	-0.183557	0.465947	1.19436	5
Akt1s1	-0.0929272	0.713807	0.111513	0.659559	1.12057	5
Grn	-0.0929272	0.713807	-0.423335	0.0800285	1.66736	5
Ranbp1	-0.0929272	0.713807	-0.170367	0.499116	1.24505	5
Cfl2	-0.0939597	0.710756	-0.152814	0.544939	1.22576	5
Hypk	-0.0970573	0.701628	-0.0330408	0.896447	1.10277	5
Bpnt1	-0.0980898	0.698594	-0.155992	0.536505	1.05235	5
Cryzl1	-0.0980898	0.698594	-0.30253	0.222379	1.31226	5
Ggcx	-0.0980898	0.698594	-0.43779	0.0692135	1.5058	5
Glod4	-0.0980898	0.698594	-0.197212	0.432815	1.13093	5
Lamtor3	-0.0980898	0.698594	0.103306	0.683334	1.00383	5
Psmd2	-0.0980898	0.698594	-0.267424	0.28335	1.07286	5
Anpep	-0.0991224	0.695564	-0.11461	0.650665	1.23875	5
Cnpy3	-0.0991224	0.695564	0.0583678	0.818052	1.0558	5
Ebp	-0.0991224	0.695564	-0.0521694	0.837115	1.07113	5
Rmdn3	-0.0991224	0.695564	-0.0753743	0.766275	1.17757	5
Septin7	-0.0991224	0.695564	-0.115643	0.64771	1.2217	5
Actr3	-0.101187	0.689518	-0.223025	0.373699	1.25876	5
Capza1	-0.101187	0.689518	-0.043366	0.864336	1.07109	5
Hcfc1	-0.101187	0.689518	-0.0918947	0.716862	1.10238	5
Sec24c	-0.101187	0.689518	-0.0939597	0.710756	0.878313	5
Cbr4	-0.10222	0.686501	-0.0361384	0.886795	1.11619	5
Denr	-0.10222	0.686501	-0.0103252	0.967565	0.990355	5
Dmgdh	-0.10222	0.686501	-0.0764068	0.763159	1.05353	5
Idh3b	-0.10222	0.686501	-0.0258264	0.918977	0.914454	5
Map3k19	-0.10222	0.686501	-0.264463	0.288918	1.18806	5
Cct8	-0.103252	0.683489	-0.0790698	0.755139	1.01012	5
Fbxo6	-0.103252	0.683489	-0.140423	0.578374	1.00825	5
Fkbp4	-0.103252	0.683489	0.088981	0.725506	0.985933	5
Mrpl46	-0.103252	0.683489	0.10635	0.67448	0.800254	5
Apex1	-0.104285	0.680481	-0.387397	0.112208	1.20282	5
Fn1	-0.104285	0.680481	-0.257099	0.303051	1.28392	5
Fgg	-0.105318	0.677479	-0.312855	0.206207	1.60659	5
Hrg	-0.105318	0.677479	-0.244708	0.327746	1.37062	5
Mmgt1	-0.105318	0.677479	-0.377261	0.122745	1.07327	5
Tpm3-rs7	-0.105865	0.675888	-0.0619515	0.807074	1.18961	5
Aass	-0.107383	0.671487	-0.131198	0.603817	1.12495	5
Ap3d1	-0.107383	0.671487	0.105318	0.677479	0.768772	5
Enpp1	-0.107383	0.671487	0.0856995	0.735278	1.21919	5
Tpr	-0.107383	0.671487	-0.210853	0.400991	1.06758	5
Cap1	-0.108415	0.668498	-0.283574	0.254146	1.28218	5
Cyp2a12	-0.108415	0.668498	-0.0640165	0.800764	0.873471	5
Fgb	-0.108415	0.668498	-0.391327	0.108301	1.78121	5
Phb2	-0.108415	0.668498	-0.184917	0.462591	1.15304	5
Psmc1	-0.108415	0.668498	-0.231921	0.354428	1.10885	5
Srp9	-0.108415	0.668498	-0.113636	0.653456	1.10123	5
C8a	-0.109448	0.665513	-0.0681466	0.788178	1.1907	5
Dpyd	-0.109448	0.665513	-0.146694	0.561343	1.18476	5
Eif4e	-0.109448	0.665513	-0.213733	0.394439	1.04651	5
Nubpl	-0.109448	0.665513	0.243676	0.329856	0.837586	5
Syap1	-0.109448	0.665513	-0.248967	0.319129	1.0421	5
Nme1	-0.11048	0.662534	0.0134228	0.957842	0.956576	5
Aspg	-0.111513	0.659559	0.111513	0.659559	0.767764	5
Kng1	-0.111513	0.659559	-0.365514	0.135806	1.6796	5
Pycrl	-0.111513	0.659559	-0.0185854	0.94165	0.926384	5
Cfh	-0.112545	0.65659	-0.41714	0.0850239	1.61583	5
Eml2	-0.112545	0.65659	-0.307692	0.214193	1.48176	5
Fam114a2	-0.112545	0.65659	-0.263294	0.291134	1.36419	5
Hnrnpa0	-0.112545	0.65659	-0.186983	0.457517	1.70088	5
Ido2	-0.112545	0.65659	-0.169334	0.501759	1.1044	5
Sec11a	-0.112545	0.65659	-0.0361384	0.886795	0.940763	5
Srsf11	-0.112545	0.65659	-0.0712442	0.778771	1.5293	5
Clcc1	-0.11461	0.650665	-0.131131	0.604006	1.51068	5
Cyfip1	-0.11461	0.650665	-0.237481	0.34268	1.96463	5
Serping1	-0.11461	0.650665	-0.248967	0.319129	1.17411	5
Arhgdia	-0.115643	0.64771	-0.0996901	0.6939	1.11066	5
Eif2s1	-0.115643	0.64771	-0.082602	0.744539	1.04039	5
Got1	-0.116675	0.64476	-0.0123903	0.961083	0.822259	5
Prrc1	-0.116675	0.64476	-0.171488	0.496254	1.10913	5
Bzw1	-0.11874	0.638875	-0.122417	0.628447	0.896667	5
Ctss	-0.11874	0.638875	-0.123903	0.624253	1.64943	5
Dnpep	-0.11874	0.638875	-0.247934	0.321207	1.21668	5
Fdxr	-0.11874	0.638875	-0.115365	0.648505	1.29274	5
Sdsl	-0.119773	0.63594	0.0790289	0.755262	0.862985	5
Set	-0.119773	0.63594	-0.0661499	0.794257	1.19241	5
Mcfd2	-0.120805	0.633011	0.0299587	0.906064	1.16359	5
Ddx1	-0.121838	0.630086	-0.249871	0.317317	1.09365	5
Septin11	-0.121838	0.630086	-0.288074	0.24636	1.29401	5
Srp72	-0.121838	0.630086	-0.307851	0.213945	1.05783	5
Alad	-0.12287	0.627167	-0.0227155	0.928712	1.07166	5
Gpd1l	-0.12287	0.627167	-0.0929272	0.713807	1.30796	5
Isoc2a	-0.12287	0.627167	-0.265908	0.286192	1.23427	5
Lgmn	-0.12287	0.627167	-0.411157	0.0900603	1.4239	5
Pcbp1	-0.12287	0.627167	-0.22509	0.369174	1.18036	5
Pts	-0.12287	0.627167	0	1	1.31051	5
Sf3b1	-0.12287	0.627167	-0.146619	0.561548	0.819681	5
Tmx2	-0.12287	0.627167	-0.062984	0.803917	0.818526	5
Psmc5	-0.123903	0.624253	-0.263566	0.290617	1.23857	5
Dlat	-0.124935	0.621344	-0.10222	0.686501	0.988541	5
Fkbp11	-0.124935	0.621344	0.0815694	0.747633	0.630703	5
Vamp3	-0.124935	0.621344	-0.0505937	0.841975	1.36564	5
Gstt2	-0.125968	0.618441	-0.372741	0.12766	1.48464	5
Pura	-0.125968	0.618441	-0.308725	0.21258	1.36022	5
Scrn3	-0.125968	0.618441	-0.0805785	0.750606	0.951701	5
Nat2	-0.127001	0.615543	-0.340909	0.166233	1.02632	5
Vasp	-0.127001	0.615543	-0.0909091	0.719783	1.54406	5
Gc	-0.128033	0.612651	-0.151781	0.547692	1.32503	5
Rab14	-0.128033	0.612651	-0.301497	0.22404	1.34758	5
Fabp5	-0.129066	0.609764	0.174587	0.488383	0.523706	5
Fga	-0.129066	0.609764	-0.210036	0.402859	1.76093	5
Timm13	-0.129066	0.609764	-0.141529	0.575356	1.2689	5
Dpp3	-0.130098	0.606882	-0.217975	0.384893	1.16089	5
Farsb	-0.130098	0.606882	-0.00154959	0.995131	0.939644	5
Tagln2	-0.130098	0.606882	-0.179659	0.475632	1.62541	5
Api5	-0.131131	0.604006	-0.232679	0.352815	1.1943	5
Hspa9	-0.131131	0.604006	0.00361757	0.988634	1.12565	5
Eif4a1	-0.132163	0.601135	-0.151061	0.549616	1.02967	5
Gnb2	-0.132163	0.601135	-0.132163	0.601135	1.14622	5
Ptgr2	-0.132163	0.601135	-0.208678	0.405978	1.13321	5
Vars	-0.132163	0.601135	-0.197212	0.432815	1.15769	5
Galns	-0.133196	0.59827	0.0692149	0.784931	1.39356	5
Grb7	-0.133196	0.59827	0.140423	0.578374	0.660082	5
Mrc1	-0.133196	0.59827	-0.357254	0.145551	1.43693	5
Acsf3	-0.134228	0.595411	-0.0278782	0.912563	0.924274	5
Ubxn4	-0.134228	0.595411	0.266391	0.285284	0.932552	5
Dnajc7	-0.135261	0.592557	0.0557563	0.826072	0.818045	5
Kpnb1	-0.135261	0.592557	-0.0650491	0.797613	1.02309	5
Rnf213	-0.135261	0.592557	-0.262913	0.291858	1.41634	5
Atp6v0d1	-0.136293	0.589709	-0.277749	0.264453	1.41846	5
Ncln	-0.136293	0.589709	-0.339701	0.167837	1.29543	5
Os9	-0.136293	0.589709	-0.367252	0.133815	1.47608	5
Sec31a	-0.136293	0.589709	-0.174587	0.488383	1.02431	5
Bola1	-0.138358	0.58403	0.0320579	0.899512	1.09947	5
Nnmt	-0.138358	0.58403	-0.269489	0.279506	1.49463	5
Aldh7a1	-0.140423	0.578374	0.0660816	0.794465	0.994565	5
Anxa1	-0.141456	0.575555	-0.320083	0.195357	1.79724	5
Hdac1	-0.141456	0.575555	0.0660816	0.794465	1.10016	5
Sec13	-0.142488	0.572742	0.0542355	0.830751	1.03379	5
Vwa5a	-0.142488	0.572742	-0.163139	0.517758	1.58742	5
Glul	-0.143521	0.569934	0.041301	0.870744	0.810826	5
Pfdn2	-0.143521	0.569934	-0.149716	0.553216	1.17328	5
Slc25a15	-0.144553	0.567133	0.191017	0.447692	0.864439	5
Ywhaq	-0.144553	0.567133	-0.00619515	0.980536	1.21344	5
Sec63	-0.145586	0.564337	-0.30491	0.218581	1.27031	5
Serpina1b	-0.145586	0.564337	-0.130098	0.606882	1.28515	5
Map2k3	-0.146619	0.561548	0.0392562	0.877096	1.06658	5
Txnrd2	-0.146619	0.561548	-0.0553831	0.82722	1.2925	5
Abca6	-0.147651	0.558764	-0.253616	0.309877	1.09889	5
Sf3b5	-0.147651	0.558764	-0.177594	0.480803	1.76787	5
Dsg2	-0.148684	0.555987	-0.452246	0.0595208	1.71491	5
Scamp3	-0.148684	0.555987	-0.431818	0.0735418	1.28346	5
Myo1b	-0.149716	0.553216	-0.0588539	0.816561	1.08213	5
Pabpc4	-0.149716	0.553216	-0.0588843	0.816468	0.834003	5
Psmb10	-0.149716	0.553216	0.0320248	0.899616	1.24985	5
Rwdd1	-0.149716	0.553216	-0.145736	0.56393	1.17906	5
Snrpa1	-0.149716	0.553216	-0.253747	0.309618	1.69911	5
Arpc5	-0.150749	0.550451	-0.128033	0.612651	1.25364	5
P4hb	-0.150749	0.550451	-0.143595	0.569733	1.1491	5
Tmod3	-0.150749	0.550451	0.084667	0.738361	1.14154	5
Arf6	-0.151781	0.547692	-0.141012	0.576765	1.18786	5
Pcdh1	-0.151781	0.547692	-0.120805	0.633011	1.36271	5
Scfd1	-0.151781	0.547692	-0.243411	0.330399	1.13745	5
Mapre2	-0.152814	0.544939	-0.260196	0.297056	1.21604	5
Rsl1d1	-0.152814	0.544939	-0.293388	0.237362	1.30484	5
Scarb1	-0.152814	0.544939	-0.165289	0.512178	1.16291	5
Sec16a	-0.152814	0.544939	-0.0842377	0.739644	1.10344	5
Tmed9	-0.153846	0.542192	-0.0774394	0.760047	1.12079	5
Acin1	-0.154879	0.539452	-0.316985	0.19996	1.50516	5
Rbbp9	-0.154879	0.539452	-0.202479	0.420374	1.07442	5
Uba5	-0.154879	0.539452	-0.162106	0.520447	0.961132	5
Apoc1	-0.155911	0.536718	0.217863	0.385145	0.817695	5
Mgam	-0.155911	0.536718	0.293388	0.237362	1.05683	5
Phkg2	-0.155911	0.536718	-0.0330408	0.896447	1.2045	5
Rab1b	-0.156944	0.53399	-0.156944	0.53399	1.06501	5
Psma7	-0.157976	0.531269	-0.134884	0.593598	1.0815	5
Gstt3	-0.159009	0.528554	0.303562	0.220726	0.906712	5
Psap	-0.159009	0.528554	-0.105318	0.677479	1.32292	5
Dbnl	-0.160041	0.525845	-0.232438	0.353327	1.23989	5
Emc3	-0.160041	0.525845	-0.206612	0.410747	1.95801	5
Mrpl40	-0.160041	0.525845	0.0547238	0.829248	0.76043	5
Psma2	-0.160041	0.525845	-0.150749	0.550451	1.01335	5
Snrpd3	-0.160041	0.525845	-0.145586	0.564337	1.36693	5
Ahcy	-0.161074	0.523143	-0.0397727	0.87549	1.07139	5
Gnpnat1	-0.161074	0.523143	-0.0764463	0.76304	1.1692	5
Pnpt1	-0.162106	0.520447	-0.138358	0.58403	1.53236	5
Eps15l1	-0.163139	0.517758	-0.304595	0.219081	1.50481	5
Ogfr	-0.163139	0.517758	-0.292204	0.239348	1.41727	5
Ndufa8	-0.164171	0.515075	0.0103306	0.967548	0.936533	5
Pecr	-0.165204	0.512399	0.19845	0.429875	0.907787	5
Spryd4	-0.165204	0.512399	-0.430785	0.0743102	1.18757	5
Cope	-0.166236	0.509729	-0.0877646	0.729124	1.01856	5
Hmgcs1	-0.166236	0.509729	-0.350026	0.154465	1.06299	5
Psmb2	-0.166236	0.509729	-0.0991224	0.695564	1.10819	5
Rab22a	-0.166236	0.509729	-0.275684	0.268168	0.964067	5
Steap4	-0.166236	0.509729	-0.465669	0.051465	1.47649	5
Ccdc127	-0.167269	0.507066	0.00516262	0.98378	0.875361	5
Dpy30	-0.167269	0.507066	-0.140423	0.578374	1.10012	5
Nap1l4	-0.167269	0.507066	-0.0536913	0.832426	1.11836	5
Pacsin2	-0.167269	0.507066	-0.14522	0.565328	1.46877	5
Acyp1	-0.168302	0.504409	-0.0485788	0.848198	1.1519	5
Cnpy2	-0.168302	0.504409	-0.171399	0.49648	1.20709	5
Gmppb	-0.168302	0.504409	-0.228188	0.362446	0.95728	5
Lasp1	-0.170367	0.499116	-0.237481	0.34268	1.15008	5
Manf	-0.170367	0.499116	-0.111513	0.659559	1.30912	5
Ptges3	-0.170367	0.499116	-0.0620797	0.806682	1.25793	5
Sugct	-0.170367	0.499116	-0.254001	0.309117	1.34683	5
Ufc1	-0.170367	0.499116	-0.144628	0.56693	1.1484	5
Ufm1	-0.170367	0.499116	-0.00206505	0.993511	1.10291	5
Ambp	-0.171399	0.49648	-0.186983	0.457517	1.32405	5
Arhgap1	-0.171399	0.49648	-0.338668	0.169216	1.63582	5
Tfam	-0.171399	0.49648	-0.0743802	0.769278	1.23779	5
Btf3l4	-0.172432	0.49385	-0.0258131	0.919019	0.865052	5
Prkab1	-0.172432	0.49385	-0.159009	0.528554	1.73493	5
Ccz1	-0.173464	0.491227	0.36157	0.1404	0.788225	5
Psme2	-0.173464	0.491227	-0.120351	0.634299	1.04889	5
Snrpn	-0.174497	0.488611	-0.193082	0.442704	1.34499	5
Nedd8	-0.175529	0.486001	-0.173464	0.491227	1.16969	5
Psmd1	-0.175529	0.486001	-0.273619	0.271915	1.22244	5
Haao	-0.176562	0.483399	0.309757	0.210975	0.830227	5
Inmt	-0.176562	0.483399	-0.247806	0.321465	1.28734	5
Lyrm4	-0.176562	0.483399	-0.19618	0.435277	1.00152	5
Trim65	-0.177594	0.480803	-0.309401	0.211528	1.23806	5
Dab2	-0.178627	0.478214	0.0330408	0.896447	1.01486	5
Marcks	-0.178627	0.478214	-0.259164	0.299046	1.385	5
Pm20d1	-0.178627	0.478214	-0.0402685	0.87395	1.09048	5
Rab10	-0.178627	0.478214	-0.274186	0.270884	1.09171	5
Commd4	-0.179659	0.475632	-0.344863	0.161056	1.96137	5
Hnrnpa3	-0.179659	0.475632	-0.221993	0.375973	1.78013	5
Psmc6	-0.179659	0.475632	-0.228306	0.362191	1.13728	5
Rab5c	-0.179659	0.475632	-0.138358	0.58403	1.15547	5
Xpnpep3	-0.180692	0.473057	0.239546	0.338374	0.753722	5
Anp32a	-0.181724	0.470489	-0.218895	0.38284	1.42688	5
Dera	-0.181724	0.470489	0.0289705	0.90915	0.970735	5
Gfm2	-0.181724	0.470489	-0.0557563	0.826072	0.602613	5
Ipo4	-0.181724	0.470489	-0.0983439	0.697848	1.28011	5
Pbld1	-0.181724	0.470489	-0.233351	0.351387	1.21751	5
Slc25a12	-0.181724	0.470489	-0.168302	0.504409	0.942432	5
Tufm	-0.181724	0.470489	-0.307692	0.214193	1.15779	5
Fabp4	-0.182757	0.467928	-0.255034	0.307087	1.59434	5
Nedd4	-0.182757	0.467928	-0.294421	0.235637	1.29599	5
Drg2	-0.183789	0.465373	-0.170455	0.498891	1.12086	5
Gba	-0.183789	0.465373	0.00103252	0.996756	1.11439	5
Hnrnpul1	-0.183789	0.465373	-0.235416	0.347018	1.55905	5
Lgals9	-0.183789	0.465373	-0.151781	0.547692	1.25188	5
Srsf1	-0.183789	0.465373	-0.257099	0.303051	1.28543	5
Tmbim6	-0.183789	0.465373	-0.268595	0.281166	1.58746	5
Vtn	-0.184822	0.462826	-0.243537	0.330141	1.93319	5
Ap3m1	-0.185854	0.460286	-0.353123	0.1506	1.35663	5
Atp6v1b2	-0.185854	0.460286	-0.157025	0.533776	1.03797	5
Got2	-0.185854	0.460286	-0.13688	0.588093	1.09412	5
Macrod1	-0.185854	0.460286	-0.0738636	0.77084	1.28419	5
Nono	-0.185854	0.460286	-0.254001	0.309117	0.900733	5
Sarnp	-0.185854	0.460286	-0.246773	0.323551	1.35696	5
Eif3k	-0.186887	0.457753	-0.0573347	0.821223	1.13408	5
Fam162a	-0.187919	0.455227	0.194115	0.440221	0.906152	5
Ivd	-0.187919	0.455227	-0.0351421	0.889898	1.02484	5
Ifitm3	-0.188952	0.452708	-0.0392359	0.877159	1.75589	5
Copa	-0.189985	0.450196	-0.135847	0.590939	0.988208	5
Lsm2	-0.189985	0.450196	-0.11048	0.662534	1.36719	5
Chm	-0.19205	0.445194	0.21683	0.387457	1.33026	5
Idi1	-0.19205	0.445194	-0.139391	0.581199	0.859853	5
Sds	-0.19205	0.445194	0.120868	0.632834	0.929499	5
Tjp1	-0.19205	0.445194	-0.11048	0.662534	1.20685	5
Snrnp70	-0.193082	0.442704	-0.0082602	0.97405	1.23386	5
Ddah1	-0.194115	0.440221	-0.0599174	0.813301	1.55942	5
Eif5a	-0.194115	0.440221	-0.204545	0.415545	1.14658	5
Fam107b	-0.194115	0.440221	0.163139	0.517758	0.885359	5
Gpld1	-0.194115	0.440221	-0.103252	0.683489	0.883778	5
Pmpca	-0.194115	0.440221	-0.0578512	0.819637	1.16376	5
Tmed2	-0.194115	0.440221	-0.121964	0.62973	1.04761	5
Vps35	-0.194115	0.440221	-0.0495612	0.845163	1.13701	5
Arf1	-0.195147	0.437745	-0.00929272	0.970807	1.07484	5
Dpp4	-0.19618	0.435277	-0.0970573	0.701628	1.08162	5
Gdi2	-0.19618	0.435277	-0.118802	0.638701	1.05511	5
Hnrnpul2	-0.19618	0.435277	-0.360537	0.141621	1.69511	5
Prodh2	-0.19618	0.435277	-0.282912	0.255306	1.30959	5
Eif2b4	-0.197212	0.432815	-0.354156	0.149326	0.923489	5
Hibch	-0.197212	0.432815	-0.104339	0.680325	1.05433	5
Rab5b	-0.197212	0.432815	-0.165204	0.512399	1.0697	5
Srsf3	-0.197212	0.432815	-0.185854	0.460286	1.10587	5
Tubb5	-0.197212	0.432815	-0.172432	0.49385	1.3077	5
Hnrnpa1	-0.198245	0.430361	-0.210635	0.401489	1.71355	5
Sacm1l	-0.198245	0.430361	-0.0929272	0.713807	1.00403	5
Apom	-0.199277	0.427915	-0.336603	0.171997	0.90421	5
Atl3	-0.199277	0.427915	-0.0795455	0.753709	1.03169	5
Dpys	-0.199277	0.427915	-0.292355	0.239094	1.57357	5
Rab6a	-0.199277	0.427915	-0.0583678	0.818052	0.989784	5
Papss2	-0.20031	0.425475	-0.144553	0.567133	0.84291	5
Rer1	-0.20031	0.425475	-0.214876	0.391853	1.37966	5
Tmx1	-0.20031	0.425475	0.269489	0.279506	0.942157	5
Slc26a1	-0.201342	0.423043	0.33144	0.179084	0.625371	5
Cisd1	-0.202375	0.420619	-0.0784719	0.756938	0.86947	5
Iah1	-0.202375	0.420619	-0.0309757	0.902889	0.983472	5
Mvk	-0.202375	0.420619	-0.183884	0.465139	0.730075	5
Eif4b	-0.203407	0.418201	-0.11157	0.659394	1.09756	5
Pds5a	-0.203407	0.418201	-0.274044	0.271142	1.66041	5
Adpgk	-0.20444	0.415791	-0.181912	0.470022	1.05096	5
Calr	-0.20444	0.415791	-0.228188	0.362446	1.31844	5
Pmm2	-0.20444	0.415791	-0.084667	0.738361	1.10595	5
Bcap31	-0.205472	0.413389	-0.198245	0.430361	1.28235	5
Stip1	-0.205472	0.413389	0.210744	0.40124	0.94996	5
U2af2	-0.205472	0.413389	-0.366546	0.134621	1.536	5
Pdia5	-0.206505	0.410994	-0.300465	0.225709	1.27653	5
Smndc1	-0.206505	0.410994	-0.0867321	0.732199	1.41951	5
Top1	-0.206505	0.410994	-0.0578811	0.819545	1.31135	5
Aldh4a1	-0.207537	0.408606	-0.0583678	0.818052	1.17507	5
Rps12	-0.207537	0.408606	-0.107383	0.671487	1.21973	5
Snrpd1	-0.207537	0.408606	-0.080062	0.752157	1.16221	5
Abcc3	-0.20857	0.406226	-0.159009	0.528554	1.24172	5
Erp29	-0.20857	0.406226	0.0154879	0.951363	1.07679	5
Gchfr	-0.20857	0.406226	-0.10124	0.689365	1.14427	5
Prpf8	-0.20857	0.406226	-0.431595	0.0737071	1.27529	5
Ube2n	-0.20857	0.406226	-0.0185854	0.94165	1.03833	5
Ssrp1	-0.209603	0.403854	-0.195248	0.437504	1.2546	5
Sult1a1	-0.209603	0.403854	-0.242894	0.331459	1.34079	5
Golgb1	-0.210635	0.401489	-0.133196	0.59827	1.06518	5
Ppp1r7	-0.210635	0.401489	-0.0371709	0.883581	1.14933	5
Aamp	-0.211668	0.399131	0.0278782	0.912563	1.22315	5
Chordc1	-0.211668	0.399131	0.428498	0.0760329	0.776397	5
Nop56	-0.211668	0.399131	-0.193282	0.442224	1.16359	5
Hspg2	-0.2127	0.396781	-0.301653	0.223789	1.7783	5
Cse1l	-0.213733	0.394439	-0.0805785	0.750606	1.06549	5
Echdc2	-0.213733	0.394439	-0.0495612	0.845163	1.08748	5
Ilf2	-0.213733	0.394439	-0.302686	0.222128	1.16149	5
Hspa8	-0.214765	0.392104	-0.041301	0.870744	0.992876	5
Lonp2	-0.214765	0.392104	0.0847107	0.738231	0.903958	5
Xpnpep1	-0.214765	0.392104	-0.297521	0.230511	1.3114	5
Arpc3	-0.215798	0.389776	-0.261364	0.294816	1.169	5
Cps1	-0.215798	0.389776	-0.0991224	0.695564	0.924757	5
Hspa5	-0.215798	0.389776	-0.215798	0.389776	1.15646	5
Serpinc1	-0.215798	0.389776	-0.185854	0.460286	1.41175	5
Tra2b	-0.215798	0.389776	-0.210635	0.401489	1.47189	5
Eps15	-0.21683	0.387457	-0.128033	0.612651	1.29303	5
Fus	-0.21683	0.387457	-0.333505	0.176226	1.75366	5
Sgsh	-0.21683	0.387457	-0.062984	0.803917	0.995664	5
Atp6v1d	-0.217863	0.385145	-0.175529	0.486001	0.637272	5
Cryz	-0.217863	0.385145	-0.228424	0.361936	1.31241	5
Rps15a	-0.217863	0.385145	-0.169334	0.501759	1.05484	5
Nup98	-0.218895	0.38284	-0.263294	0.291134	0.987951	5
Ckap4	-0.219928	0.380543	-0.0764463	0.76304	0.99995	5
Rnh1	-0.219928	0.380543	-0.223025	0.373699	1.25503	5
Ube2v1	-0.219928	0.380543	0.175529	0.486001	1.08027	5
Ddrgk1	-0.22096	0.378254	-0.0785124	0.756816	1.01797	5
Ezr	-0.22096	0.378254	-0.2127	0.396781	1.23211	5
Psmd14	-0.22096	0.378254	-0.260331	0.296798	1.03969	5
Tfr2	-0.22096	0.378254	-0.262261	0.2931	1.31089	5
Galt	-0.221993	0.375973	-0.269489	0.279506	1.26449	5
Canx	-0.223025	0.373699	-0.134228	0.595411	1.21485	5
Ccdc47	-0.223025	0.373699	0.0242894	0.923785	1.18361	5
Lin7a	-0.223025	0.373699	-0.0361384	0.886795	1.21255	5
Lrpap1	-0.223025	0.373699	-0.316279	0.201019	1.38932	5
Prkar2a	-0.223025	0.373699	-0.198864	0.428894	1.04878	5
Eif2b3	-0.224058	0.371433	-0.239546	0.338374	1.15368	5
Gabarapl1	-0.224058	0.371433	-0.118863	0.638526	1.15117	5
Pgm2	-0.224058	0.371433	-0.293237	0.237615	1.19704	5
Dpysl2	-0.22509	0.369174	-0.218895	0.38284	1.51934	5
Ptbp1	-0.22509	0.369174	-0.216942	0.387206	1.21544	5
Coro1a	-0.226123	0.366924	-0.401652	0.0985017	1.71211	5
Tpm4	-0.226123	0.366924	-0.0247806	0.922249	1.33957	5
Cfl1	-0.227155	0.364681	-0.126033	0.618258	1.22039	5
Fadd	-0.228188	0.362446	-0.0594008	0.814884	1.17741	5
Lsm4	-0.228188	0.362446	-0.0609504	0.810137	0.941885	5
Creld2	-0.22922	0.360218	-0.299432	0.227385	1.14255	5
Psmd9	-0.22922	0.360218	-0.0991224	0.695564	1.26499	5
Poldip2	-0.230253	0.357999	0.0144628	0.954579	0.853678	5
A2m	-0.23073	0.356976	-0.202375	0.420619	1.33268	5
Hnrnpa2b1	-0.231286	0.355787	-0.138358	0.58403	1.28516	5
Prep	-0.231286	0.355787	0.0847107	0.738231	0.911879	5
Rbm39	-0.231286	0.355787	-0.273619	0.271915	1.25515	5
Efhd2	-0.232318	0.353583	-0.0676653	0.789642	1.21587	5
Erap1	-0.232318	0.353583	-0.203407	0.418201	1.28123	5
Gcsh	-0.232318	0.353583	-0.318511	0.197684	1.21077	5
Ppat	-0.232318	0.353583	-0.193082	0.442704	1.04512	5
Stau1	-0.232318	0.353583	-0.182757	0.467928	0.99558	5
Fam210b	-0.233351	0.351387	-0.389262	0.110342	1.22702	5
Hnrnpk	-0.233351	0.351387	-0.216942	0.387206	1.25546	5
Hnrnpm	-0.233351	0.351387	-0.177686	0.480573	1.43334	5
Vdac1	-0.233351	0.351387	0.0970573	0.701628	0.940613	5
2210016F16Rik	-0.234383	0.349198	-0.104285	0.680481	1.17868	5
Hspd1	-0.234383	0.349198	-0.0619515	0.807074	1.01273	5
Slc35a4	-0.234383	0.349198	-0.163139	0.517758	0.993516	5
Cct5	-0.235416	0.347018	-0.0640165	0.800764	0.944929	5
Tcea1	-0.235416	0.347018	-0.364153	0.137379	1.4601	5
Coa7	-0.236448	0.344845	-0.224174	0.371179	1.48012	5
Ppib	-0.236448	0.344845	-0.241611	0.334099	1.25319	5
Timm44	-0.236448	0.344845	-0.20857	0.406226	1.19124	5
Suclg2	-0.237481	0.34268	-0.176562	0.483399	1.33538	5
Cdh2	-0.238513	0.340523	-0.31492	0.203068	1.17739	5
Tsfm	-0.238513	0.340523	-0.0103306	0.967548	1.06983	5
Rdh16	-0.239546	0.338374	-0.242643	0.331974	1.51731	5
Stt3a	-0.239546	0.338374	-0.0945248	0.709088	1.08107	5
Bid	-0.240578	0.336233	-0.0258131	0.919019	1.10841	5
Ecm1	-0.240578	0.336233	0.249871	0.317317	1.09733	5
Mrpl23	-0.240578	0.336233	-0.142562	0.572541	1.37947	5
Lmnb2	-0.241611	0.334099	-0.380165	0.119657	1.49109	5
Dnajb11	-0.242643	0.331974	-0.270521	0.277596	1.20744	5
F2	-0.242643	0.331974	-0.464636	0.0520537	1.40217	5
Rdh9	-0.242643	0.331974	-0.361384	0.14062	1.46006	5
Hnrnpd	-0.243676	0.329856	-0.367769	0.133227	1.62814	5
Parl	-0.243676	0.329856	0.281879	0.257119	0.615648	5
Cfd	-0.243802	0.329599	-0.324213	0.189331	1.61306	5
Gss	-0.244708	0.327746	-0.22922	0.360218	1.36317	5
Hoga1	-0.244708	0.327746	-0.0547238	0.829248	1.15511	5
Lta4h	-0.244708	0.327746	-0.143521	0.569934	1.11665	5
Mrps34	-0.244708	0.327746	-0.431595	0.0737071	1.27848	5
Pld4	-0.244708	0.327746	0.0392359	0.877159	1.21652	5
Sec61b	-0.244708	0.327746	-0.331612	0.178846	1.24295	5
Tsn	-0.244708	0.327746	-0.228025	0.362798	1.25387	5
Zbed5	-0.244708	0.327746	-0.278782	0.262607	1.41452	5
Emc8	-0.245741	0.325645	-0.101187	0.689518	1.19707	5
Fah	-0.245741	0.325645	-0.0640165	0.800764	1.09041	5
Srrt	-0.245741	0.325645	-0.278782	0.262607	1.29867	5
Acsm1	-0.246773	0.323551	-0.382034	0.117699	1.26598	5
Tbl2	-0.246773	0.323551	-0.171399	0.49648	1.36616	5
Tmem41b	-0.246773	0.323551	0.0392562	0.877096	0.730578	5
Eif3g	-0.247806	0.321465	-0.179659	0.475632	1.22842	5
Nudt2	-0.248838	0.319387	-0.197314	0.432573	0.889281	5
Sec61g	-0.248838	0.319387	-0.112545	0.65659	0.947073	5
Tomm20	-0.248838	0.319387	-0.00516262	0.98378	1.16635	5
Slc6a12	-0.249871	0.317317	0.159091	0.528338	0.897594	5
Cmc1	-0.250903	0.315255	-0.0991224	0.695564	1.65673	5
Rab4a	-0.250903	0.315255	-0.279814	0.26077	1.1836	5
Aldh2	-0.251936	0.313201	-0.257231	0.302792	1.15173	5
Wars	-0.251936	0.313201	-0.120805	0.633011	1.02366	5
Wdr61	-0.251936	0.313201	-0.0578214	0.819729	0.601429	5
Atp6v1h	-0.252969	0.311155	-0.436758	0.0699479	1.64095	5
Gm27029	-0.254001	0.309117	-0.0660816	0.794465	0.937491	5
Ptp4a1	-0.254001	0.309117	-0.149716	0.553216	1.14278	5
Cyp2e1	-0.257099	0.303051	-0.341766	0.165102	1.29855	5
Sra1	-0.257099	0.303051	-0.0775194	0.759806	0.805049	5
Acot13	-0.258131	0.301045	-0.163223	0.517538	1.22401	5
Crip2	-0.258131	0.301045	-0.252969	0.311155	1.24775	5
Gid8	-0.258131	0.301045	-0.190083	0.449958	1.13219	5
Ptpn6	-0.259164	0.299046	-0.0640165	0.800764	1.38127	5
Sdhaf2	-0.259164	0.299046	0.178202	0.479277	0.580763	5
Serbp1	-0.259164	0.299046	-0.0650491	0.797613	1.15483	5
Tgm1	-0.259164	0.299046	-0.379845	0.119995	1.51581	5
Ddx58	-0.260196	0.297056	0.163139	0.517758	1.05619	5
Gars	-0.260196	0.297056	-0.12287	0.627167	1.00632	5
Ggt5	-0.260196	0.297056	-0.394424	0.105291	1.42059	5
Itga1	-0.260196	0.297056	-0.268456	0.281424	1.55375	5
Rps23	-0.261229	0.295074	-0.301497	0.22404	1.0984	5
Iqgap1	-0.262261	0.2931	0.0165289	0.948098	1.10513	5
Ptgs1	-0.262261	0.2931	-0.265496	0.286968	1.43059	5
Snrpg	-0.262261	0.2931	-0.0764068	0.763159	0.934081	5
Adsl	-0.263294	0.291134	-0.230888	0.356637	1.11958	5
Gnai2	-0.263294	0.291134	-0.00619515	0.980536	1.13598	5
Timm50	-0.263294	0.291134	0.00619835	0.980526	1.01528	5
Mocs3	-0.264326	0.289176	0.164943	0.513074	0.733001	5
Rpl35a	-0.264326	0.289176	-0.036157	0.886737	1.36391	5
Basp1	-0.265359	0.287226	-0.0423554	0.867471	1.60514	5
Naprt	-0.265359	0.287226	-0.256066	0.305065	1.07421	5
Rpl10a	-0.265359	0.287226	-0.178627	0.478214	1.10674	5
Stbd1	-0.265359	0.287226	-0.295302	0.234173	1.5226	5
Phpt1	-0.266391	0.285284	-0.363449	0.138198	1.2431	5
Pla2g15	-0.266391	0.285284	-0.210744	0.40124	1.18126	5
G3bp1	-0.268456	0.281424	-0.176562	0.483399	1.03426	5
Pls3	-0.268456	0.281424	-0.0991224	0.695564	1.25627	5
Snd1	-0.268456	0.281424	-0.0971074	0.701481	0.973697	5
Txndc12	-0.268456	0.281424	-0.119773	0.63594	1.1418	5
Mapk14	-0.269489	0.279506	-0.0567889	0.822899	1.41002	5
Tomm22	-0.269489	0.279506	-0.0939597	0.710756	1.04636	5
Aldh1l1	-0.270521	0.277596	0.12287	0.627167	0.746491	5
Mrpl17	-0.270521	0.277596	-0.22469	0.370049	0.999109	5
Rock1	-0.270521	0.277596	0.0371709	0.883581	0.930411	5
Eef2	-0.271554	0.275695	-0.116675	0.64476	0.956399	5
Gne	-0.271554	0.275695	-0.291322	0.240835	0.878199	5
Man2b1	-0.271554	0.275695	-0.0278782	0.912563	1.06072	5
Tat	-0.273619	0.271915	0.0640165	0.800764	0.771446	5
Tmed7	-0.273619	0.271915	-0.287707	0.246991	1.26584	5
Arf5	-0.274652	0.270038	0.00309757	0.990267	0.991794	5
Farsa	-0.274652	0.270038	0.00671488	0.978903	0.987293	5
Fech	-0.276717	0.266306	-0.154959	0.53924	1.09658	5
Myl6	-0.277749	0.264453	-0.137397	0.586672	1.51932	5
Snx5	-0.277749	0.264453	-0.339701	0.167837	1.42498	5
Yme1l1	-0.277749	0.264453	-0.455343	0.0575832	1.57197	5
Cyp2j5	-0.278782	0.262607	-0.0661157	0.794361	1.06733	5
Pdia3	-0.278782	0.262607	-0.136434	0.589321	1.21198	5
Rbm8a	-0.278782	0.262607	-0.331612	0.178846	1.88306	5
Elavl1	-0.279814	0.26077	-0.159091	0.528338	1.13088	5
Hsd17b2	-0.279814	0.26077	-0.328343	0.183429	1.12907	5
Hyou1	-0.279814	0.26077	-0.186887	0.457753	1.07549	5
Ndufb10	-0.280847	0.258941	0.0702479	0.781794	1.12607	5
Lmf1	-0.281879	0.257119	-0.349174	0.15554	1.01737	5
Mcee	-0.281879	0.257119	0.0299432	0.906112	0.946378	5
Psmg1	-0.281879	0.257119	-0.213733	0.394439	1.04596	5
Rpl3	-0.281879	0.257119	-0.14876	0.555781	1.036	5
Dync1i2	-0.282912	0.255306	0.0795044	0.753833	0.90176	5
Sardh	-0.282912	0.255306	-0.147651	0.558764	1.17562	5
Aifm1	-0.283944	0.253501	-0.0754132	0.766157	1.05204	5
Etnk2	-0.283944	0.253501	0.264326	0.289176	0.896018	5
Bhmt	-0.284977	0.251703	-0.0867321	0.732199	1.04118	5
Ctsl	-0.284977	0.251703	-0.303562	0.220726	1.94943	5
Hdhd2	-0.284977	0.251703	-0.105318	0.677479	1.11555	5
Nup160	-0.284977	0.251703	-0.247806	0.321465	1.33415	5
Rars	-0.284977	0.251703	-0.130749	0.605067	1.00648	5
Slc2a9	-0.284977	0.251703	0.224174	0.371179	1.0617	5
Coro1c	-0.286009	0.249914	-0.199277	0.427915	1.26662	5
Dazap1	-0.286009	0.249914	-0.217279	0.38645	1.21706	5
Derl1	-0.286009	0.249914	-0.0134228	0.957842	0.972431	5
Fn3krp	-0.286009	0.249914	-0.159009	0.528554	0.841893	5
Mthfs	-0.286009	0.249914	0.0784719	0.756938	0.82596	5
Acsm5	-0.287042	0.248133	-0.405992	0.0945798	1.55681	5
Cotl1	-0.287042	0.248133	-0.329199	0.182221	1.35883	5
Gpx3	-0.287042	0.248133	-0.185854	0.460286	1.70583	5
Mrps26	-0.287042	0.248133	0.0661157	0.794361	1.13568	5
Wasf2	-0.287042	0.248133	0.316985	0.19996	0.965876	5
Srsf7	-0.288074	0.24636	-0.270521	0.277596	1.4047	5
Glud1	-0.289107	0.244595	-0.188017	0.45499	1.20729	5
Osbpl1a	-0.289107	0.244595	-0.262261	0.2931	0.937573	5
Pdia4	-0.289107	0.244595	-0.293388	0.237362	1.25137	5
Tuba1c	-0.289107	0.244595	-0.019618	0.938414	1.07386	5
Vps4b	-0.289107	0.244595	-0.0547521	0.829161	0.844277	5
Eif4h	-0.290139	0.242838	-0.0784719	0.756938	1.15732	5
Selenbp1	-0.290139	0.242838	0.0743418	0.769394	0.969639	5
Sptb	-0.290139	0.242838	-0.0723514	0.775416	1.10011	5
Casp6	-0.291172	0.241089	-0.318018	0.198418	1.53224	5
Pa2g4	-0.291172	0.241089	-0.180692	0.473057	1.04691	5
Asah2	-0.292204	0.239348	0.019618	0.938414	1.33991	5
Ppa2	-0.292204	0.239348	-0.19205	0.445194	1.2615	5
Ppt1	-0.293237	0.237615	-0.19205	0.445194	1.31193	5
Akr1d1	-0.29427	0.23589	-0.159091	0.528338	1.22477	5
Emc1	-0.29427	0.23589	-0.30646	0.216129	1.23447	5
Bphl	-0.295302	0.234173	-0.265496	0.286968	1.22301	5
Prdx3	-0.295302	0.234173	-0.0289256	0.90929	0.970369	5
Slco1a4	-0.295302	0.234173	-0.420238	0.0824986	1.97664	5
Hsd17b10	-0.296335	0.232464	-0.259298	0.298788	1.13165	5
Sugt1	-0.296335	0.232464	-0.363449	0.138198	1.1259	5
Mat1a	-0.297367	0.230763	-0.326953	0.185401	1.62414	5
Mvp	-0.297367	0.230763	-0.267424	0.28335	1.1031	5
Atpif1	-0.2984	0.22907	0.0505937	0.841975	1.14087	5
Slc4a1	-0.2984	0.22907	-0.287042	0.248133	1.48849	5
Apoa1	-0.299432	0.227385	0.130165	0.606695	0.937069	5
Fggy	-0.299432	0.227385	-0.0423335	0.867539	0.878534	5
Glrx3	-0.299432	0.227385	0.00826874	0.974023	1.06805	5
Lman2	-0.299432	0.227385	-0.0123903	0.961083	0.813648	5
Myo18a	-0.299432	0.227385	-0.389262	0.110342	1.6913	5
Capn1	-0.300465	0.225709	0.190083	0.449958	1.04463	5
Grb2	-0.300465	0.225709	-0.133196	0.59827	1.28759	5
Mrps18b	-0.300465	0.225709	0.0702117	0.781904	1.01396	5
U2af1l4	-0.300465	0.225709	-0.446512	0.0632358	1.58671	5
Hdlbp	-0.301497	0.22404	-0.231286	0.355787	1.22691	5
[truncated: 499 more rows]
