# Supplementary material for: Combined transcriptomics and proteomics unveil the impact of vitamin C in modulating specific protein abundance in the mouse liver
Source: Biol Res. 2024 May 12;57:26. doi: 10.1186/s40659-024-00509-x (PMC11088995; doi:10.1186/s40659-024-00509-x)
Supplement: Supplementary file 17 — Additional file 17: Table S15 [file 40659_2024_509_MOESM17_ESM.xlsx]

## Sheet: Females
Additional file 17: Table S15 : Two-way ANOVA on proteins associated with biological processes in Table 2
Females
Two-way ANOVA p-values
	p-values
Complete list of proteins associated to at least one biological process in females	Two-way ANOVA p-value Vitamin C	Two-way ANOVA p-value Sex	Two-way ANOVA p-value Interaction
Aacs	#N/A	#N/A	#N/A
Abcd2	0.0408967	7.42355e-07	0.0385606
Acaca	0.0054452	0.455692	0.126693
Acacb	#N/A	#N/A	#N/A
Acly	0.00122963	0.637067	0.156403
Akr1c14	0.0034211	0.416852	0.358542
Aldh1a1	0.120635	2.07504e-06	0.049704
C4b	4.12936e-05	0.107073	0.712757
Cept1	#N/A	#N/A	#N/A
Ces2c	0.00757005	2.8553e-05	0.66554
Chil3	0.00418115	0.0012132	0.052901
Cyc1	8.8791e-09	0.267088	0.499964
Cyp17a1	0.0108621	4.42218e-06	0.0088599
Cyp2a12	0.0978479	0.00903443	0.0795513
Cyp2a4	#N/A	#N/A	#N/A
Cyp2b10	0.00423574	6.46423e-08	0.00643834
Cyp2d10	0.000537205	0.901443	0.130997
Cyp2d26	0.000158843	0.00162644	0.0471714
Cyp2f2	1.00547e-05	2.18938e-05	0.545921
Cyp39a1	#N/A	#N/A	#N/A
Cyp3a44	#N/A	#N/A	#N/A
Fads2	0.0111216	0.042278	0.0732235
Fasn	0.0010841	0.325538	0.0953952
Fmo1	0.0101454	5.75128e-06	0.00141702
Gsta2	0.00112903	3.16905e-05	0.103064
Ighg2b	0.0173887	2.69997e-05	0.473282
Ighg2c	#N/A	#N/A	#N/A
Igkc	#N/A	#N/A	#N/A
Mgll	0.00325456	0.649991	0.082251
Mup3	0.000659684	1.47633e-07	0.185507
Pld4	0.222932	0.0247982	0.111424
Rdh11	0.0155332	0.000137085	0.0396015
S100a8	0.037316	0.0451082	0.430177
S100a9	0.025207	0.0391809	0.364716
Slco1a1	0.0236454	6.39926e-08	0.211813
Stat3	2.37457e-05	0.00128988	0.967309
Sult1d1	0.0309817	5.1827e-08	0.0357045
Sult2a8	0.0134967	1.47269e-08	0.593514
Ugt1a9	1.41885e-05	1.08402e-05	9.18609e-05
Ugt2b1	0.00332603	0.000452564	0.60397
Uqcr10	9.38306e-08	0.620021	0.705493
Uqcrb	0.000232795	0.251729	0.895921
Uqcrc1	1.05772e-06	0.27102	0.442756
Uqcrc2	2.58114e-07	0.396972	0.715064
Uqcrfs1	4.21636e-09	0.977925	0.854269
Uqcrh	0.00347501	0.128659	0.914981
Uqcrq	1.94301e-06	0.0476601	0.27723
Biological processes
Quadrant 3
	p-values					p-values					p-values					p-values					p-values					p-values					p-values
GO:0006629~lipid metabolic process	Two-way ANOVA p-value Vitamin C	Two-way ANOVA p-value Sex	Two-way ANOVA p-value Interaction		GO:0006805~xenobiotic metabolic process	Two-way ANOVA p-value Vitamin C	Two-way ANOVA p-value Sex	Two-way ANOVA p-value Interaction		GO:0006082~organic acid metabolic process	Two-way ANOVA p-value Vitamin C	Two-way ANOVA p-value Sex	Two-way ANOVA p-value Interaction		GO:0006633~fatty acid biosynthetic process	Two-way ANOVA p-value Vitamin C	Two-way ANOVA p-value Sex	Two-way ANOVA p-value Interaction		GO:0006084~acetyl-CoA metabolic process	Two-way ANOVA p-value Vitamin C	Two-way ANOVA p-value Sex	Two-way ANOVA p-value Interaction		GO:0008202~steroid metabolic process	Two-way ANOVA p-value Vitamin C	Two-way ANOVA p-value Sex	Two-way ANOVA p-value Interaction		GO:0035634~response to stilbenoid	Two-way ANOVA p-value Vitamin C	Two-way ANOVA p-value Sex	Two-way ANOVA p-value Interaction
Abcd2	0.0408967	7.42355e-07	0.0385606		Cyp2d10	0.000537205	0.901443	0.130997		Cyp2d10	0.000537205	0.901443	0.130997		Acly	0.00122963	0.637067	0.156403		Acly	0.00122963	0.637067	0.156403		Cyp39a1	#N/A	#N/A	#N/A		Cyp2a4	#N/A	#N/A	#N/A
Acacb	#N/A	#N/A	#N/A		Cyp2a4	#N/A	#N/A	#N/A		Cyp2a4	#N/A	#N/A	#N/A		Fads2	0.0111216	0.042278	0.0732235		Fasn	0.0010841	0.325538	0.0953952		Ugt2b1	0.00332603	0.000452564	0.60397		Slco1a1	0.0236454	6.39926e-08	0.211813
Aacs	#N/A	#N/A	#N/A		Cyp2a12	0.0978479	0.00903443	0.0795513		Cyp2a12	0.0978479	0.00903443	0.0795513		Fasn	0.0010841	0.325538	0.0953952		Acacb	#N/A	#N/A	#N/A		Cyp2b10	0.00423574	6.46423e-08	0.00643834		Gsta2	0.00112903	3.16905e-05	0.103064
Acaca	0.0054452	0.455692	0.126693		Cyp2b10	0.00423574	6.46423e-08	0.00643834		Cyp2b10	0.00423574	6.46423e-08	0.00643834		Acacb	#N/A	#N/A	#N/A		Acaca	0.0054452	0.455692	0.126693		Akr1c14	0.0034211	0.416852	0.358542		Mup3	0.000659684	1.47633e-07	0.185507
Cyp17a1	0.0108621	4.42218e-06	0.0088599		Gsta2	0.00112903	3.16905e-05	0.103064		Fmo1	0.0101454	5.75128e-06	0.00141702		Acaca	0.0054452	0.455692	0.126693							Cyp3a44	#N/A	#N/A	#N/A
Cyp39a1	#N/A	#N/A	#N/A		Sult2a8	0.0134967	1.47269e-08	0.593514		Cyp2f2	1.00547e-05	2.18938e-05	0.545921		Mgll	0.00325456	0.649991	0.082251							Sult2a8	0.0134967	1.47269e-08	0.593514
Acly	0.00122963	0.637067	0.156403		Fmo1	0.0101454	5.75128e-06	0.00141702		Cyp2d26	0.000158843	0.00162644	0.0471714												Cyp17a1	0.0108621	4.42218e-06	0.0088599
Fads2	0.0111216	0.042278	0.0732235		Cyp2f2	1.00547e-05	2.18938e-05	0.545921
Ces2c	0.00757005	2.8553e-05	0.66554		Cyp2d26	0.000158843	0.00162644	0.0471714
Sult1d1	0.0309817	5.1827e-08	0.0357045
Rdh11	0.0155332	0.000137085	0.0396015
Fasn	0.0010841	0.325538	0.0953952
Aldh1a1	0.120635	2.07504e-06	0.049704
Sult2a8	0.0134967	1.47269e-08	0.593514
Cept1	#N/A	#N/A	#N/A
Ugt1a9	1.41885e-05	1.08402e-05	9.18609e-05
Mgll	0.00325456	0.649991	0.082251
Quadrant 7
	p-values					p-values
GO:0006954~inflammatory response	Two-way ANOVA p-value Vitamin C	Two-way ANOVA p-value Sex	Two-way ANOVA p-value Interaction		GO:0045087~innate immune response	Two-way ANOVA p-value Vitamin C	Two-way ANOVA p-value Sex	Two-way ANOVA p-value Interaction
C4b	4.12936e-05	0.107073	0.712757		C4b	4.12936e-05	0.107073	0.712757
Stat3	2.37457e-05	0.00128988	0.967309		Ighg2b	0.0173887	2.69997e-05	0.473282
Pld4	0.222932	0.0247982	0.111424		Ighg2c	#N/A	#N/A	#N/A
Chil3	0.00418115	0.0012132	0.052901		Igkc	#N/A	#N/A	#N/A
S100a9	0.025207	0.0391809	0.364716		Pld4	0.222932	0.0247982	0.111424
S100a8	0.037316	0.0451082	0.430177		S100a9	0.025207	0.0391809	0.364716
					S100a8	0.037316	0.0451082	0.430177
Quadrant 6&9
	p-values					p-values
GO:0006122~mitochondrial electron transport, ubiquinol to cytochrome c	Two-way ANOVA p-value Vitamin C	Two-way ANOVA p-value Sex	Two-way ANOVA p-value Interaction		GO:0045333~cellular respiration	Two-way ANOVA p-value Vitamin C	Two-way ANOVA p-value Sex	Two-way ANOVA p-value Interaction
Uqcrb	0.000232795	0.251729	0.895921		Uqcrb	0.000232795	0.251729	0.895921
Uqcrq	1.94301e-06	0.0476601	0.27723		Uqcrq	1.94301e-06	0.0476601	0.27723
Uqcrc1	1.05772e-06	0.27102	0.442756		Uqcrc1	1.05772e-06	0.27102	0.442756
Uqcrfs1	4.21636e-09	0.977925	0.854269		Uqcrfs1	4.21636e-09	0.977925	0.854269
Uqcr10	9.38306e-08	0.620021	0.705493		Uqcr10	9.38306e-08	0.620021	0.705493
Uqcrc2	2.58114e-07	0.396972	0.715064		Uqcrc2	2.58114e-07	0.396972	0.715064
Cyc1	8.8791e-09	0.267088	0.499964		Cyc1	8.8791e-09	0.267088	0.499964
Uqcrh	0.00347501	0.128659	0.914981		Uqcrh	0.00347501	0.128659	0.914981

## Sheet: Males
Additional file 17: Table S15 : Two-way ANOVA on proteins associated with biological processes in Table 2
MALES
Two-way ANOVA p-values
	p-values
Complete list of proteins associated to at least one biological process in males	Two-way ANOVA p-value Vitamin C	Two-way ANOVA p-value Sex	Two-way ANOVA p-value Interaction
Uqcrb	0.000232795	0.251729	0.895921
Uqcrq	1.94301e-06	0.0476601	0.27723
Uqcrc1	1.05772e-06	0.27102	0.442756
Uqcrfs1	4.21636e-09	0.977925	0.854269
Uqcr10	9.38306e-08	0.620021	0.705493
Uqcrc2	2.58114e-07	0.396972	0.715064
Cyc1	8.8791e-09	0.267088	0.499964
Uqcrh	0.00347501	0.128659	0.914981
C3	0.0627531	0.00179578	0.141107
C4b	4.12936e-05	0.107073	0.712757
Mbl2	2.50736e-06	0.983264	0.758258
Pfkfb1	#N/A	#N/A	#N/A
Casp7	#N/A	#N/A	#N/A
Pklr	0.000281104	0.00910114	0.69624
Fasn	0.0010841	0.325538	0.0953952
Biological processes
Quadrant 6
	p-values					p-values					p-values
GO:0006122~mitochondrial electron transport, ubiquinol to cytochrome c	Two-way ANOVA p-value Vitamin C	Two-way ANOVA p-value Sex	Two-way ANOVA p-value Interaction		GO:0045333~cellular respiration	Two-way ANOVA p-value Vitamin C	Two-way ANOVA p-value Sex	Two-way ANOVA p-value Interaction		GO:0008152~metabolic process	Two-way ANOVA p-value Vitamin C	Two-way ANOVA p-value Sex	Two-way ANOVA p-value Interaction
Uqcrb	0.000232795	0.251729	0.895921		Uqcrb	0.000232795	0.251729	0.895921		Pfkfb1	#N/A	#N/A	#N/A
Uqcrq	1.94301e-06	0.0476601	0.27723		Uqcrq	1.94301e-06	0.0476601	0.27723		Casp7	#N/A	#N/A	#N/A
Uqcrc1	1.05772e-06	0.27102	0.442756		Uqcrc1	1.05772e-06	0.27102	0.442756		Pklr	0.000281104	0.00910114	0.69624
Uqcrfs1	4.21636e-09	0.977925	0.854269		Uqcrfs1	4.21636e-09	0.977925	0.854269		Fasn	0.0010841	0.325538	0.0953952
Uqcr10	9.38306e-08	0.620021	0.705493		Uqcr10	9.38306e-08	0.620021	0.705493
Uqcrc2	2.58114e-07	0.396972	0.715064		Uqcrc2	2.58114e-07	0.396972	0.715064
Cyc1	8.8791e-09	0.267088	0.499964		Cyc1	8.8791e-09	0.267088	0.499964
Uqcrh	0.00347501	0.128659	0.914981		Uqcrh	0.00347501	0.128659	0.914981
Quadrant 1 & 4
	p-values
GO:1903028~positive regulation of opsonization	Two-way ANOVA p-value Vitamin C	Two-way ANOVA p-value Sex	Two-way ANOVA p-value Interaction
C3	0.0627531	0.00179578	0.141107
C4b	4.12936e-05	0.107073	0.712757
Mbl2	2.50736e-06	0.983264	0.758258
