# Supplementary material for: Combined transcriptomics and proteomics unveil the impact of vitamin C in modulating specific protein abundance in the mouse liver
Source: Biol Res. 2024 May 12;57:26. doi: 10.1186/s40659-024-00509-x (PMC11088995; doi:10.1186/s40659-024-00509-x)
Supplement: Supplementary file 18 — Additional file 18: Table S16 [file 40659_2024_509_MOESM18_ESM.xlsx]

## Sheet: Table S16
Additional file 18: Table S16. Sequence primers used for the RT-PCR analyses and gene description
Gene Symbol	Description	GenBank	size (pb)	Primer sequence 5'→3'
				Sense/AntiSense
Acacb	Mus musculus acetyl-Coenzyme A carboxylase beta (Acacb)	NM_133904	165	CTGATGTGCTGGAATGGAAGACT/CGCCCTCAGTCTCCACGAAC
C4b	Mus musculus complement component 4B (Chido blood group) (C4b)	NM_009780	124	CTGGGTCGGACTTTGGAGATTC/AGGCACCTTCAGAACCCATAGTC
Cyc1	Mus musculus cytochrome c-1 (Cyc1), mRNA; nuclear gene for mitochondrial product	NM_025567	120	GTTCGAGCTAGGCATGGTGGT/CTGGCCGGGAAAGTAAGGGTT
Lrg1	Mus musculus leucine-rich alpha-2-glycoprotein 1 (Lrg1)	NM_029796	117	CTGCGCGTCCTGTTCCTGAAT/GGGCGTGCTGGACAGAGAGTT
Serpina3n	Mus musculus serine (or cysteine) peptidase inhibitor, clade A, member 3N (Serpina3n)	NM_009252	133	CCCTTTGACCCTCTTGACACG/CCACAGTGCAGAAAAGCTCCTCAT
Slc13a2	Mus musculus solute carrier family 13 (sodium-dependent dicarboxylate transporter), member 2 (Slc13a2)	NM_022411	132	GGCTGTCACTTTCCTGTTTGTCCT/GCCACTGTCCCATCTGATACCAT
Stat3	Mus musculus signal transducer and activator of transcription 3, 3 transcripts	NM_213659	138	CAAAAGTGATGAACATGGAGGAGTCTA/GCAGCTCCTCAGTCACGATCAAG
Ugt1a9	Mus musculus UDP glucuronosyltransferase 1 family, polypeptide A9 (Ugt1a9)	NM_201644	146	GCTGTTGAAGTTGCATCTGAAATT/ATCCCACCAATAAAGACCATGTTA
Uqcr10	Mus musculus ubiquinol-cytochrome c reductase, complex III subunit X (Uqcr10), 3 transcripts	NM_197979	94	GATCCCTTCGCGCCTGTACTC/GAAGGCTCGCTCGAAGAACAG
Uqcrb	Mus musculus ubiquinol-cytochrome c reductase binding protein (Uqcrb)	NNM_026219	167	GCAAGTGGCTGGATGGTTTTC/GGCTCTCTTAATTCGAAACATCCTG
Uqcrc1	Mus musculus ubiquinol-cytochrome c reductase core protein 1 (Uqcrc1), mRNA; nuclear gene for mitochondrial product	NM_025407	128	GCCACTATGACTGCACTTACGGT/CAGCAGCCCAGTATCAGAGTAGG
Uqcrc2	Mus musculus ubiquinol cytochrome c reductase core protein 2 (Uqcrc2), mRNA; nuclear gene for mitochondrial product	NM_025899	151	CCGTGGAGGTGAAATTAGAGAGC/GTTGCCCCTTTTGATATGTGGTC
Uqcrfs1	Mus musculus ubiquinol-cytochrome c reductase, Rieske iron-sulfur polypeptide 1 (Uqcrfs1), mRNA; nuclear gene for mitochondrial product	NM_025710	116	ACCTCTGTTTGTGCGCCATAG/CCCATTCAGGTTTCTTTACTCGATCTA
Uqcrq	Mus musculus ubiquinol-cytochrome c reductase, complex III subunit VII (Uqcrq), 2 transcripts	NM_025352	177	GCACGTGATCTCCTACAGCTTG/TTCGACTGCTCAAACTCCTGGT
Atp5o	Mus musculus ATP synthase, H+ transporting, mitochondrial F1 complex, O subunit (Atp5o)	NM_138597	142	GCTATGCAACCGCCCTGTACTCTG/ACGGTGCGCTTGATGTAGGGATTC
Ubc	Mus musculus ubiquitin C (Ubc)	NM_019639	144	AGCCCCTCAATCTCTGGACGC/CCTGGATCTTTGCCTTGACATTCTC
ADNg	Mus musculus chromosome 3 genomic contig, strain C57BL/6J (HSD3B1 intron)	NT_039239	209	CACCCCTTAAGAGACCCATGTT/CCCTGCAGAGACCTTAGAAAAC
Mbl2	Mus musculus mannose-binding lectin (protein C) 2 (Mbl2), 2 transcripts	NM_010776	107	CCAGGGAATCCGGGGTTAAAA/GATCGTAGGGCTGCAATTTCTG
rRNA 18S	Mus musculus 18S ribosomal RNA (Rn18s)		155	AAACGGCTACCACATCCAAG/CCTCCAATGGATCCTCGTTA
